# Supplementary material for: Astragalus polysaccharide promotes latent HIV-1 reactivation via exosome-mediated modulation of the PI3K/AKT/NF-κB axis
Source: Extracell Vesicles Circ Nucl Acids. 2026 Jan 29;7(1):94–113. doi: 10.20517/evcna.2025.148 (PMC13074303; doi:10.20517/evcna.2025.148)
Supplement: Supplementary file 1 [file evcna-7-1-94-SupplementaryMaterials.zip]

Archive with 13 entries (12 files):
- evcna60148-SupplementaryMaterials/
- evcna60148-SupplementaryMaterials/Supplementary Table 10.xlsx
- evcna60148-SupplementaryMaterials/Supplementary Table 11.xlsx
- evcna60148-SupplementaryMaterials/Supplementary Table 12.xlsx
- evcna60148-SupplementaryMaterials/Supplementary Table 2.xlsx
- evcna60148-SupplementaryMaterials/Supplementary Table 3.xlsx
- evcna60148-SupplementaryMaterials/Supplementary Table 4.xlsx
- evcna60148-SupplementaryMaterials/Supplementary Table 5.xlsx
- evcna60148-SupplementaryMaterials/Supplementary Table 6.xlsx
- evcna60148-SupplementaryMaterials/Supplementary Table 7.xlsx
- evcna60148-SupplementaryMaterials/Supplementary Table 8.xlsx
- evcna60148-SupplementaryMaterials/Supplementary Table 9.xlsx
- evcna60148-SupplementaryMaterials/evcna60148-SupplementaryMaterials.pdf
