# Supplementary material for: Astragalus polysaccharide promotes latent HIV-1 reactivation via exosome-mediated modulation of the PI3K/AKT/NF-κB axis
Source: Extracell Vesicles Circ Nucl Acids. 2026 Jan 29;7(1):94–113. doi: 10.20517/evcna.2025.148 (PMC13074303; doi:10.20517/evcna.2025.148)
Supplement: Supplementary file 1 [file evcna-7-1-94-SupplementaryMaterials.zip › evcna60148-SupplementaryMaterials/Supplementary Table 10.xlsx]

## Sheet: Read_Me
Table name	Column name	Description
Up_miRNA_GO_Enrichment	GO_ID	GO identifier, consistent with the Gene Ontology database
	GO_Name	GO term name, consistent with Gene Ontology nomenclature
	Population_mapped_id	Number of genes annotated to this GO term in the Gene Ontology database
	Study_mapped_id	Number of differentially expressed genes mapped to this GO term
	Enrichment	Enrichment score; for identical P values, a higher enrichment indicates a stronger experimental effect on the GO term
	P_value	P value evaluating the statistical significance of the GO term (P < 0.01 indicates significant enrichment; highlighted when applicable)
	FDR	False discovery rate (FDR), adjusted measure for assessing GO term significance
Up_miRNA_GO_TargetGene	GO_ID	GO identifier, consistent with the Gene Ontology database
	GO_name	GO term name, consistent with Gene Ontology nomenclature
	Gene_symbol	Official gene symbol
	Gene_synonyms	Gene aliases
	Description	Gene description
	Enrichment	Enrichment score; higher values indicate stronger enrichment of the GO term
	P_value	P value evaluating GO term significance (P < 0.05 indicates significant enrichment; highlighted when applicable)
	FDR	False discovery rate (FDR), adjusted significance measure
Down_miRNA_GO_Enrichment	GO_ID	GO identifier, consistent with the Gene Ontology database
	GO_Name	GO term name, consistent with Gene Ontology nomenclature
	Population_mapped_id	Number of genes annotated to this GO term in the Gene Ontology database
	Study_mapped_id	Number of differentially expressed genes mapped to this GO term
	Enrichment	Enrichment score; higher values indicate stronger enrichment of the GO term
	P_value	P value evaluating the statistical significance of the GO term (P < 0.01 indicates significant enrichment; highlighted when applicable)
	FDR	False discovery rate (FDR), adjusted measure for assessing GO term significance
Down_miRNA_GO_TargetGene	GO_ID	GO identifier, consistent with the Gene Ontology database
	GO_name	GO term name, consistent with Gene Ontology nomenclature
	Gene_symbol	Official gene symbol
	Gene_synonyms	Gene aliases
	Description	Gene description
	Enrichment	Enrichment score; higher values indicate stronger enrichment of the GO term
	P_value	P value evaluating GO term significance (P < 0.05 indicates significant enrichment; highlighted when applicable)
	FDR	False discovery rate (FDR), adjusted significance measure

## Sheet: Up_miRNA_GO_Enrichment
GO_ID	GO_Name	Population_mapped_id	Study_mapped_id	Enrichment	P_value	FDR
GO:0005515	protein binding	8825	2156	1.095	2.98672e-11	1.00334e-07
GO:0003700	transcription factor activity, sequence-specific DNA binding	859	255	1.331	1.57957e-07	0.000397972
GO:0046872	metal ion binding	1922	502	1.171	1.7221e-05	0.0173553
GO:0003779	actin binding	276	89	1.446	8.17345e-05	0.0454181
GO:0005096	GTPase activator activity	277	88	1.424	0.000159698	0.0804719
GO:0030676	Rac guanyl-nucleotide exchange factor activity	15	10	2.989	0.000294773	0.135033
GO:0017017	MAP kinase tyrosine/serine/threonine phosphatase activity	13	9	3.104	0.000398454	0.167318
GO:0005516	calmodulin binding	188	62	1.478	0.000474743	0.170505
GO:0004674	protein serine/threonine kinase activity	343	103	1.346	0.000488451	0.170505
GO:0005509	calcium ion binding	697	192	1.235	0.000541392	0.170505
GO:0004842	ubiquitin-protein transferase activity	338	101	1.34	0.000663316	0.178754
GO:0019901	protein kinase binding	377	111	1.32	0.000674009	0.178754
GO:0005109	frizzled binding	36	17	2.117	0.000830658	0.20418
GO:0005524	ATP binding	1471	375	1.143	0.0014131	0.290638
GO:0004683	calmodulin-dependent protein kinase activity	23	12	2.339	0.00165326	0.308451
GO:0000979	RNA polymerase II core promoter sequence-specific DNA binding	57	23	1.809	0.00166057	0.308451
GO:0000977	RNA polymerase II regulatory region sequence-specific DNA binding	205	64	1.4	0.00188535	0.327596
GO:0044212	transcription regulatory region DNA binding	213	66	1.389	0.00199289	0.336822
GO:0003682	chromatin binding	373	107	1.286	0.00216431	0.337685
GO:0015232	heme transporter activity	8	6	3.362	0.00225392	0.337685
GO:0051721	protein phosphatase 2A binding	27	13	2.158	0.00271189	0.337685
GO:0017137	Rab GTPase binding	130	43	1.483	0.00303659	0.364319
GO:0016791	phosphatase activity	31	14	2.025	0.00394476	0.400829
GO:0035035	histone acetyltransferase binding	28	13	2.081	0.00403941	0.400829
GO:0000978	RNA polymerase II core promoter proximal region sequence-specific DNA binding	361	102	1.267	0.00444914	0.435041
GO:0001077	transcriptional activator activity, RNA polymerase II core promoter proximal region sequence-specific binding	239	71	1.332	0.00448941	0.435041
GO:0005525	GTP binding	370	104	1.26	0.00486575	0.451269
GO:0004716	signal transducer, downstream of receptor, with protein tyrosine kinase activity	9	6	2.989	0.00548322	0.464369
GO:0008134	transcription factor binding	281	81	1.292	0.00604459	0.487339
GO:0008270	zinc ion binding	1109	282	1.14	0.0061006	0.487952
GO:0005251	delayed rectifier potassium channel activity	36	15	1.868	0.00723204	0.52497
GO:0004715	non-membrane spanning protein tyrosine kinase activity	46	18	1.754	0.00744744	0.52497
GO:0019899	enzyme binding	319	90	1.265	0.00749008	0.52497
GO:0044325	ion channel binding	110	36	1.467	0.00759435	0.52497
GO:0009931	calcium-dependent protein serine/threonine kinase activity	7	5	3.202	0.00768695	0.52497
GO:0016308	1-phosphatidylinositol-4-phosphate 5-kinase activity	7	5	3.202	0.00768695	0.52497
GO:0019237	centromeric DNA binding	7	5	3.202	0.00768695	0.52497
GO:0030306	ADP-ribosylation factor binding	7	5	3.202	0.00768695	0.52497
GO:0008013	beta-catenin binding	81	28	1.55	0.00775744	0.52497
GO:0005089	Rho guanyl-nucleotide exchange factor activity	74	26	1.575	0.00796629	0.52497
GO:0008022	protein C-terminus binding	171	52	1.363	0.00835237	0.52497
GO:0001085	RNA polymerase II transcription factor binding	50	19	1.704	0.00870012	0.52497
GO:0005432	calcium:sodium antiporter activity	5	4	3.586	0.0101603	0.52497
GO:0016773	phosphotransferase activity, alcohol group as acceptor	5	4	3.586	0.0101603	0.52497
GO:0017034	Rap guanyl-nucleotide exchange factor activity	5	4	3.586	0.0101603	0.52497
GO:0034596	phosphatidylinositol phosphate 4-phosphatase activity	5	4	3.586	0.0101603	0.52497
GO:0043533	inositol 1,3,4,5 tetrakisphosphate binding	5	4	3.586	0.0101603	0.52497
GO:0052811	1-phosphatidylinositol-3-phosphate 4-kinase activity	5	4	3.586	0.0101603	0.52497
GO:0016740	transferase activity	44	17	1.732	0.0105791	0.52497
GO:0000309	nicotinamide-nucleotide adenylyltransferase activity	3	3	4.483	0.0110929	0.52497
GO:0015375	glycine:sodium symporter activity	3	3	4.483	0.0110929	0.52497
GO:0070139	SUMO-specific endopeptidase activity	3	3	4.483	0.0110929	0.52497
GO:0017070	U6 snRNA binding	10	6	2.69	0.0111299	0.52497
GO:0051117	ATPase binding	76	26	1.534	0.0116306	0.540578
GO:0001103	RNA polymerase II repressing transcription factor binding	28	12	1.921	0.0121458	0.558929
GO:0005484	SNAP receptor activity	38	15	1.77	0.0127806	0.575014
GO:0032403	protein complex binding	202	59	1.309	0.0129316	0.579222
GO:0005248	voltage-gated sodium channel activity	19	9	2.124	0.0138217	0.600411
GO:0015297	antiporter activity	19	9	2.124	0.0138217	0.600411
GO:0005088	Ras guanyl-nucleotide exchange factor activity	118	37	1.406	0.014283	0.615147
GO:0001228	transcriptional activator activity, RNA polymerase II transcription regulatory region sequence-specific binding	92	30	1.462	0.0146888	0.627242
GO:0009055	electron carrier activity	85	28	1.477	0.0156257	0.627242
GO:0000150	recombinase activity	8	5	2.802	0.016742	0.627242
GO:0035612	AP-2 adaptor complex binding	8	5	2.802	0.016742	0.627242
GO:0019900	kinase binding	75	25	1.494	0.0185191	0.627242
GO:0015171	amino acid transmembrane transporter activity	43	16	1.668	0.0190394	0.627242
GO:0071889	14-3-3 protein binding	23	10	1.949	0.0191648	0.627242
GO:0003713	transcription coactivator activity	242	68	1.26	0.0197448	0.627242
GO:0017154	semaphorin receptor activity	11	6	2.445	0.0199064	0.627242
GO:0005112	Notch binding	20	9	2.017	0.0202419	0.627242
GO:0016538	cyclin-dependent protein serine/threonine kinase regulator activity	14	7	2.242	0.0210212	0.627242
GO:0070402	NADPH binding	14	7	2.242	0.0210212	0.627242
GO:0019905	syntaxin binding	76	25	1.475	0.0218958	0.627242
GO:0005085	guanyl-nucleotide exchange factor activity	114	35	1.376	0.0231752	0.627242
GO:0000981	RNA polymerase II transcription factor activity, sequence-specific DNA binding	165	48	1.304	0.0247496	0.627242
GO:0005372	water transmembrane transporter activity	6	4	2.989	0.0250945	0.627242
GO:0016616	oxidoreductase activity, acting on the CH-OH group of donors, NAD or NADP as acceptor	6	4	2.989	0.0250945	0.627242
GO:0070728	leucine binding	6	4	2.989	0.0250945	0.627242
GO:0003677	DNA binding	1413	345	1.095	0.0265867	0.627242
GO:0035255	ionotropic glutamate receptor binding	21	9	1.921	0.0285578	0.627242
GO:0001056	RNA polymerase III activity	18	8	1.992	0.0304997	0.627242
GO:0002020	protease binding	101	31	1.376	0.0312989	0.627242
GO:0004115	3',5'-cyclic-AMP phosphodiesterase activity	15	7	2.092	0.0319623	0.627242
GO:0008093	cytoskeletal adaptor activity	15	7	2.092	0.0319623	0.627242
GO:0061631	ubiquitin conjugating enzyme activity	28	11	1.761	0.0321067	0.627242
GO:0000983	transcription factor activity, RNA polymerase II core promoter sequence-specific	12	6	2.242	0.0324105	0.627242
GO:0030898	actin-dependent ATPase activity	12	6	2.242	0.0324105	0.627242
GO:0051787	misfolded protein binding	12	6	2.242	0.0324105	0.627242
GO:0048365	Rac GTPase binding	42	15	1.601	0.0331702	0.627242
GO:0019904	protein domain specific binding	208	58	1.25	0.0338608	0.627242
GO:0042166	acetylcholine binding	25	10	1.793	0.0354556	0.627242
GO:0043565	sequence-specific DNA binding	401	105	1.174	0.0357541	0.627242
GO:0000064	L-ornithine transmembrane transporter activity	4	3	3.362	0.0369524	0.627242
GO:0001012	RNA polymerase II regulatory region DNA binding	4	3	3.362	0.0369524	0.627242
GO:0001882	nucleoside binding	4	3	3.362	0.0369524	0.627242
GO:0003696	satellite DNA binding	4	3	3.362	0.0369524	0.627242
GO:0004515	nicotinate-nucleotide adenylyltransferase activity	4	3	3.362	0.0369524	0.627242
GO:0016783	sulfurtransferase activity	4	3	3.362	0.0369524	0.627242
GO:0017171	serine hydrolase activity	4	3	3.362	0.0369524	0.627242
GO:0033192	calmodulin-dependent protein phosphatase activity	4	3	3.362	0.0369524	0.627242
GO:0033592	RNA strand annealing activity	4	3	3.362	0.0369524	0.627242
GO:0042165	neurotransmitter binding	4	3	3.362	0.0369524	0.627242
GO:0003714	transcription corepressor activity	197	55	1.252	0.0371455	0.627242
GO:0000993	RNA polymerase II core binding	22	9	1.834	0.0389979	0.627242
GO:0031625	ubiquitin protein ligase binding	287	77	1.203	0.039352	0.627242
GO:0004712	protein serine/threonine/tyrosine kinase activity	29	11	1.7	0.041587	0.627242
GO:0001158	enhancer sequence-specific DNA binding	19	8	1.888	0.0426291	0.627242
GO:0004653	polypeptide N-acetylgalactosaminyltransferase activity	19	8	1.888	0.0426291	0.627242
GO:0005545	1-phosphatidylinositol binding	19	8	1.888	0.0426291	0.627242
GO:0001047	core promoter binding	62	20	1.446	0.0457411	0.627242
GO:0005328	neurotransmitter:sodium symporter activity	16	7	1.961	0.0461333	0.627242
GO:0017049	GTP-Rho binding	16	7	1.961	0.0461333	0.627242
GO:0003712	transcription cofactor activity	66	21	1.426	0.0475508	0.627242
GO:0015108	chloride transmembrane transporter activity	7	4	2.562	0.0483045	0.627242
GO:0016929	SUMO-specific protease activity	7	4	2.562	0.0483045	0.627242
GO:0051015	actin filament binding	132	38	1.291	0.0484825	0.627242
GO:0015179	L-amino acid transmembrane transporter activity	13	6	2.069	0.0490684	0.627242
GO:0070016	armadillo repeat domain binding	13	6	2.069	0.0490684	0.627242
GO:0000384	first spliceosomal transesterification activity	2	2	4.483	0.0497481	0.627242
GO:0000404	heteroduplex DNA loop binding	2	2	4.483	0.0497481	0.627242
GO:0001002	RNA polymerase III type 1 promoter sequence-specific DNA binding	2	2	4.483	0.0497481	0.627242
GO:0001003	RNA polymerase III type 2 promoter sequence-specific DNA binding	2	2	4.483	0.0497481	0.627242
GO:0003845	11-beta-hydroxysteroid dehydrogenase [NAD(P)] activity	2	2	4.483	0.0497481	0.627242
GO:0003943	N-acetylgalactosamine-4-sulfatase activity	2	2	4.483	0.0497481	0.627242
GO:0004047	aminomethyltransferase activity	2	2	4.483	0.0497481	0.627242
GO:0004063	aryldialkylphosphatase activity	2	2	4.483	0.0497481	0.627242
GO:0004109	coproporphyrinogen oxidase activity	2	2	4.483	0.0497481	0.627242
GO:0004345	glucose-6-phosphate dehydrogenase activity	2	2	4.483	0.0497481	0.627242
GO:0004352	glutamate dehydrogenase (NAD+) activity	2	2	4.483	0.0497481	0.627242
GO:0004353	glutamate dehydrogenase [NAD(P)+] activity	2	2	4.483	0.0497481	0.627242
GO:0004357	glutamate-cysteine ligase activity	2	2	4.483	0.0497481	0.627242
GO:0004376	glycolipid mannosyltransferase activity	2	2	4.483	0.0497481	0.627242
GO:0004379	glycylpeptide N-tetradecanoyltransferase activity	2	2	4.483	0.0497481	0.627242
GO:0004382	guanosine-diphosphatase activity	2	2	4.483	0.0497481	0.627242
GO:0004458	D-lactate dehydrogenase (cytochrome) activity	2	2	4.483	0.0497481	0.627242
GO:0004615	phosphomannomutase activity	2	2	4.483	0.0497481	0.627242
GO:0004797	thymidine kinase activity	2	2	4.483	0.0497481	0.627242
GO:0005146	leukemia inhibitory factor receptor binding	2	2	4.483	0.0497481	0.627242
GO:0005451	monovalent cation:proton antiporter activity	2	2	4.483	0.0497481	0.627242
GO:0008967	phosphoglycolate phosphatase activity	2	2	4.483	0.0497481	0.627242
GO:0015114	phosphate ion transmembrane transporter activity	2	2	4.483	0.0497481	0.627242
GO:0015165	pyrimidine nucleotide-sugar transmembrane transporter activity	2	2	4.483	0.0497481	0.627242
GO:0016534	cyclin-dependent protein kinase 5 activator activity	2	2	4.483	0.0497481	0.627242
GO:0016653	oxidoreductase activity, acting on NAD(P)H, heme protein as acceptor	2	2	4.483	0.0497481	0.627242
GO:0016878	acid-thiol ligase activity	2	2	4.483	0.0497481	0.627242
GO:0017057	6-phosphogluconolactonase activity	2	2	4.483	0.0497481	0.627242
GO:0022829	wide pore channel activity	2	2	4.483	0.0497481	0.627242
GO:0032089	NACHT domain binding	2	2	4.483	0.0497481	0.627242
GO:0032542	sulfiredoxin activity	2	2	4.483	0.0497481	0.627242
GO:0033549	MAP kinase phosphatase activity	2	2	4.483	0.0497481	0.627242
GO:0034041	sterol-transporting ATPase activity	2	2	4.483	0.0497481	0.627242
GO:0034057	RNA strand-exchange activity	2	2	4.483	0.0497481	0.627242
GO:0035403	histone kinase activity (H3-T6 specific)	2	2	4.483	0.0497481	0.627242
GO:0035870	dITP diphosphatase activity	2	2	4.483	0.0497481	0.627242
GO:0038052	RNA polymerase II transcription factor activity, estrogen-activated sequence-specific DNA binding	2	2	4.483	0.0497481	0.627242
GO:0046899	nucleoside triphosphate adenylate kinase activity	2	2	4.483	0.0497481	0.627242
GO:0047025	3-oxoacyl-[acyl-carrier-protein] reductase (NADH) activity	2	2	4.483	0.0497481	0.627242
GO:0048101	calcium- and calmodulin-regulated 3',5'-cyclic-GMP phosphodiesterase activity	2	2	4.483	0.0497481	0.627242
GO:0052642	lysophosphatidic acid phosphatase activity	2	2	4.483	0.0497481	0.627242
GO:0070733	protein adenylyltransferase activity	2	2	4.483	0.0497481	0.627242
GO:0071074	eukaryotic initiation factor eIF2 binding	2	2	4.483	0.0497481	0.627242
GO:1902936	phosphatidylinositol bisphosphate binding	2	2	4.483	0.0497481	0.627242
GO:0000900	translation repressor activity, nucleic acid binding	10	5	2.242	0.0505011	0.627242
GO:0005092	GDP-dissociation inhibitor activity	10	5	2.242	0.0505011	0.627242
GO:0019206	nucleoside kinase activity	10	5	2.242	0.0505011	0.627242
GO:0043995	histone acetyltransferase activity (H4-K5 specific)	10	5	2.242	0.0505011	0.627242
GO:0043996	histone acetyltransferase activity (H4-K8 specific)	10	5	2.242	0.0505011	0.627242
GO:0046972	histone acetyltransferase activity (H4-K16 specific)	10	5	2.242	0.0505011	0.627242
GO:0047372	acylglycerol lipase activity	10	5	2.242	0.0505011	0.627242
GO:0001227	transcriptional repressor activity, RNA polymerase II transcription regulatory region sequence-specific binding	59	19	1.444	0.0514391	0.627242
GO:0031683	G-protein beta/gamma-subunit complex binding	20	8	1.793	0.057554	0.627242
GO:0033613	activating transcription factor binding	20	8	1.793	0.057554	0.627242
GO:0015276	ligand-gated ion channel activity	34	12	1.582	0.0583477	0.627242
GO:0004713	protein tyrosine kinase activity	122	35	1.286	0.0589364	0.627242
GO:0019902	phosphatase binding	45	15	1.494	0.0594089	0.627242
GO:0042800	histone methyltransferase activity (H3-K4 specific)	17	7	1.846	0.0637534	0.627242
GO:0048018	receptor agonist activity	17	7	1.846	0.0637534	0.627242
GO:0050998	nitric-oxide synthase binding	17	7	1.846	0.0637534	0.627242
GO:0000400	four-way junction DNA binding	14	6	1.921	0.0701038	0.627242
GO:0008138	protein tyrosine/serine/threonine phosphatase activity	35	12	1.537	0.0714067	0.627242
GO:0005385	zinc ion transmembrane transporter activity	21	8	1.708	0.0753978	0.627242
GO:0043295	glutathione binding	11	5	2.038	0.0759966	0.627242
GO:0048407	platelet-derived growth factor binding	11	5	2.038	0.0759966	0.627242
GO:0005543	phospholipid binding	81	24	1.328	0.0763043	0.627242
GO:0003708	retinoic acid receptor activity	5	3	2.69	0.0771407	0.627242
GO:0004689	phosphorylase kinase activity	5	3	2.69	0.0771407	0.627242
GO:0004849	uridine kinase activity	5	3	2.69	0.0771407	0.627242
GO:0005337	nucleoside transmembrane transporter activity	5	3	2.69	0.0771407	0.627242
GO:0008186	RNA-dependent ATPase activity	5	3	2.69	0.0771407	0.627242
GO:0019863	IgE binding	5	3	2.69	0.0771407	0.627242
GO:0030284	estrogen receptor activity	5	3	2.69	0.0771407	0.627242
GO:0035254	glutamate receptor binding	5	3	2.69	0.0771407	0.627242
GO:0042609	CD4 receptor binding	5	3	2.69	0.0771407	0.627242
GO:0043559	insulin binding	5	3	2.69	0.0771407	0.627242
GO:0043813	phosphatidylinositol-3,5-bisphosphate 5-phosphatase activity	5	3	2.69	0.0771407	0.627242
GO:0048406	nerve growth factor binding	5	3	2.69	0.0771407	0.627242
GO:0061665	SUMO ligase activity	5	3	2.69	0.0771407	0.627242
GO:0071532	ankyrin repeat binding	5	3	2.69	0.0771407	0.627242
GO:0086006	voltage-gated sodium channel activity involved in cardiac muscle cell action potential	5	3	2.69	0.0771407	0.627242
GO:0001164	RNA polymerase I CORE element sequence-specific DNA binding	8	4	2.242	0.0798671	0.627242
GO:0004972	NMDA glutamate receptor activity	8	4	2.242	0.0798671	0.627242
GO:0016247	channel regulator activity	8	4	2.242	0.0798671	0.627242
GO:0031995	insulin-like growth factor II binding	8	4	2.242	0.0798671	0.627242
GO:0050700	CARD domain binding	8	4	2.242	0.0798671	0.627242
GO:0005154	epidermal growth factor receptor binding	32	11	1.541	0.0809824	0.627242
GO:0019888	protein phosphatase regulator activity	32	11	1.541	0.0809824	0.627242
GO:0003924	GTPase activity	232	61	1.179	0.0843266	0.627242
GO:0005086	ARF guanyl-nucleotide exchange factor activity	25	9	1.614	0.0846509	0.627242
GO:0004725	protein tyrosine phosphatase activity	90	26	1.295	0.087006	0.627242
GO:0004722	protein serine/threonine phosphatase activity	55	17	1.386	0.0882328	0.627242
GO:0000062	fatty-acyl-CoA binding	29	10	1.546	0.0920446	0.627242
GO:0030674	protein binding, bridging	75	22	1.315	0.0950908	0.627242
GO:0001076	transcription factor activity, RNA polymerase II transcription factor binding	15	6	1.793	0.0955315	0.627242
GO:0005161	platelet-derived growth factor receptor binding	15	6	1.793	0.0955315	0.627242
GO:0008188	neuropeptide receptor activity	15	6	1.793	0.0955315	0.627242
GO:0017016	Ras GTPase binding	15	6	1.793	0.0955315	0.627242
GO:0022848	acetylcholine-gated cation-selective channel activity	15	6	1.793	0.0955315	0.627242
GO:0042809	vitamin D receptor binding	15	6	1.793	0.0955315	0.627242
GO:0046965	retinoid X receptor binding	15	6	1.793	0.0955315	0.627242
GO:0003899	DNA-directed 5'-3' RNA polymerase activity	22	8	1.63	0.0961977	0.627242
GO:0015464	acetylcholine receptor activity	22	8	1.63	0.0961977	0.627242
GO:0001968	fibronectin binding	26	9	1.552	0.104891	0.627242
GO:0005247	voltage-gated chloride channel activity	12	5	1.868	0.10713	0.627242
GO:0005351	sugar:proton symporter activity	12	5	1.868	0.10713	0.627242
GO:0042974	retinoic acid receptor binding	12	5	1.868	0.10713	0.627242
GO:0047485	protein N-terminus binding	96	27	1.261	0.107553	0.627242
GO:0000146	microfilament motor activity	19	7	1.652	0.109582	0.627242
GO:0030506	ankyrin binding	19	7	1.652	0.109582	0.627242
GO:0004714	transmembrane receptor protein tyrosine kinase activity	30	10	1.494	0.11165	0.627242
GO:0003707	steroid hormone receptor activity	53	16	1.353	0.11426	0.627242
GO:0001206	transcriptional repressor activity, RNA polymerase II distal enhancer sequence-specific binding	9	4	1.992	0.119108	0.627242
GO:0008080	N-acetyltransferase activity	9	4	1.992	0.119108	0.627242
GO:0015194	L-serine transmembrane transporter activity	9	4	1.992	0.119108	0.627242
GO:0019869	chloride channel inhibitor activity	9	4	1.992	0.119108	0.627242
GO:0030291	protein serine/threonine kinase inhibitor activity	9	4	1.992	0.119108	0.627242
GO:0033691	sialic acid binding	9	4	1.992	0.119108	0.627242
GO:0048027	mRNA 5'-UTR binding	9	4	1.992	0.119108	0.627242
GO:0061578	Lys63-specific deubiquitinase activity	9	4	1.992	0.119108	0.627242
GO:0004407	histone deacetylase activity	38	12	1.416	0.121088	0.627242
GO:0005159	insulin-like growth factor receptor binding	16	6	1.681	0.12517	0.627242
GO:0050750	low-density lipoprotein particle receptor binding	16	6	1.681	0.12517	0.627242
GO:0005080	protein kinase C binding	46	14	1.364	0.126871	0.627242
GO:0000035	acyl binding	3	2	2.989	0.127059	0.627242
GO:0001159	core promoter proximal region DNA binding	3	2	2.989	0.127059	0.627242
GO:0001161	intronic transcription regulatory region sequence-specific DNA binding	3	2	2.989	0.127059	0.627242
GO:0004104	cholinesterase activity	3	2	2.989	0.127059	0.627242
GO:0004117	calmodulin-dependent cyclic-nucleotide phosphodiesterase activity	3	2	2.989	0.127059	0.627242
GO:0004346	glucose-6-phosphatase activity	3	2	2.989	0.127059	0.627242
GO:0004699	calcium-independent protein kinase C activity	3	2	2.989	0.127059	0.627242
GO:0004886	9-cis retinoic acid receptor activity	3	2	2.989	0.127059	0.627242
GO:0004911	interleukin-2 receptor activity	3	2	2.989	0.127059	0.627242
GO:0004949	cannabinoid receptor activity	3	2	2.989	0.127059	0.627242
GO:0004967	glucagon receptor activity	3	2	2.989	0.127059	0.627242
GO:0005010	insulin-like growth factor-activated receptor activity	3	2	2.989	0.127059	0.627242
GO:0005152	interleukin-1 receptor antagonist activity	3	2	2.989	0.127059	0.627242
GO:0005173	stem cell factor receptor binding	3	2	2.989	0.127059	0.627242
GO:0005457	GDP-fucose transmembrane transporter activity	3	2	2.989	0.127059	0.627242
GO:0008194	UDP-glycosyltransferase activity	3	2	2.989	0.127059	0.627242
GO:0008240	tripeptidyl-peptidase activity	3	2	2.989	0.127059	0.627242
GO:0008330	protein tyrosine/threonine phosphatase activity	3	2	2.989	0.127059	0.627242
GO:0015018	galactosylgalactosylxylosylprotein 3-beta-glucuronosyltransferase activity	3	2	2.989	0.127059	0.627242
GO:0016167	glial cell-derived neurotrophic factor receptor activity	3	2	2.989	0.127059	0.627242
GO:0016309	1-phosphatidylinositol-5-phosphate 4-kinase activity	3	2	2.989	0.127059	0.627242
GO:0016814	hydrolase activity, acting on carbon-nitrogen (but not peptide) bonds, in cyclic amidines	3	2	2.989	0.127059	0.627242
GO:0016971	flavin-linked sulfhydryl oxidase activity	3	2	2.989	0.127059	0.627242
GO:0019211	phosphatase activator activity	3	2	2.989	0.127059	0.627242
GO:0019976	interleukin-2 binding	3	2	2.989	0.127059	0.627242
GO:0030158	protein xylosyltransferase activity	3	2	2.989	0.127059	0.627242
GO:0030551	cyclic nucleotide binding	3	2	2.989	0.127059	0.627242
GO:0031177	phosphopantetheine binding	3	2	2.989	0.127059	0.627242
GO:0032767	copper-dependent protein binding	3	2	2.989	0.127059	0.627242
GO:0033218	amide binding	3	2	2.989	0.127059	0.627242
GO:0033829	O-fucosylpeptide 3-beta-N-acetylglucosaminyltransferase activity	3	2	2.989	0.127059	0.627242
GO:0035034	histone acetyltransferase regulator activity	3	2	2.989	0.127059	0.627242
GO:0043398	HLH domain binding	3	2	2.989	0.127059	0.627242
GO:0043812	phosphatidylinositol-4-phosphate phosphatase activity	3	2	2.989	0.127059	0.627242
GO:0044547	DNA topoisomerase binding	3	2	2.989	0.127059	0.627242
GO:0045309	protein phosphorylated amino acid binding	3	2	2.989	0.127059	0.627242
GO:0048403	brain-derived neurotrophic factor binding	3	2	2.989	0.127059	0.627242
GO:0052812	phosphatidylinositol-3,4-bisphosphate 5-kinase activity	3	2	2.989	0.127059	0.627242
GO:0060002	plus-end directed microfilament motor activity	3	2	2.989	0.127059	0.627242
GO:0060230	lipoprotein lipase activator activity	3	2	2.989	0.127059	0.627242
GO:0070325	lipoprotein particle receptor binding	3	2	2.989	0.127059	0.627242
GO:0070404	NADH binding	3	2	2.989	0.127059	0.627242
GO:0070644	vitamin D response element binding	3	2	2.989	0.127059	0.627242
GO:0102007	acyl-L-homoserine-lactone lactonohydrolase activity	3	2	2.989	0.127059	0.627242
GO:0102490	8-oxo-dGTP phosphohydrolase activity	3	2	2.989	0.127059	0.627242
GO:0019706	protein-cysteine S-palmitoyltransferase activity	27	9	1.494	0.127609	0.627242
GO:0019838	growth factor binding	27	9	1.494	0.127609	0.627242
GO:0046966	thyroid hormone receptor binding	27	9	1.494	0.127609	0.627242
GO:0002151	G-quadruplex RNA binding	6	3	2.242	0.129187	0.627242
GO:0004468	lysine N-acetyltransferase activity, acting on acetyl phosphate as donor	6	3	2.242	0.129187	0.627242
GO:0005168	neurotrophin TRKA receptor binding	6	3	2.242	0.129187	0.627242
GO:0008420	CTD phosphatase activity	6	3	2.242	0.129187	0.627242
GO:0008526	phosphatidylinositol transporter activity	6	3	2.242	0.129187	0.627242
GO:0016004	phospholipase activator activity	6	3	2.242	0.129187	0.627242
GO:0019870	potassium channel inhibitor activity	6	3	2.242	0.129187	0.627242
GO:0030275	LRR domain binding	6	3	2.242	0.129187	0.627242
GO:0030346	protein phosphatase 2B binding	6	3	2.242	0.129187	0.627242
GO:0030621	U4 snRNA binding	6	3	2.242	0.129187	0.627242
GO:0032182	ubiquitin-like protein binding	6	3	2.242	0.129187	0.627242
GO:0035252	UDP-xylosyltransferase activity	6	3	2.242	0.129187	0.627242
GO:0043184	vascular endothelial growth factor receptor 2 binding	6	3	2.242	0.129187	0.627242
GO:0046975	histone methyltransferase activity (H3-K36 specific)	6	3	2.242	0.129187	0.627242
GO:0048039	ubiquinone binding	6	3	2.242	0.129187	0.627242
GO:0070324	thyroid hormone binding	6	3	2.242	0.129187	0.627242
GO:0072542	protein phosphatase activator activity	6	3	2.242	0.129187	0.627242
GO:0046934	phosphatidylinositol-4,5-bisphosphate 3-kinase activity	66	19	1.291	0.132619	0.627242
GO:0005537	mannose binding	20	7	1.569	0.137596	0.627242
GO:0030515	snoRNA binding	20	7	1.569	0.137596	0.627242
GO:0030742	GTP-dependent protein binding	24	8	1.494	0.146386	0.627242
GO:0016301	kinase activity	79	22	1.248	0.147109	0.627242
GO:0017048	Rho GTPase binding	28	9	1.441	0.152697	0.627242
GO:0008289	lipid binding	129	34	1.182	0.157889	0.627242
GO:0042803	protein homodimerization activity	724	173	1.071	0.158257	0.627242
GO:0008656	cysteine-type endopeptidase activator activity involved in apoptotic process	17	6	1.582	0.158671	0.627242
GO:0015095	magnesium ion transmembrane transporter activity	17	6	1.582	0.158671	0.627242
GO:0018024	histone-lysine N-methyltransferase activity	40	12	1.345	0.162808	0.627242
GO:0008144	drug binding	72	20	1.245	0.164119	0.627242
GO:0001055	RNA polymerase II activity	10	4	1.793	0.164846	0.627242
GO:0004114	3',5'-cyclic-nucleotide phosphodiesterase activity	10	4	1.793	0.164846	0.627242
GO:0008173	RNA methyltransferase activity	10	4	1.793	0.164846	0.627242
GO:0008190	eukaryotic initiation factor 4E binding	10	4	1.793	0.164846	0.627242
GO:0008440	inositol-1,4,5-trisphosphate 3-kinase activity	10	4	1.793	0.164846	0.627242
GO:0017128	phospholipid scramblase activity	10	4	1.793	0.164846	0.627242
GO:0019911	structural constituent of myelin sheath	10	4	1.793	0.164846	0.627242
GO:0042975	peroxisome proliferator activated receptor binding	10	4	1.793	0.164846	0.627242
GO:0030145	manganese ion binding	48	14	1.308	0.165333	0.627242
GO:0005518	collagen binding	60	17	1.27	0.165846	0.627242
GO:0004702	signal transducer, downstream of receptor, with serine/threonine kinase activity	52	15	1.293	0.165847	0.627242
GO:0035064	methylated histone binding	52	15	1.293	0.165847	0.627242
GO:0003678	DNA helicase activity	21	7	1.494	0.168696	0.627242
GO:0003729	mRNA binding	118	31	1.178	0.176152	0.627242
GO:0016874	ligase activity	118	31	1.178	0.176152	0.627242
GO:0000030	mannosyltransferase activity	14	5	1.601	0.184148	0.627242
GO:0004438	phosphatidylinositol-3-phosphatase activity	14	5	1.601	0.184148	0.627242
GO:0008514	organic anion transmembrane transporter activity	14	5	1.601	0.184148	0.627242
GO:0019789	SUMO transferase activity	14	5	1.601	0.184148	0.627242
GO:0031404	chloride ion binding	14	5	1.601	0.184148	0.627242
GO:0032794	GTPase activating protein binding	14	5	1.601	0.184148	0.627242
GO:0047555	3',5'-cyclic-GMP phosphodiesterase activity	14	5	1.601	0.184148	0.627242
GO:0001105	RNA polymerase II transcription coactivator activity	37	11	1.333	0.184943	0.627242
GO:0030374	ligand-dependent nuclear receptor transcription coactivator activity	49	14	1.281	0.186562	0.627242
GO:0043621	protein self-association	49	14	1.281	0.186562	0.627242
GO:0003720	telomerase activity	7	3	1.921	0.189849	0.627242
GO:0003954	NADH dehydrogenase activity	7	3	1.921	0.189849	0.627242
GO:0004128	cytochrome-b5 reductase activity, acting on NAD(P)H	7	3	1.921	0.189849	0.627242
GO:0004691	cAMP-dependent protein kinase activity	7	3	1.921	0.189849	0.627242
GO:0005021	vascular endothelial growth factor-activated receptor activity	7	3	1.921	0.189849	0.627242
GO:0005078	MAP-kinase scaffold activity	7	3	1.921	0.189849	0.627242
GO:0008504	monoamine transmembrane transporter activity	7	3	1.921	0.189849	0.627242
GO:0008517	folic acid transporter activity	7	3	1.921	0.189849	0.627242
GO:0015125	bile acid transmembrane transporter activity	7	3	1.921	0.189849	0.627242
GO:0015180	L-alanine transmembrane transporter activity	7	3	1.921	0.189849	0.627242
GO:0015280	ligand-gated sodium channel activity	7	3	1.921	0.189849	0.627242
GO:0016015	morphogen activity	7	3	1.921	0.189849	0.627242
GO:0016798	hydrolase activity, acting on glycosyl bonds	7	3	1.921	0.189849	0.627242
GO:0016810	hydrolase activity, acting on carbon-nitrogen (but not peptide) bonds	7	3	1.921	0.189849	0.627242
GO:0019209	kinase activator activity	7	3	1.921	0.189849	0.627242
GO:0030297	transmembrane receptor protein tyrosine kinase activator activity	7	3	1.921	0.189849	0.627242
GO:0031406	carboxylic acid binding	7	3	1.921	0.189849	0.627242
GO:0031433	telethonin binding	7	3	1.921	0.189849	0.627242
GO:0043008	ATP-dependent protein binding	7	3	1.921	0.189849	0.627242
GO:0043023	ribosomal large subunit binding	7	3	1.921	0.189849	0.627242
GO:0051864	histone demethylase activity (H3-K36 specific)	7	3	1.921	0.189849	0.627242
GO:0086008	voltage-gated potassium channel activity involved in cardiac muscle cell action potential repolarization	7	3	1.921	0.189849	0.627242
GO:0001671	ATPase activator activity	18	6	1.494	0.195549	0.627242
GO:0005234	extracellular-glutamate-gated ion channel activity	18	6	1.494	0.195549	0.627242
GO:0005539	glycosaminoglycan binding	18	6	1.494	0.195549	0.627242
GO:0016746	transferase activity, transferring acyl groups	18	6	1.494	0.195549	0.627242
GO:0070577	lysine-acetylated histone binding	18	6	1.494	0.195549	0.627242
GO:0043130	ubiquitin binding	78	21	1.207	0.196947	0.627242
GO:0000982	transcription factor activity, RNA polymerase II core promoter proximal region sequence-specific binding	22	7	1.426	0.202528	0.627242
GO:0043027	cysteine-type endopeptidase inhibitor activity involved in apoptotic process	22	7	1.426	0.202528	0.627242
GO:0017124	SH3 domain binding	120	31	1.158	0.203921	0.627242
GO:0003785	actin monomer binding	26	8	1.379	0.206793	0.627242
GO:0030507	spectrin binding	26	8	1.379	0.206793	0.627242
GO:0046875	ephrin receptor binding	26	8	1.379	0.206793	0.627242
GO:0000166	nucleotide binding	312	76	1.092	0.207857	0.627242
GO:0003730	mRNA 3'-UTR binding	50	14	1.255	0.209017	0.627242
GO:0005249	voltage-gated potassium channel activity	46	13	1.267	0.210052	0.627242
GO:0004364	glutathione transferase activity	34	10	1.319	0.21055	0.627242
GO:0043531	ADP binding	34	10	1.319	0.21055	0.627242
GO:0051287	NAD binding	38	11	1.298	0.210957	0.627242
GO:0005178	integrin binding	104	27	1.164	0.21527	0.627242
GO:0001223	transcription coactivator binding	11	4	1.63	0.215618	0.627242
GO:0004596	peptide alpha-N-acetyltransferase activity	11	4	1.63	0.215618	0.627242
GO:0008271	secondary active sulfate transmembrane transporter activity	11	4	1.63	0.215618	0.627242
GO:0015116	sulfate transmembrane transporter activity	11	4	1.63	0.215618	0.627242
GO:0015175	neutral amino acid transmembrane transporter activity	11	4	1.63	0.215618	0.627242
GO:0016788	hydrolase activity, acting on ester bonds	11	4	1.63	0.215618	0.627242
GO:0019531	oxalate transmembrane transporter activity	11	4	1.63	0.215618	0.627242
GO:0032041	NAD-dependent histone deacetylase activity (H3-K14 specific)	11	4	1.63	0.215618	0.627242
GO:0035615	clathrin adaptor activity	11	4	1.63	0.215618	0.627242
GO:0035925	mRNA 3'-UTR AU-rich region binding	11	4	1.63	0.215618	0.627242
GO:0043225	ATPase-coupled anion transmembrane transporter activity	11	4	1.63	0.215618	0.627242
GO:0043394	proteoglycan binding	11	4	1.63	0.215618	0.627242
GO:0050072	m7G(5')pppN diphosphatase activity	11	4	1.63	0.215618	0.627242
GO:0052629	phosphatidylinositol-3,5-bisphosphate 3-phosphatase activity	11	4	1.63	0.215618	0.627242
GO:0000104	succinate dehydrogenase activity	4	2	2.242	0.217165	0.627242
GO:0000298	endopolyphosphatase activity	4	2	2.242	0.217165	0.627242
GO:0000403	Y-form DNA binding	4	2	2.242	0.217165	0.627242
GO:0001042	RNA polymerase I core binding	4	2	2.242	0.217165	0.627242
GO:0001642	group III metabotropic glutamate receptor activity	4	2	2.242	0.217165	0.627242
GO:0003873	6-phosphofructo-2-kinase activity	4	2	2.242	0.217165	0.627242
GO:0004329	formate-tetrahydrofolate ligase activity	4	2	2.242	0.217165	0.627242
GO:0004477	methenyltetrahydrofolate cyclohydrolase activity	4	2	2.242	0.217165	0.627242
GO:0004488	methylenetetrahydrofolate dehydrogenase (NADP+) activity	4	2	2.242	0.217165	0.627242
GO:0004591	oxoglutarate dehydrogenase (succinyl-transferring) activity	4	2	2.242	0.217165	0.627242
GO:0004687	myosin light chain kinase activity	4	2	2.242	0.217165	0.627242
GO:0004698	calcium-dependent protein kinase C activity	4	2	2.242	0.217165	0.627242
GO:0004711	ribosomal protein S6 kinase activity	4	2	2.242	0.217165	0.627242
GO:0004740	pyruvate dehydrogenase (acetyl-transferring) kinase activity	4	2	2.242	0.217165	0.627242
GO:0005225	volume-sensitive anion channel activity	4	2	2.242	0.217165	0.627242
GO:0005250	A-type (transient outward) potassium channel activity	4	2	2.242	0.217165	0.627242
GO:0008349	MAP kinase kinase kinase kinase activity	4	2	2.242	0.217165	0.627242
GO:0008486	diphosphoinositol-polyphosphate diphosphatase activity	4	2	2.242	0.217165	0.627242
GO:0008934	inositol monophosphate 1-phosphatase activity	4	2	2.242	0.217165	0.627242
GO:0015081	sodium ion transmembrane transporter activity	4	2	2.242	0.217165	0.627242
GO:0015184	L-cystine transmembrane transporter activity	4	2	2.242	0.217165	0.627242
GO:0016286	small conductance calcium-activated potassium channel activity	4	2	2.242	0.217165	0.627242
GO:0016614	oxidoreductase activity, acting on CH-OH group of donors	4	2	2.242	0.217165	0.627242
GO:0030160	GKAP/Homer scaffold activity	4	2	2.242	0.217165	0.627242
GO:0030546	receptor activator activity	4	2	2.242	0.217165	0.627242
GO:0030550	acetylcholine receptor inhibitor activity	4	2	2.242	0.217165	0.627242
GO:0031821	G-protein coupled serotonin receptor binding	4	2	2.242	0.217165	0.627242
GO:0033265	choline binding	4	2	2.242	0.217165	0.627242
GO:0033743	peptide-methionine (R)-S-oxide reductase activity	4	2	2.242	0.217165	0.627242
GO:0034056	estrogen response element binding	4	2	2.242	0.217165	0.627242
GO:0034431	bis(5'-adenosyl)-hexaphosphatase activity	4	2	2.242	0.217165	0.627242
GO:0034432	bis(5'-adenosyl)-pentaphosphatase activity	4	2	2.242	0.217165	0.627242
GO:0034875	caffeine oxidase activity	4	2	2.242	0.217165	0.627242
GO:0035173	histone kinase activity	4	2	2.242	0.217165	0.627242
GO:0035368	selenocysteine insertion sequence binding	4	2	2.242	0.217165	0.627242
GO:0038085	vascular endothelial growth factor binding	4	2	2.242	0.217165	0.627242
GO:0043208	glycosphingolipid binding	4	2	2.242	0.217165	0.627242
GO:0045134	uridine-diphosphatase activity	4	2	2.242	0.217165	0.627242
GO:0045569	TRAIL binding	4	2	2.242	0.217165	0.627242
GO:0046527	glucosyltransferase activity	4	2	2.242	0.217165	0.627242
GO:0047696	beta-adrenergic receptor kinase activity	4	2	2.242	0.217165	0.627242
GO:0047756	chondroitin 4-sulfotransferase activity	4	2	2.242	0.217165	0.627242
GO:0047961	glycine N-acyltransferase activity	4	2	2.242	0.217165	0.627242
GO:0050510	N-acetylgalactosaminyl-proteoglycan 3-beta-glucuronosyltransferase activity	4	2	2.242	0.217165	0.627242
GO:0051119	sugar transmembrane transporter activity	4	2	2.242	0.217165	0.627242
GO:0052832	inositol monophosphate 3-phosphatase activity	4	2	2.242	0.217165	0.627242
GO:0052833	inositol monophosphate 4-phosphatase activity	4	2	2.242	0.217165	0.627242
GO:0052840	inositol diphosphate tetrakisphosphate diphosphatase activity	4	2	2.242	0.217165	0.627242
GO:0052841	inositol bisdiphosphate tetrakisphosphate diphosphatase activity	4	2	2.242	0.217165	0.627242
GO:0052842	inositol diphosphate pentakisphosphate diphosphatase activity	4	2	2.242	0.217165	0.627242
GO:0052843	inositol-1-diphosphate-2,3,4,5,6-pentakisphosphate diphosphatase activity	4	2	2.242	0.217165	0.627242
GO:0052844	inositol-3-diphosphate-1,2,4,5,6-pentakisphosphate diphosphatase activity	4	2	2.242	0.217165	0.627242
GO:0052845	inositol-5-diphosphate-1,2,3,4,6-pentakisphosphate diphosphatase activity	4	2	2.242	0.217165	0.627242
GO:0052846	inositol-1,5-bisdiphosphate-2,3,4,6-tetrakisphosphate 1-diphosphatase activity	4	2	2.242	0.217165	0.627242
GO:0052847	inositol-1,5-bisdiphosphate-2,3,4,6-tetrakisphosphate 5-diphosphatase activity	4	2	2.242	0.217165	0.627242
GO:0052848	inositol-3,5-bisdiphosphate-2,3,4,6-tetrakisphosphate 5-diphosphatase activity	4	2	2.242	0.217165	0.627242
GO:0070579	methylcytosine dioxygenase activity	4	2	2.242	0.217165	0.627242
GO:0086089	voltage-gated potassium channel activity involved in atrial cardiac muscle cell action potential repolarization	4	2	2.242	0.217165	0.627242
GO:0098519	nucleotide phosphatase activity, acting on free nucleotides	4	2	2.242	0.217165	0.627242
GO:0042802	identical protein binding	740	174	1.054	0.222754	0.627242
GO:0000121	glycerol-1-phosphatase activity	1	1	4.483	0.223063	0.627242
GO:0000246	delta24(24-1) sterol reductase activity	1	1	4.483	0.223063	0.627242
GO:0000334	3-hydroxyanthranilate 3,4-dioxygenase activity	1	1	4.483	0.223063	0.627242
GO:0000406	double-strand/single-strand DNA junction binding	1	1	4.483	0.223063	0.627242
GO:0000773	phosphatidyl-N-methylethanolamine N-methyltransferase activity	1	1	4.483	0.223063	0.627242
GO:0000823	inositol-1,4,5-trisphosphate 6-kinase activity	1	1	4.483	0.223063	0.627242
GO:0000824	inositol tetrakisphosphate 3-kinase activity	1	1	4.483	0.223063	0.627242
GO:0000825	inositol tetrakisphosphate 6-kinase activity	1	1	4.483	0.223063	0.627242
GO:0000994	RNA polymerase III core binding	1	1	4.483	0.223063	0.627242
GO:0001005	transcription factor activity, RNA polymerase III type 1 promoter sequence-specific binding, TFIIIB recruiting	1	1	4.483	0.223063	0.627242
GO:0001069	regulatory region RNA binding	1	1	4.483	0.223063	0.627242
GO:0001128	RNA polymerase II transcription coactivator activity involved in preinitiation complex assembly	1	1	4.483	0.223063	0.627242
GO:0001226	RNA polymerase II transcription corepressor binding	1	1	4.483	0.223063	0.627242
GO:0001532	interleukin-21 receptor activity	1	1	4.483	0.223063	0.627242
GO:0001587	Gq/11-coupled serotonin receptor activity	1	1	4.483	0.223063	0.627242
GO:0001626	nociceptin receptor activity	1	1	4.483	0.223063	0.627242
GO:0001640	adenylate cyclase inhibiting G-protein coupled glutamate receptor activity	1	1	4.483	0.223063	0.627242
GO:0001681	sialate O-acetylesterase activity	1	1	4.483	0.223063	0.627242
GO:0001791	IgM binding	1	1	4.483	0.223063	0.627242
GO:0001792	polymeric immunoglobulin receptor activity	1	1	4.483	0.223063	0.627242
GO:0002153	steroid receptor RNA activator RNA binding	1	1	4.483	0.223063	0.627242
GO:0003827	alpha-1,3-mannosylglycoprotein 2-beta-N-acetylglucosaminyltransferase activity	1	1	4.483	0.223063	0.627242
GO:0003830	beta-1,4-mannosylglycoprotein 4-beta-N-acetylglucosaminyltransferase activity	1	1	4.483	0.223063	0.627242
GO:0003837	beta-ureidopropionase activity	1	1	4.483	0.223063	0.627242
GO:0003842	1-pyrroline-5-carboxylate dehydrogenase activity	1	1	4.483	0.223063	0.627242
GO:0003867	4-aminobutyrate transaminase activity	1	1	4.483	0.223063	0.627242
GO:0003882	CDP-diacylglycerol-serine O-phosphatidyltransferase activity	1	1	4.483	0.223063	0.627242
GO:0003921	GMP synthase activity	1	1	4.483	0.223063	0.627242
GO:0003922	GMP synthase (glutamine-hydrolyzing) activity	1	1	4.483	0.223063	0.627242
GO:0003939	L-iditol 2-dehydrogenase activity	1	1	4.483	0.223063	0.627242
GO:0003979	UDP-glucose 6-dehydrogenase activity	1	1	4.483	0.223063	0.627242
GO:0003991	acetylglutamate kinase activity	1	1	4.483	0.223063	0.627242
GO:0004042	acetyl-CoA:L-glutamate N-acetyltransferase activity	1	1	4.483	0.223063	0.627242
GO:0004043	L-aminoadipate-semialdehyde dehydrogenase activity	1	1	4.483	0.223063	0.627242
GO:0004055	argininosuccinate synthase activity	1	1	4.483	0.223063	0.627242
GO:0004068	aspartate 1-decarboxylase activity	1	1	4.483	0.223063	0.627242
GO:0004085	butyryl-CoA dehydrogenase activity	1	1	4.483	0.223063	0.627242
GO:0004092	carnitine O-acetyltransferase activity	1	1	4.483	0.223063	0.627242
GO:0004108	citrate (Si)-synthase activity	1	1	4.483	0.223063	0.627242
GO:0004113	2',3'-cyclic-nucleotide 3'-phosphodiesterase activity	1	1	4.483	0.223063	0.627242
GO:0004124	cysteine synthase activity	1	1	4.483	0.223063	0.627242
GO:0004155	6,7-dihydropteridine reductase activity	1	1	4.483	0.223063	0.627242
GO:0004312	fatty acid synthase activity	1	1	4.483	0.223063	0.627242
GO:0004313	[acyl-carrier-protein] S-acetyltransferase activity	1	1	4.483	0.223063	0.627242
GO:0004316	3-oxoacyl-[acyl-carrier-protein] reductase (NADPH) activity	1	1	4.483	0.223063	0.627242
GO:0004317	3-hydroxypalmitoyl-[acyl-carrier-protein] dehydratase activity	1	1	4.483	0.223063	0.627242
GO:0004319	enoyl-[acyl-carrier-protein] reductase (NADPH, B-specific) activity	1	1	4.483	0.223063	0.627242
GO:0004326	tetrahydrofolylpolyglutamate synthase activity	1	1	4.483	0.223063	0.627242
GO:0004347	glucose-6-phosphate isomerase activity	1	1	4.483	0.223063	0.627242
GO:0004362	glutathione-disulfide reductase activity	1	1	4.483	0.223063	0.627242
GO:0004378	GDP-Man:Man1GlcNAc2-PP-Dol alpha-1,3-mannosyltransferase activity	1	1	4.483	0.223063	0.627242
GO:0004394	heparan sulfate 2-O-sulfotransferase activity	1	1	4.483	0.223063	0.627242
GO:0004420	hydroxymethylglutaryl-CoA reductase (NADPH) activity	1	1	4.483	0.223063	0.627242
GO:0004423	iduronate-2-sulfatase activity	1	1	4.483	0.223063	0.627242
GO:0004454	ketohexokinase activity	1	1	4.483	0.223063	0.627242
GO:0004476	mannose-6-phosphate isomerase activity	1	1	4.483	0.223063	0.627242
GO:0004479	methionyl-tRNA formyltransferase activity	1	1	4.483	0.223063	0.627242
GO:0004482	mRNA (guanine-N7-)-methyltransferase activity	1	1	4.483	0.223063	0.627242
GO:0004486	methylenetetrahydrofolate dehydrogenase [NAD(P)+] activity	1	1	4.483	0.223063	0.627242
GO:0004490	methylglutaconyl-CoA hydratase activity	1	1	4.483	0.223063	0.627242
GO:0004491	methylmalonate-semialdehyde dehydrogenase (acylating) activity	1	1	4.483	0.223063	0.627242
GO:0004578	chitobiosyldiphosphodolichol beta-mannosyltransferase activity	1	1	4.483	0.223063	0.627242
GO:0004584	dolichyl-phosphate-mannose-glycolipid alpha-mannosyltransferase activity	1	1	4.483	0.223063	0.627242
GO:0004588	orotate phosphoribosyltransferase activity	1	1	4.483	0.223063	0.627242
GO:0004590	orotidine-5'-phosphate decarboxylase activity	1	1	4.483	0.223063	0.627242
GO:0004597	peptide-aspartate beta-dioxygenase activity	1	1	4.483	0.223063	0.627242
GO:0004608	phosphatidylethanolamine N-methyltransferase activity	1	1	4.483	0.223063	0.627242
GO:0004611	phosphoenolpyruvate carboxykinase activity	1	1	4.483	0.223063	0.627242
GO:0004632	phosphopantothenate--cysteine ligase activity	1	1	4.483	0.223063	0.627242
GO:0004671	protein C-terminal S-isoprenylcysteine carboxyl O-methyltransferase activity	1	1	4.483	0.223063	0.627242
GO:0004676	3-phosphoinositide-dependent protein kinase activity	1	1	4.483	0.223063	0.627242
GO:0004731	purine-nucleoside phosphorylase activity	1	1	4.483	0.223063	0.627242
GO:0004733	pyridoxamine-phosphate oxidase activity	1	1	4.483	0.223063	0.627242
GO:0004744	retinal isomerase activity	1	1	4.483	0.223063	0.627242
GO:0004757	sepiapterin reductase activity	1	1	4.483	0.223063	0.627242
GO:0004772	sterol O-acyltransferase activity	1	1	4.483	0.223063	0.627242
GO:0004790	thioether S-methyltransferase activity	1	1	4.483	0.223063	0.627242
GO:0004824	lysine-tRNA ligase activity	1	1	4.483	0.223063	0.627242
GO:0004835	tubulin-tyrosine ligase activity	1	1	4.483	0.223063	0.627242
GO:0004852	uroporphyrinogen-III synthase activity	1	1	4.483	0.223063	0.627242
GO:0004856	xylulokinase activity	1	1	4.483	0.223063	0.627242
GO:0004919	interleukin-9 receptor activity	1	1	4.483	0.223063	0.627242
GO:0004921	interleukin-11 receptor activity	1	1	4.483	0.223063	0.627242
GO:0004925	prolactin receptor activity	1	1	4.483	0.223063	0.627242
GO:0004955	prostaglandin receptor activity	1	1	4.483	0.223063	0.627242
GO:0004978	corticotropin receptor activity	1	1	4.483	0.223063	0.627242
GO:0004990	oxytocin receptor activity	1	1	4.483	0.223063	0.627242
GO:0005009	insulin-activated receptor activity	1	1	4.483	0.223063	0.627242
GO:0005017	platelet-derived growth factor-activated receptor activity	1	1	4.483	0.223063	0.627242
GO:0005018	platelet-derived growth factor alpha-receptor activity	1	1	4.483	0.223063	0.627242
GO:0005020	stem cell factor receptor activity	1	1	4.483	0.223063	0.627242
GO:0005035	death receptor activity	1	1	4.483	0.223063	0.627242
GO:0005147	oncostatin-M receptor binding	1	1	4.483	0.223063	0.627242
GO:0005170	neurotrophin TRKC receptor binding	1	1	4.483	0.223063	0.627242
GO:0005237	inhibitory extracellular ligand-gated ion channel activity	1	1	4.483	0.223063	0.627242
GO:0005289	high-affinity arginine transmembrane transporter activity	1	1	4.483	0.223063	0.627242
GO:0005292	high-affinity lysine transmembrane transporter activity	1	1	4.483	0.223063	0.627242
GO:0005310	dicarboxylic acid transmembrane transporter activity	1	1	4.483	0.223063	0.627242
GO:0005325	peroxisomal fatty-acyl-CoA transporter activity	1	1	4.483	0.223063	0.627242
GO:0005334	norepinephrine:sodium symporter activity	1	1	4.483	0.223063	0.627242
GO:0005345	purine nucleobase transmembrane transporter activity	1	1	4.483	0.223063	0.627242
GO:0005350	pyrimidine nucleobase transmembrane transporter activity	1	1	4.483	0.223063	0.627242
GO:0005353	fructose transmembrane transporter activity	1	1	4.483	0.223063	0.627242
GO:0005366	myo-inositol:proton symporter activity	1	1	4.483	0.223063	0.627242
GO:0005369	taurine:sodium symporter activity	1	1	4.483	0.223063	0.627242
GO:0005461	UDP-glucuronic acid transmembrane transporter activity	1	1	4.483	0.223063	0.627242
GO:0005464	UDP-xylose transmembrane transporter activity	1	1	4.483	0.223063	0.627242
GO:0005519	cytoskeletal regulatory protein binding	1	1	4.483	0.223063	0.627242
GO:0008117	sphinganine-1-phosphate aldolase activity	1	1	4.483	0.223063	0.627242
GO:0008120	ceramide glucosyltransferase activity	1	1	4.483	0.223063	0.627242
GO:0008251	tRNA-specific adenosine deaminase activity	1	1	4.483	0.223063	0.627242
GO:0008254	3'-nucleotidase activity	1	1	4.483	0.223063	0.627242
GO:0008297	single-stranded DNA exodeoxyribonuclease activity	1	1	4.483	0.223063	0.627242
GO:0008318	protein prenyltransferase activity	1	1	4.483	0.223063	0.627242
GO:0008397	sterol 12-alpha-hydroxylase activity	1	1	4.483	0.223063	0.627242
GO:0008398	sterol 14-demethylase activity	1	1	4.483	0.223063	0.627242
GO:0008434	calcitriol receptor activity	1	1	4.483	0.223063	0.627242
GO:0008437	thyrotropin-releasing hormone activity	1	1	4.483	0.223063	0.627242
GO:0008448	N-acetylglucosamine-6-phosphate deacetylase activity	1	1	4.483	0.223063	0.627242
GO:0008465	glycerate dehydrogenase activity	1	1	4.483	0.223063	0.627242
GO:0008470	isovaleryl-CoA dehydrogenase activity	1	1	4.483	0.223063	0.627242
GO:0008478	pyridoxal kinase activity	1	1	4.483	0.223063	0.627242
GO:0008480	sarcosine dehydrogenase activity	1	1	4.483	0.223063	0.627242
GO:0008493	tetracycline transporter activity	1	1	4.483	0.223063	0.627242
GO:0008495	protoheme IX farnesyltransferase activity	1	1	4.483	0.223063	0.627242
GO:0008569	ATP-dependent microtubule motor activity, minus-end-directed	1	1	4.483	0.223063	0.627242
GO:0008609	alkylglycerone-phosphate synthase activity	1	1	4.483	0.223063	0.627242
GO:0008753	NADPH dehydrogenase (quinone) activity	1	1	4.483	0.223063	0.627242
GO:0008802	betaine-aldehyde dehydrogenase activity	1	1	4.483	0.223063	0.627242
GO:0008832	dGTPase activity	1	1	4.483	0.223063	0.627242
GO:0008841	dihydrofolate synthase activity	1	1	4.483	0.223063	0.627242
GO:0008843	endochitinase activity	1	1	4.483	0.223063	0.627242
GO:0009000	selenocysteine lyase activity	1	1	4.483	0.223063	0.627242
GO:0009400	signal transducer, downstream of receptor, with serine/threonine phosphatase activity	1	1	4.483	0.223063	0.627242
GO:0015019	heparan-alpha-glucosaminide N-acetyltransferase activity	1	1	4.483	0.223063	0.627242
GO:0015054	gastrin receptor activity	1	1	4.483	0.223063	0.627242
GO:0015088	copper uptake transmembrane transporter activity	1	1	4.483	0.223063	0.627242
GO:0015132	prostaglandin transmembrane transporter activity	1	1	4.483	0.223063	0.627242
GO:0015136	sialic acid transmembrane transporter activity	1	1	4.483	0.223063	0.627242
GO:0015142	tricarboxylic acid transmembrane transporter activity	1	1	4.483	0.223063	0.627242
GO:0015190	L-leucine transmembrane transporter activity	1	1	4.483	0.223063	0.627242
GO:0015191	L-methionine transmembrane transporter activity	1	1	4.483	0.223063	0.627242
GO:0015195	L-threonine transmembrane transporter activity	1	1	4.483	0.223063	0.627242
GO:0015378	sodium:chloride symporter activity	1	1	4.483	0.223063	0.627242
GO:0015538	sialic acid:proton symporter activity	1	1	4.483	0.223063	0.627242
GO:0015578	mannose transmembrane transporter activity	1	1	4.483	0.223063	0.627242
GO:0015662	ATPase activity, coupled to transmembrane movement of ions, phosphorylative mechanism	1	1	4.483	0.223063	0.627242
GO:0016153	urocanate hydratase activity	1	1	4.483	0.223063	0.627242
GO:0016213	linoleoyl-CoA desaturase activity	1	1	4.483	0.223063	0.627242
GO:0016415	octanoyltransferase activity	1	1	4.483	0.223063	0.627242
GO:0016519	gastric inhibitory peptide receptor activity	1	1	4.483	0.223063	0.627242
GO:0016530	metallochaperone activity	1	1	4.483	0.223063	0.627242
GO:0016618	hydroxypyruvate reductase activity	1	1	4.483	0.223063	0.627242
GO:0016722	oxidoreductase activity, oxidizing metal ions	1	1	4.483	0.223063	0.627242
GO:0016803	ether hydrolase activity	1	1	4.483	0.223063	0.627242
GO:0016866	intramolecular transferase activity	1	1	4.483	0.223063	0.627242
GO:0016868	intramolecular transferase activity, phosphotransferases	1	1	4.483	0.223063	0.627242
GO:0016876	ligase activity, forming aminoacyl-tRNA and related compounds	1	1	4.483	0.223063	0.627242
GO:0016920	pyroglutamyl-peptidase activity	1	1	4.483	0.223063	0.627242
GO:0016997	alpha-sialidase activity	1	1	4.483	0.223063	0.627242
GO:0017024	myosin I binding	1	1	4.483	0.223063	0.627242
GO:0017065	single-strand selective uracil DNA N-glycosylase activity	1	1	4.483	0.223063	0.627242
GO:0017082	mineralocorticoid receptor activity	1	1	4.483	0.223063	0.627242
GO:0017188	aspartate N-acetyltransferase activity	1	1	4.483	0.223063	0.627242
GO:0018169	ribosomal S6-glutamic acid ligase activity	1	1	4.483	0.223063	0.627242
GO:0018478	malonate-semialdehyde dehydrogenase (acetylating) activity	1	1	4.483	0.223063	0.627242
GO:0018733	3,4-dihydrocoumarin hydrolase activity	1	1	4.483	0.223063	0.627242
GO:0019107	myristoyltransferase activity	1	1	4.483	0.223063	0.627242
GO:0019119	phenanthrene-9,10-epoxide hydrolase activity	1	1	4.483	0.223063	0.627242
GO:0019780	FAT10 activating enzyme activity	1	1	4.483	0.223063	0.627242
GO:0019799	tubulin N-acetyltransferase activity	1	1	4.483	0.223063	0.627242
GO:0019962	type I interferon binding	1	1	4.483	0.223063	0.627242
GO:0019970	interleukin-11 binding	1	1	4.483	0.223063	0.627242
GO:0019983	interleukin-9 binding	1	1	4.483	0.223063	0.627242
GO:0022892	substrate-specific transporter activity	1	1	4.483	0.223063	0.627242
GO:0030267	glyoxylate reductase (NADP) activity	1	1	4.483	0.223063	0.627242
GO:0030290	sphingolipid activator protein activity	1	1	4.483	0.223063	0.627242
GO:0030372	high molecular weight B cell growth factor receptor binding	1	1	4.483	0.223063	0.627242
GO:0030379	neurotensin receptor activity, non-G-protein coupled	1	1	4.483	0.223063	0.627242
GO:0030387	fructosamine-3-kinase activity	1	1	4.483	0.223063	0.627242
GO:0030504	inorganic diphosphate transmembrane transporter activity	1	1	4.483	0.223063	0.627242
GO:0030554	adenyl nucleotide binding	1	1	4.483	0.223063	0.627242
GO:0030624	U6atac snRNA binding	1	1	4.483	0.223063	0.627242
GO:0030748	amine N-methyltransferase activity	1	1	4.483	0.223063	0.627242
GO:0031151	histone methyltransferase activity (H3-K79 specific)	1	1	4.483	0.223063	0.627242
GO:0031370	eukaryotic initiation factor 4G binding	1	1	4.483	0.223063	0.627242
GO:0031715	C5L2 anaphylatoxin chemotactic receptor binding	1	1	4.483	0.223063	0.627242
GO:0031741	type B gastrin/cholecystokinin receptor binding	1	1	4.483	0.223063	0.627242
GO:0031798	type 1 metabotropic glutamate receptor binding	1	1	4.483	0.223063	0.627242
GO:0031867	EP4 subtype prostaglandin E2 receptor binding	1	1	4.483	0.223063	0.627242
GO:0031877	somatostatin receptor binding	1	1	4.483	0.223063	0.627242
GO:0031896	V2 vasopressin receptor binding	1	1	4.483	0.223063	0.627242
GO:0032145	succinate-semialdehyde dehydrogenase binding	1	1	4.483	0.223063	0.627242
GO:0032428	beta-N-acetylgalactosaminidase activity	1	1	4.483	0.223063	0.627242
GO:0032500	muramyl dipeptide binding	1	1	4.483	0.223063	0.627242
GO:0032567	dGTP binding	1	1	4.483	0.223063	0.627242
GO:0033699	DNA 5'-adenosine monophosphate hydrolase activity	1	1	4.483	0.223063	0.627242
GO:0033778	7alpha-hydroxycholest-4-en-3-one 12alpha-hydroxylase activity	1	1	4.483	0.223063	0.627242
GO:0033814	propanoyl-CoA C-acyltransferase activity	1	1	4.483	0.223063	0.627242
GO:0033819	lipoyl(octanoyl) transferase activity	1	1	4.483	0.223063	0.627242
GO:0033867	Fas-activated serine/threonine kinase activity	1	1	4.483	0.223063	0.627242
GO:0033885	10-hydroxy-9-(phosphonooxy)octadecanoate phosphatase activity	1	1	4.483	0.223063	0.627242
GO:0033925	mannosyl-glycoprotein endo-beta-N-acetylglucosaminidase activity	1	1	4.483	0.223063	0.627242
GO:0034590	L-hydroxyproline transmembrane transporter activity	1	1	4.483	0.223063	0.627242
GO:0034593	phosphatidylinositol bisphosphate phosphatase activity	1	1	4.483	0.223063	0.627242
GO:0034647	histone demethylase activity (H3-trimethyl-K4 specific)	1	1	4.483	0.223063	0.627242
GO:0035033	histone deacetylase regulator activity	1	1	4.483	0.223063	0.627242
GO:0035226	glutamate-cysteine ligase catalytic subunit binding	1	1	4.483	0.223063	0.627242
GO:0035251	UDP-glucosyltransferase activity	1	1	4.483	0.223063	0.627242
GO:0035375	zymogen binding	1	1	4.483	0.223063	0.627242
GO:0035516	oxidative DNA demethylase activity	1	1	4.483	0.223063	0.627242
GO:0035538	carbohydrate response element binding	1	1	4.483	0.223063	0.627242
GO:0035642	histone methyltransferase activity (H3-R17 specific)	1	1	4.483	0.223063	0.627242
GO:0036004	GAF domain binding	1	1	4.483	0.223063	0.627242
GO:0036139	peptidyl-histidine dioxygenase activity	1	1	4.483	0.223063	0.627242
GO:0036140	peptidyl-asparagine 3-dioxygenase activity	1	1	4.483	0.223063	0.627242
GO:0036220	ITP diphosphatase activity	1	1	4.483	0.223063	0.627242
GO:0036222	XTP diphosphatase activity	1	1	4.483	0.223063	0.627242
GO:0036326	VEGF-A-activated receptor activity	1	1	4.483	0.223063	0.627242
GO:0036327	VEGF-B-activated receptor activity	1	1	4.483	0.223063	0.627242
GO:0036332	placental growth factor-activated receptor activity	1	1	4.483	0.223063	0.627242
GO:0036458	hepatocyte growth factor binding	1	1	4.483	0.223063	0.627242
GO:0036487	nitric-oxide synthase inhibitor activity	1	1	4.483	0.223063	0.627242
GO:0038186	lithocholic acid receptor activity	1	1	4.483	0.223063	0.627242
GO:0042131	thiamine phosphate phosphatase activity	1	1	4.483	0.223063	0.627242
GO:0042282	hydroxymethylglutaryl-CoA reductase activity	1	1	4.483	0.223063	0.627242
GO:0042292	URM1 activating enzyme activity	1	1	4.483	0.223063	0.627242
GO:0042578	phosphoric ester hydrolase activity	1	1	4.483	0.223063	0.627242
GO:0042947	glucoside transmembrane transporter activity	1	1	4.483	0.223063	0.627242
GO:0043136	glycerol-3-phosphatase activity	1	1	4.483	0.223063	0.627242
GO:0043183	vascular endothelial growth factor receptor 1 binding	1	1	4.483	0.223063	0.627242
GO:0043221	SMC family protein binding	1	1	4.483	0.223063	0.627242
GO:0043423	3-phosphoinositide-dependent protein kinase binding	1	1	4.483	0.223063	0.627242
GO:0043890	N-acetylgalactosamine-6-sulfatase activity	1	1	4.483	0.223063	0.627242
GO:0044213	intronic transcription regulatory region DNA binding	1	1	4.483	0.223063	0.627242
GO:0044549	GTP cyclohydrolase binding	1	1	4.483	0.223063	0.627242
GO:0045131	pre-mRNA branch point binding	1	1	4.483	0.223063	0.627242
GO:0045142	triplex DNA binding	1	1	4.483	0.223063	0.627242
GO:0045352	interleukin-1 Type I receptor antagonist activity	1	1	4.483	0.223063	0.627242
GO:0045353	interleukin-1 Type II receptor antagonist activity	1	1	4.483	0.223063	0.627242
GO:0046525	xylosylprotein 4-beta-galactosyltransferase activity	1	1	4.483	0.223063	0.627242
GO:0046526	D-xylulose reductase activity	1	1	4.483	0.223063	0.627242
GO:0046554	malate dehydrogenase (NADP+) activity	1	1	4.483	0.223063	0.627242
GO:0046943	carboxylic acid transmembrane transporter activity	1	1	4.483	0.223063	0.627242
GO:0047117	enoyl-[acyl-carrier-protein] reductase (NADPH, A-specific) activity	1	1	4.483	0.223063	0.627242
GO:0047159	1-alkenylglycerophosphocholine O-acyltransferase activity	1	1	4.483	0.223063	0.627242
GO:0047191	1-alkylglycerophosphocholine O-acyltransferase activity	1	1	4.483	0.223063	0.627242
GO:0047298	(S)-3-amino-2-methylpropionate transaminase activity	1	1	4.483	0.223063	0.627242
GO:0047323	[3-methyl-2-oxobutanoate dehydrogenase (acetyl-transferring)] kinase activity	1	1	4.483	0.223063	0.627242
GO:0047325	inositol tetrakisphosphate 1-kinase activity	1	1	4.483	0.223063	0.627242
GO:0047326	inositol tetrakisphosphate 5-kinase activity	1	1	4.483	0.223063	0.627242
GO:0047395	glycerophosphoinositol glycerophosphodiesterase activity	1	1	4.483	0.223063	0.627242
GO:0047408	alkenylglycerophosphocholine hydrolase activity	1	1	4.483	0.223063	0.627242
GO:0047409	alkenylglycerophosphoethanolamine hydrolase activity	1	1	4.483	0.223063	0.627242
GO:0047451	3-hydroxyoctanoyl-[acyl-carrier-protein] dehydratase activity	1	1	4.483	0.223063	0.627242
GO:0047560	3-dehydrosphinganine reductase activity	1	1	4.483	0.223063	0.627242
GO:0047730	carnosine synthase activity	1	1	4.483	0.223063	0.627242
GO:0047743	chlordecone reductase activity	1	1	4.483	0.223063	0.627242
GO:0047856	dihydrocoumarin hydrolase activity	1	1	4.483	0.223063	0.627242
GO:0047888	fatty acid peroxidase activity	1	1	4.483	0.223063	0.627242
GO:0047933	glucose-1,6-bisphosphate synthase activity	1	1	4.483	0.223063	0.627242
GO:0047936	glucose 1-dehydrogenase [NAD(P)] activity	1	1	4.483	0.223063	0.627242
GO:0047946	glutamine N-acyltransferase activity	1	1	4.483	0.223063	0.627242
GO:0047962	glycine N-benzoyltransferase activity	1	1	4.483	0.223063	0.627242
GO:0047988	hydroxyacid-oxoacid transhydrogenase activity	1	1	4.483	0.223063	0.627242
GO:0047992	hydroxylysine kinase activity	1	1	4.483	0.223063	0.627242
GO:0048270	methionine adenosyltransferase regulator activity	1	1	4.483	0.223063	0.627242
GO:0050023	L-fuconate dehydratase activity	1	1	4.483	0.223063	0.627242
GO:0050046	lathosterol oxidase activity	1	1	4.483	0.223063	0.627242
GO:0050115	myosin-light-chain-phosphatase activity	1	1	4.483	0.223063	0.627242
GO:0050129	N-formylglutamate deformylase activity	1	1	4.483	0.223063	0.627242
GO:0050333	thiamin-triphosphatase activity	1	1	4.483	0.223063	0.627242
GO:0050421	nitrite reductase (NO-forming) activity	1	1	4.483	0.223063	0.627242
GO:0050560	aspartate-tRNA(Asn) ligase activity	1	1	4.483	0.223063	0.627242
GO:0050614	delta24-sterol reductase activity	1	1	4.483	0.223063	0.627242
GO:0050632	propionyl-CoA C2-trimethyltridecanoyltransferase activity	1	1	4.483	0.223063	0.627242
GO:0050683	AF-1 domain binding	1	1	4.483	0.223063	0.627242
GO:0050897	cobalt ion binding	1	1	4.483	0.223063	0.627242
GO:0051264	mono-olein transacylation activity	1	1	4.483	0.223063	0.627242
GO:0051265	diolein transacylation activity	1	1	4.483	0.223063	0.627242
GO:0051392	tRNA N-acetyltransferase activity	1	1	4.483	0.223063	0.627242
GO:0052591	sn-glycerol-3-phosphate:ubiquinone-8 oxidoreductase activity	1	1	4.483	0.223063	0.627242
GO:0052692	raffinose alpha-galactosidase activity	1	1	4.483	0.223063	0.627242
GO:0052717	tRNA-specific adenosine-34 deaminase activity	1	1	4.483	0.223063	0.627242
GO:0052725	inositol-1,3,4-trisphosphate 6-kinase activity	1	1	4.483	0.223063	0.627242
GO:0052726	inositol-1,3,4-trisphosphate 5-kinase activity	1	1	4.483	0.223063	0.627242
GO:0052825	inositol-1,3,4,5,6-pentakisphosphate 1-phosphatase activity	1	1	4.483	0.223063	0.627242
GO:0052830	inositol-1,3,4,6-tetrakisphosphate 6-phosphatase activity	1	1	4.483	0.223063	0.627242
GO:0052831	inositol-1,3,4,6-tetrakisphosphate 1-phosphatase activity	1	1	4.483	0.223063	0.627242
GO:0052835	inositol-3,4,6-trisphosphate 1-kinase activity	1	1	4.483	0.223063	0.627242
GO:0052884	all-trans-retinyl-palmitate hydrolase, 11-cis retinol forming activity	1	1	4.483	0.223063	0.627242
GO:0052885	all-trans-retinyl-ester hydrolase, 11-cis retinol forming activity	1	1	4.483	0.223063	0.627242
GO:0052907	23S rRNA (adenine(1618)-N(6))-methyltransferase activity	1	1	4.483	0.223063	0.627242
GO:0052918	dol-P-Man:Man(8)GlcNAc(2)-PP-Dol alpha-1,2-mannosyltransferase activity	1	1	4.483	0.223063	0.627242
GO:0052926	dol-P-Man:Man(6)GlcNAc(2)-PP-Dol alpha-1,2-mannosyltransferase activity	1	1	4.483	0.223063	0.627242
GO:0060229	lipase activator activity	1	1	4.483	0.223063	0.627242
GO:0060590	ATPase regulator activity	1	1	4.483	0.223063	0.627242
GO:0061604	molybdopterin-synthase sulfurtransferase activity	1	1	4.483	0.223063	0.627242
GO:0061605	molybdopterin-synthase adenylyltransferase activity	1	1	4.483	0.223063	0.627242
GO:0061649	ubiquitinated histone binding	1	1	4.483	0.223063	0.627242
GO:0061656	SUMO conjugating enzyme activity	1	1	4.483	0.223063	0.627242
GO:0061730	C-rich strand telomeric DNA binding	1	1	4.483	0.223063	0.627242
GO:0061733	peptide-lysine-N-acetyltransferase activity	1	1	4.483	0.223063	0.627242
GO:0061768	magnesium:sodium antiporter activity	1	1	4.483	0.223063	0.627242
GO:0070025	carbon monoxide binding	1	1	4.483	0.223063	0.627242
GO:0070042	rRNA (uridine-N3-)-methyltransferase activity	1	1	4.483	0.223063	0.627242
GO:0070191	methionine-R-sulfoxide reductase activity	1	1	4.483	0.223063	0.627242
GO:0070524	11-beta-hydroxysteroid dehydrogenase (NADP+) activity	1	1	4.483	0.223063	0.627242
GO:0070539	linoleic acid binding	1	1	4.483	0.223063	0.627242
GO:0070551	endoribonuclease activity, cleaving siRNA-paired mRNA	1	1	4.483	0.223063	0.627242
GO:0070611	histone methyltransferase activity (H3-R2 specific)	1	1	4.483	0.223063	0.627242
GO:0070612	histone methyltransferase activity (H2A-R3 specific)	1	1	4.483	0.223063	0.627242
GO:0070717	poly-purine tract binding	1	1	4.483	0.223063	0.627242
GO:0070774	phytoceramidase activity	1	1	4.483	0.223063	0.627242
GO:0070974	POU domain binding	1	1	4.483	0.223063	0.627242
GO:0070976	TIR domain binding	1	1	4.483	0.223063	0.627242
GO:0070984	SET domain binding	1	1	4.483	0.223063	0.627242
GO:0071164	RNA trimethylguanosine synthase activity	1	1	4.483	0.223063	0.627242
GO:0071796	K6-linked polyubiquitin binding	1	1	4.483	0.223063	0.627242
GO:0071884	vitamin D receptor activator activity	1	1	4.483	0.223063	0.627242
GO:0072509	divalent inorganic cation transmembrane transporter activity	1	1	4.483	0.223063	0.627242
GO:0072518	Rho-dependent protein serine/threonine kinase activity	1	1	4.483	0.223063	0.627242
GO:0072587	DNA topoisomerase (ATP-hydrolyzing) activator activity	1	1	4.483	0.223063	0.627242
GO:0080101	phosphatidyl-N-dimethylethanolamine N-methyltransferase activity	1	1	4.483	0.223063	0.627242
GO:0080132	fatty acid alpha-hydroxylase activity	1	1	4.483	0.223063	0.627242
GO:0086037	sodium:potassium-exchanging ATPase activity involved in regulation of cardiac muscle cell membrane potential	1	1	4.483	0.223063	0.627242
GO:0086060	voltage-gated sodium channel activity involved in AV node cell action potential	1	1	4.483	0.223063	0.627242
GO:0086061	voltage-gated sodium channel activity involved in bundle of His cell action potential	1	1	4.483	0.223063	0.627242
GO:0086063	voltage-gated sodium channel activity involved in SA node cell action potential	1	1	4.483	0.223063	0.627242
GO:0086087	voltage-gated potassium channel activity involved in bundle of His cell action potential repolarization	1	1	4.483	0.223063	0.627242
GO:0086090	voltage-gated potassium channel activity involved in SA node cell action potential repolarization	1	1	4.483	0.223063	0.627242
GO:0090409	malonyl-CoA synthetase activity	1	1	4.483	0.223063	0.627242
GO:0090560	2-(3-amino-3-carboxypropyl)histidine synthase activity	1	1	4.483	0.223063	0.627242
GO:0090624	endoribonuclease activity, cleaving miRNA-paired mRNA	1	1	4.483	0.223063	0.627242
GO:0097020	COPII adaptor activity	1	1	4.483	0.223063	0.627242
GO:0097158	pre-mRNA intronic pyrimidine-rich binding	1	1	4.483	0.223063	0.627242
GO:0097260	eoxin A4 synthase activity	1	1	4.483	0.223063	0.627242
GO:0097383	dIDP diphosphatase activity	1	1	4.483	0.223063	0.627242
GO:0097626	low-affinity L-arginine transmembrane transporter activity	1	1	4.483	0.223063	0.627242
GO:0097627	high-affinity L-ornithine transmembrane transporter activity	1	1	4.483	0.223063	0.627242
GO:0099580	ion antiporter activity involved in regulation of postsynaptic membrane potential	1	1	4.483	0.223063	0.627242
GO:0102132	3-oxo-pimeloyl-[acp] methyl ester reductase activity	1	1	4.483	0.223063	0.627242
GO:0102339	3-oxo-arachidoyl-CoA reductase activity	1	1	4.483	0.223063	0.627242
GO:0102340	3-oxo-behenoyl-CoA reductase activity	1	1	4.483	0.223063	0.627242
GO:0102341	3-oxo-lignoceroyl-CoA reductase activity	1	1	4.483	0.223063	0.627242
GO:0102342	3-oxo-cerotoyl-CoA reductase activity	1	1	4.483	0.223063	0.627242
GO:0102704	GDP-Man:Man2GlcNAc2-PP-dolichol alpha-1,6-mannosyltransferase activity	1	1	4.483	0.223063	0.627242
GO:1901640	XTP binding	1	1	4.483	0.223063	0.627242
GO:1901641	ITP binding	1	1	4.483	0.223063	0.627242
GO:1902098	calcitriol binding	1	1	4.483	0.223063	0.627242
GO:1902121	lithocholic acid binding	1	1	4.483	0.223063	0.627242
GO:1904265	ubiquitin-specific protease activity involved in negative regulation of retrograde protein transport, ER to cytosol	1	1	4.483	0.223063	0.627242
GO:1904454	ubiquitin-specific protease activity involved in positive regulation of ERAD pathway	1	1	4.483	0.223063	0.627242
GO:1905576	ganglioside GT1b binding	1	1	4.483	0.223063	0.627242
GO:1990174	phosphodiesterase decapping endonuclease activity	1	1	4.483	0.223063	0.627242
GO:1990188	euchromatin binding	1	1	4.483	0.223063	0.627242
GO:1990439	MAP kinase threonine phosphatase activity	1	1	4.483	0.223063	0.627242
GO:1990763	arrestin family protein binding	1	1	4.483	0.223063	0.627242
GO:1990883	rRNA cytidine N-acetyltransferase activity	1	1	4.483	0.223063	0.627242
GO:1990931	RNA N6-methyladenosine dioxygenase activity	1	1	4.483	0.223063	0.627242
GO:0004697	protein kinase C activity	15	5	1.494	0.228456	0.63672
GO:0005521	lamin binding	15	5	1.494	0.228456	0.63672
GO:0015106	bicarbonate transmembrane transporter activity	15	5	1.494	0.228456	0.63672
GO:0070742	C2H2 zinc finger domain binding	15	5	1.494	0.228456	0.63672
GO:0097602	cullin family protein binding	15	5	1.494	0.228456	0.63672
GO:0003841	1-acylglycerol-3-phosphate O-acyltransferase activity	19	6	1.416	0.235226	0.650907
GO:0016706	oxidoreductase activity, acting on paired donors, with incorporation or reduction of molecular oxygen, 2-oxoglutarate as one donor, and incorporation of one atom each of oxygen into both donors	19	6	1.416	0.235226	0.650907
GO:0017075	syntaxin-1 binding	19	6	1.416	0.235226	0.650907
GO:0070064	proline-rich region binding	19	6	1.416	0.235226	0.650907
GO:0070530	K63-linked polyubiquitin binding	19	6	1.416	0.235226	0.650907
GO:0015035	protein disulfide oxidoreductase activity	23	7	1.364	0.238676	0.658467
GO:0015301	anion:anion antiporter activity	23	7	1.364	0.238676	0.658467
GO:0030215	semaphorin receptor binding	23	7	1.364	0.238676	0.658467
GO:0048487	beta-tubulin binding	35	10	1.281	0.239647	0.660458
GO:0001106	RNA polymerase II transcription corepressor activity	27	8	1.328	0.240133	0.660458
GO:0008135	translation factor activity, RNA binding	27	8	1.328	0.240133	0.660458
GO:0017147	Wnt-protein binding	31	9	1.302	0.240315	0.660458
GO:0098641	cadherin binding involved in cell-cell adhesion	286	69	1.082	0.248192	0.680992
GO:0061630	ubiquitin protein ligase activity	187	46	1.103	0.249107	0.682459
GO:0005102	receptor binding	347	83	1.072	0.25149	0.682459
GO:0003831	beta-N-acetylglucosaminylglycopeptide beta-1,4-galactosyltransferase activity	8	3	1.681	0.255838	0.682459
GO:0004439	phosphatidylinositol-4,5-bisphosphate 5-phosphatase activity	8	3	1.681	0.255838	0.682459
GO:0005049	nuclear export signal receptor activity	8	3	1.681	0.255838	0.682459
GO:0005113	patched binding	8	3	1.681	0.255838	0.682459
GO:0008061	chitin binding	8	3	1.681	0.255838	0.682459
GO:0008429	phosphatidylethanolamine binding	8	3	1.681	0.255838	0.682459
GO:0016712	oxidoreductase activity, acting on paired donors, with incorporation or reduction of molecular oxygen, reduced flavin or flavoprotein as one donor, and incorporation of one atom of oxygen	8	3	1.681	0.255838	0.682459
GO:0016831	carboxy-lyase activity	8	3	1.681	0.255838	0.682459
GO:0017110	nucleoside-diphosphatase activity	8	3	1.681	0.255838	0.682459
GO:0019213	deacetylase activity	8	3	1.681	0.255838	0.682459
GO:0030235	nitric-oxide synthase regulator activity	8	3	1.681	0.255838	0.682459
GO:0030983	mismatched DNA binding	8	3	1.681	0.255838	0.682459
GO:0035613	RNA stem-loop binding	8	3	1.681	0.255838	0.682459
GO:1901981	phosphatidylinositol phosphate binding	8	3	1.681	0.255838	0.682459
GO:1902282	voltage-gated potassium channel activity involved in ventricular cardiac muscle cell action potential repolarization	8	3	1.681	0.255838	0.682459
GO:0008017	microtubule binding	210	51	1.089	0.268001	0.708274
GO:0001054	RNA polymerase I activity	12	4	1.494	0.269862	0.708274
GO:0005227	calcium activated cation channel activity	12	4	1.494	0.269862	0.708274
GO:0010314	phosphatidylinositol-5-phosphate binding	12	4	1.494	0.269862	0.708274
GO:0015254	glycerol channel activity	12	4	1.494	0.269862	0.708274
GO:0031994	insulin-like growth factor I binding	12	4	1.494	0.269862	0.708274
GO:0042623	ATPase activity, coupled	12	4	1.494	0.269862	0.708274
GO:0005267	potassium channel activity	36	10	1.245	0.270083	0.708274
GO:0005547	phosphatidylinositol-3,4,5-trisphosphate binding	36	10	1.245	0.270083	0.708274
GO:0032266	phosphatidylinositol-3-phosphate binding	32	9	1.261	0.272819	0.708689
GO:0051059	NF-kappaB binding	28	8	1.281	0.275107	0.708689
GO:0010181	FMN binding	16	5	1.401	0.275404	0.708689
GO:0015250	water channel activity	16	5	1.401	0.275404	0.708689
GO:0017127	cholesterol transporter activity	16	5	1.401	0.275404	0.708689
GO:0031434	mitogen-activated protein kinase kinase binding	16	5	1.401	0.275404	0.708689
GO:0034237	protein kinase A regulatory subunit binding	16	5	1.401	0.275404	0.708689
GO:0030552	cAMP binding	24	7	1.308	0.276678	0.708689
GO:0043236	laminin binding	24	7	1.308	0.276678	0.708689
GO:0043325	phosphatidylinositol-3,4-bisphosphate binding	24	7	1.308	0.276678	0.708689
GO:0005242	inward rectifier potassium channel activity	20	6	1.345	0.277067	0.708689
GO:0031490	chromatin DNA binding	57	15	1.18	0.278161	0.708689
GO:0042277	peptide binding	57	15	1.18	0.278161	0.708689
GO:0003824	catalytic activity	53	14	1.184	0.282669	0.708689
GO:0008092	cytoskeletal protein binding	49	13	1.189	0.287277	0.708689
GO:0000149	SNARE binding	45	12	1.195	0.29198	0.708689
GO:0000980	RNA polymerase II distal enhancer sequence-specific DNA binding	66	17	1.155	0.292586	0.708689
GO:0008137	NADH dehydrogenase (ubiquinone) activity	41	11	1.203	0.296766	0.708689
GO:0031072	heat shock protein binding	41	11	1.203	0.296766	0.708689
GO:0030331	estrogen receptor binding	37	10	1.212	0.301616	0.708689
GO:0001104	RNA polymerase II transcription cofactor activity	33	9	1.223	0.306495	0.708689
GO:0042626	ATPase activity, coupled to transmembrane movement of substances	33	9	1.223	0.306495	0.708689
GO:0005254	chloride channel activity	54	14	1.162	0.308903	0.708689
GO:0000827	inositol-1,3,4,5,6-pentakisphosphate kinase activity	5	2	1.793	0.310514	0.708689
GO:0000828	inositol hexakisphosphate kinase activity	5	2	1.793	0.310514	0.708689
GO:0000829	inositol heptakisphosphate kinase activity	5	2	1.793	0.310514	0.708689
GO:0000832	inositol hexakisphosphate 5-kinase activity	5	2	1.793	0.310514	0.708689
GO:0000975	regulatory region DNA binding	5	2	1.793	0.310514	0.708689
GO:0000988	transcription factor activity, protein binding	5	2	1.793	0.310514	0.708689
GO:0001609	G-protein coupled adenosine receptor activity	5	2	1.793	0.310514	0.708689
GO:0001875	lipopolysaccharide receptor activity	5	2	1.793	0.310514	0.708689
GO:0004331	fructose-2,6-bisphosphate 2-phosphatase activity	5	2	1.793	0.310514	0.708689
GO:0004553	hydrolase activity, hydrolyzing O-glycosyl compounds	5	2	1.793	0.310514	0.708689
GO:0004826	phenylalanine-tRNA ligase activity	5	2	1.793	0.310514	0.708689
GO:0004839	ubiquitin activating enzyme activity	5	2	1.793	0.310514	0.708689
GO:0004844	uracil DNA N-glycosylase activity	5	2	1.793	0.310514	0.708689
GO:0004994	somatostatin receptor activity	5	2	1.793	0.310514	0.708689
GO:0005047	signal recognition particle binding	5	2	1.793	0.310514	0.708689
GO:0005131	growth hormone receptor binding	5	2	1.793	0.310514	0.708689
GO:0005280	hydrogen:amino acid symporter activity	5	2	1.793	0.310514	0.708689
GO:0005324	long-chain fatty acid transporter activity	5	2	1.793	0.310514	0.708689
GO:0005381	iron ion transmembrane transporter activity	5	2	1.793	0.310514	0.708689
GO:0008532	N-acetyllactosaminide beta-1,3-N-acetylglucosaminyltransferase activity	5	2	1.793	0.310514	0.708689
GO:0008559	xenobiotic-transporting ATPase activity	5	2	1.793	0.310514	0.708689
GO:0010385	double-stranded methylated DNA binding	5	2	1.793	0.310514	0.708689
GO:0015181	arginine transmembrane transporter activity	5	2	1.793	0.310514	0.708689
GO:0015186	L-glutamine transmembrane transporter activity	5	2	1.793	0.310514	0.708689
GO:0015189	L-lysine transmembrane transporter activity	5	2	1.793	0.310514	0.708689
GO:0015272	ATP-activated inward rectifier potassium channel activity	5	2	1.793	0.310514	0.708689
GO:0015277	kainate selective glutamate receptor activity	5	2	1.793	0.310514	0.708689
GO:0015562	efflux transmembrane transporter activity	5	2	1.793	0.310514	0.708689
GO:0017151	DEAD/H-box RNA helicase binding	5	2	1.793	0.310514	0.708689
GO:0019239	deaminase activity	5	2	1.793	0.310514	0.708689
GO:0030976	thiamine pyrophosphate binding	5	2	1.793	0.310514	0.708689
GO:0032451	demethylase activity	5	2	1.793	0.310514	0.708689
GO:0032453	histone demethylase activity (H3-K4 specific)	5	2	1.793	0.310514	0.708689
GO:0032813	tumor necrosis factor receptor superfamily binding	5	2	1.793	0.310514	0.708689
GO:0043426	MRF binding	5	2	1.793	0.310514	0.708689
GO:0046974	histone methyltransferase activity (H3-K9 specific)	5	2	1.793	0.310514	0.708689
GO:0047184	1-acylglycerophosphocholine O-acyltransferase activity	5	2	1.793	0.310514	0.708689
GO:0047238	glucuronosyl-N-acetylgalactosaminyl-proteoglycan 4-beta-N-acetylgalactosaminyltransferase activity	5	2	1.793	0.310514	0.708689
GO:0047499	calcium-independent phospholipase A2 activity	5	2	1.793	0.310514	0.708689
GO:0051525	NFAT protein binding	5	2	1.793	0.310514	0.708689
GO:0052723	inositol hexakisphosphate 1-kinase activity	5	2	1.793	0.310514	0.708689
GO:0052724	inositol hexakisphosphate 3-kinase activity	5	2	1.793	0.310514	0.708689
GO:0070513	death domain binding	5	2	1.793	0.310514	0.708689
GO:0098821	BMP receptor activity	5	2	1.793	0.310514	0.708689
GO:1990239	steroid hormone binding	5	2	1.793	0.310514	0.708689
GO:0004623	phospholipase A2 activity	29	8	1.237	0.311342	0.708689
GO:0030165	PDZ domain binding	84	21	1.121	0.315052	0.708689
GO:0032452	histone demethylase activity	25	7	1.255	0.316049	0.708689
GO:0043014	alpha-tubulin binding	25	7	1.255	0.316049	0.708689
GO:0002039	p53 binding	67	17	1.137	0.316317	0.708689
GO:0004622	lysophospholipase activity	21	6	1.281	0.320415	0.708689
GO:0015347	sodium-independent organic anion transmembrane transporter activity	21	6	1.281	0.320415	0.708689
GO:0046961	proton-transporting ATPase activity, rotational mechanism	21	6	1.281	0.320415	0.708689
GO:0001190	transcriptional activator activity, RNA polymerase II transcription factor binding	17	5	1.319	0.324043	0.708689
GO:0004029	aldehyde dehydrogenase (NAD) activity	17	5	1.319	0.324043	0.708689
GO:0004521	endoribonuclease activity	17	5	1.319	0.324043	0.708689
GO:0008301	DNA binding, bending	17	5	1.319	0.324043	0.708689
GO:0008574	ATP-dependent microtubule motor activity, plus-end-directed	17	5	1.319	0.324043	0.708689
GO:0015269	calcium-activated potassium channel activity	17	5	1.319	0.324043	0.708689
GO:0016279	protein-lysine N-methyltransferase activity	17	5	1.319	0.324043	0.708689
GO:0043274	phospholipase binding	17	5	1.319	0.324043	0.708689
GO:0004017	adenylate kinase activity	9	3	1.494	0.324202	0.708689
GO:0008026	ATP-dependent helicase activity	9	3	1.494	0.324202	0.708689
GO:0016595	glutamate binding	9	3	1.494	0.324202	0.708689
GO:0030296	protein tyrosine kinase activator activity	9	3	1.494	0.324202	0.708689
GO:0046703	natural killer cell lectin-like receptor binding	9	3	1.494	0.324202	0.708689
GO:0047144	2-acylglycerol-3-phosphate O-acyltransferase activity	9	3	1.494	0.324202	0.708689
GO:0048495	Roundabout binding	9	3	1.494	0.324202	0.708689
GO:0052659	inositol-1,3,4,5-tetrakisphosphate 5-phosphatase activity	9	3	1.494	0.324202	0.708689
GO:0070700	BMP receptor binding	9	3	1.494	0.324202	0.708689
GO:0004535	poly(A)-specific ribonuclease activity	13	4	1.379	0.326059	0.708689
GO:0008499	UDP-galactose:beta-N-acetylglucosamine beta-1,3-galactosyltransferase activity	13	4	1.379	0.326059	0.708689
GO:0004175	endopeptidase activity	59	15	1.14	0.328968	0.708689
GO:0050660	flavin adenine dinucleotide binding	59	15	1.14	0.328968	0.708689
GO:0042826	histone deacetylase binding	102	25	1.099	0.331962	0.708689
GO:0051082	unfolded protein binding	115	28	1.092	0.332919	0.708689
GO:0001078	transcriptional repressor activity, RNA polymerase II core promoter proximal region sequence-specific binding	111	27	1.09	0.338998	0.708689
GO:0001540	beta-amyloid binding	34	9	1.187	0.341035	0.708689
GO:0008094	DNA-dependent ATPase activity	30	8	1.195	0.348455	0.708689
GO:0015026	coreceptor activity	30	8	1.195	0.348455	0.708689
GO:0048306	calcium-dependent protein binding	60	15	1.121	0.355159	0.708689
GO:0042605	peptide antigen binding	26	7	1.207	0.356301	0.708689
GO:0001046	core promoter sequence-specific DNA binding	43	11	1.147	0.358425	0.708689
GO:0000287	magnesium ion binding	195	46	1.058	0.35946	0.708689
GO:0005070	SH3/SH2 adaptor activity	56	14	1.121	0.36307	0.708689
GO:0031210	phosphatidylcholine binding	22	6	1.223	0.364623	0.708689
GO:0031593	polyubiquitin binding	22	6	1.223	0.364623	0.708689
GO:0042813	Wnt-activated receptor activity	22	6	1.223	0.364623	0.708689
GO:0015459	potassium channel regulator activity	39	10	1.149	0.366961	0.708689
GO:0005520	insulin-like growth factor binding	18	5	1.245	0.373464	0.708689
GO:0005528	FK506 binding	18	5	1.245	0.373464	0.708689
GO:0016409	palmitoyltransferase activity	18	5	1.245	0.373464	0.708689
GO:0004879	RNA polymerase II transcription factor activity, ligand-activated sequence-specific DNA binding	35	9	1.153	0.376131	0.708689
GO:0070491	repressing transcription factor binding	35	9	1.153	0.376131	0.708689
GO:0003995	acyl-CoA dehydrogenase activity	14	4	1.281	0.382824	0.708689
GO:0004089	carbonate dehydratase activity	14	4	1.281	0.382824	0.708689
GO:0004185	serine-type carboxypeptidase activity	14	4	1.281	0.382824	0.708689
GO:0005355	glucose transmembrane transporter activity	14	4	1.281	0.382824	0.708689
GO:0005523	tropomyosin binding	14	4	1.281	0.382824	0.708689
GO:0030169	low-density lipoprotein particle binding	14	4	1.281	0.382824	0.708689
GO:0030695	GTPase regulator activity	14	4	1.281	0.382824	0.708689
GO:0031432	titin binding	14	4	1.281	0.382824	0.708689
GO:0051393	alpha-actinin binding	14	4	1.281	0.382824	0.708689
GO:0005158	insulin receptor binding	31	8	1.157	0.386069	0.708689
GO:0000339	RNA cap binding	10	3	1.345	0.392497	0.708689
GO:0001191	transcriptional repressor activity, RNA polymerase II transcription factor binding	10	3	1.345	0.392497	0.708689
GO:0004526	ribonuclease P activity	10	3	1.345	0.392497	0.708689
GO:0004629	phospholipase C activity	10	3	1.345	0.392497	0.708689
GO:0005391	sodium:potassium-exchanging ATPase activity	10	3	1.345	0.392497	0.708689
GO:0008331	high voltage-gated calcium channel activity	10	3	1.345	0.392497	0.708689
GO:0008821	crossover junction endodeoxyribonuclease activity	10	3	1.345	0.392497	0.708689
GO:0008970	phosphatidylcholine 1-acylhydrolase activity	10	3	1.345	0.392497	0.708689
GO:0015467	G-protein activated inward rectifier potassium channel activity	10	3	1.345	0.392497	0.708689
GO:0019887	protein kinase regulator activity	10	3	1.345	0.392497	0.708689
GO:0033558	protein deacetylase activity	10	3	1.345	0.392497	0.708689
GO:0034452	dynactin binding	10	3	1.345	0.392497	0.708689
GO:0039706	co-receptor binding	10	3	1.345	0.392497	0.708689
GO:0048156	tau protein binding	10	3	1.345	0.392497	0.708689
GO:0050662	coenzyme binding	10	3	1.345	0.392497	0.708689
GO:0051378	serotonin binding	10	3	1.345	0.392497	0.708689
GO:0000010	trans-hexaprenyltranstransferase activity	2	1	2.242	0.396379	0.708689
GO:0000026	alpha-1,2-mannosyltransferase activity	2	1	2.242	0.396379	0.708689
GO:0000036	ACP phosphopantetheine attachment site binding involved in fatty acid biosynthetic process	2	1	2.242	0.396379	0.708689
GO:0000248	C-5 sterol desaturase activity	2	1	2.242	0.396379	0.708689
GO:0000703	oxidized pyrimidine nucleobase lesion DNA N-glycosylase activity	2	1	2.242	0.396379	0.708689
GO:0000995	transcription factor activity, core RNA polymerase III binding	2	1	2.242	0.396379	0.708689
GO:0001007	transcription factor activity, RNA polymerase III transcription factor binding	2	1	2.242	0.396379	0.708689
GO:0001025	RNA polymerase III transcription factor binding	2	1	2.242	0.396379	0.708689
GO:0001071	nucleic acid binding transcription factor activity	2	1	2.242	0.396379	0.708689
GO:0001147	transcription termination site sequence-specific DNA binding	2	1	2.242	0.396379	0.708689
GO:0001165	RNA polymerase I upstream control element sequence-specific DNA binding	2	1	2.242	0.396379	0.708689
GO:0001181	transcription factor activity, core RNA polymerase I binding	2	1	2.242	0.396379	0.708689
GO:0001607	neuromedin U receptor activity	2	1	2.242	0.396379	0.708689
GO:0001635	calcitonin gene-related peptide receptor activity	2	1	2.242	0.396379	0.708689
GO:0001729	ceramide kinase activity	2	1	2.242	0.396379	0.708689
GO:0001785	prostaglandin J receptor activity	2	1	2.242	0.396379	0.708689
GO:0002060	purine nucleobase binding	2	1	2.242	0.396379	0.708689
GO:0003835	beta-galactoside alpha-2,6-sialyltransferase activity	2	1	2.242	0.396379	0.708689
GO:0003868	4-hydroxyphenylpyruvate dioxygenase activity	2	1	2.242	0.396379	0.708689
GO:0003880	protein C-terminal carboxyl O-methyltransferase activity	2	1	2.242	0.396379	0.708689
GO:0003920	GMP reductase activity	2	1	2.242	0.396379	0.708689
GO:0003938	IMP dehydrogenase activity	2	1	2.242	0.396379	0.708689
GO:0003948	N4-(beta-N-acetylglucosaminyl)-L-asparaginase activity	2	1	2.242	0.396379	0.708689
GO:0003955	NAD(P)H dehydrogenase (quinone) activity	2	1	2.242	0.396379	0.708689
GO:0003963	RNA-3'-phosphate cyclase activity	2	1	2.242	0.396379	0.708689
GO:0003968	RNA-directed 5'-3' RNA polymerase activity	2	1	2.242	0.396379	0.708689
GO:0003977	UDP-N-acetylglucosamine diphosphorylase activity	2	1	2.242	0.396379	0.708689
GO:0003989	acetyl-CoA carboxylase activity	2	1	2.242	0.396379	0.708689
GO:0003990	acetylcholinesterase activity	2	1	2.242	0.396379	0.708689
GO:0003994	aconitate hydratase activity	2	1	2.242	0.396379	0.708689
GO:0004067	asparaginase activity	2	1	2.242	0.396379	0.708689
GO:0004070	aspartate carbamoyltransferase activity	2	1	2.242	0.396379	0.708689
GO:0004087	carbamoyl-phosphate synthase (ammonia) activity	2	1	2.242	0.396379	0.708689
GO:0004088	carbamoyl-phosphate synthase (glutamine-hydrolyzing) activity	2	1	2.242	0.396379	0.708689
GO:0004103	choline kinase activity	2	1	2.242	0.396379	0.708689
GO:0004122	cystathionine beta-synthase activity	2	1	2.242	0.396379	0.708689
GO:0004137	deoxycytidine kinase activity	2	1	2.242	0.396379	0.708689
GO:0004140	dephospho-CoA kinase activity	2	1	2.242	0.396379	0.708689
GO:0004151	dihydroorotase activity	2	1	2.242	0.396379	0.708689
GO:0004174	electron-transferring-flavoprotein dehydrogenase activity	2	1	2.242	0.396379	0.708689
GO:0004314	[acyl-carrier-protein] S-malonyltransferase activity	2	1	2.242	0.396379	0.708689
GO:0004315	3-oxoacyl-[acyl-carrier-protein] synthase activity	2	1	2.242	0.396379	0.708689
GO:0004320	oleoyl-[acyl-carrier-protein] hydrolase activity	2	1	2.242	0.396379	0.708689
GO:0004342	glucosamine-6-phosphate deaminase activity	2	1	2.242	0.396379	0.708689
GO:0004360	glutamine-fructose-6-phosphate transaminase (isomerizing) activity	2	1	2.242	0.396379	0.708689
GO:0004365	glyceraldehyde-3-phosphate dehydrogenase (NAD+) (phosphorylating) activity	2	1	2.242	0.396379	0.708689
GO:0004368	glycerol-3-phosphate dehydrogenase activity	2	1	2.242	0.396379	0.708689
GO:0004416	hydroxyacylglutathione hydrolase activity	2	1	2.242	0.396379	0.708689
GO:0004419	hydroxymethylglutaryl-CoA lyase activity	2	1	2.242	0.396379	0.708689
GO:0004422	hypoxanthine phosphoribosyltransferase activity	2	1	2.242	0.396379	0.708689
GO:0004447	iodide peroxidase activity	2	1	2.242	0.396379	0.708689
GO:0004450	isocitrate dehydrogenase (NADP+) activity	2	1	2.242	0.396379	0.708689
GO:0004507	steroid 11-beta-monooxygenase activity	2	1	2.242	0.396379	0.708689
GO:0004557	alpha-galactosidase activity	2	1	2.242	0.396379	0.708689
GO:0004577	N-acetylglucosaminyldiphosphodolichol N-acetylglucosaminyltransferase activity	2	1	2.242	0.396379	0.708689
GO:0004613	phosphoenolpyruvate carboxykinase (GTP) activity	2	1	2.242	0.396379	0.708689
GO:0004649	poly(ADP-ribose) glycohydrolase activity	2	1	2.242	0.396379	0.708689
GO:0004658	propionyl-CoA carboxylase activity	2	1	2.242	0.396379	0.708689
GO:0004659	prenyltransferase activity	2	1	2.242	0.396379	0.708689
GO:0004727	prenylated protein tyrosine phosphatase activity	2	1	2.242	0.396379	0.708689
GO:0004738	pyruvate dehydrogenase activity	2	1	2.242	0.396379	0.708689
GO:0004782	sulfinoalanine decarboxylase activity	2	1	2.242	0.396379	0.708689
GO:0004815	aspartate-tRNA ligase activity	2	1	2.242	0.396379	0.708689
GO:0004822	isoleucine-tRNA ligase activity	2	1	2.242	0.396379	0.708689
GO:0004823	leucine-tRNA ligase activity	2	1	2.242	0.396379	0.708689
GO:0004905	type I interferon receptor activity	2	1	2.242	0.396379	0.708689
GO:0004909	interleukin-1, Type I, activating receptor activity	2	1	2.242	0.396379	0.708689
GO:0004915	interleukin-6 receptor activity	2	1	2.242	0.396379	0.708689
GO:0004923	leukemia inhibitory factor receptor activity	2	1	2.242	0.396379	0.708689
GO:0004951	cholecystokinin receptor activity	2	1	2.242	0.396379	0.708689
GO:0004956	prostaglandin D receptor activity	2	1	2.242	0.396379	0.708689
GO:0004996	thyroid-stimulating hormone receptor activity	2	1	2.242	0.396379	0.708689
GO:0005019	platelet-derived growth factor beta-receptor activity	2	1	2.242	0.396379	0.708689
GO:0005046	KDEL sequence binding	2	1	2.242	0.396379	0.708689
GO:0005048	signal sequence binding	2	1	2.242	0.396379	0.708689
GO:0005055	laminin receptor activity	2	1	2.242	0.396379	0.708689
GO:0005110	frizzled-2 binding	2	1	2.242	0.396379	0.708689
GO:0005148	prolactin receptor binding	2	1	2.242	0.396379	0.708689
GO:0005150	interleukin-1, Type I receptor binding	2	1	2.242	0.396379	0.708689
GO:0005151	interleukin-1, Type II receptor binding	2	1	2.242	0.396379	0.708689
GO:0005169	neurotrophin TRKB receptor binding	2	1	2.242	0.396379	0.708689
GO:0005275	amine transmembrane transporter activity	2	1	2.242	0.396379	0.708689
GO:0005277	acetylcholine transmembrane transporter activity	2	1	2.242	0.396379	0.708689
GO:0005330	dopamine:sodium symporter activity	2	1	2.242	0.396379	0.708689
GO:0005338	nucleotide-sugar transmembrane transporter activity	2	1	2.242	0.396379	0.708689
GO:0005362	low-affinity glucose:sodium symporter activity	2	1	2.242	0.396379	0.708689
GO:0005462	UDP-N-acetylglucosamine transmembrane transporter activity	2	1	2.242	0.396379	0.708689
GO:0008107	galactoside 2-alpha-L-fucosyltransferase activity	2	1	2.242	0.396379	0.708689
GO:0008124	4-alpha-hydroxytetrahydrobiopterin dehydratase activity	2	1	2.242	0.396379	0.708689
GO:0008170	N-methyltransferase activity	2	1	2.242	0.396379	0.708689
GO:0008252	nucleotidase activity	2	1	2.242	0.396379	0.708689
GO:0008263	pyrimidine-specific mismatch base pair DNA N-glycosylase activity	2	1	2.242	0.396379	0.708689
GO:0008281	sulfonylurea receptor activity	2	1	2.242	0.396379	0.708689
GO:0008294	calcium- and calmodulin-responsive adenylate cyclase activity	2	1	2.242	0.396379	0.708689
GO:0008441	3'(2'),5'-bisphosphate nucleotidase activity	2	1	2.242	0.396379	0.708689
GO:0008476	protein-tyrosine sulfotransferase activity	2	1	2.242	0.396379	0.708689
GO:0008481	sphinganine kinase activity	2	1	2.242	0.396379	0.708689
GO:0008798	beta-aspartyl-peptidase activity	2	1	2.242	0.396379	0.708689
GO:0008940	nitrate reductase activity	2	1	2.242	0.396379	0.708689
GO:0008941	nitric oxide dioxygenase activity	2	1	2.242	0.396379	0.708689
GO:0010465	nerve growth factor receptor activity	2	1	2.242	0.396379	0.708689
GO:0010736	serum response element binding	2	1	2.242	0.396379	0.708689
GO:0015056	corticotrophin-releasing factor receptor activity	2	1	2.242	0.396379	0.708689
GO:0015079	potassium ion transmembrane transporter activity	2	1	2.242	0.396379	0.708689
GO:0015166	polyol transmembrane transporter activity	2	1	2.242	0.396379	0.708689
GO:0015168	glycerol transmembrane transporter activity	2	1	2.242	0.396379	0.708689
GO:0015218	pyrimidine nucleotide transmembrane transporter activity	2	1	2.242	0.396379	0.708689
GO:0015350	methotrexate transporter activity	2	1	2.242	0.396379	0.708689
GO:0015382	sodium:sulfate symporter activity	2	1	2.242	0.396379	0.708689
GO:0015433	peptide antigen-transporting ATPase activity	2	1	2.242	0.396379	0.708689
GO:0015501	glutamate:sodium symporter activity	2	1	2.242	0.396379	0.708689
GO:0016206	catechol O-methyltransferase activity	2	1	2.242	0.396379	0.708689
GO:0016295	myristoyl-[acyl-carrier-protein] hydrolase activity	2	1	2.242	0.396379	0.708689
GO:0016296	palmitoyl-[acyl-carrier-protein] hydrolase activity	2	1	2.242	0.396379	0.708689
GO:0016362	activin receptor activity, type II	2	1	2.242	0.396379	0.708689
GO:0016401	palmitoyl-CoA oxidase activity	2	1	2.242	0.396379	0.708689
GO:0016404	15-hydroxyprostaglandin dehydrogenase (NAD+) activity	2	1	2.242	0.396379	0.708689
GO:0016405	CoA-ligase activity	2	1	2.242	0.396379	0.708689
GO:0016411	acylglycerol O-acyltransferase activity	2	1	2.242	0.396379	0.708689
GO:0016427	tRNA (cytosine) methyltransferase activity	2	1	2.242	0.396379	0.708689
GO:0016501	prostacyclin receptor activity	2	1	2.242	0.396379	0.708689
GO:0016531	copper chaperone activity	2	1	2.242	0.396379	0.708689
GO:0016603	glutaminyl-peptide cyclotransferase activity	2	1	2.242	0.396379	0.708689
GO:0016667	oxidoreductase activity, acting on a sulfur group of donors	2	1	2.242	0.396379	0.708689
GO:0016723	oxidoreductase activity, oxidizing metal ions, NAD or NADP as acceptor	2	1	2.242	0.396379	0.708689
GO:0016811	hydrolase activity, acting on carbon-nitrogen (but not peptide) bonds, in linear amides	2	1	2.242	0.396379	0.708689
GO:0016812	hydrolase activity, acting on carbon-nitrogen (but not peptide) bonds, in cyclic amides	2	1	2.242	0.396379	0.708689
GO:0016849	phosphorus-oxygen lyase activity	2	1	2.242	0.396379	0.708689
GO:0016857	racemase and epimerase activity, acting on carbohydrates and derivatives	2	1	2.242	0.396379	0.708689
GO:0017002	activin-activated receptor activity	2	1	2.242	0.396379	0.708689
GO:0017050	D-erythro-sphingosine kinase activity	2	1	2.242	0.396379	0.708689
GO:0017064	fatty acid amide hydrolase activity	2	1	2.242	0.396379	0.708689
GO:0019002	GMP binding	2	1	2.242	0.396379	0.708689
GO:0019767	IgE receptor activity	2	1	2.242	0.396379	0.708689
GO:0019777	Atg12 transferase activity	2	1	2.242	0.396379	0.708689
GO:0019828	aspartic-type endopeptidase inhibitor activity	2	1	2.242	0.396379	0.708689
GO:0019948	SUMO activating enzyme activity	2	1	2.242	0.396379	0.708689
GO:0019981	interleukin-6 binding	2	1	2.242	0.396379	0.708689
GO:0022843	voltage-gated cation channel activity	2	1	2.242	0.396379	0.708689
GO:0030272	5-formyltetrahydrofolate cyclo-ligase activity	2	1	2.242	0.396379	0.708689
GO:0030350	iron-responsive element binding	2	1	2.242	0.396379	0.708689
GO:0031208	POZ domain binding	2	1	2.242	0.396379	0.708689
GO:0031403	lithium ion binding	2	1	2.242	0.396379	0.708689
GO:0031685	adenosine receptor binding	2	1	2.242	0.396379	0.708689
GO:0031691	alpha-1A adrenergic receptor binding	2	1	2.242	0.396379	0.708689
GO:0031701	angiotensin receptor binding	2	1	2.242	0.396379	0.708689
GO:0031704	apelin receptor binding	2	1	2.242	0.396379	0.708689
GO:0031711	bradykinin receptor binding	2	1	2.242	0.396379	0.708689
GO:0031716	calcitonin receptor binding	2	1	2.242	0.396379	0.708689
GO:0031750	D3 dopamine receptor binding	2	1	2.242	0.396379	0.708689
GO:0031762	follicle-stimulating hormone receptor binding	2	1	2.242	0.396379	0.708689
GO:0031780	corticotropin hormone receptor binding	2	1	2.242	0.396379	0.708689
GO:0031783	type 5 melanocortin receptor binding	2	1	2.242	0.396379	0.708689
GO:0031802	type 5 metabotropic glutamate receptor binding	2	1	2.242	0.396379	0.708689
GO:0032090	Pyrin domain binding	2	1	2.242	0.396379	0.708689
GO:0032143	single thymine insertion binding	2	1	2.242	0.396379	0.708689
GO:0032181	dinucleotide repeat insertion binding	2	1	2.242	0.396379	0.708689
GO:0033612	receptor serine/threonine kinase binding	2	1	2.242	0.396379	0.708689
GO:0033842	N-acetyl-beta-glucosaminyl-glycoprotein 4-beta-N-acetylgalactosaminyltransferase activity	2	1	2.242	0.396379	0.708689
GO:0033857	diphosphoinositol-pentakisphosphate kinase activity	2	1	2.242	0.396379	0.708689
GO:0033872	[heparan sulfate]-glucosamine 3-sulfotransferase 3 activity	2	1	2.242	0.396379	0.708689
GO:0034212	peptide N-acetyltransferase activity	2	1	2.242	0.396379	0.708689
GO:0034437	glycoprotein transporter activity	2	1	2.242	0.396379	0.708689
GO:0034736	cholesterol O-acyltransferase activity	2	1	2.242	0.396379	0.708689
GO:0035515	oxidative RNA demethylase activity	2	1	2.242	0.396379	0.708689
GO:0035575	histone demethylase activity (H4-K20 specific)	2	1	2.242	0.396379	0.708689
GO:0036461	BLOC-2 complex binding	2	1	2.242	0.396379	0.708689
GO:0036505	prosaposin receptor activity	2	1	2.242	0.396379	0.708689
GO:0038062	protein tyrosine kinase collagen receptor activity	2	1	2.242	0.396379	0.708689
GO:0038064	collagen receptor activity	2	1	2.242	0.396379	0.708689
GO:0042281	dolichyl pyrophosphate Man9GlcNAc2 alpha-1,3-glucosyltransferase activity	2	1	2.242	0.396379	0.708689
GO:0042610	CD8 receptor binding	2	1	2.242	0.396379	0.708689
GO:0042835	BRE binding	2	1	2.242	0.396379	0.708689
GO:0042903	tubulin deacetylase activity	2	1	2.242	0.396379	0.708689
GO:0043178	alcohol binding	2	1	2.242	0.396379	0.708689
GO:0043532	angiostatin binding	2	1	2.242	0.396379	0.708689
GO:0045029	UDP-activated nucleotide receptor activity	2	1	2.242	0.396379	0.708689
GO:0045155	electron transporter, transferring electrons from CoQH2-cytochrome c reductase complex and cytochrome c oxidase complex activity	2	1	2.242	0.396379	0.708689
GO:0045174	glutathione dehydrogenase (ascorbate) activity	2	1	2.242	0.396379	0.708689
GO:0045509	interleukin-27 receptor activity	2	1	2.242	0.396379	0.708689
GO:0046811	histone deacetylase inhibitor activity	2	1	2.242	0.396379	0.708689
GO:0046922	peptide-O-fucosyltransferase activity	2	1	2.242	0.396379	0.708689
GO:0046964	3'-phosphoadenosine 5'-phosphosulfate transmembrane transporter activity	2	1	2.242	0.396379	0.708689
GO:0047017	prostaglandin-F synthase activity	2	1	2.242	0.396379	0.708689
GO:0047023	androsterone dehydrogenase activity	2	1	2.242	0.396379	0.708689
GO:0047179	platelet-activating factor acetyltransferase activity	2	1	2.242	0.396379	0.708689
GO:0047275	glucosaminylgalactosylglucosylceramide beta-galactosyltransferase activity	2	1	2.242	0.396379	0.708689
GO:0047389	glycerophosphocholine phosphodiesterase activity	2	1	2.242	0.396379	0.708689
GO:0047391	alkylglycerophosphoethanolamine phosphodiesterase activity	2	1	2.242	0.396379	0.708689
GO:0047708	biotinidase activity	2	1	2.242	0.396379	0.708689
GO:0047757	chondroitin-glucuronate 5-epimerase activity	2	1	2.242	0.396379	0.708689
GO:0047783	corticosterone 18-monooxygenase activity	2	1	2.242	0.396379	0.708689
GO:0047977	hepoxilin-epoxide hydrolase activity	2	1	2.242	0.396379	0.708689
GO:0048257	3'-flap endonuclease activity	2	1	2.242	0.396379	0.708689
GO:0050119	N-acetylglucosamine deacetylase activity	2	1	2.242	0.396379	0.708689
GO:0050135	NAD(P)+ nucleosidase activity	2	1	2.242	0.396379	0.708689
GO:0050347	trans-octaprenyltranstransferase activity	2	1	2.242	0.396379	0.708689
GO:0050610	methylarsonate reductase activity	2	1	2.242	0.396379	0.708689
GO:0050682	AF-2 domain binding	2	1	2.242	0.396379	0.708689
GO:0050694	galactose 3-O-sulfotransferase activity	2	1	2.242	0.396379	0.708689
GO:0050698	proteoglycan sulfotransferase activity	2	1	2.242	0.396379	0.708689
GO:0051183	vitamin transporter activity	2	1	2.242	0.396379	0.708689
GO:0051800	phosphatidylinositol-3,4-bisphosphate 3-phosphatase activity	2	1	2.242	0.396379	0.708689
GO:0051990	(R)-2-hydroxyglutarate dehydrogenase activity	2	1	2.242	0.396379	0.708689
GO:0052740	1-acyl-2-lysophosphatidylserine acylhydrolase activity	2	1	2.242	0.396379	0.708689
GO:0052745	inositol phosphate phosphatase activity	2	1	2.242	0.396379	0.708689
GO:0052810	1-phosphatidylinositol-5-kinase activity	2	1	2.242	0.396379	0.708689
GO:0060072	large conductance calcium-activated potassium channel activity	2	1	2.242	0.396379	0.708689
GO:0061809	NAD+ nucleotidase, cyclic ADP-ribose generating	2	1	2.242	0.396379	0.708689
GO:0070026	nitric oxide binding	2	1	2.242	0.396379	0.708689
GO:0070363	mitochondrial light strand promoter sense binding	2	1	2.242	0.396379	0.708689
GO:0070506	high-density lipoprotein particle receptor activity	2	1	2.242	0.396379	0.708689
GO:0070538	oleic acid binding	2	1	2.242	0.396379	0.708689
GO:0070736	protein-glycine ligase activity, initiating	2	1	2.242	0.396379	0.708689
GO:0070780	dihydrosphingosine-1-phosphate phosphatase activity	2	1	2.242	0.396379	0.708689
GO:0071424	rRNA (cytosine-N4-)-methyltransferase activity	2	1	2.242	0.396379	0.708689
GO:0071886	1-(4-iodo-2,5-dimethoxyphenyl)propan-2-amine binding	2	1	2.242	0.396379	0.708689
GO:0072320	volume-sensitive chloride channel activity	2	1	2.242	0.396379	0.708689
GO:0072590	N-acetyl-L-aspartate-L-glutamate ligase activity	2	1	2.242	0.396379	0.708689
GO:0086062	voltage-gated sodium channel activity involved in Purkinje myocyte action potential	2	1	2.242	0.396379	0.708689
GO:0090541	MIT domain binding	2	1	2.242	0.396379	0.708689
GO:0097003	adipokinetic hormone receptor activity	2	1	2.242	0.396379	0.708689
GO:0098808	mRNA cap binding	2	1	2.242	0.396379	0.708689
GO:0102077	oleamide hydrolase activity	2	1	2.242	0.396379	0.708689
GO:0103073	anandamide amidohydrolase activity	2	1	2.242	0.396379	0.708689
GO:1901611	phosphatidylglycerol binding	2	1	2.242	0.396379	0.708689
GO:1905361	L-serine transporter activity	2	1	2.242	0.396379	0.708689
GO:2001065	mannan binding	2	1	2.242	0.396379	0.708689
GO:2001070	starch binding	2	1	2.242	0.396379	0.708689
GO:0005496	steroid binding	27	7	1.162	0.39696	0.708689
GO:0017046	peptide hormone binding	27	7	1.162	0.39696	0.708689
GO:0045499	chemorepellent activity	27	7	1.162	0.39696	0.708689
GO:0005245	voltage-gated calcium channel activity	40	10	1.121	0.40026	0.708689
GO:0000155	phosphorelay sensor kinase activity	6	2	1.494	0.401178	0.708689
GO:0003828	alpha-N-acetylneuraminate alpha-2,8-sialyltransferase activity	6	2	1.494	0.401178	0.708689
GO:0003846	2-acylglycerol O-acyltransferase activity	6	2	1.494	0.401178	0.708689
GO:0003910	DNA ligase (ATP) activity	6	2	1.494	0.401178	0.708689
GO:0004000	adenosine deaminase activity	6	2	1.494	0.401178	0.708689
GO:0004030	aldehyde dehydrogenase [NAD(P)+] activity	6	2	1.494	0.401178	0.708689
GO:0004064	arylesterase activity	6	2	1.494	0.401178	0.708689
GO:0004111	creatine kinase activity	6	2	1.494	0.401178	0.708689
GO:0004144	diacylglycerol O-acyltransferase activity	6	2	1.494	0.401178	0.708689
GO:0004969	histamine receptor activity	6	2	1.494	0.401178	0.708689
GO:0004970	ionotropic glutamate receptor activity	6	2	1.494	0.401178	0.708689
GO:0005326	neurotransmitter transporter activity	6	2	1.494	0.401178	0.708689
GO:0005375	copper ion transmembrane transporter activity	6	2	1.494	0.401178	0.708689
GO:0008276	protein methyltransferase activity	6	2	1.494	0.401178	0.708689
GO:0008374	O-acyltransferase activity	6	2	1.494	0.401178	0.708689
GO:0008889	glycerophosphodiester phosphodiesterase activity	6	2	1.494	0.401178	0.708689
GO:0010997	anaphase-promoting complex binding	6	2	1.494	0.401178	0.708689
GO:0015174	basic amino acid transmembrane transporter activity	6	2	1.494	0.401178	0.708689
GO:0015193	L-proline transmembrane transporter activity	6	2	1.494	0.401178	0.708689
GO:0015288	porin activity	6	2	1.494	0.401178	0.708689
GO:0016174	NAD(P)H oxidase activity	6	2	1.494	0.401178	0.708689
GO:0019534	toxin transporter activity	6	2	1.494	0.401178	0.708689
GO:0019966	interleukin-1 binding	6	2	1.494	0.401178	0.708689
GO:0030368	interleukin-17 receptor activity	6	2	1.494	0.401178	0.708689
GO:0034046	poly(G) binding	6	2	1.494	0.401178	0.708689
GO:0035473	lipase binding	6	2	1.494	0.401178	0.708689
GO:0043237	laminin-1 binding	6	2	1.494	0.401178	0.708689
GO:0045182	translation regulator activity	6	2	1.494	0.401178	0.708689
GO:0045545	syndecan binding	6	2	1.494	0.401178	0.708689
GO:0048029	monosaccharide binding	6	2	1.494	0.401178	0.708689
GO:0050656	3'-phosphoadenosine 5'-phosphosulfate binding	6	2	1.494	0.401178	0.708689
GO:0052658	inositol-1,4,5-trisphosphate 5-phosphatase activity	6	2	1.494	0.401178	0.708689
GO:0055102	lipase inhibitor activity	6	2	1.494	0.401178	0.708689
GO:0055131	C3HC4-type RING finger domain binding	6	2	1.494	0.401178	0.708689
GO:0070097	delta-catenin binding	6	2	1.494	0.401178	0.708689
GO:0072341	modified amino acid binding	6	2	1.494	0.401178	0.708689
GO:0089720	caspase binding	6	2	1.494	0.401178	0.708689
GO:1904929	coreceptor activity involved in Wnt signaling pathway, planar cell polarity pathway	6	2	1.494	0.401178	0.708689
GO:0043548	phosphatidylinositol 3-kinase binding	23	6	1.169	0.409074	0.720743
GO:0045296	cadherin binding	23	6	1.169	0.409074	0.720743
GO:0004497	monooxygenase activity	36	9	1.121	0.411481	0.724223
GO:0020037	heme binding	128	30	1.051	0.412761	0.72635
GO:0016597	amino acid binding	19	5	1.18	0.422834	0.742003
GO:0051018	protein kinase A binding	19	5	1.18	0.422834	0.742003
GO:0005200	structural constituent of cytoskeleton	107	25	1.047	0.433302	0.758202
GO:0003727	single-stranded RNA binding	41	10	1.093	0.433645	0.758202
GO:0051539	4 iron, 4 sulfur cluster binding	41	10	1.093	0.433645	0.758202
GO:0004672	protein kinase activity	200	46	1.031	0.433863	0.758452
GO:0004871	signal transducer activity	209	48	1.03	0.435769	0.761256
GO:0004033	aldo-keto reductase (NADP) activity	15	4	1.195	0.438958	0.762332
GO:0008191	metalloendopeptidase inhibitor activity	15	4	1.195	0.438958	0.762332
GO:0008266	poly(U) RNA binding	15	4	1.195	0.438958	0.762332
GO:0016705	oxidoreductase activity, acting on paired donors, with incorporation or reduction of molecular oxygen	15	4	1.195	0.438958	0.762332
GO:0035198	miRNA binding	15	4	1.195	0.438958	0.762332
GO:0052890	oxidoreductase activity, acting on the CH-CH group of donors, with a flavin as acceptor	15	4	1.195	0.438958	0.762332
GO:0003725	double-stranded RNA binding	59	14	1.064	0.446408	0.771154
GO:0005546	phosphatidylinositol-4,5-bisphosphate binding	59	14	1.064	0.446408	0.771154
GO:0008395	steroid hydroxylase activity	24	6	1.121	0.453206	0.771154
GO:0043425	bHLH transcription factor binding	24	6	1.121	0.453206	0.771154
GO:0008047	enzyme activator activity	46	11	1.072	0.453302	0.771154
GO:0004843	thiol-dependent ubiquitin-specific protease activity	77	18	1.048	0.454666	0.771154
GO:0002161	aminoacyl-tRNA editing activity	11	3	1.223	0.458827	0.771154
GO:0003993	acid phosphatase activity	11	3	1.223	0.458827	0.771154
GO:0004143	diacylglycerol kinase activity	11	3	1.223	0.458827	0.771154
GO:0004865	protein serine/threonine phosphatase inhibitor activity	11	3	1.223	0.458827	0.771154
GO:0005313	L-glutamate transmembrane transporter activity	11	3	1.223	0.458827	0.771154
GO:0008066	glutamate receptor activity	11	3	1.223	0.458827	0.771154
GO:0008568	microtubule-severing ATPase activity	11	3	1.223	0.458827	0.771154
GO:0015075	ion transmembrane transporter activity	11	3	1.223	0.458827	0.771154
GO:0015643	toxic substance binding	11	3	1.223	0.458827	0.771154
GO:0016175	superoxide-generating NADPH oxidase activity	11	3	1.223	0.458827	0.771154
GO:0016407	acetyltransferase activity	11	3	1.223	0.458827	0.771154
GO:0030371	translation repressor activity	11	3	1.223	0.458827	0.771154
GO:0035259	glucocorticoid receptor binding	11	3	1.223	0.458827	0.771154
GO:0042054	histone methyltransferase activity	11	3	1.223	0.458827	0.771154
GO:0042301	phosphate ion binding	11	3	1.223	0.458827	0.771154
GO:0043560	insulin receptor substrate binding	11	3	1.223	0.458827	0.771154
GO:0005215	transporter activity	135	31	1.029	0.460589	0.771154
GO:0003705	transcription factor activity, RNA polymerase II distal enhancer sequence-specific binding	64	15	1.051	0.46218	0.771154
GO:0032947	protein complex scaffold	42	10	1.067	0.46688	0.771154
GO:0004860	protein kinase inhibitor activity	51	12	1.055	0.470968	0.771154
GO:0031267	small GTPase binding	20	5	1.121	0.471423	0.771154
GO:0042923	neuropeptide binding	20	5	1.121	0.471423	0.771154
GO:0070006	metalloaminopeptidase activity	20	5	1.121	0.471423	0.771154
GO:0003684	damaged DNA binding	60	14	1.046	0.474179	0.771154
GO:0044183	protein binding involved in protein folding	29	7	1.082	0.477744	0.771154
GO:0001102	RNA polymerase II activating transcription factor binding	38	9	1.062	0.481801	0.771154
GO:0001786	phosphatidylserine binding	38	9	1.062	0.481801	0.771154
GO:0017112	Rab guanyl-nucleotide exchange factor activity	47	11	1.049	0.484737	0.771154
GO:0000340	RNA 7-methylguanosine cap binding	7	2	1.281	0.48571	0.771154
GO:0001517	N-acetylglucosamine 6-O-sulfotransferase activity	7	2	1.281	0.48571	0.771154
GO:0001758	retinal dehydrogenase activity	7	2	1.281	0.48571	0.771154
GO:0004568	chitinase activity	7	2	1.281	0.48571	0.771154
GO:0004675	transmembrane receptor protein serine/threonine kinase activity	7	2	1.281	0.48571	0.771154
GO:0004703	G-protein coupled receptor kinase activity	7	2	1.281	0.48571	0.771154
GO:0005138	interleukin-6 receptor binding	7	2	1.281	0.48571	0.771154
GO:0008171	O-methyltransferase activity	7	2	1.281	0.48571	0.771154
GO:0008469	histone-arginine N-methyltransferase activity	7	2	1.281	0.48571	0.771154
GO:0015204	urea transmembrane transporter activity	7	2	1.281	0.48571	0.771154
GO:0016671	oxidoreductase activity, acting on a sulfur group of donors, disulfide as acceptor	7	2	1.281	0.48571	0.771154
GO:0016853	isomerase activity	7	2	1.281	0.48571	0.771154
GO:0016907	G-protein coupled acetylcholine receptor activity	7	2	1.281	0.48571	0.771154
GO:0019208	phosphatase regulator activity	7	2	1.281	0.48571	0.771154
GO:0030274	LIM domain binding	7	2	1.281	0.48571	0.771154
GO:0034618	arginine binding	7	2	1.281	0.48571	0.771154
GO:0035242	protein-arginine omega-N asymmetric methyltransferase activity	7	2	1.281	0.48571	0.771154
GO:0051536	iron-sulfur cluster binding	7	2	1.281	0.48571	0.771154
GO:0070573	metallodipeptidase activity	7	2	1.281	0.48571	0.771154
GO:0097322	7SK snRNA binding	7	2	1.281	0.48571	0.771154
GO:0003690	double-stranded DNA binding	74	17	1.03	0.490434	0.771154
GO:0035091	phosphatidylinositol binding	74	17	1.03	0.490434	0.771154
GO:0005229	intracellular calcium activated chloride channel activity	16	4	1.121	0.493476	0.771154
GO:0017091	AU-rich element binding	16	4	1.121	0.493476	0.771154
GO:0070300	phosphatidic acid binding	16	4	1.121	0.493476	0.771154
GO:0043015	gamma-tubulin binding	25	6	1.076	0.496519	0.771154
GO:0030971	receptor tyrosine kinase binding	43	10	1.043	0.499745	0.771154
GO:0001948	glycoprotein binding	61	14	1.029	0.501725	0.771154
GO:0003723	RNA binding	447	100	1.003	0.505564	0.771154
GO:0003774	motor activity	48	11	1.027	0.515761	0.771154
GO:0050699	WW domain binding	30	7	1.046	0.517092	0.771154
GO:0001530	lipopolysaccharide binding	21	5	1.067	0.518614	0.771154
GO:0004520	endodeoxyribonuclease activity	21	5	1.067	0.518614	0.771154
GO:0005452	inorganic anion exchanger activity	21	5	1.067	0.518614	0.771154
GO:0017056	structural constituent of nuclear pore	21	5	1.067	0.518614	0.771154
GO:0070273	phosphatidylinositol-4-phosphate binding	21	5	1.067	0.518614	0.771154
GO:0071949	FAD binding	21	5	1.067	0.518614	0.771154
GO:0004385	guanylate kinase activity	12	3	1.121	0.521816	0.771154
GO:0008179	adenylate cyclase binding	12	3	1.121	0.521816	0.771154
GO:0008235	metalloexopeptidase activity	12	3	1.121	0.521816	0.771154
GO:0031402	sodium ion binding	12	3	1.121	0.521816	0.771154
GO:0048185	activin binding	12	3	1.121	0.521816	0.771154
GO:0050321	tau-protein kinase activity	12	3	1.121	0.521816	0.771154
GO:0051959	dynein light intermediate chain binding	12	3	1.121	0.521816	0.771154
GO:0070410	co-SMAD binding	12	3	1.121	0.521816	0.771154
GO:0097153	cysteine-type endopeptidase activity involved in apoptotic process	12	3	1.121	0.521816	0.771154
GO:0000049	tRNA binding	53	12	1.015	0.530242	0.771154
GO:0019003	GDP binding	53	12	1.015	0.530242	0.771154
GO:0000033	alpha-1,3-mannosyltransferase activity	3	1	1.494	0.531039	0.771154
GO:0000268	peroxisome targeting sequence binding	3	1	1.494	0.531039	0.771154
GO:0000293	ferric-chelate reductase activity	3	1	1.494	0.531039	0.771154
GO:0000822	inositol hexakisphosphate binding	3	1	1.494	0.531039	0.771154
GO:0001030	RNA polymerase III type 1 promoter DNA binding	3	1	1.494	0.531039	0.771154
GO:0001031	RNA polymerase III type 2 promoter DNA binding	3	1	1.494	0.531039	0.771154
GO:0001631	cysteinyl leukotriene receptor activity	3	1	1.494	0.531039	0.771154
GO:0001883	purine nucleoside binding	3	1	1.494	0.531039	0.771154
GO:0002950	ceramide phosphoethanolamine synthase activity	3	1	1.494	0.531039	0.771154
GO:0003726	double-stranded RNA adenosine deaminase activity	3	1	1.494	0.531039	0.771154
GO:0003829	beta-1,3-galactosyl-O-glycosyl-glycoprotein beta-1,6-N-acetylglucosaminyltransferase activity	3	1	1.494	0.531039	0.771154
GO:0003865	3-oxo-5-alpha-steroid 4-dehydrogenase activity	3	1	1.494	0.531039	0.771154
GO:0003876	AMP deaminase activity	3	1	1.494	0.531039	0.771154
GO:0003953	NAD+ nucleosidase activity	3	1	1.494	0.531039	0.771154
GO:0003958	NADPH-hemoprotein reductase activity	3	1	1.494	0.531039	0.771154
GO:0003976	UDP-N-acetylglucosamine-lysosomal-enzyme N-acetylglucosaminephosphotransferase activity	3	1	1.494	0.531039	0.771154
GO:0003987	acetate-CoA ligase activity	3	1	1.494	0.531039	0.771154
GO:0004013	adenosylhomocysteinase activity	3	1	1.494	0.531039	0.771154
GO:0004040	amidase activity	3	1	1.494	0.531039	0.771154
GO:0004052	arachidonate 12-lipoxygenase activity	3	1	1.494	0.531039	0.771154
GO:0004069	L-aspartate:2-oxoglutarate aminotransferase activity	3	1	1.494	0.531039	0.771154
GO:0004096	catalase activity	3	1	1.494	0.531039	0.771154
GO:0004118	cGMP-stimulated cyclic-nucleotide phosphodiesterase activity	3	1	1.494	0.531039	0.771154
GO:0004311	farnesyltranstransferase activity	3	1	1.494	0.531039	0.771154
GO:0004359	glutaminase activity	3	1	1.494	0.531039	0.771154
GO:0004370	glycerol kinase activity	3	1	1.494	0.531039	0.771154
GO:0004449	isocitrate dehydrogenase (NAD+) activity	3	1	1.494	0.531039	0.771154
GO:0004466	long-chain-acyl-CoA dehydrogenase activity	3	1	1.494	0.531039	0.771154
GO:0004487	methylenetetrahydrofolate dehydrogenase (NAD+) activity	3	1	1.494	0.531039	0.771154
GO:0004505	phenylalanine 4-monooxygenase activity	3	1	1.494	0.531039	0.771154
GO:0004514	nicotinate-nucleotide diphosphorylase (carboxylating) activity	3	1	1.494	0.531039	0.771154
GO:0004605	phosphatidate cytidylyltransferase activity	3	1	1.494	0.531039	0.771154
GO:0004616	phosphogluconate dehydrogenase (decarboxylating) activity	3	1	1.494	0.531039	0.771154
GO:0004705	JUN kinase activity	3	1	1.494	0.531039	0.771154
GO:0004739	pyruvate dehydrogenase (acetyl-transferring) activity	3	1	1.494	0.531039	0.771154
GO:0004741	[pyruvate dehydrogenase (lipoamide)] phosphatase activity	3	1	1.494	0.531039	0.771154
GO:0004748	ribonucleoside-diphosphate reductase activity, thioredoxin disulfide as acceptor	3	1	1.494	0.531039	0.771154
GO:0004768	stearoyl-CoA 9-desaturase activity	3	1	1.494	0.531039	0.771154
GO:0004792	thiosulfate sulfurtransferase activity	3	1	1.494	0.531039	0.771154
GO:0004803	transposase activity	3	1	1.494	0.531039	0.771154
GO:0004813	alanine-tRNA ligase activity	3	1	1.494	0.531039	0.771154
GO:0004827	proline-tRNA ligase activity	3	1	1.494	0.531039	0.771154
GO:0004829	threonine-tRNA ligase activity	3	1	1.494	0.531039	0.771154
GO:0004882	androgen receptor activity	3	1	1.494	0.531039	0.771154
GO:0004924	oncostatin-M receptor activity	3	1	1.494	0.531039	0.771154
GO:0004938	alpha2-adrenergic receptor activity	3	1	1.494	0.531039	0.771154
GO:0004965	G-protein coupled GABA receptor activity	3	1	1.494	0.531039	0.771154
GO:0004968	gonadotropin-releasing hormone receptor activity	3	1	1.494	0.531039	0.771154
GO:0004992	platelet activating factor receptor activity	3	1	1.494	0.531039	0.771154
GO:0004999	vasoactive intestinal polypeptide receptor activity	3	1	1.494	0.531039	0.771154
GO:0005094	Rho GDP-dissociation inhibitor activity	3	1	1.494	0.531039	0.771154
GO:0005119	smoothened binding	3	1	1.494	0.531039	0.771154
GO:0005157	macrophage colony-stimulating factor receptor binding	3	1	1.494	0.531039	0.771154
GO:0005253	anion channel activity	3	1	1.494	0.531039	0.771154
GO:0005290	L-histidine transmembrane transporter activity	3	1	1.494	0.531039	0.771154
GO:0005347	ATP transmembrane transporter activity	3	1	1.494	0.531039	0.771154
GO:0005412	glucose:sodium symporter activity	3	1	1.494	0.531039	0.771154
GO:0005502	11-cis retinal binding	3	1	1.494	0.531039	0.771154
GO:0008177	succinate dehydrogenase (ubiquinone) activity	3	1	1.494	0.531039	0.771154
GO:0008184	glycogen phosphorylase activity	3	1	1.494	0.531039	0.771154
GO:0008238	exopeptidase activity	3	1	1.494	0.531039	0.771154
GO:0008241	peptidyl-dipeptidase activity	3	1	1.494	0.531039	0.771154
GO:0008242	omega peptidase activity	3	1	1.494	0.531039	0.771154
GO:0008384	IkappaB kinase activity	3	1	1.494	0.531039	0.771154
GO:0008426	protein kinase C inhibitor activity	3	1	1.494	0.531039	0.771154
GO:0008427	calcium-dependent protein kinase inhibitor activity	3	1	1.494	0.531039	0.771154
GO:0008454	alpha-1,3-mannosylglycoprotein 4-beta-N-acetylglucosaminyltransferase activity	3	1	1.494	0.531039	0.771154
GO:0008670	2,4-dienoyl-CoA reductase (NADPH) activity	3	1	1.494	0.531039	0.771154
GO:0008969	phosphohistidine phosphatase activity	3	1	1.494	0.531039	0.771154
GO:0015143	urate transmembrane transporter activity	3	1	1.494	0.531039	0.771154
GO:0015182	L-asparagine transmembrane transporter activity	3	1	1.494	0.531039	0.771154
GO:0015207	adenine transmembrane transporter activity	3	1	1.494	0.531039	0.771154
GO:0015252	hydrogen ion channel activity	3	1	1.494	0.531039	0.771154
GO:0015275	stretch-activated, cation-selective, calcium channel activity	3	1	1.494	0.531039	0.771154
GO:0015299	solute:proton antiporter activity	3	1	1.494	0.531039	0.771154
GO:0015307	drug:proton antiporter activity	3	1	1.494	0.531039	0.771154
GO:0015403	thiamine uptake transmembrane transporter activity	3	1	1.494	0.531039	0.771154
GO:0015616	DNA translocase activity	3	1	1.494	0.531039	0.771154
GO:0016278	lysine N-methyltransferase activity	3	1	1.494	0.531039	0.771154
GO:0016300	tRNA (uracil) methyltransferase activity	3	1	1.494	0.531039	0.771154
GO:0016314	phosphatidylinositol-3,4,5-trisphosphate 3-phosphatase activity	3	1	1.494	0.531039	0.771154
GO:0016429	tRNA (adenine-N1-)-methyltransferase activity	3	1	1.494	0.531039	0.771154
GO:0016509	long-chain-3-hydroxyacyl-CoA dehydrogenase activity	3	1	1.494	0.531039	0.771154
GO:0016628	oxidoreductase activity, acting on the CH-CH group of donors, NAD or NADP as acceptor	3	1	1.494	0.531039	0.771154
GO:0016684	oxidoreductase activity, acting on peroxide as acceptor	3	1	1.494	0.531039	0.771154
GO:0016715	oxidoreductase activity, acting on paired donors, with incorporation or reduction of molecular oxygen, reduced ascorbate as one donor, and incorporation of one atom of oxygen	3	1	1.494	0.531039	0.771154
GO:0016901	oxidoreductase activity, acting on the CH-OH group of donors, quinone or similar compound as acceptor	3	1	1.494	0.531039	0.771154
GO:0016941	natriuretic peptide receptor activity	3	1	1.494	0.531039	0.771154
GO:0017060	3-galactosyl-N-acetylglucosaminide 4-alpha-L-fucosyltransferase activity	3	1	1.494	0.531039	0.771154
GO:0019200	carbohydrate kinase activity	3	1	1.494	0.531039	0.771154
GO:0019826	oxygen sensor activity	3	1	1.494	0.531039	0.771154
GO:0019862	IgA binding	3	1	1.494	0.531039	0.771154
GO:0019956	chemokine binding	3	1	1.494	0.531039	0.771154
GO:0022890	inorganic cation transmembrane transporter activity	3	1	1.494	0.531039	0.771154
GO:0030060	L-malate dehydrogenase activity	3	1	1.494	0.531039	0.771154
GO:0030144	alpha-1,6-mannosylglycoprotein 6-beta-N-acetylglucosaminyltransferase activity	3	1	1.494	0.531039	0.771154
GO:0030172	troponin C binding	3	1	1.494	0.531039	0.771154
GO:0030292	protein tyrosine kinase inhibitor activity	3	1	1.494	0.531039	0.771154
GO:0030369	ICAM-3 receptor activity	3	1	1.494	0.531039	0.771154
GO:0031692	alpha-1B adrenergic receptor binding	3	1	1.494	0.531039	0.771154
GO:0031697	beta-1 adrenergic receptor binding	3	1	1.494	0.531039	0.771154
GO:0031708	endothelin B receptor binding	3	1	1.494	0.531039	0.771154
GO:0031749	D2 dopamine receptor binding	3	1	1.494	0.531039	0.771154
GO:0031752	D5 dopamine receptor binding	3	1	1.494	0.531039	0.771154
GO:0031800	type 3 metabotropic glutamate receptor binding	3	1	1.494	0.531039	0.771154
GO:0031826	type 2A serotonin receptor binding	3	1	1.494	0.531039	0.771154
GO:0031997	N-terminal myristoylation domain binding	3	1	1.494	0.531039	0.771154
GO:0032139	dinucleotide insertion or deletion binding	3	1	1.494	0.531039	0.771154
GO:0032142	single guanine insertion binding	3	1	1.494	0.531039	0.771154
GO:0032217	riboflavin transporter activity	3	1	1.494	0.531039	0.771154
GO:0032564	dATP binding	3	1	1.494	0.531039	0.771154
GO:0033188	sphingomyelin synthase activity	3	1	1.494	0.531039	0.771154
GO:0034186	apolipoprotein A-I binding	3	1	1.494	0.531039	0.771154
GO:0034584	piRNA binding	3	1	1.494	0.531039	0.771154
GO:0034595	phosphatidylinositol phosphate 5-phosphatase activity	3	1	1.494	0.531039	0.771154
GO:0034648	histone demethylase activity (H3-dimethyl-K4 specific)	3	1	1.494	0.531039	0.771154
GO:0035241	protein-arginine omega-N monomethyltransferase activity	3	1	1.494	0.531039	0.771154
GO:0035276	ethanol binding	3	1	1.494	0.531039	0.771154
GO:0035373	chondroitin sulfate proteoglycan binding	3	1	1.494	0.531039	0.771154
GO:0035650	AP-1 adaptor complex binding	3	1	1.494	0.531039	0.771154
GO:0035651	AP-3 adaptor complex binding	3	1	1.494	0.531039	0.771154
GO:0035663	Toll-like receptor 2 binding	3	1	1.494	0.531039	0.771154
GO:0035939	microsatellite binding	3	1	1.494	0.531039	0.771154
GO:0036042	long-chain fatty acyl-CoA binding	3	1	1.494	0.531039	0.771154
GO:0036132	13-prostaglandin reductase activity	3	1	1.494	0.531039	0.771154
GO:0042134	rRNA primary transcript binding	3	1	1.494	0.531039	0.771154
GO:0042625	ATPase coupled ion transmembrane transporter activity	3	1	1.494	0.531039	0.771154
GO:0042954	lipoprotein transporter activity	3	1	1.494	0.531039	0.771154
GO:0042978	ornithine decarboxylase activator activity	3	1	1.494	0.531039	0.771154
GO:0043139	5'-3' DNA helicase activity	3	1	1.494	0.531039	0.771154
GO:0043262	adenosine-diphosphatase activity	3	1	1.494	0.531039	0.771154
GO:0043734	DNA-N1-methyladenine dioxygenase activity	3	1	1.494	0.531039	0.771154
GO:0044729	hemi-methylated DNA-binding	3	1	1.494	0.531039	0.771154
GO:0045159	myosin II binding	3	1	1.494	0.531039	0.771154
GO:0046404	ATP-dependent polydeoxyribonucleotide 5'-hydroxyl-kinase activity	3	1	1.494	0.531039	0.771154
GO:0046624	sphingolipid transporter activity	3	1	1.494	0.531039	0.771154
GO:0046625	sphingolipid binding	3	1	1.494	0.531039	0.771154
GO:0046923	ER retention sequence binding	3	1	1.494	0.531039	0.771154
GO:0046976	histone methyltransferase activity (H3-K27 specific)	3	1	1.494	0.531039	0.771154
GO:0046979	TAP2 binding	3	1	1.494	0.531039	0.771154
GO:0047192	1-alkylglycerophosphocholine O-acetyltransferase activity	3	1	1.494	0.531039	0.771154
GO:0047374	methylumbelliferyl-acetate deacetylase activity	3	1	1.494	0.531039	0.771154
GO:0047493	ceramide cholinephosphotransferase activity	3	1	1.494	0.531039	0.771154
GO:0047522	15-oxoprostaglandin 13-oxidase activity	3	1	1.494	0.531039	0.771154
GO:0047751	cholestenone 5-alpha-reductase activity	3	1	1.494	0.531039	0.771154
GO:0050211	procollagen galactosyltransferase activity	3	1	1.494	0.531039	0.771154
GO:0050220	prostaglandin-E synthase activity	3	1	1.494	0.531039	0.771154
GO:0050252	retinol O-fatty-acyltransferase activity	3	1	1.494	0.531039	0.771154
GO:0050473	arachidonate 15-lipoxygenase activity	3	1	1.494	0.531039	0.771154
GO:0050567	glutaminyl-tRNA synthase (glutamine-hydrolyzing) activity	3	1	1.494	0.531039	0.771154
GO:0051022	Rho GDP-dissociation inhibitor binding	3	1	1.494	0.531039	0.771154
GO:0051120	hepoxilin A3 synthase activity	3	1	1.494	0.531039	0.771154
GO:0052739	phosphatidylserine 1-acylhydrolase activity	3	1	1.494	0.531039	0.771154
GO:0052836	inositol 5-diphosphate pentakisphosphate 5-kinase activity	3	1	1.494	0.531039	0.771154
GO:0052839	inositol diphosphate tetrakisphosphate kinase activity	3	1	1.494	0.531039	0.771154
GO:0055100	adiponectin binding	3	1	1.494	0.531039	0.771154
GO:0061628	H3K27me3 modified histone binding	3	1	1.494	0.531039	0.771154
GO:0070735	protein-glycine ligase activity	3	1	1.494	0.531039	0.771154
GO:0070740	tubulin-glutamic acid ligase activity	3	1	1.494	0.531039	0.771154
GO:0070996	type 1 melanocortin receptor binding	3	1	1.494	0.531039	0.771154
GO:0071209	U7 snRNA binding	3	1	1.494	0.531039	0.771154
GO:0072345	NAADP-sensitive calcium-release channel activity	3	1	1.494	0.531039	0.771154
GO:0080130	L-phenylalanine:2-oxoglutarate aminotransferase activity	3	1	1.494	0.531039	0.771154
GO:0086056	voltage-gated calcium channel activity involved in AV node cell action potential	3	1	1.494	0.531039	0.771154
GO:0086075	gap junction channel activity involved in cardiac conduction electrical coupling	3	1	1.494	0.531039	0.771154
GO:0097200	cysteine-type endopeptidase activity involved in execution phase of apoptosis	3	1	1.494	0.531039	0.771154
GO:1904315	transmitter-gated ion channel activity involved in regulation of postsynaptic membrane potential	3	1	1.494	0.531039	0.771154
GO:1990460	leptin receptor binding	3	1	1.494	0.531039	0.771154
GO:0019825	oxygen binding	44	10	1.019	0.532039	0.772051
GO:0004950	chemokine receptor activity	17	4	1.055	0.545609	0.787208
GO:0008528	G-protein coupled peptide receptor activity	17	4	1.055	0.545609	0.787208
GO:0031435	mitogen-activated protein kinase kinase kinase binding	17	4	1.055	0.545609	0.787208
GO:0004519	endonuclease activity	40	9	1.009	0.549929	0.792533
GO:0015485	cholesterol binding	40	9	1.009	0.549929	0.792533
GO:0017080	sodium channel regulator activity	31	7	1.012	0.555307	0.796179
GO:0031624	ubiquitin conjugating enzyme binding	31	7	1.012	0.555307	0.796179
GO:0001849	complement component C1q binding	8	2	1.121	0.562334	0.796179
GO:0002162	dystroglycan binding	8	2	1.121	0.562334	0.796179
GO:0003680	AT DNA binding	8	2	1.121	0.562334	0.796179
GO:0003691	double-stranded telomeric DNA binding	8	2	1.121	0.562334	0.796179
GO:0004126	cytidine deaminase activity	8	2	1.121	0.562334	0.796179
GO:0004383	guanylate cyclase activity	8	2	1.121	0.562334	0.796179
GO:0004726	non-membrane spanning protein tyrosine phosphatase activity	8	2	1.121	0.562334	0.796179
GO:0004859	phospholipase inhibitor activity	8	2	1.121	0.562334	0.796179
GO:0005005	transmembrane-ephrin receptor activity	8	2	1.121	0.562334	0.796179
GO:0008200	ion channel inhibitor activity	8	2	1.121	0.562334	0.796179
GO:0008553	hydrogen-exporting ATPase activity, phosphorylative mechanism	8	2	1.121	0.562334	0.796179
GO:0016655	oxidoreductase activity, acting on NAD(P)H, quinone or similar compound as acceptor	8	2	1.121	0.562334	0.796179
GO:0019215	intermediate filament binding	8	2	1.121	0.562334	0.796179
GO:0030280	structural constituent of epidermis	8	2	1.121	0.562334	0.796179
GO:0032183	SUMO binding	8	2	1.121	0.562334	0.796179
GO:0033130	acetylcholine receptor binding	8	2	1.121	0.562334	0.796179
GO:0035197	siRNA binding	8	2	1.121	0.562334	0.796179
GO:0038036	sphingosine-1-phosphate receptor activity	8	2	1.121	0.562334	0.796179
GO:0043495	protein anchor	8	2	1.121	0.562334	0.796179
GO:0046920	alpha-(1->3)-fucosyltransferase activity	8	2	1.121	0.562334	0.796179
GO:0047498	calcium-dependent phospholipase A2 activity	8	2	1.121	0.562334	0.796179
GO:0051371	muscle alpha-actinin binding	8	2	1.121	0.562334	0.796179
GO:0097027	ubiquitin-protein transferase activator activity	8	2	1.121	0.562334	0.796179
GO:0097157	pre-mRNA intronic binding	8	2	1.121	0.562334	0.796179
GO:0098505	G-rich strand telomeric DNA binding	8	2	1.121	0.562334	0.796179
GO:0102391	decanoate--CoA ligase activity	8	2	1.121	0.562334	0.796179
GO:1990446	U1 snRNP binding	8	2	1.121	0.562334	0.796179
GO:1990459	transferrin receptor binding	8	2	1.121	0.562334	0.796179
GO:0000987	core promoter proximal region sequence-specific DNA binding	22	5	1.019	0.563905	0.796278
GO:0008198	ferrous iron binding	22	5	1.019	0.563905	0.796278
GO:0017022	myosin binding	22	5	1.019	0.563905	0.796278
GO:0070412	R-SMAD binding	22	5	1.019	0.563905	0.796278
GO:0005057	signal transducer activity, downstream of receptor	36	8	0.996	0.569791	0.804026
GO:0001205	transcriptional activator activity, RNA polymerase II distal enhancer sequence-specific binding	27	6	0.996	0.579049	0.806625
GO:0004857	enzyme inhibitor activity	27	6	0.996	0.579049	0.806625
GO:0000989	transcription factor activity, transcription factor binding	13	3	1.035	0.580543	0.806625
GO:0008239	dipeptidyl-peptidase activity	13	3	1.035	0.580543	0.806625
GO:0008253	5'-nucleotidase activity	13	3	1.035	0.580543	0.806625
GO:0016829	lyase activity	13	3	1.035	0.580543	0.806625
GO:0017160	Ral GTPase binding	13	3	1.035	0.580543	0.806625
GO:0035497	cAMP response element binding	13	3	1.035	0.580543	0.806625
GO:0043024	ribosomal small subunit binding	13	3	1.035	0.580543	0.806625
GO:0043422	protein kinase B binding	13	3	1.035	0.580543	0.806625
GO:0070403	NAD+ binding	13	3	1.035	0.580543	0.806625
GO:0050681	androgen receptor binding	41	9	0.984	0.582633	0.806625
GO:0004693	cyclin-dependent protein serine/threonine kinase activity	32	7	0.981	0.592124	0.806625
GO:0050661	NADP binding	32	7	0.981	0.592124	0.806625
GO:0005044	scavenger receptor activity	46	10	0.975	0.594215	0.806625
GO:0005319	lipid transporter activity	18	4	0.996	0.594793	0.806625
GO:0008157	protein phosphatase 1 binding	18	4	0.996	0.594793	0.806625
GO:0071837	HMG box domain binding	18	4	0.996	0.594793	0.806625
GO:0008237	metallopeptidase activity	60	13	0.971	0.597656	0.806625
GO:0004721	phosphoprotein phosphatase activity	37	8	0.969	0.603721	0.806625
GO:0030276	clathrin binding	51	11	0.967	0.604795	0.806625
GO:0017134	fibroblast growth factor binding	23	5	0.975	0.606914	0.806625
GO:0050840	extracellular matrix binding	23	5	0.975	0.606914	0.806625
GO:0080025	phosphatidylinositol-3,5-bisphosphate binding	23	5	0.975	0.606914	0.806625
GO:0004004	ATP-dependent RNA helicase activity	65	14	0.966	0.607354	0.806625
GO:0005160	transforming growth factor beta receptor binding	42	9	0.961	0.614203	0.806625
GO:0003887	DNA-directed DNA polymerase activity	28	6	0.961	0.617632	0.806625
GO:0051219	phosphoprotein binding	33	7	0.951	0.627328	0.806625
GO:0004536	deoxyribonuclease activity	9	2	0.996	0.630371	0.806625
GO:0004862	cAMP-dependent protein kinase inhibitor activity	9	2	0.996	0.630371	0.806625
GO:0005388	calcium-transporting ATPase activity	9	2	0.996	0.630371	0.806625
GO:0005522	profilin binding	9	2	0.996	0.630371	0.806625
GO:0008121	ubiquinol-cytochrome-c reductase activity	9	2	0.996	0.630371	0.806625
GO:0008417	fucosyltransferase activity	9	2	0.996	0.630371	0.806625
GO:0008509	anion transmembrane transporter activity	9	2	0.996	0.630371	0.806625
GO:0016176	superoxide-generating NADPH oxidase activator activity	9	2	0.996	0.630371	0.806625
GO:0016274	protein-arginine N-methyltransferase activity	9	2	0.996	0.630371	0.806625
GO:0016702	oxidoreductase activity, acting on single donors with incorporation of molecular oxygen, incorporation of two atoms of oxygen	9	2	0.996	0.630371	0.806625
GO:0017111	nucleoside-triphosphatase activity	9	2	0.996	0.630371	0.806625
GO:0036002	pre-mRNA binding	9	2	0.996	0.630371	0.806625
GO:0036312	phosphatidylinositol 3-kinase regulatory subunit binding	9	2	0.996	0.630371	0.806625
GO:0042562	hormone binding	9	2	0.996	0.630371	0.806625
GO:0045294	alpha-catenin binding	9	2	0.996	0.630371	0.806625
GO:0055056	D-glucose transmembrane transporter activity	9	2	0.996	0.630371	0.806625
GO:0004527	exonuclease activity	14	3	0.961	0.634466	0.806625
GO:0005095	GTPase inhibitor activity	14	3	0.961	0.634466	0.806625
GO:0030955	potassium ion binding	14	3	0.961	0.634466	0.806625
GO:0031996	thioesterase binding	14	3	0.961	0.634466	0.806625
GO:0034185	apolipoprotein binding	14	3	0.961	0.634466	0.806625
GO:0034236	protein kinase A catalytic subunit binding	14	3	0.961	0.634466	0.806625
GO:0035326	enhancer binding	14	3	0.961	0.634466	0.806625
GO:0038191	neuropilin binding	14	3	0.961	0.634466	0.806625
GO:0042043	neurexin family protein binding	14	3	0.961	0.634466	0.806625
GO:0048038	quinone binding	14	3	0.961	0.634466	0.806625
GO:0050811	GABA receptor binding	14	3	0.961	0.634466	0.806625
GO:0070182	DNA polymerase binding	14	3	0.961	0.634466	0.806625
GO:0000285	1-phosphatidylinositol-3-phosphate 5-kinase activity	4	1	1.121	0.635664	0.806625
GO:0001032	RNA polymerase III type 3 promoter DNA binding	4	1	1.121	0.635664	0.806625
GO:0001730	2'-5'-oligoadenylate synthetase activity	4	1	1.121	0.635664	0.806625
GO:0001733	galactosylceramide sulfotransferase activity	4	1	1.121	0.635664	0.806625
GO:0003747	translation release factor activity	4	1	1.121	0.635664	0.806625
GO:0003839	gamma-glutamylcyclotransferase activity	4	1	1.121	0.635664	0.806625
GO:0003896	DNA primase activity	4	1	1.121	0.635664	0.806625
GO:0003909	DNA ligase activity	4	1	1.121	0.635664	0.806625
GO:0003945	N-acetyllactosamine synthase activity	4	1	1.121	0.635664	0.806625
GO:0004127	cytidylate kinase activity	4	1	1.121	0.635664	0.806625
GO:0004301	epoxide hydrolase activity	4	1	1.121	0.635664	0.806625
GO:0004305	ethanolamine kinase activity	4	1	1.121	0.635664	0.806625
GO:0004366	glycerol-3-phosphate O-acyltransferase activity	4	1	1.121	0.635664	0.806625
GO:0004427	inorganic diphosphatase activity	4	1	1.121	0.635664	0.806625
GO:0004525	ribonuclease III activity	4	1	1.121	0.635664	0.806625
GO:0004566	beta-glucuronidase activity	4	1	1.121	0.635664	0.806625
GO:0004582	dolichyl-phosphate beta-D-mannosyltransferase activity	4	1	1.121	0.635664	0.806625
GO:0004583	dolichyl-phosphate-glucose-glycolipid alpha-glucosyltransferase activity	4	1	1.121	0.635664	0.806625
GO:0004594	pantothenate kinase activity	4	1	1.121	0.635664	0.806625
GO:0004614	phosphoglucomutase activity	4	1	1.121	0.635664	0.806625
GO:0004634	phosphopyruvate hydratase activity	4	1	1.121	0.635664	0.806625
GO:0004656	procollagen-proline 4-dioxygenase activity	4	1	1.121	0.635664	0.806625
GO:0004677	DNA-dependent protein kinase activity	4	1	1.121	0.635664	0.806625
GO:0004694	eukaryotic translation initiation factor 2alpha kinase activity	4	1	1.121	0.635664	0.806625
GO:0004706	JUN kinase kinase kinase activity	4	1	1.121	0.635664	0.806625
GO:0004735	pyrroline-5-carboxylate reductase activity	4	1	1.121	0.635664	0.806625
GO:0004771	sterol esterase activity	4	1	1.121	0.635664	0.806625
GO:0004897	ciliary neurotrophic factor receptor activity	4	1	1.121	0.635664	0.806625
GO:0004945	angiotensin type II receptor activity	4	1	1.121	0.635664	0.806625
GO:0004966	galanin receptor activity	4	1	1.121	0.635664	0.806625
GO:0004974	leukotriene receptor activity	4	1	1.121	0.635664	0.806625
GO:0005105	type 1 fibroblast growth factor receptor binding	4	1	1.121	0.635664	0.806625
GO:0005172	vascular endothelial growth factor receptor binding	4	1	1.121	0.635664	0.806625
GO:0005332	gamma-aminobutyric acid:sodium symporter activity	4	1	1.121	0.635664	0.806625
GO:0005497	androgen binding	4	1	1.121	0.635664	0.806625
GO:0008381	mechanically-gated ion channel activity	4	1	1.121	0.635664	0.806625
GO:0008525	phosphatidylcholine transporter activity	4	1	1.121	0.635664	0.806625
GO:0008745	N-acetylmuramoyl-L-alanine amidase activity	4	1	1.121	0.635664	0.806625
GO:0008853	exodeoxyribonuclease III activity	4	1	1.121	0.635664	0.806625
GO:0015016	[heparan sulfate]-glucosamine N-sulfotransferase activity	4	1	1.121	0.635664	0.806625
GO:0015137	citrate transmembrane transporter activity	4	1	1.121	0.635664	0.806625
GO:0015183	L-aspartate transmembrane transporter activity	4	1	1.121	0.635664	0.806625
GO:0015265	urea channel activity	4	1	1.121	0.635664	0.806625
GO:0016212	kynurenine-oxoglutarate transaminase activity	4	1	1.121	0.635664	0.806625
GO:0016627	oxidoreductase activity, acting on the CH-CH group of donors	4	1	1.121	0.635664	0.806625
GO:0016651	oxidoreductase activity, acting on NAD(P)H	4	1	1.121	0.635664	0.806625
GO:0016936	galactoside binding	4	1	1.121	0.635664	0.806625
GO:0017018	myosin phosphatase activity	4	1	1.121	0.635664	0.806625
GO:0017089	glycolipid transporter activity	4	1	1.121	0.635664	0.806625
GO:0017150	tRNA dihydrouridine synthase activity	4	1	1.121	0.635664	0.806625
GO:0017162	aryl hydrocarbon receptor binding	4	1	1.121	0.635664	0.806625
GO:0018685	alkane 1-monooxygenase activity	4	1	1.121	0.635664	0.806625
GO:0019210	kinase inhibitor activity	4	1	1.121	0.635664	0.806625
GO:0019788	NEDD8 transferase activity	4	1	1.121	0.635664	0.806625
GO:0030151	molybdenum ion binding	4	1	1.121	0.635664	0.806625
GO:0030197	extracellular matrix constituent, lubricant activity	4	1	1.121	0.635664	0.806625
GO:0030375	thyroid hormone receptor coactivator activity	4	1	1.121	0.635664	0.806625
GO:0031781	type 3 melanocortin receptor binding	4	1	1.121	0.635664	0.806625
GO:0031782	type 4 melanocortin receptor binding	4	1	1.121	0.635664	0.806625
GO:0031852	mu-type opioid receptor binding	4	1	1.121	0.635664	0.806625
GO:0032137	guanine/thymine mispair binding	4	1	1.121	0.635664	0.806625
GO:0032795	heterotrimeric G-protein binding	4	1	1.121	0.635664	0.806625
GO:0034191	apolipoprotein A-I receptor binding	4	1	1.121	0.635664	0.806625
GO:0035312	5'-3' exodeoxyribonuclease activity	4	1	1.121	0.635664	0.806625
GO:0035325	Toll-like receptor binding	4	1	1.121	0.635664	0.806625
GO:0035662	Toll-like receptor 4 binding	4	1	1.121	0.635664	0.806625
GO:0036033	mediator complex binding	4	1	1.121	0.635664	0.806625
GO:0036435	K48-linked polyubiquitin binding	4	1	1.121	0.635664	0.806625
GO:0042030	ATPase inhibitor activity	4	1	1.121	0.635664	0.806625
GO:0042289	MHC class II protein binding	4	1	1.121	0.635664	0.806625
GO:0042806	fucose binding	4	1	1.121	0.635664	0.806625
GO:0043125	ErbB-3 class receptor binding	4	1	1.121	0.635664	0.806625
GO:0044020	histone methyltransferase activity (H4-R3 specific)	4	1	1.121	0.635664	0.806625
GO:0044323	retinoic acid-responsive element binding	4	1	1.121	0.635664	0.806625
GO:0044390	ubiquitin-like protein conjugating enzyme binding	4	1	1.121	0.635664	0.806625
GO:0045322	unmethylated CpG binding	4	1	1.121	0.635664	0.806625
GO:0045504	dynein heavy chain binding	4	1	1.121	0.635664	0.806625
GO:0046978	TAP1 binding	4	1	1.121	0.635664	0.806625
GO:0048763	calcium-induced calcium release activity	4	1	1.121	0.635664	0.806625
GO:0050051	leukotriene-B4 20-monooxygenase activity	4	1	1.121	0.635664	0.806625
GO:0050693	LBD domain binding	4	1	1.121	0.635664	0.806625
GO:0050815	phosphoserine binding	4	1	1.121	0.635664	0.806625
GO:0051425	PTB domain binding	4	1	1.121	0.635664	0.806625
GO:0051430	corticotropin-releasing hormone receptor 1 binding	4	1	1.121	0.635664	0.806625
GO:0051434	BH3 domain binding	4	1	1.121	0.635664	0.806625
GO:0052794	exo-alpha-(2->3)-sialidase activity	4	1	1.121	0.635664	0.806625
GO:0052795	exo-alpha-(2->6)-sialidase activity	4	1	1.121	0.635664	0.806625
GO:0052796	exo-alpha-(2->8)-sialidase activity	4	1	1.121	0.635664	0.806625
GO:0055077	gap junction hemi-channel activity	4	1	1.121	0.635664	0.806625
GO:0070053	thrombospondin receptor activity	4	1	1.121	0.635664	0.806625
GO:0070891	lipoteichoic acid binding	4	1	1.121	0.635664	0.806625
GO:0071208	histone pre-mRNA DCP binding	4	1	1.121	0.635664	0.806625
GO:0071535	RING-like zinc finger domain binding	4	1	1.121	0.635664	0.806625
GO:0086007	voltage-gated calcium channel activity involved in cardiac muscle cell action potential	4	1	1.121	0.635664	0.806625
GO:0090722	receptor-receptor interaction	4	1	1.121	0.635664	0.806625
GO:0097371	MDM2/MDM4 family protein binding	4	1	1.121	0.635664	0.806625
GO:1904047	S-adenosyl-L-methionine binding	4	1	1.121	0.635664	0.806625
GO:1904288	BAT3 complex binding	4	1	1.121	0.635664	0.806625
GO:1905394	retromer complex binding	4	1	1.121	0.635664	0.806625
GO:1990430	extracellular matrix protein binding	4	1	1.121	0.635664	0.806625
GO:0001965	G-protein alpha-subunit binding	19	4	0.944	0.640649	0.810807
GO:0004016	adenylate cyclase activity	19	4	0.944	0.640649	0.810807
GO:0042288	MHC class I protein binding	19	4	0.944	0.640649	0.810807
GO:0051019	mitogen-activated protein kinase binding	19	4	0.944	0.640649	0.810807
GO:0005031	tumor necrosis factor-activated receptor activity	24	5	0.934	0.647363	0.818072
GO:0005201	extracellular matrix structural constituent	62	13	0.94	0.648765	0.819638
GO:0008536	Ran GTPase binding	29	6	0.928	0.654125	0.825892
GO:0043021	ribonucleoprotein complex binding	29	6	0.928	0.654125	0.825892
GO:0005262	calcium channel activity	67	14	0.937	0.656113	0.828195
GO:0004869	cysteine-type endopeptidase inhibitor activity	34	7	0.923	0.660758	0.833327
GO:0046982	protein heterodimerization activity	464	100	0.966	0.671413	0.845918
GO:0003777	microtubule motor activity	68	14	0.923	0.679224	0.852195
GO:0003746	translation elongation factor activity	20	4	0.897	0.682955	0.852195
GO:0004540	ribonuclease activity	20	4	0.897	0.682955	0.852195
GO:0004601	peroxidase activity	20	4	0.897	0.682955	0.852195
GO:0008757	S-adenosylmethionine-dependent methyltransferase activity	20	4	0.897	0.682955	0.852195
GO:0016922	ligand-dependent nuclear receptor binding	20	4	0.897	0.682955	0.852195
GO:0043539	protein serine/threonine kinase activator activity	20	4	0.897	0.682955	0.852195
GO:1990841	promoter-specific chromatin binding	20	4	0.897	0.682955	0.852195
GO:0005123	death receptor binding	15	3	0.897	0.683343	0.852195
GO:0008392	arachidonic acid epoxygenase activity	15	3	0.897	0.683343	0.852195
GO:0047617	acyl-CoA hydrolase activity	15	3	0.897	0.683343	0.852195
GO:0008146	sulfotransferase activity	25	5	0.897	0.685074	0.852195
GO:0004303	estradiol 17-beta-dehydrogenase activity	10	2	0.897	0.68984	0.852195
GO:0005068	transmembrane receptor protein tyrosine kinase adaptor activity	10	2	0.897	0.68984	0.852195
GO:0008081	phosphoric diester hydrolase activity	10	2	0.897	0.68984	0.852195
GO:0016208	AMP binding	10	2	0.897	0.68984	0.852195
GO:0016504	peptidase activator activity	10	2	0.897	0.68984	0.852195
GO:0017166	vinculin binding	10	2	0.897	0.68984	0.852195
GO:0019104	DNA N-glycosylase activity	10	2	0.897	0.68984	0.852195
GO:0031702	type 1 angiotensin receptor binding	10	2	0.897	0.68984	0.852195
GO:0031957	very long-chain fatty acid-CoA ligase activity	10	2	0.897	0.68984	0.852195
GO:0032395	MHC class II receptor activity	10	2	0.897	0.68984	0.852195
GO:0032454	histone demethylase activity (H3-K9 specific)	10	2	0.897	0.68984	0.852195
GO:0042805	actinin binding	10	2	0.897	0.68984	0.852195
GO:0043142	single-stranded DNA-dependent ATPase activity	10	2	0.897	0.68984	0.852195
GO:0046790	virion binding	10	2	0.897	0.68984	0.852195
GO:1990380	Lys48-specific deubiquitinase activity	10	2	0.897	0.68984	0.852195
GO:0019894	kinesin binding	35	7	0.897	0.692294	0.854272
GO:0097110	scaffold protein binding	50	10	0.897	0.705296	0.854272
GO:0030170	pyridoxal phosphate binding	55	11	0.897	0.709712	0.854272
GO:0051087	chaperone binding	84	17	0.907	0.716102	0.854272
GO:0001537	N-acetylgalactosamine 4-O-sulfotransferase activity	5	1	0.897	0.716951	0.854272
GO:0003847	1-alkyl-2-acetylglycerophosphocholine esterase activity	5	1	0.897	0.716951	0.854272
GO:0004075	biotin carboxylase activity	5	1	0.897	0.716951	0.854272
GO:0004528	phosphodiesterase I activity	5	1	0.897	0.716951	0.854272
GO:0004551	nucleotide diphosphatase activity	5	1	0.897	0.716951	0.854272
GO:0004668	protein-arginine deiminase activity	5	1	0.897	0.716951	0.854272
GO:0004758	serine C-palmitoyltransferase activity	5	1	0.897	0.716951	0.854272
GO:0004784	superoxide dismutase activity	5	1	0.897	0.716951	0.854272
GO:0004977	melanocortin receptor activity	5	1	0.897	0.716951	0.854272
GO:0005007	fibroblast growth factor-activated receptor activity	5	1	0.897	0.716951	0.854272
GO:0005127	ciliary neurotrophic factor receptor binding	5	1	0.897	0.716951	0.854272
GO:0005314	high-affinity glutamate transmembrane transporter activity	5	1	0.897	0.716951	0.854272
GO:0008142	oxysterol binding	5	1	0.897	0.716951	0.854272
GO:0008175	tRNA methyltransferase activity	5	1	0.897	0.716951	0.854272
GO:0008273	calcium, potassium:sodium antiporter activity	5	1	0.897	0.716951	0.854272
GO:0008324	cation transmembrane transporter activity	5	1	0.897	0.716951	0.854272
GO:0008483	transaminase activity	5	1	0.897	0.716951	0.854272
GO:0008484	sulfuric ester hydrolase activity	5	1	0.897	0.716951	0.854272
GO:0008823	cupric reductase activity	5	1	0.897	0.716951	0.854272
GO:0009378	four-way junction helicase activity	5	1	0.897	0.716951	0.854272
GO:0015057	thrombin-activated receptor activity	5	1	0.897	0.716951	0.854272
GO:0015187	glycine transmembrane transporter activity	5	1	0.897	0.716951	0.854272
GO:0015379	potassium:chloride symporter activity	5	1	0.897	0.716951	0.854272
GO:0016019	peptidoglycan receptor activity	5	1	0.897	0.716951	0.854272
GO:0016462	pyrophosphatase activity	5	1	0.897	0.716951	0.854272
GO:0017176	phosphatidylinositol N-acetylglucosaminyltransferase activity	5	1	0.897	0.716951	0.854272
GO:0019212	phosphatase inhibitor activity	5	1	0.897	0.716951	0.854272
GO:0019871	sodium channel inhibitor activity	5	1	0.897	0.716951	0.854272
GO:0022820	potassium ion symporter activity	5	1	0.897	0.716951	0.854272
GO:0022851	GABA-gated chloride ion channel activity	5	1	0.897	0.716951	0.854272
GO:0030618	transforming growth factor beta receptor, pathway-specific cytoplasmic mediator activity	5	1	0.897	0.716951	0.854272
GO:0031013	troponin I binding	5	1	0.897	0.716951	0.854272
GO:0032190	acrosin binding	5	1	0.897	0.716951	0.854272
GO:0034711	inhibin binding	5	1	0.897	0.716951	0.854272
GO:0035529	NADH pyrophosphatase activity	5	1	0.897	0.716951	0.854272
GO:0038132	neuregulin binding	5	1	0.897	0.716951	0.854272
GO:0042015	interleukin-20 binding	5	1	0.897	0.716951	0.854272
GO:0042392	sphingosine-1-phosphate phosphatase activity	5	1	0.897	0.716951	0.854272
GO:0042608	T cell receptor binding	5	1	0.897	0.716951	0.854272
GO:0042799	histone methyltransferase activity (H4-K20 specific)	5	1	0.897	0.716951	0.854272
GO:0043141	ATP-dependent 5'-3' DNA helicase activity	5	1	0.897	0.716951	0.854272
GO:0043546	molybdopterin cofactor binding	5	1	0.897	0.716951	0.854272
GO:0047429	nucleoside-triphosphate diphosphatase activity	5	1	0.897	0.716951	0.854272
GO:0048273	mitogen-activated protein kinase p38 binding	5	1	0.897	0.716951	0.854272
GO:0050145	nucleoside phosphate kinase activity	5	1	0.897	0.716951	0.854272
GO:0050544	arachidonic acid binding	5	1	0.897	0.716951	0.854272
GO:0051373	FATZ binding	5	1	0.897	0.716951	0.854272
GO:0051575	5'-deoxyribose-5-phosphate lyase activity	5	1	0.897	0.716951	0.854272
GO:0052851	ferric-chelate reductase (NADPH) activity	5	1	0.897	0.716951	0.854272
GO:0070061	fructose binding	5	1	0.897	0.716951	0.854272
GO:0070290	N-acylphosphatidylethanolamine-specific phospholipase D activity	5	1	0.897	0.716951	0.854272
GO:0070840	dynein complex binding	5	1	0.897	0.716951	0.854272
GO:0070878	primary miRNA binding	5	1	0.897	0.716951	0.854272
GO:0071558	histone demethylase activity (H3-K27 specific)	5	1	0.897	0.716951	0.854272
GO:0097109	neuroligin family protein binding	5	1	0.897	0.716951	0.854272
GO:0098639	collagen binding involved in cell-matrix adhesion	5	1	0.897	0.716951	0.854272
GO:0101020	estrogen 16-alpha-hydroxylase activity	5	1	0.897	0.716951	0.854272
GO:1990254	keratin filament binding	5	1	0.897	0.716951	0.854272
GO:0004177	aminopeptidase activity	26	5	0.862	0.719952	0.856869
GO:0030544	Hsp70 protein binding	31	6	0.868	0.720321	0.856869
GO:0004298	threonine-type endopeptidase activity	21	4	0.854	0.721624	0.857508
GO:0004602	glutathione peroxidase activity	21	4	0.854	0.721624	0.857508
GO:0004402	histone acetyltransferase activity	46	9	0.877	0.726823	0.860635
GO:0008233	peptidase activity	75	15	0.897	0.726847	0.860635
GO:0008353	RNA polymerase II carboxy-terminal domain kinase activity	16	3	0.841	0.727159	0.860635
GO:0022841	potassium ion leak channel activity	16	3	0.841	0.727159	0.860635
GO:0005544	calcium-dependent phospholipid binding	56	11	0.881	0.732972	0.867311
GO:0003676	nucleic acid binding	170	35	0.923	0.733281	0.867575
GO:0046983	protein dimerization activity	147	30	0.915	0.740153	0.870985
GO:0003688	DNA replication origin binding	11	2	0.815	0.741176	0.870985
GO:0004707	MAP kinase activity	11	2	0.815	0.741176	0.870985
GO:0005536	glucose binding	11	2	0.815	0.741176	0.870985
GO:0008020	G-protein coupled photoreceptor activity	11	2	0.815	0.741176	0.870985
GO:0015078	hydrogen ion transmembrane transporter activity	11	2	0.815	0.741176	0.870985
GO:0015248	sterol transporter activity	11	2	0.815	0.741176	0.870985
GO:0015279	store-operated calcium channel activity	11	2	0.815	0.741176	0.870985
GO:0015386	potassium:proton antiporter activity	11	2	0.815	0.741176	0.870985
GO:0019864	IgG binding	11	2	0.815	0.741176	0.870985
GO:0019992	diacylglycerol binding	11	2	0.815	0.741176	0.870985
GO:0030881	beta-2-microglobulin binding	11	2	0.815	0.741176	0.870985
GO:0043522	leucine zipper domain binding	11	2	0.815	0.741176	0.870985
GO:0045295	gamma-catenin binding	11	2	0.815	0.741176	0.870985
GO:0051010	microtubule plus-end binding	11	2	0.815	0.741176	0.870985
GO:0019843	rRNA binding	37	7	0.848	0.749431	0.880173
GO:0003950	NAD+ ADP-ribosyltransferase activity	27	5	0.83	0.751976	0.881826
GO:0004435	phosphatidylinositol phospholipase C activity	27	5	0.83	0.751976	0.881826
GO:0004864	protein phosphatase inhibitor activity	27	5	0.83	0.751976	0.881826
GO:0005246	calcium channel regulator activity	27	5	0.83	0.751976	0.881826
GO:0003697	single-stranded DNA binding	91	18	0.887	0.756308	0.885684
GO:0005487	nucleocytoplasmic transporter activity	22	4	0.815	0.756672	0.885684
GO:0005540	hyaluronic acid binding	22	4	0.815	0.756672	0.885684
GO:0031369	translation initiation factor binding	22	4	0.815	0.756672	0.885684
GO:0035257	nuclear hormone receptor binding	22	4	0.815	0.756672	0.885684
GO:0004222	metalloendopeptidase activity	115	23	0.897	0.757331	0.886249
GO:0016887	ATPase activity	153	31	0.908	0.757567	0.886423
GO:0005001	transmembrane receptor protein tyrosine phosphatase activity	17	3	0.791	0.766062	0.887361
GO:0030553	cGMP binding	17	3	0.791	0.766062	0.887361
GO:0031489	myosin V binding	17	3	0.791	0.766062	0.887361
GO:0070034	telomerase RNA binding	17	3	0.791	0.766062	0.887361
GO:0003755	peptidyl-prolyl cis-trans isomerase activity	43	8	0.834	0.774093	0.887361
GO:0046332	SMAD binding	43	8	0.834	0.774093	0.887361
GO:0001094	TFIID-class transcription factor binding	6	1	0.747	0.780106	0.887361
GO:0001221	transcription cofactor binding	6	1	0.747	0.780106	0.887361
GO:0001665	alpha-N-acetylgalactosaminide alpha-2,6-sialyltransferase activity	6	1	0.747	0.780106	0.887361
GO:0004024	alcohol dehydrogenase activity, zinc-dependent	6	1	0.747	0.780106	0.887361
GO:0004028	3-chloroallyl aldehyde dehydrogenase activity	6	1	0.747	0.780106	0.887361
GO:0004169	dolichyl-phosphate-mannose-protein mannosyltransferase activity	6	1	0.747	0.780106	0.887361
GO:0004176	ATP-dependent peptidase activity	6	1	0.747	0.780106	0.887361
GO:0004300	enoyl-CoA hydratase activity	6	1	0.747	0.780106	0.887361
GO:0004308	exo-alpha-sialidase activity	6	1	0.747	0.780106	0.887361
GO:0004985	opioid receptor activity	6	1	0.747	0.780106	0.887361
GO:0005024	transforming growth factor beta-activated receptor activity	6	1	0.747	0.780106	0.887361
GO:0008046	axon guidance receptor activity	6	1	0.747	0.780106	0.887361
GO:0008131	primary amine oxidase activity	6	1	0.747	0.780106	0.887361
GO:0008503	benzodiazepine receptor activity	6	1	0.747	0.780106	0.887361
GO:0008508	bile acid:sodium symporter activity	6	1	0.747	0.780106	0.887361
GO:0015036	disulfide oxidoreductase activity	6	1	0.747	0.780106	0.887361
GO:0016298	lipase activity	6	1	0.747	0.780106	0.887361
GO:0019784	NEDD8-specific protease activity	6	1	0.747	0.780106	0.887361
GO:0019957	C-C chemokine binding	6	1	0.747	0.780106	0.887361
GO:0030345	structural constituent of tooth enamel	6	1	0.747	0.780106	0.887361
GO:0030620	U2 snRNA binding	6	1	0.747	0.780106	0.887361
GO:0030628	pre-mRNA 3'-splice site binding	6	1	0.747	0.780106	0.887361
GO:0032050	clathrin heavy chain binding	6	1	0.747	0.780106	0.887361
GO:0032051	clathrin light chain binding	6	1	0.747	0.780106	0.887361
GO:0032184	SUMO polymer binding	6	1	0.747	0.780106	0.887361
GO:0032405	MutLalpha complex binding	6	1	0.747	0.780106	0.887361
GO:0034511	U3 snoRNA binding	6	1	0.747	0.780106	0.887361
GO:0034604	pyruvate dehydrogenase (NAD+) activity	6	1	0.747	0.780106	0.887361
GO:0042500	aspartic endopeptidase activity, intramembrane cleaving	6	1	0.747	0.780106	0.887361
GO:0043140	ATP-dependent 3'-5' DNA helicase activity	6	1	0.747	0.780106	0.887361
GO:0046935	1-phosphatidylinositol-3-kinase regulator activity	6	1	0.747	0.780106	0.887361
GO:0047134	protein-disulfide reductase activity	6	1	0.747	0.780106	0.887361
GO:0048019	receptor antagonist activity	6	1	0.747	0.780106	0.887361
GO:0050733	RS domain binding	6	1	0.747	0.780106	0.887361
GO:0051379	epinephrine binding	6	1	0.747	0.780106	0.887361
GO:0060228	phosphatidylcholine-sterol O-acyltransferase activator activity	6	1	0.747	0.780106	0.887361
GO:0070087	chromo shadow domain binding	6	1	0.747	0.780106	0.887361
GO:1901612	cardiolipin binding	6	1	0.747	0.780106	0.887361
GO:0004003	ATP-dependent DNA helicase activity	28	5	0.801	0.781181	0.887361
GO:0004993	G-protein coupled serotonin receptor activity	28	5	0.801	0.781181	0.887361
GO:0008139	nuclear localization sequence binding	28	5	0.801	0.781181	0.887361
GO:0008234	cysteine-type peptidase activity	28	5	0.801	0.781181	0.887361
GO:0004523	RNA-DNA hybrid ribonuclease activity	12	2	0.747	0.785048	0.887361
GO:0004708	MAP kinase kinase activity	12	2	0.747	0.785048	0.887361
GO:0008373	sialyltransferase activity	12	2	0.747	0.785048	0.887361
GO:0008378	galactosyltransferase activity	12	2	0.747	0.785048	0.887361
GO:0015266	protein channel activity	12	2	0.747	0.785048	0.887361
GO:0015267	channel activity	12	2	0.747	0.785048	0.887361
GO:0015385	sodium:proton antiporter activity	12	2	0.747	0.785048	0.887361
GO:0016709	oxidoreductase activity, acting on paired donors, with incorporation or reduction of molecular oxygen, NAD(P)H as one donor, and incorporation of one atom of oxygen	12	2	0.747	0.785048	0.887361
GO:0016805	dipeptidase activity	12	2	0.747	0.785048	0.887361
GO:0042834	peptidoglycan binding	12	2	0.747	0.785048	0.887361
GO:0070628	proteasome binding	12	2	0.747	0.785048	0.887361
GO:1904264	ubiquitin protein ligase activity involved in ERAD pathway	12	2	0.747	0.785048	0.887361
GO:0030246	carbohydrate binding	179	36	0.902	0.78608	0.888429
GO:0030295	protein kinase activator activity	23	4	0.78	0.7882	0.889428
GO:0030332	cyclin binding	23	4	0.78	0.7882	0.889428
GO:0042162	telomeric DNA binding	23	4	0.78	0.7882	0.889428
GO:0070330	aromatase activity	23	4	0.78	0.7882	0.889428
GO:0001618	virus receptor activity	69	13	0.845	0.796623	0.898229
GO:0004550	nucleoside diphosphate kinase activity	18	3	0.747	0.800316	0.899875
GO:0030234	enzyme regulator activity	18	3	0.747	0.800316	0.899875
GO:0043395	heparan sulfate proteoglycan binding	18	3	0.747	0.800316	0.899875
GO:0005179	hormone activity	94	18	0.858	0.803874	0.903675
GO:0008201	heparin binding	157	31	0.885	0.806799	0.905512
GO:0005244	voltage-gated ion channel activity	29	5	0.773	0.807651	0.905512
GO:0022857	transmembrane transporter activity	24	4	0.747	0.816368	0.905512
GO:0051020	GTPase binding	24	4	0.747	0.816368	0.905512
GO:0031492	nucleosomal DNA binding	45	8	0.797	0.817133	0.905512
GO:0001784	phosphotyrosine binding	13	2	0.69	0.822231	0.905512
GO:0004467	long-chain fatty acid-CoA ligase activity	13	2	0.69	0.822231	0.905512
GO:0004518	nuclease activity	13	2	0.69	0.822231	0.905512
GO:0008143	poly(A) binding	13	2	0.69	0.822231	0.905512
GO:0009982	pseudouridine synthase activity	13	2	0.69	0.822231	0.905512
GO:0031005	filamin binding	13	2	0.69	0.822231	0.905512
GO:0045028	G-protein coupled purinergic nucleotide receptor activity	13	2	0.69	0.822231	0.905512
GO:1990381	ubiquitin-specific protease binding	13	2	0.69	0.822231	0.905512
GO:0070888	E-box binding	35	6	0.769	0.824799	0.905512
GO:0000014	single-stranded DNA endodeoxyribonuclease activity	7	1	0.64	0.829172	0.905512
GO:0000405	bubble DNA binding	7	1	0.64	0.829172	0.905512
GO:0001222	transcription corepressor binding	7	1	0.64	0.829172	0.905512
GO:0001614	purinergic nucleotide receptor activity	7	1	0.64	0.829172	0.905512
GO:0001848	complement binding	7	1	0.64	0.829172	0.905512
GO:0004022	alcohol dehydrogenase (NAD) activity	7	1	0.64	0.829172	0.905512
GO:0004032	alditol:NADP+ 1-oxidoreductase activity	7	1	0.64	0.829172	0.905512
GO:0004321	fatty-acyl-CoA synthase activity	7	1	0.64	0.829172	0.905512
GO:0004767	sphingomyelin phosphodiesterase activity	7	1	0.64	0.829172	0.905512
GO:0004887	thyroid hormone receptor activity	7	1	0.64	0.829172	0.905512
GO:0004908	interleukin-1 receptor activity	7	1	0.64	0.829172	0.905512
GO:0004931	extracellular ATP-gated cation channel activity	7	1	0.64	0.829172	0.905512
GO:0005000	vasopressin receptor activity	7	1	0.64	0.829172	0.905512
GO:0005003	ephrin receptor activity	7	1	0.64	0.829172	0.905512
GO:0005114	type II transforming growth factor beta receptor binding	7	1	0.64	0.829172	0.905512
GO:0005315	inorganic phosphate transmembrane transporter activity	7	1	0.64	0.829172	0.905512
GO:0005501	retinoid binding	7	1	0.64	0.829172	0.905512
GO:0008312	7S RNA binding	7	1	0.64	0.829172	0.905512
GO:0008329	signaling pattern recognition receptor activity	7	1	0.64	0.829172	0.905512
GO:0008376	acetylgalactosaminyltransferase activity	7	1	0.64	0.829172	0.905512
GO:0008467	[heparan sulfate]-glucosamine 3-sulfotransferase 1 activity	7	1	0.64	0.829172	0.905512
GO:0008479	queuine tRNA-ribosyltransferase activity	7	1	0.64	0.829172	0.905512
GO:0008519	ammonium transmembrane transporter activity	7	1	0.64	0.829172	0.905512
GO:0008603	cAMP-dependent protein kinase regulator activity	7	1	0.64	0.829172	0.905512
GO:0009922	fatty acid elongase activity	7	1	0.64	0.829172	0.905512
GO:0010485	H4 histone acetyltransferase activity	7	1	0.64	0.829172	0.905512
GO:0015101	organic cation transmembrane transporter activity	7	1	0.64	0.829172	0.905512
GO:0015220	choline transmembrane transporter activity	7	1	0.64	0.829172	0.905512
GO:0015238	drug transmembrane transporter activity	7	1	0.64	0.829172	0.905512
GO:0015271	outward rectifier potassium channel activity	7	1	0.64	0.829172	0.905512
GO:0015645	fatty acid ligase activity	7	1	0.64	0.829172	0.905512
GO:0016018	cyclosporin A binding	7	1	0.64	0.829172	0.905512
GO:0016494	C-X-C chemokine receptor activity	7	1	0.64	0.829172	0.905512
GO:0034235	GPI anchor binding	7	1	0.64	0.829172	0.905512
GO:0043138	3'-5' DNA helicase activity	7	1	0.64	0.829172	0.905512
GO:0044389	ubiquitin-like protein ligase binding	7	1	0.64	0.829172	0.905512
GO:0045505	dynein intermediate chain binding	7	1	0.64	0.829172	0.905512
[truncated: 150 more rows]

## Sheet: Up_miRNA_GO_TargetGene
GO_ID	GO_Name	Gene_symbol	Gene_synonyms	Description	Enrichment	P_value	FDR
GO:0005515	protein binding	NEK9	APUG|LCCS10|NC|NERCC|NERCC1	NIMA related kinase 9	1.095	2.98672e-11	1.00334e-07
GO:0005515	protein binding	PCGF2	MEL-18|RNF110|ZNF144	polycomb group ring finger 2	1.095	2.98672e-11	1.00334e-07
GO:0005515	protein binding	TP73	P73	tumor protein p73	1.095	2.98672e-11	1.00334e-07
GO:0005515	protein binding	TXLNA	IL14|TXLN	taxilin alpha	1.095	2.98672e-11	1.00334e-07
GO:0005515	protein binding	PSMB5	LMPX|MB1|X	proteasome subunit beta 5	1.095	2.98672e-11	1.00334e-07
GO:0005515	protein binding	UCKL1	UCK1L|URKL1	uridine-cytidine kinase 1 like 1	1.095	2.98672e-11	1.00334e-07
GO:0005515	protein binding	CINP	-	cyclin dependent kinase 2 interacting protein	1.095	2.98672e-11	1.00334e-07
GO:0005515	protein binding	EMC8	C16orf2|C16orf4|COX4NB|FAM158B|NOC4	ER membrane protein complex subunit 8	1.095	2.98672e-11	1.00334e-07
GO:0005515	protein binding	TK1	TK2	thymidine kinase 1	1.095	2.98672e-11	1.00334e-07
GO:0005515	protein binding	GIT1	-	GIT ArfGAP 1	1.095	2.98672e-11	1.00334e-07
GO:0005515	protein binding	DEF6	IBP|SLAT|SWAP70L	DEF6, guanine nucleotide exchange factor	1.095	2.98672e-11	1.00334e-07
GO:0005515	protein binding	GALNT2	GalNAc-T2	polypeptide N-acetylgalactosaminyltransferase 2	1.095	2.98672e-11	1.00334e-07
GO:0005515	protein binding	ACTR10	ACTR11|Arp10|Arp11|HARP11	actin-related protein 10 homolog	1.095	2.98672e-11	1.00334e-07
GO:0005515	protein binding	DUSP9	MKP-4|MKP4	dual specificity phosphatase 9	1.095	2.98672e-11	1.00334e-07
GO:0005515	protein binding	SUFU	PRO1280|SUFUH|SUFUXL	SUFU negative regulator of hedgehog signaling	1.095	2.98672e-11	1.00334e-07
GO:0005515	protein binding	MVB12B	C9orf28|FAM125B	multivesicular body subunit 12B	1.095	2.98672e-11	1.00334e-07
GO:0005515	protein binding	FAM127C	CXX1c|MAR8B	family with sequence similarity 127 member C	1.095	2.98672e-11	1.00334e-07
GO:0005515	protein binding	LDHD	DLD	lactate dehydrogenase D	1.095	2.98672e-11	1.00334e-07
GO:0005515	protein binding	VPS52	ARE1|SAC2|SACM2L|dJ1033B10.5	VPS52, GARP complex subunit	1.095	2.98672e-11	1.00334e-07
GO:0005515	protein binding	PHLDB2	LL5b|LL5beta	pleckstrin homology like domain family B member 2	1.095	2.98672e-11	1.00334e-07
GO:0005515	protein binding	XRN1	SEP1	5'-3' exoribonuclease 1	1.095	2.98672e-11	1.00334e-07
GO:0005515	protein binding	SGCA	50DAG|ADL|DAG2|DMDA2|LGMD2D|SCARMD1|adhalin	sarcoglycan alpha	1.095	2.98672e-11	1.00334e-07
GO:0005515	protein binding	IPO9	Imp9	importin 9	1.095	2.98672e-11	1.00334e-07
GO:0005515	protein binding	PID1	HMFN2073|NYGGF4|P-CLI1|PCLI1	phosphotyrosine interaction domain containing 1	1.095	2.98672e-11	1.00334e-07
GO:0005515	protein binding	GRK5	GPRK5	G protein-coupled receptor kinase 5	1.095	2.98672e-11	1.00334e-07
GO:0005515	protein binding	PPP4R1	MEG1|PP4(Rmeg)|PP4R1	protein phosphatase 4 regulatory subunit 1	1.095	2.98672e-11	1.00334e-07
GO:0005515	protein binding	PPP2R1A	MRD36|PP2A-Aalpha|PP2AA|PP2AAALPHA|PR65A	protein phosphatase 2 scaffold subunit Aalpha	1.095	2.98672e-11	1.00334e-07
GO:0005515	protein binding	SWAP70	HSPC321|SWAP-70	SWAP switching B-cell complex subunit 70	1.095	2.98672e-11	1.00334e-07
GO:0005515	protein binding	MCC	MCC1	mutated in colorectal cancers	1.095	2.98672e-11	1.00334e-07
GO:0005515	protein binding	TRAFD1	FLN29	TRAF-type zinc finger domain containing 1	1.095	2.98672e-11	1.00334e-07
GO:0005515	protein binding	ADAT2	DEADC1|TAD2|dJ20N2|dJ20N2.1	adenosine deaminase, tRNA specific 2	1.095	2.98672e-11	1.00334e-07
GO:0005515	protein binding	TUBB3	CDCBM|CDCBM1|CFEOM3|CFEOM3A|FEOM3|TUBB4|beta-4	tubulin beta 3 class III	1.095	2.98672e-11	1.00334e-07
GO:0005515	protein binding	UBXN1	2B28|SAKS1|UBXD10	UBX domain protein 1	1.095	2.98672e-11	1.00334e-07
GO:0005515	protein binding	GH1	GH|GH-N|GHB5|GHN|IGHD1B|hGH-N	growth hormone 1	1.095	2.98672e-11	1.00334e-07
GO:0005515	protein binding	NCAPD3	CAP-D3|CAPD3|hCAP-D3|hHCP-6|hcp-6	non-SMC condensin II complex subunit D3	1.095	2.98672e-11	1.00334e-07
GO:0005515	protein binding	FAM86C1	FAM86C	family with sequence similarity 86 member C1	1.095	2.98672e-11	1.00334e-07
GO:0005515	protein binding	TBC1D10B	EPI64B|FP2461	TBC1 domain family member 10B	1.095	2.98672e-11	1.00334e-07
GO:0005515	protein binding	CCDC114	CILD20	coiled-coil domain containing 114	1.095	2.98672e-11	1.00334e-07
GO:0005515	protein binding	ZNF451	COASTER|dJ417I1.1	zinc finger protein 451	1.095	2.98672e-11	1.00334e-07
GO:0005515	protein binding	KIF18B	-	kinesin family member 18B	1.095	2.98672e-11	1.00334e-07
GO:0005515	protein binding	ILF3	CBTF|DRBF|DRBP76|MMP4|MPHOSPH4|MPP4|NF-AT-90|NF110|NF110b|NF90|NF90a|NF90b|NFAR|NFAR-1|NFAR2|TCP110|TCP80	interleukin enhancer binding factor 3	1.095	2.98672e-11	1.00334e-07
GO:0005515	protein binding	HLA-A	HLAA	major histocompatibility complex, class I, A	1.095	2.98672e-11	1.00334e-07
GO:0005515	protein binding	STEAP3	AHMIO2|STMP3|TSAP6|dudlin-2|dudulin-2|pHyde	STEAP3 metalloreductase	1.095	2.98672e-11	1.00334e-07
GO:0005515	protein binding	ZNF101	HZF12	zinc finger protein 101	1.095	2.98672e-11	1.00334e-07
GO:0005515	protein binding	GTF3C5	TFIIIC63|TFIIICepsilon|TFiiiC2-63	general transcription factor IIIC subunit 5	1.095	2.98672e-11	1.00334e-07
GO:0005515	protein binding	ZNF703	NLZ1|ZEPPO1|ZNF503L|ZPO1	zinc finger protein 703	1.095	2.98672e-11	1.00334e-07
GO:0005515	protein binding	RFX3	-	regulatory factor X3	1.095	2.98672e-11	1.00334e-07
GO:0005515	protein binding	KLHL3	PHA2D	kelch like family member 3	1.095	2.98672e-11	1.00334e-07
GO:0005515	protein binding	NKRF	ITBA4|NRF	NFKB repressing factor	1.095	2.98672e-11	1.00334e-07
GO:0005515	protein binding	TXNDC9	APACD|PHLP3	thioredoxin domain containing 9	1.095	2.98672e-11	1.00334e-07
GO:0005515	protein binding	GRAP2	GADS|GRAP-2|GRB2L|GRBLG|GRID|GRPL|GrbX|Grf40|Mona|P38	GRB2-related adaptor protein 2	1.095	2.98672e-11	1.00334e-07
GO:0005515	protein binding	ETV4	E1A-F|E1AF|PEA3|PEAS3	ETS variant 4	1.095	2.98672e-11	1.00334e-07
GO:0005515	protein binding	NDRG1	CAP43|CMT4D|DRG-1|DRG1|GC4|HMSNL|NDR1|NMSL|PROXY1|RIT42|RTP|TARG1|TDD5	N-myc downstream regulated 1	1.095	2.98672e-11	1.00334e-07
GO:0005515	protein binding	PLCE1	NPHS3|PLCE|PPLC	phospholipase C epsilon 1	1.095	2.98672e-11	1.00334e-07
GO:0005515	protein binding	ZNF746	PARIS	zinc finger protein 746	1.095	2.98672e-11	1.00334e-07
GO:0005515	protein binding	VPS53	HCCS1|PCH2E|hVps53L|pp13624	VPS53, GARP complex subunit	1.095	2.98672e-11	1.00334e-07
GO:0005515	protein binding	TIMP2	CSC-21K|DDC8	TIMP metallopeptidase inhibitor 2	1.095	2.98672e-11	1.00334e-07
GO:0005515	protein binding	DNAJC27	RBJ|RabJS	DnaJ heat shock protein family (Hsp40) member C27	1.095	2.98672e-11	1.00334e-07
GO:0005515	protein binding	CYGB	HGB|STAP	cytoglobin	1.095	2.98672e-11	1.00334e-07
GO:0005515	protein binding	LGALS8	Gal-8|PCTA-1|PCTA1|Po66-CBP	galectin 8	1.095	2.98672e-11	1.00334e-07
GO:0005515	protein binding	TP53INP2	C20orf110|DOR|PIG-U|PINH|dJ1181N3.1	tumor protein p53 inducible nuclear protein 2	1.095	2.98672e-11	1.00334e-07
GO:0005515	protein binding	GSPT1	551G9.2|ETF3A|GST1|eRF3a	G1 to S phase transition 1	1.095	2.98672e-11	1.00334e-07
GO:0005515	protein binding	FN1	CIG|ED-B|FINC|FN|FNZ|GFND|GFND2|LETS|MSF	fibronectin 1	1.095	2.98672e-11	1.00334e-07
GO:0005515	protein binding	SYNRG	AP1GBP1|SYNG	synergin gamma	1.095	2.98672e-11	1.00334e-07
GO:0005515	protein binding	ADNP	ADNP1|HVDAS|MRD28	activity dependent neuroprotector homeobox	1.095	2.98672e-11	1.00334e-07
GO:0005515	protein binding	LUZP4	CT-28|CT-8|CT28|HOM-TES-85	leucine zipper protein 4	1.095	2.98672e-11	1.00334e-07
GO:0005515	protein binding	CENPO	CENP-O|ICEN-36|MCM21R	centromere protein O	1.095	2.98672e-11	1.00334e-07
GO:0005515	protein binding	KIAA1328	-	KIAA1328	1.095	2.98672e-11	1.00334e-07
GO:0005515	protein binding	DCTN3	DCTN-22|DCTN22	dynactin subunit 3	1.095	2.98672e-11	1.00334e-07
GO:0005515	protein binding	STAT5B	STAT5	signal transducer and activator of transcription 5B	1.095	2.98672e-11	1.00334e-07
GO:0005515	protein binding	NFATC2	NFAT1|NFATP	nuclear factor of activated T-cells 2	1.095	2.98672e-11	1.00334e-07
GO:0005515	protein binding	LARP1	LARP	La ribonucleoprotein domain family member 1	1.095	2.98672e-11	1.00334e-07
GO:0005515	protein binding	IGSF8	CD316|CD81P3|EWI-2|EWI2|KCT-4|LIR-D1|PGRL	immunoglobulin superfamily member 8	1.095	2.98672e-11	1.00334e-07
GO:0005515	protein binding	SLC30A1	ZNT1|ZRC1	solute carrier family 30 member 1	1.095	2.98672e-11	1.00334e-07
GO:0005515	protein binding	CYBA	p22-PHOX	cytochrome b-245 alpha chain	1.095	2.98672e-11	1.00334e-07
GO:0005515	protein binding	TBC1D1	TBC|TBC1	TBC1 domain family member 1	1.095	2.98672e-11	1.00334e-07
GO:0005515	protein binding	WBP2	GRAMD6|WBP-2	WW domain binding protein 2	1.095	2.98672e-11	1.00334e-07
GO:0005515	protein binding	SIX5	BOR2|DMAHP	SIX homeobox 5	1.095	2.98672e-11	1.00334e-07
GO:0005515	protein binding	HNF1A	HNF-1A|HNF1|IDDM20|LFB1|MODY3|TCF-1|TCF1	HNF1 homeobox A	1.095	2.98672e-11	1.00334e-07
GO:0005515	protein binding	UVSSA	KIAA1530|UVSS3	UV stimulated scaffold protein A	1.095	2.98672e-11	1.00334e-07
GO:0005515	protein binding	TRAF7	RFWD1|RNF119	TNF receptor associated factor 7	1.095	2.98672e-11	1.00334e-07
GO:0005515	protein binding	ACAN	AGC1|AGCAN|CSPG1|CSPGCP|MSK16|SEDK	aggrecan	1.095	2.98672e-11	1.00334e-07
GO:0005515	protein binding	FDXACB1	hCG_2033039	ferredoxin-fold anticodon binding domain containing 1	1.095	2.98672e-11	1.00334e-07
GO:0005515	protein binding	EIF4B	EIF-4B|PRO1843	eukaryotic translation initiation factor 4B	1.095	2.98672e-11	1.00334e-07
GO:0005515	protein binding	XPO7	EXP7|RANBP16	exportin 7	1.095	2.98672e-11	1.00334e-07
GO:0005515	protein binding	TDG	hTDG	thymine DNA glycosylase	1.095	2.98672e-11	1.00334e-07
GO:0005515	protein binding	KCNB1	DRK1|Kv2.1	potassium voltage-gated channel subfamily B member 1	1.095	2.98672e-11	1.00334e-07
GO:0005515	protein binding	HTT	HD|IT15	huntingtin	1.095	2.98672e-11	1.00334e-07
GO:0005515	protein binding	PDLIM5	ENH|ENH1|L9|LIM	PDZ and LIM domain 5	1.095	2.98672e-11	1.00334e-07
GO:0005515	protein binding	NDST1	HSST|MRT46|NST1	N-deacetylase and N-sulfotransferase 1	1.095	2.98672e-11	1.00334e-07
GO:0005515	protein binding	IKBKB	IKK-beta|IKK2|IKKB|IMD15|NFKBIKB	inhibitor of nuclear factor kappa B kinase subunit beta	1.095	2.98672e-11	1.00334e-07
GO:0005515	protein binding	ZBTB18	C2H2-171|MRD22|RP58|TAZ-1|ZNF238	zinc finger and BTB domain containing 18	1.095	2.98672e-11	1.00334e-07
GO:0005515	protein binding	DVL1	DRS2|DVL|DVL1L1|DVL1P1	dishevelled segment polarity protein 1	1.095	2.98672e-11	1.00334e-07
GO:0005515	protein binding	KCNQ4	DFNA2|DFNA2A|KV7.4	potassium voltage-gated channel subfamily Q member 4	1.095	2.98672e-11	1.00334e-07
GO:0005515	protein binding	SH3KBP1	CD2BP3|CIN85|GIG10|HSB-1|HSB1|MIG18	SH3 domain containing kinase binding protein 1	1.095	2.98672e-11	1.00334e-07
GO:0005515	protein binding	HACE1	SPPRS	HECT domain and ankyrin repeat containing E3 ubiquitin protein ligase 1	1.095	2.98672e-11	1.00334e-07
GO:0005515	protein binding	TULP3	TUBL3	tubby like protein 3	1.095	2.98672e-11	1.00334e-07
GO:0005515	protein binding	CENPA	CENP-A|CenH3	centromere protein A	1.095	2.98672e-11	1.00334e-07
GO:0005515	protein binding	MCPH1	BRIT1|MCT	microcephalin 1	1.095	2.98672e-11	1.00334e-07
GO:0005515	protein binding	ATCAY	BNIP-H|CLAC	ATCAY, caytaxin	1.095	2.98672e-11	1.00334e-07
GO:0005515	protein binding	WASF2	IMD2|SCAR2|WASF4|WAVE2|dJ393P12.2	WAS protein family member 2	1.095	2.98672e-11	1.00334e-07
GO:0005515	protein binding	SPPL2A	IMP3|PSL2	signal peptide peptidase like 2A	1.095	2.98672e-11	1.00334e-07
GO:0005515	protein binding	TMEM170A	TMEM170	transmembrane protein 170A	1.095	2.98672e-11	1.00334e-07
GO:0005515	protein binding	SOCS1	CIS1|CISH1|JAB|SOCS-1|SSI-1|SSI1|TIP3	suppressor of cytokine signaling 1	1.095	2.98672e-11	1.00334e-07
GO:0005515	protein binding	TOR1A	DQ2|DYT1	torsin family 1 member A	1.095	2.98672e-11	1.00334e-07
GO:0005515	protein binding	CYBRD1	CYB561A2|DCYTB|FRRS3	cytochrome b reductase 1	1.095	2.98672e-11	1.00334e-07
GO:0005515	protein binding	SCOC	HRIHFB2072|SCOCO|UNC-69	short coiled-coil protein	1.095	2.98672e-11	1.00334e-07
GO:0005515	protein binding	FSTL3	FLRG|FSRP	follistatin like 3	1.095	2.98672e-11	1.00334e-07
GO:0005515	protein binding	ZNF33B	KOX2|KOX31|ZNF11B	zinc finger protein 33B	1.095	2.98672e-11	1.00334e-07
GO:0005515	protein binding	TGM2	TG(C)|TGC	transglutaminase 2	1.095	2.98672e-11	1.00334e-07
GO:0005515	protein binding	SYK	p72-Syk	spleen associated tyrosine kinase	1.095	2.98672e-11	1.00334e-07
GO:0005515	protein binding	PDE6D	JBTS22|PDED	phosphodiesterase 6D	1.095	2.98672e-11	1.00334e-07
GO:0005515	protein binding	CCNB1IP1	C14orf18|HEI10	cyclin B1 interacting protein 1	1.095	2.98672e-11	1.00334e-07
GO:0005515	protein binding	NPBWR1	GPR7	neuropeptides B and W receptor 1	1.095	2.98672e-11	1.00334e-07
GO:0005515	protein binding	SYVN1	DER3|HRD1	synoviolin 1	1.095	2.98672e-11	1.00334e-07
GO:0005515	protein binding	FAM84B	BCMP101|NSE2	family with sequence similarity 84 member B	1.095	2.98672e-11	1.00334e-07
GO:0005515	protein binding	KIFC3	-	kinesin family member C3	1.095	2.98672e-11	1.00334e-07
GO:0005515	protein binding	NFAT5	NF-AT5|NFATL1|NFATZ|OREBP|TONEBP	nuclear factor of activated T-cells 5	1.095	2.98672e-11	1.00334e-07
GO:0005515	protein binding	LDOC1	BCUR1|Mar7|Mart7	LDOC1, regulator of NFKB signaling	1.095	2.98672e-11	1.00334e-07
GO:0005515	protein binding	RBM23	CAPERbeta|PP239|RNPC4	RNA binding motif protein 23	1.095	2.98672e-11	1.00334e-07
GO:0005515	protein binding	RAD1	HRAD1|REC1	RAD1 checkpoint DNA exonuclease	1.095	2.98672e-11	1.00334e-07
GO:0005515	protein binding	NIPAL3	DJ462O23.2|NPAL3	NIPA like domain containing 3	1.095	2.98672e-11	1.00334e-07
GO:0005515	protein binding	CD27	S152|S152. LPFS2|T14|TNFRSF7|Tp55	CD27 molecule	1.095	2.98672e-11	1.00334e-07
GO:0005515	protein binding	ANKS3	-	ankyrin repeat and sterile alpha motif domain containing 3	1.095	2.98672e-11	1.00334e-07
GO:0005515	protein binding	RAB1B	-	RAB1B, member RAS oncogene family	1.095	2.98672e-11	1.00334e-07
GO:0005515	protein binding	FLT1	FLT|FLT-1|VEGFR-1|VEGFR1	fms related tyrosine kinase 1	1.095	2.98672e-11	1.00334e-07
GO:0005515	protein binding	SCUBE3	CEGF3	signal peptide, CUB domain and EGF like domain containing 3	1.095	2.98672e-11	1.00334e-07
GO:0005515	protein binding	SNTB2	D16S2531E|EST25263|SNT2B2|SNT3|SNTL	syntrophin beta 2	1.095	2.98672e-11	1.00334e-07
GO:0005515	protein binding	RFC3	RFC38	replication factor C subunit 3	1.095	2.98672e-11	1.00334e-07
GO:0005515	protein binding	KLHL7	CISS3|KLHL6|SBBI26	kelch like family member 7	1.095	2.98672e-11	1.00334e-07
GO:0005515	protein binding	ACSS1	ACAS2L|ACECS1|AceCS2L	acyl-CoA synthetase short-chain family member 1	1.095	2.98672e-11	1.00334e-07
GO:0005515	protein binding	DBNL	ABP1|HIP-55|HIP55|SH3P7	drebrin like	1.095	2.98672e-11	1.00334e-07
GO:0005515	protein binding	MEFV	FMF|MEF|TRIM20	MEFV, pyrin innate immunity regulator	1.095	2.98672e-11	1.00334e-07
GO:0005515	protein binding	EREG	EPR|ER|Ep	epiregulin	1.095	2.98672e-11	1.00334e-07
GO:0005515	protein binding	NFYC	CBF-C|CBFC|H1TF2A|HAP5|HSM|NF-YC	nuclear transcription factor Y subunit gamma	1.095	2.98672e-11	1.00334e-07
GO:0005515	protein binding	TNRC6A	CAGH26|GW1|GW182|TNRC6	trinucleotide repeat containing 6A	1.095	2.98672e-11	1.00334e-07
GO:0005515	protein binding	PIAS3	ZMIZ5	protein inhibitor of activated STAT 3	1.095	2.98672e-11	1.00334e-07
GO:0005515	protein binding	SEC14L4	TAP3	SEC14 like lipid binding 4	1.095	2.98672e-11	1.00334e-07
GO:0005515	protein binding	PPP2R5C	B56G|PR61G	protein phosphatase 2 regulatory subunit B'gamma	1.095	2.98672e-11	1.00334e-07
GO:0005515	protein binding	S1PR3	EDG-3|EDG3|LPB3|S1P3	sphingosine-1-phosphate receptor 3	1.095	2.98672e-11	1.00334e-07
GO:0005515	protein binding	BHLHE40	BHLHB2|Clast5|DEC1|HLHB2|SHARP-2|SHARP2|STRA13|Stra14	basic helix-loop-helix family member e40	1.095	2.98672e-11	1.00334e-07
GO:0005515	protein binding	MX2	MXB	MX dynamin like GTPase 2	1.095	2.98672e-11	1.00334e-07
GO:0005515	protein binding	SLAIN2	KIAA1458	SLAIN motif family member 2	1.095	2.98672e-11	1.00334e-07
GO:0005515	protein binding	KIRREL	NEPH1	kin of IRRE like (Drosophila)	1.095	2.98672e-11	1.00334e-07
GO:0005515	protein binding	MRPS23	CGI-138|HSPC329|MRP-S23	mitochondrial ribosomal protein S23	1.095	2.98672e-11	1.00334e-07
GO:0005515	protein binding	IFNAR1	AVP|IFN-alpha-REC|IFNAR|IFNBR|IFRC	interferon alpha and beta receptor subunit 1	1.095	2.98672e-11	1.00334e-07
GO:0005515	protein binding	SNAP23	HsT17016|SNAP-23|SNAP23A|SNAP23B	synaptosome associated protein 23	1.095	2.98672e-11	1.00334e-07
GO:0005515	protein binding	GLA	GALA	galactosidase alpha	1.095	2.98672e-11	1.00334e-07
GO:0005515	protein binding	PPM1F	CAMKP|CaMKPase|FEM-2|POPX2|hFEM-2	protein phosphatase, Mg2+/Mn2+ dependent 1F	1.095	2.98672e-11	1.00334e-07
GO:0005515	protein binding	AICDA	AID|ARP2|CDA2|HEL-S-284|HIGM2	activation induced cytidine deaminase	1.095	2.98672e-11	1.00334e-07
GO:0005515	protein binding	PCK2	PEPCK|PEPCK-M|PEPCK2	phosphoenolpyruvate carboxykinase 2, mitochondrial	1.095	2.98672e-11	1.00334e-07
GO:0005515	protein binding	JAM3	JAM-2|JAM-3|JAM-C|JAMC	junctional adhesion molecule 3	1.095	2.98672e-11	1.00334e-07
GO:0005515	protein binding	DNAJB2	CMT2T|DSMA5|HSJ-1|HSJ1|HSPF3	DnaJ heat shock protein family (Hsp40) member B2	1.095	2.98672e-11	1.00334e-07
GO:0005515	protein binding	FAM156A	PRO0659|TMEM29	family with sequence similarity 156 member A	1.095	2.98672e-11	1.00334e-07
GO:0005515	protein binding	AAMDC	C11orf67|CK067|PTD015	adipogenesis associated Mth938 domain containing	1.095	2.98672e-11	1.00334e-07
GO:0005515	protein binding	AK3	AK3L1|AK6|AKL3L|AKL3L1|FIX	adenylate kinase 3	1.095	2.98672e-11	1.00334e-07
GO:0005515	protein binding	SFMBT2	-	Scm-like with four mbt domains 2	1.095	2.98672e-11	1.00334e-07
GO:0005515	protein binding	SYT2	CMS7|MYSPC|SytII	synaptotagmin 2	1.095	2.98672e-11	1.00334e-07
GO:0005515	protein binding	KDM2B	CXXC2|FBXL10|Fbl10|JHDM1B|PCCX2	lysine demethylase 2B	1.095	2.98672e-11	1.00334e-07
GO:0005515	protein binding	BMPR1A	10q23del|ACVRLK3|ALK3|CD292|SKR5	bone morphogenetic protein receptor type 1A	1.095	2.98672e-11	1.00334e-07
GO:0005515	protein binding	FZD3	Fz-3	frizzled class receptor 3	1.095	2.98672e-11	1.00334e-07
GO:0005515	protein binding	HSD17B12	KAR|SDR12C1	hydroxysteroid 17-beta dehydrogenase 12	1.095	2.98672e-11	1.00334e-07
GO:0005515	protein binding	NOD2	ACUG|BLAU|CARD15|CD|CLR16.3|IBD1|NLRC2|NOD2B|PSORAS1	nucleotide binding oligomerization domain containing 2	1.095	2.98672e-11	1.00334e-07
GO:0005515	protein binding	CSRNP2	C12orf2|C12orf22|FAM130A1|PPP1R72|TAIP-12	cysteine and serine rich nuclear protein 2	1.095	2.98672e-11	1.00334e-07
GO:0005515	protein binding	NDUFS7	CI-20|CI-20KD|MY017|PSST	NADH:ubiquinone oxidoreductase core subunit S7	1.095	2.98672e-11	1.00334e-07
GO:0005515	protein binding	MAPK8IP2	IB-2|IB2|JIP2|PRKM8IPL	mitogen-activated protein kinase 8 interacting protein 2	1.095	2.98672e-11	1.00334e-07
GO:0005515	protein binding	GLYR1	BM045|HIBDL|N-PAC|NP60	glyoxylate reductase 1 homolog	1.095	2.98672e-11	1.00334e-07
GO:0005515	protein binding	VEGFA	MVCD1|VEGF|VPF	vascular endothelial growth factor A	1.095	2.98672e-11	1.00334e-07
GO:0005515	protein binding	CBX6	-	chromobox 6	1.095	2.98672e-11	1.00334e-07
GO:0005515	protein binding	TMEM185A	CXorf13|FAM11A|FRAXF|ee3	transmembrane protein 185A	1.095	2.98672e-11	1.00334e-07
GO:0005515	protein binding	HOXB9	HOX-2.5|HOX2|HOX2E	homeobox B9	1.095	2.98672e-11	1.00334e-07
GO:0005515	protein binding	ZZZ3	ATAC1	zinc finger ZZ-type containing 3	1.095	2.98672e-11	1.00334e-07
GO:0005515	protein binding	SKP2	FBL1|FBXL1|FLB1|p45	S-phase kinase associated protein 2	1.095	2.98672e-11	1.00334e-07
GO:0005515	protein binding	C2orf88	smAKAP	chromosome 2 open reading frame 88	1.095	2.98672e-11	1.00334e-07
GO:0005515	protein binding	MYLIP	IDOL|MIR	myosin regulatory light chain interacting protein	1.095	2.98672e-11	1.00334e-07
GO:0005515	protein binding	DEDD	CASP8IP1|DEDD1|DEFT|FLDED1|KE05	death effector domain containing	1.095	2.98672e-11	1.00334e-07
GO:0005515	protein binding	EID1	C15orf3|CRI1|EID-1|IRO45620|PNAS-22|PTD014|RBP21	EP300 interacting inhibitor of differentiation 1	1.095	2.98672e-11	1.00334e-07
GO:0005515	protein binding	MTA3	-	metastasis associated 1 family member 3	1.095	2.98672e-11	1.00334e-07
GO:0005515	protein binding	MAFB	DURS3|KRML|MCTO	MAF bZIP transcription factor B	1.095	2.98672e-11	1.00334e-07
GO:0005515	protein binding	RAPGEF6	KIA001LB|PDZ-GEF2|PDZGEF2|RA-GEF-2|RAGEF2	Rap guanine nucleotide exchange factor 6	1.095	2.98672e-11	1.00334e-07
GO:0005515	protein binding	TCF7L2	TCF-4|TCF4	transcription factor 7 like 2	1.095	2.98672e-11	1.00334e-07
GO:0005515	protein binding	DIS3L2	FAM6A|PRLMNS|hDIS3L2	DIS3 like 3'-5' exoribonuclease 2	1.095	2.98672e-11	1.00334e-07
GO:0005515	protein binding	ATP1B1	ATP1B	ATPase Na+/K+ transporting subunit beta 1	1.095	2.98672e-11	1.00334e-07
GO:0005515	protein binding	WNK3	PRKWNK3	WNK lysine deficient protein kinase 3	1.095	2.98672e-11	1.00334e-07
GO:0005515	protein binding	DCTN5	-	dynactin subunit 5	1.095	2.98672e-11	1.00334e-07
GO:0005515	protein binding	FZD8	FZ-8|hFZ8	frizzled class receptor 8	1.095	2.98672e-11	1.00334e-07
GO:0005515	protein binding	KCTD17	-	potassium channel tetramerization domain containing 17	1.095	2.98672e-11	1.00334e-07
GO:0005515	protein binding	BCL2L11	BAM|BIM|BOD	BCL2 like 11	1.095	2.98672e-11	1.00334e-07
GO:0005515	protein binding	LITAF	PIG7|SIMPLE|TP53I7	lipopolysaccharide induced TNF factor	1.095	2.98672e-11	1.00334e-07
GO:0005515	protein binding	MDM2	ACTFS|HDMX|hdm2	MDM2 proto-oncogene	1.095	2.98672e-11	1.00334e-07
GO:0005515	protein binding	S100A1	S100|S100-alpha|S100A	S100 calcium binding protein A1	1.095	2.98672e-11	1.00334e-07
GO:0005515	protein binding	TTR	CTS|CTS1|HEL111|HsT2651|PALB|TBPA	transthyretin	1.095	2.98672e-11	1.00334e-07
GO:0005515	protein binding	RUNX3	AML2|CBFA3|PEBP2aC	runt related transcription factor 3	1.095	2.98672e-11	1.00334e-07
GO:0005515	protein binding	PAX5	ALL3|BSAP	paired box 5	1.095	2.98672e-11	1.00334e-07
GO:0005515	protein binding	SMYD1	BOP|KMT3D|ZMYND18|ZMYND22	SET and MYND domain containing 1	1.095	2.98672e-11	1.00334e-07
GO:0005515	protein binding	CHMP1A	CHMP1|PCH8|PCOLN3|PRSM1|VPS46-1|VPS46A	charged multivesicular body protein 1A	1.095	2.98672e-11	1.00334e-07
GO:0005515	protein binding	VDR	NR1I1|PPP1R163	vitamin D (1,25- dihydroxyvitamin D3) receptor	1.095	2.98672e-11	1.00334e-07
GO:0005515	protein binding	PTPN7	BPTP-4|HEPTP|LC-PTP|LPTP|PTPNI	protein tyrosine phosphatase, non-receptor type 7	1.095	2.98672e-11	1.00334e-07
GO:0005515	protein binding	PTTG1IP	C21orf1|C21orf3|PBF	pituitary tumor-transforming 1 interacting protein	1.095	2.98672e-11	1.00334e-07
GO:0005515	protein binding	SLC38A7	SNAT7	solute carrier family 38 member 7	1.095	2.98672e-11	1.00334e-07
GO:0005515	protein binding	SETMAR	METNASE|Mar1	SET domain and mariner transposase fusion gene	1.095	2.98672e-11	1.00334e-07
GO:0005515	protein binding	ZNF346	JAZ|Zfp346	zinc finger protein 346	1.095	2.98672e-11	1.00334e-07
GO:0005515	protein binding	UNC13D	FHL3|HLH3|HPLH3|Munc13-4	unc-13 homolog D	1.095	2.98672e-11	1.00334e-07
GO:0005515	protein binding	ZNF397	ZNF47|ZSCAN15	zinc finger protein 397	1.095	2.98672e-11	1.00334e-07
GO:0005515	protein binding	C6	-	complement C6	1.095	2.98672e-11	1.00334e-07
GO:0005515	protein binding	HSPA1B	HSP70-1B|HSP70-2|HSP70.2	heat shock protein family A (Hsp70) member 1B	1.095	2.98672e-11	1.00334e-07
GO:0005515	protein binding	CASP2	CASP-2|ICH1|NEDD-2|NEDD2|PPP1R57	caspase 2	1.095	2.98672e-11	1.00334e-07
GO:0005515	protein binding	PSMD5	S5B	proteasome 26S subunit, non-ATPase 5	1.095	2.98672e-11	1.00334e-07
GO:0005515	protein binding	TRIM9	RNF91|SPRING	tripartite motif containing 9	1.095	2.98672e-11	1.00334e-07
GO:0005515	protein binding	PRRG2	PRGP2	proline rich and Gla domain 2	1.095	2.98672e-11	1.00334e-07
GO:0005515	protein binding	VASH1	KIAA1036	vasohibin 1	1.095	2.98672e-11	1.00334e-07
GO:0005515	protein binding	PARVG	-	parvin gamma	1.095	2.98672e-11	1.00334e-07
GO:0005515	protein binding	ORAI3	TMEM142C	ORAI calcium release-activated calcium modulator 3	1.095	2.98672e-11	1.00334e-07
GO:0005515	protein binding	INO80	INO80A|INOC1|hINO80	INO80 complex subunit	1.095	2.98672e-11	1.00334e-07
GO:0005515	protein binding	EXOC8	EXO84|Exo84p|SEC84	exocyst complex component 8	1.095	2.98672e-11	1.00334e-07
GO:0005515	protein binding	BLOC1S6	BLOS6|HPS9|PA|PALLID|PLDN	biogenesis of lysosomal organelles complex 1 subunit 6	1.095	2.98672e-11	1.00334e-07
GO:0005515	protein binding	ERCC2	COFS2|EM9|TFIIH|TTD|TTD1|XPD	ERCC excision repair 2, TFIIH core complex helicase subunit	1.095	2.98672e-11	1.00334e-07
GO:0005515	protein binding	KARS	CMTRIB|DFNB89|KARS1|KARS2|KRS	lysyl-tRNA synthetase	1.095	2.98672e-11	1.00334e-07
GO:0005515	protein binding	RNMT	CMT1|CMT1c|MET|Met|RG7MT1|cm1p|hCMT1|hMet	RNA guanine-7 methyltransferase	1.095	2.98672e-11	1.00334e-07
GO:0005515	protein binding	SETX	ALS4|AOA2|SCAR1|bA479K20.2	senataxin	1.095	2.98672e-11	1.00334e-07
GO:0005515	protein binding	APH1A	6530402N02Rik|APH-1|APH-1A|CGI-78	aph-1 homolog A, gamma-secretase subunit	1.095	2.98672e-11	1.00334e-07
GO:0005515	protein binding	SUGT1	SGT1	SGT1 homolog, MIS12 kinetochore complex assembly cochaperone	1.095	2.98672e-11	1.00334e-07
GO:0005515	protein binding	UBD	FAT10|GABBR1|UBD-3	ubiquitin D	1.095	2.98672e-11	1.00334e-07
GO:0005515	protein binding	LSM3	SMX4|USS2|YLR438C	LSM3 homolog, U6 small nuclear RNA and mRNA degradation associated	1.095	2.98672e-11	1.00334e-07
GO:0005515	protein binding	APEH	AARE|ACPH|APH|D3F15S2|D3S48E|DNF15S2|OPH	acylaminoacyl-peptide hydrolase	1.095	2.98672e-11	1.00334e-07
GO:0005515	protein binding	ENTPD5	CD39L4|NTPDase-5|PCPH	ectonucleoside triphosphate diphosphohydrolase 5	1.095	2.98672e-11	1.00334e-07
GO:0005515	protein binding	CHRNA4	BFNC|EBN|EBN1|NACHR|NACHRA4|NACRA4	cholinergic receptor nicotinic alpha 4 subunit	1.095	2.98672e-11	1.00334e-07
GO:0005515	protein binding	RBM22	Cwc2|ZC3H16|fSAP47	RNA binding motif protein 22	1.095	2.98672e-11	1.00334e-07
GO:0005515	protein binding	RAMP2	-	receptor activity modifying protein 2	1.095	2.98672e-11	1.00334e-07
GO:0005515	protein binding	PDHB	PDHBD|PDHE1-B|PHE1B	pyruvate dehydrogenase (lipoamide) beta	1.095	2.98672e-11	1.00334e-07
GO:0005515	protein binding	KIT	C-Kit|CD117|PBT|SCFR	KIT proto-oncogene receptor tyrosine kinase	1.095	2.98672e-11	1.00334e-07
GO:0005515	protein binding	FIP1L1	FIP1|Rhe|hFip1	factor interacting with PAPOLA and CPSF1	1.095	2.98672e-11	1.00334e-07
GO:0005515	protein binding	MFF	C2orf33|EMPF2|GL004	mitochondrial fission factor	1.095	2.98672e-11	1.00334e-07
GO:0005515	protein binding	LAIR1	CD305|LAIR-1	leukocyte associated immunoglobulin like receptor 1	1.095	2.98672e-11	1.00334e-07
GO:0005515	protein binding	PPFIA4	-	PTPRF interacting protein alpha 4	1.095	2.98672e-11	1.00334e-07
GO:0005515	protein binding	RPL37A	L37A	ribosomal protein L37a	1.095	2.98672e-11	1.00334e-07
GO:0005515	protein binding	MAPK13	MAPK 13|MAPK-13|PRKM13|SAPK4|p38delta	mitogen-activated protein kinase 13	1.095	2.98672e-11	1.00334e-07
GO:0005515	protein binding	FAM27E3	-	family with sequence similarity 27 member E3	1.095	2.98672e-11	1.00334e-07
GO:0005515	protein binding	MOBP	-	myelin-associated oligodendrocyte basic protein	1.095	2.98672e-11	1.00334e-07
GO:0005515	protein binding	SCNN1A	BESC2|ENaCa|ENaCalpha|SCNEA|SCNN1	sodium channel epithelial 1 alpha subunit	1.095	2.98672e-11	1.00334e-07
GO:0005515	protein binding	EIF4EBP1	4E-BP1|4EBP1|BP-1|PHAS-I	eukaryotic translation initiation factor 4E binding protein 1	1.095	2.98672e-11	1.00334e-07
GO:0005515	protein binding	RRP7A	BK126B4.3|CGI-96	ribosomal RNA processing 7 homolog A	1.095	2.98672e-11	1.00334e-07
GO:0005515	protein binding	TOR1AIP1	LAP1|LAP1B|LGMD2Y	torsin 1A interacting protein 1	1.095	2.98672e-11	1.00334e-07
GO:0005515	protein binding	CDPF1	C22orf40	cysteine rich DPF motif domain containing 1	1.095	2.98672e-11	1.00334e-07
GO:0005515	protein binding	GFOD1	ADG-90|C6orf114	glucose-fructose oxidoreductase domain containing 1	1.095	2.98672e-11	1.00334e-07
GO:0005515	protein binding	STK40	SHIK|SgK495	serine/threonine kinase 40	1.095	2.98672e-11	1.00334e-07
GO:0005515	protein binding	EDC3	LSM16|MRT50|YJDC|YJEFN2	enhancer of mRNA decapping 3	1.095	2.98672e-11	1.00334e-07
GO:0005515	protein binding	PPP2R5A	B56A|PR61A	protein phosphatase 2 regulatory subunit B'alpha	1.095	2.98672e-11	1.00334e-07
GO:0005515	protein binding	DTX3L	BBAP	deltex E3 ubiquitin ligase 3L	1.095	2.98672e-11	1.00334e-07
GO:0005515	protein binding	GPATCH11	CCDC75|CENP-Y|CENPY	G-patch domain containing 11	1.095	2.98672e-11	1.00334e-07
GO:0005515	protein binding	PRMT6	HRMT1L6	protein arginine methyltransferase 6	1.095	2.98672e-11	1.00334e-07
GO:0005515	protein binding	WDTC1	ADP|DCAF9	WD and tetratricopeptide repeats 1	1.095	2.98672e-11	1.00334e-07
GO:0005515	protein binding	USP53	-	ubiquitin specific peptidase 53	1.095	2.98672e-11	1.00334e-07
GO:0005515	protein binding	TLR4	ARMD10|CD284|TLR-4|TOLL	toll like receptor 4	1.095	2.98672e-11	1.00334e-07
GO:0005515	protein binding	TMBIM4	CGI-119|GAAP|LFG4|S1R|ZPRO	transmembrane BAX inhibitor motif containing 4	1.095	2.98672e-11	1.00334e-07
GO:0005515	protein binding	SPATA13	ARHGEF29|ASEF2	spermatogenesis associated 13	1.095	2.98672e-11	1.00334e-07
GO:0005515	protein binding	RAD18	RNF73	RAD18, E3 ubiquitin protein ligase	1.095	2.98672e-11	1.00334e-07
GO:0005515	protein binding	EXOSC7	EAP1|RRP42|Rrp42p|hRrp42p|p8	exosome component 7	1.095	2.98672e-11	1.00334e-07
GO:0005515	protein binding	MYO1C	MMI-beta|MMIb|NMI|myr2	myosin IC	1.095	2.98672e-11	1.00334e-07
GO:0005515	protein binding	HSFY1	HSF2L|HSFY	heat shock transcription factor, Y-linked 1	1.095	2.98672e-11	1.00334e-07
GO:0005515	protein binding	SHB	bA3J10.2	SH2 domain containing adaptor protein B	1.095	2.98672e-11	1.00334e-07
GO:0005515	protein binding	PHKA2	GSD9A|PHK|PYK|PYKL|XLG|XLG2	phosphorylase kinase regulatory subunit alpha 2	1.095	2.98672e-11	1.00334e-07
GO:0005515	protein binding	FAM102A	C9orf132|EEIG1|SYM-3A|bA203J24.7	family with sequence similarity 102 member A	1.095	2.98672e-11	1.00334e-07
GO:0005515	protein binding	YWHAZ	14-3-3-zeta|HEL-S-3|HEL-S-93|HEL4|KCIP-1|YWHAD	tyrosine 3-monooxygenase/tryptophan 5-monooxygenase activation protein zeta	1.095	2.98672e-11	1.00334e-07
GO:0005515	protein binding	ATXN10	E46L|HUMEEP|SCA10	ataxin 10	1.095	2.98672e-11	1.00334e-07
GO:0005515	protein binding	KCNMA1	BKTM|KCa1.1|MaxiK|SAKCA|SLO|SLO-ALPHA|SLO1|bA205K10.1|hSlo|mSLO1	potassium calcium-activated channel subfamily M alpha 1	1.095	2.98672e-11	1.00334e-07
GO:0005515	protein binding	DZIP3	PPP1R66|UURF2|hRUL138	DAZ interacting zinc finger protein 3	1.095	2.98672e-11	1.00334e-07
GO:0005515	protein binding	TICAM2	MyD88-4|TICAM-2|TIRAP3|TIRP|TRAM	toll like receptor adaptor molecule 2	1.095	2.98672e-11	1.00334e-07
GO:0005515	protein binding	NMNAT1	LCA9|NMNAT|PNAT1	nicotinamide nucleotide adenylyltransferase 1	1.095	2.98672e-11	1.00334e-07
GO:0005515	protein binding	GOLM1	C9orf155|GOLPH2|GP73|HEL46|PSEC0257|bA379P1.3	golgi membrane protein 1	1.095	2.98672e-11	1.00334e-07
GO:0005515	protein binding	DEPDC1	DEP.8|DEPDC1-V2|DEPDC1A|SDP35	DEP domain containing 1	1.095	2.98672e-11	1.00334e-07
GO:0005515	protein binding	ORAI2	C7orf19|CBCIP2|MEM142B|TMEM142B	ORAI calcium release-activated calcium modulator 2	1.095	2.98672e-11	1.00334e-07
GO:0005515	protein binding	MXD4	MAD4|MST149|MSTP149|bHLHc12	MAX dimerization protein 4	1.095	2.98672e-11	1.00334e-07
GO:0005515	protein binding	ALOX15	12-LOX|15-LOX-1|15LOX-1	arachidonate 15-lipoxygenase	1.095	2.98672e-11	1.00334e-07
GO:0005515	protein binding	FOXO1	FKH1|FKHR|FOXO1A	forkhead box O1	1.095	2.98672e-11	1.00334e-07
GO:0005515	protein binding	TNFSF14	CD258|HVEML|LIGHT|LTg	tumor necrosis factor superfamily member 14	1.095	2.98672e-11	1.00334e-07
GO:0005515	protein binding	MUSK	CMS9|FADS	muscle associated receptor tyrosine kinase	1.095	2.98672e-11	1.00334e-07
GO:0005515	protein binding	RABIF	MSS4|RASGFR3|RASGRF3	RAB interacting factor	1.095	2.98672e-11	1.00334e-07
GO:0005515	protein binding	PTPRS	PTPSIGMA|R-PTP-S|R-PTP-sigma	protein tyrosine phosphatase, receptor type S	1.095	2.98672e-11	1.00334e-07
GO:0005515	protein binding	BPIFA2	C20orf70|PSP|SPLUNC2|bA49G10.1	BPI fold containing family A member 2	1.095	2.98672e-11	1.00334e-07
GO:0005515	protein binding	DTL	CDT2|DCAF2|L2DTL|RAMP	denticleless E3 ubiquitin protein ligase homolog	1.095	2.98672e-11	1.00334e-07
GO:0005515	protein binding	CENPL	C1orf155|CENP-L|dJ383J4.3	centromere protein L	1.095	2.98672e-11	1.00334e-07
GO:0005515	protein binding	SHANK3	DEL22q13.3|PROSAP2|PSAP2|SCZD15|SPANK-2	SH3 and multiple ankyrin repeat domains 3	1.095	2.98672e-11	1.00334e-07
GO:0005515	protein binding	STK25	SOK1|YSK1	serine/threonine kinase 25	1.095	2.98672e-11	1.00334e-07
GO:0005515	protein binding	TRIM8	GERP|RNF27	tripartite motif containing 8	1.095	2.98672e-11	1.00334e-07
GO:0005515	protein binding	CTSZ	CTSX	cathepsin Z	1.095	2.98672e-11	1.00334e-07
GO:0005515	protein binding	TRIP12	TRIP-12|ULF	thyroid hormone receptor interactor 12	1.095	2.98672e-11	1.00334e-07
GO:0005515	protein binding	TCEANC	-	transcription elongation factor A N-terminal and central domain containing	1.095	2.98672e-11	1.00334e-07
GO:0005515	protein binding	WAS	IMD2|SCNX|THC|THC1|WASP|WASPA	Wiskott-Aldrich syndrome	1.095	2.98672e-11	1.00334e-07
GO:0005515	protein binding	SERPINA3	AACT|ACT|GIG24|GIG25	serpin family A member 3	1.095	2.98672e-11	1.00334e-07
GO:0005515	protein binding	ALG2	CDG1I|CDGIi|CMS14|CMSTA3|NET38|hALPG2	ALG2, alpha-1,3/1,6-mannosyltransferase	1.095	2.98672e-11	1.00334e-07
GO:0005515	protein binding	SORL1	C11orf32|LR11|LRP9|SORLA|SorLA-1|gp250	sortilin related receptor 1	1.095	2.98672e-11	1.00334e-07
GO:0005515	protein binding	GATA2	DCML|IMD21|MONOMAC|NFE1B	GATA binding protein 2	1.095	2.98672e-11	1.00334e-07
GO:0005515	protein binding	CSNK2A1	CK2A1|CKII|CSNK2A3|OCNDS	casein kinase 2 alpha 1	1.095	2.98672e-11	1.00334e-07
GO:0005515	protein binding	CRCP	CGRP-RCP|CGRPRCP|RCP|RCP9	CGRP receptor component	1.095	2.98672e-11	1.00334e-07
GO:0005515	protein binding	ZBTB14	ZF5|ZFP-161|ZFP-5|ZFP161|ZNF478	zinc finger and BTB domain containing 14	1.095	2.98672e-11	1.00334e-07
GO:0005515	protein binding	SAE1	AOS1|HSPC140|SUA1|UBLE1A	SUMO1 activating enzyme subunit 1	1.095	2.98672e-11	1.00334e-07
GO:0005515	protein binding	SMAD3	HSPC193|HsT17436|JV15-2|LDS1C|LDS3|MADH3	SMAD family member 3	1.095	2.98672e-11	1.00334e-07
GO:0005515	protein binding	DPH2	DPH2L2	DPH2 homolog	1.095	2.98672e-11	1.00334e-07
GO:0005515	protein binding	ADRA2B	ADRA2L1|ADRA2RL1|ADRARL1|ALPHA2BAR|FAME2|alpha-2BAR	adrenoceptor alpha 2B	1.095	2.98672e-11	1.00334e-07
GO:0005515	protein binding	ZIC3	HTX|HTX1|VACTERLX|ZNF203	Zic family member 3	1.095	2.98672e-11	1.00334e-07
GO:0005515	protein binding	LZTS1	F37|FEZ1	leucine zipper tumor suppressor 1	1.095	2.98672e-11	1.00334e-07
GO:0005515	protein binding	HECTD3	-	HECT domain E3 ubiquitin protein ligase 3	1.095	2.98672e-11	1.00334e-07
GO:0005515	protein binding	ULK1	ATG1|ATG1A|UNC51|Unc51.1|hATG1	unc-51 like autophagy activating kinase 1	1.095	2.98672e-11	1.00334e-07
GO:0005515	protein binding	GPRC5A	GPCR5A|PEIG-1|RAI3|RAIG1|TIG1	G protein-coupled receptor class C group 5 member A	1.095	2.98672e-11	1.00334e-07
GO:0005515	protein binding	PRICKLE1	EPM1B|RILP	prickle planar cell polarity protein 1	1.095	2.98672e-11	1.00334e-07
GO:0005515	protein binding	FAM65B	C6orf32|DFNB104|DIFF40|DIFF48|MYONAP|PL48	family with sequence similarity 65 member B	1.095	2.98672e-11	1.00334e-07
GO:0005515	protein binding	SMC2	CAP-E|CAPE|SMC-2|SMC2L1	structural maintenance of chromosomes 2	1.095	2.98672e-11	1.00334e-07
GO:0005515	protein binding	MKRN2	HSPC070|RNF62	makorin ring finger protein 2	1.095	2.98672e-11	1.00334e-07
GO:0005515	protein binding	TRAM2	-	translocation associated membrane protein 2	1.095	2.98672e-11	1.00334e-07
GO:0005515	protein binding	TMPRSS6	IRIDA	transmembrane protease, serine 6	1.095	2.98672e-11	1.00334e-07
GO:0005515	protein binding	APOBEC3C	A3C|APOBEC1L|ARDC2|ARDC4|ARP5|PBI|bK150C2.3	apolipoprotein B mRNA editing enzyme catalytic subunit 3C	1.095	2.98672e-11	1.00334e-07
GO:0005515	protein binding	ABCG2	ABC15|ABCP|BCRP|BCRP1|BMDP|CD338|CDw338|EST157481|GOUT1|MRX|MXR|MXR-1|MXR1|UAQTL1	ATP binding cassette subfamily G member 2 (Junior blood group)	1.095	2.98672e-11	1.00334e-07
GO:0005515	protein binding	SMOC1	OAS	SPARC related modular calcium binding 1	1.095	2.98672e-11	1.00334e-07
GO:0005515	protein binding	STAC	STAC1	SH3 and cysteine rich domain	1.095	2.98672e-11	1.00334e-07
GO:0005515	protein binding	A1CF	ACF|ACF64|ACF65|APOBEC1CF|ASP	APOBEC1 complementation factor	1.095	2.98672e-11	1.00334e-07
GO:0005515	protein binding	RBPJ	AOS3|CBF1|IGKJRB|IGKJRB1|KBF2|RBP-J|RBPJK|RBPSUH|SUH|csl	recombination signal binding protein for immunoglobulin kappa J region	1.095	2.98672e-11	1.00334e-07
GO:0005515	protein binding	SESTD1	SOLO	SEC14 and spectrin domain containing 1	1.095	2.98672e-11	1.00334e-07
GO:0005515	protein binding	KMT2D	AAD10|ALR|CAGL114|KABUK1|KMS|MLL2|MLL4|TNRC21	lysine methyltransferase 2D	1.095	2.98672e-11	1.00334e-07
GO:0005515	protein binding	GUCY1A2	GC-SA2|GUC1A2	guanylate cyclase 1 soluble subunit alpha 2	1.095	2.98672e-11	1.00334e-07
GO:0005515	protein binding	SENP1	SuPr-2	SUMO1/sentrin specific peptidase 1	1.095	2.98672e-11	1.00334e-07
GO:0005515	protein binding	RAD51C	BROVCA3|FANCO|R51H3|RAD51L2	RAD51 paralog C	1.095	2.98672e-11	1.00334e-07
GO:0005515	protein binding	ANXA6	ANX6|CBP68	annexin A6	1.095	2.98672e-11	1.00334e-07
GO:0005515	protein binding	NUDT16L1	SDOS	nudix hydrolase 16 like 1	1.095	2.98672e-11	1.00334e-07
GO:0005515	protein binding	RAB32	-	RAB32, member RAS oncogene family	1.095	2.98672e-11	1.00334e-07
GO:0005515	protein binding	SRGAP1	ARHGAP13|NMTC2	SLIT-ROBO Rho GTPase activating protein 1	1.095	2.98672e-11	1.00334e-07
GO:0005515	protein binding	MED4	ARC36|DRIP36|HSPC126|TRAP36|VDRIP	mediator complex subunit 4	1.095	2.98672e-11	1.00334e-07
GO:0005515	protein binding	CLTA	LCA	clathrin light chain A	1.095	2.98672e-11	1.00334e-07
GO:0005515	protein binding	MAP4	-	microtubule associated protein 4	1.095	2.98672e-11	1.00334e-07
GO:0005515	protein binding	HSD17B8	D6S2245E|FABG|FABGL|H2-KE6|HKE6|KE6|RING2|SDR30C1|dJ1033B10.9	hydroxysteroid 17-beta dehydrogenase 8	1.095	2.98672e-11	1.00334e-07
GO:0005515	protein binding	PCBD1	DCOH|PCBD|PCD|PHS	pterin-4 alpha-carbinolamine dehydratase 1	1.095	2.98672e-11	1.00334e-07
GO:0005515	protein binding	USP54	C10orf29|bA137L10.3|bA137L10.4	ubiquitin specific peptidase 54	1.095	2.98672e-11	1.00334e-07
GO:0005515	protein binding	RIMS2	OBOE|RAB3IP3|RIM2	regulating synaptic membrane exocytosis 2	1.095	2.98672e-11	1.00334e-07
GO:0005515	protein binding	SGPL1	S1PL|SPL	sphingosine-1-phosphate lyase 1	1.095	2.98672e-11	1.00334e-07
GO:0005515	protein binding	GOSR2	Bos1|EPM6|GS27	golgi SNAP receptor complex member 2	1.095	2.98672e-11	1.00334e-07
GO:0005515	protein binding	SIGIRR	IL-1R8|TIR8	single Ig and TIR domain containing	1.095	2.98672e-11	1.00334e-07
GO:0005515	protein binding	GSK3B	-	glycogen synthase kinase 3 beta	1.095	2.98672e-11	1.00334e-07
GO:0005515	protein binding	DPYSL5	CRAM|CRMP-5|CRMP5|Ulip6	dihydropyrimidinase like 5	1.095	2.98672e-11	1.00334e-07
GO:0005515	protein binding	UBE2B	E2-17kDa|HHR6B|HR6B|RAD6B|UBC2	ubiquitin conjugating enzyme E2 B	1.095	2.98672e-11	1.00334e-07
GO:0005515	protein binding	WDR5	BIG-3|CFAP89|SWD3	WD repeat domain 5	1.095	2.98672e-11	1.00334e-07
GO:0005515	protein binding	TNIK	MRT54	TRAF2 and NCK interacting kinase	1.095	2.98672e-11	1.00334e-07
GO:0005515	protein binding	KIAA0141	DELE	KIAA0141	1.095	2.98672e-11	1.00334e-07
GO:0005515	protein binding	SLC2A4	GLUT4	solute carrier family 2 member 4	1.095	2.98672e-11	1.00334e-07
GO:0005515	protein binding	AKAP8	AKAP 95|AKAP-8|AKAP-95|AKAP95	A-kinase anchoring protein 8	1.095	2.98672e-11	1.00334e-07
GO:0005515	protein binding	MLLT10	AF10	myeloid/lymphoid or mixed-lineage leukemia; translocated to, 10	1.095	2.98672e-11	1.00334e-07
GO:0005515	protein binding	CST1	-	cystatin SN	1.095	2.98672e-11	1.00334e-07
GO:0005515	protein binding	RHO	CSNBAD1|OPN2|RP4	rhodopsin	1.095	2.98672e-11	1.00334e-07
GO:0005515	protein binding	ZWINT	HZwint-1|KNTC2AP|SIP30|ZWINT1	ZW10 interacting kinetochore protein	1.095	2.98672e-11	1.00334e-07
GO:0005515	protein binding	MED20	PRO0213|TRFP	mediator complex subunit 20	1.095	2.98672e-11	1.00334e-07
GO:0005515	protein binding	RRM2	R2|RR2|RR2M	ribonucleotide reductase regulatory subunit M2	1.095	2.98672e-11	1.00334e-07
GO:0005515	protein binding	PRDM5	BCS2|PFM2	PR/SET domain 5	1.095	2.98672e-11	1.00334e-07
GO:0005515	protein binding	ULK2	ATG1B|Unc51.2	unc-51 like autophagy activating kinase 2	1.095	2.98672e-11	1.00334e-07
GO:0005515	protein binding	PTGES2	C9orf15|GBF-1|GBF1|PGES2|mPGES-2	prostaglandin E synthase 2	1.095	2.98672e-11	1.00334e-07
GO:0005515	protein binding	UNC119B	POC7B	unc-119 lipid binding chaperone B	1.095	2.98672e-11	1.00334e-07
GO:0005515	protein binding	ETV6	TEL|TEL/ABL|THC5	ETS variant 6	1.095	2.98672e-11	1.00334e-07
GO:0005515	protein binding	FCER2	BLAST-2|CD23|CD23A|CLEC4J|FCE2|IGEBF	Fc fragment of IgE receptor II	1.095	2.98672e-11	1.00334e-07
GO:0005515	protein binding	ST6GAL1	SIAT1|ST6GalI|ST6N	ST6 beta-galactoside alpha-2,6-sialyltransferase 1	1.095	2.98672e-11	1.00334e-07
GO:0005515	protein binding	ARMC7	-	armadillo repeat containing 7	1.095	2.98672e-11	1.00334e-07
GO:0005515	protein binding	RASSF9	P-CIP1|PAMCI|PCIP1	Ras association domain family member 9	1.095	2.98672e-11	1.00334e-07
GO:0005515	protein binding	MC2R	ACTHR	melanocortin 2 receptor	1.095	2.98672e-11	1.00334e-07
GO:0005515	protein binding	MOB1A	C2orf6|MATS1|MOB1|MOBK1B|MOBKL1B|Mob4B	MOB kinase activator 1A	1.095	2.98672e-11	1.00334e-07
GO:0005515	protein binding	ADCY6	AC6|LCCS8	adenylate cyclase 6	1.095	2.98672e-11	1.00334e-07
GO:0005515	protein binding	OTUB1	HSPC263|OTB1|OTU1	OTU deubiquitinase, ubiquitin aldehyde binding 1	1.095	2.98672e-11	1.00334e-07
GO:0005515	protein binding	DPM1	CDGIE|MPDS	dolichyl-phosphate mannosyltransferase subunit 1, catalytic	1.095	2.98672e-11	1.00334e-07
GO:0005515	protein binding	NIF3L1	ALS2CR1|CALS-7|MDS015	NGG1 interacting factor 3 like 1	1.095	2.98672e-11	1.00334e-07
GO:0005515	protein binding	PLEKHJ1	GNRPX	pleckstrin homology domain containing J1	1.095	2.98672e-11	1.00334e-07
GO:0005515	protein binding	CDC42SE2	SPEC2	CDC42 small effector 2	1.095	2.98672e-11	1.00334e-07
GO:0005515	protein binding	MAPK8	JNK|JNK-46|JNK1|JNK1A2|JNK21B1/2|PRKM8|SAPK1|SAPK1c	mitogen-activated protein kinase 8	1.095	2.98672e-11	1.00334e-07
GO:0005515	protein binding	ATP6V0A1	ATP6N1|ATP6N1A|Stv1|VPP1|Vph1|a1	ATPase H+ transporting V0 subunit a1	1.095	2.98672e-11	1.00334e-07
GO:0005515	protein binding	SMDT1	C22orf32|DDDD|EMRE|dJ186O1.1	single-pass membrane protein with aspartate rich tail 1	1.095	2.98672e-11	1.00334e-07
GO:0005515	protein binding	TRIM26	AFP|RNF95|ZNF173	tripartite motif containing 26	1.095	2.98672e-11	1.00334e-07
GO:0005515	protein binding	CNOT4	CLONE243|NOT4|NOT4H	CCR4-NOT transcription complex subunit 4	1.095	2.98672e-11	1.00334e-07
GO:0005515	protein binding	CACNG2	MRD10	calcium voltage-gated channel auxiliary subunit gamma 2	1.095	2.98672e-11	1.00334e-07
GO:0005515	protein binding	ADAMTS13	ADAM-TS13|ADAMTS-13|C9orf8|VWFCP|vWF-CP	ADAM metallopeptidase with thrombospondin type 1 motif 13	1.095	2.98672e-11	1.00334e-07
GO:0005515	protein binding	YES1	HsT441|P61-YES|Yes|c-yes	YES proto-oncogene 1, Src family tyrosine kinase	1.095	2.98672e-11	1.00334e-07
GO:0005515	protein binding	ARL8B	ARL10C|Gie1	ADP ribosylation factor like GTPase 8B	1.095	2.98672e-11	1.00334e-07
GO:0005515	protein binding	KIF13B	GAKIN	kinesin family member 13B	1.095	2.98672e-11	1.00334e-07
GO:0005515	protein binding	ZNF460	HZF8|ZNF272	zinc finger protein 460	1.095	2.98672e-11	1.00334e-07
GO:0005515	protein binding	INTS6	DBI-1|DDX26|DDX26A|DICE1|HDB|INT6|Notchl2	integrator complex subunit 6	1.095	2.98672e-11	1.00334e-07
GO:0005515	protein binding	EIF4E	AUTS19|CBP|EIF4E1|EIF4EL1|EIF4F|eIF-4E	eukaryotic translation initiation factor 4E	1.095	2.98672e-11	1.00334e-07
GO:0005515	protein binding	STARD10	CGI-52|NY-CO-28|PCTP2|SDCCAG28	StAR related lipid transfer domain containing 10	1.095	2.98672e-11	1.00334e-07
GO:0005515	protein binding	C3orf62	-	chromosome 3 open reading frame 62	1.095	2.98672e-11	1.00334e-07
GO:0005515	protein binding	NCS1	FLUP|FREQ	neuronal calcium sensor 1	1.095	2.98672e-11	1.00334e-07
GO:0005515	protein binding	CD63	LAMP-3|ME491|MLA1|OMA81H|TSPAN30	CD63 molecule	1.095	2.98672e-11	1.00334e-07
GO:0005515	protein binding	TAF1C	MGC:39976|SL1|TAFI110|TAFI95	TATA-box binding protein associated factor, RNA polymerase I subunit C	1.095	2.98672e-11	1.00334e-07
GO:0005515	protein binding	YIPF4	FinGER4|Nbla11189	Yip1 domain family member 4	1.095	2.98672e-11	1.00334e-07
GO:0005515	protein binding	IGFL1	APRG644|UNQ644	IGF like family member 1	1.095	2.98672e-11	1.00334e-07
GO:0005515	protein binding	BLZF1	GOLGIN-45|JEM-1|JEM-1s|JEM1	basic leucine zipper nuclear factor 1	1.095	2.98672e-11	1.00334e-07
GO:0005515	protein binding	CRKL	-	CRK like proto-oncogene, adaptor protein	1.095	2.98672e-11	1.00334e-07
GO:0005515	protein binding	TMEM248	C7orf42	transmembrane protein 248	1.095	2.98672e-11	1.00334e-07
GO:0005515	protein binding	NEURL4	-	neuralized E3 ubiquitin protein ligase 4	1.095	2.98672e-11	1.00334e-07
GO:0005515	protein binding	SURF6	RRP14	surfeit 6	1.095	2.98672e-11	1.00334e-07
GO:0005515	protein binding	CHCHD6	CHCM1|Mic25|PPP1R23	coiled-coil-helix-coiled-coil-helix domain containing 6	1.095	2.98672e-11	1.00334e-07
GO:0005515	protein binding	UBR5	DD5|EDD|EDD1|HYD	ubiquitin protein ligase E3 component n-recognin 5	1.095	2.98672e-11	1.00334e-07
GO:0005515	protein binding	OPTN	ALS12|FIP2|GLC1E|HIP7|HYPL|NRP|TFIIIA-INTP	optineurin	1.095	2.98672e-11	1.00334e-07
GO:0005515	protein binding	IL1R1	CD121A|D2S1473|IL-1R-alpha|IL1R|IL1RA|P80	interleukin 1 receptor type 1	1.095	2.98672e-11	1.00334e-07
GO:0005515	protein binding	CD47	IAP|MER6|OA3	CD47 molecule	1.095	2.98672e-11	1.00334e-07
GO:0005515	protein binding	DCAF7	AN11|HAN11|SWAN-1|WDR68	DDB1 and CUL4 associated factor 7	1.095	2.98672e-11	1.00334e-07
GO:0005515	protein binding	APC	BTPS2|DP2|DP2.5|DP3|GS|PPP1R46	APC, WNT signaling pathway regulator	1.095	2.98672e-11	1.00334e-07
GO:0005515	protein binding	HSBP1	NPC-A-13	heat shock factor binding protein 1	1.095	2.98672e-11	1.00334e-07
GO:0005515	protein binding	NLRC5	CLR16.1|NOD27|NOD4	NLR family CARD domain containing 5	1.095	2.98672e-11	1.00334e-07
GO:0005515	protein binding	NTN1	NTN1L	netrin 1	1.095	2.98672e-11	1.00334e-07
GO:0005515	protein binding	LPP	-	LIM domain containing preferred translocation partner in lipoma	1.095	2.98672e-11	1.00334e-07
GO:0005515	protein binding	PTCD3	MRP-S39	pentatricopeptide repeat domain 3	1.095	2.98672e-11	1.00334e-07
GO:0005515	protein binding	EPM2AIP1	-	EPM2A interacting protein 1	1.095	2.98672e-11	1.00334e-07
GO:0005515	protein binding	CPEB4	CPE-BP4|hCPEB-4	cytoplasmic polyadenylation element binding protein 4	1.095	2.98672e-11	1.00334e-07
GO:0005515	protein binding	AGPAT4	1-AGPAT4|LPAAT-delta|dJ473J16.2	1-acylglycerol-3-phosphate O-acyltransferase 4	1.095	2.98672e-11	1.00334e-07
GO:0005515	protein binding	BCAR1	CAS|CAS1|CASS1|CRKAS|P130Cas	BCAR1, Cas family scaffolding protein	1.095	2.98672e-11	1.00334e-07
GO:0005515	protein binding	WWC1	HBEBP3|HBEBP36|KIBRA|MEMRYQTL|PPP1R168	WW and C2 domain containing 1	1.095	2.98672e-11	1.00334e-07
GO:0005515	protein binding	GPBP1	GPBP|SSH6|VASCULIN	GC-rich promoter binding protein 1	1.095	2.98672e-11	1.00334e-07
GO:0005515	protein binding	ZFYVE26	FYVE-CENT|SPG15	zinc finger FYVE-type containing 26	1.095	2.98672e-11	1.00334e-07
GO:0005515	protein binding	ZNRF3	BK747E2.3|RNF203	zinc and ring finger 3	1.095	2.98672e-11	1.00334e-07
GO:0005515	protein binding	GSTM2	GST4|GSTM|GSTM2-2|GTHMUS	glutathione S-transferase mu 2	1.095	2.98672e-11	1.00334e-07
GO:0005515	protein binding	ZNF772	-	zinc finger protein 772	1.095	2.98672e-11	1.00334e-07
GO:0005515	protein binding	CMKLR1	CHEMERINR|ChemR23|DEZ|RVER1	chemerin chemokine-like receptor 1	1.095	2.98672e-11	1.00334e-07
GO:0005515	protein binding	ITGA2	BR|CD49B|GPIa|HPA-5|VLA-2|VLAA2	integrin subunit alpha 2	1.095	2.98672e-11	1.00334e-07
GO:0005515	protein binding	SUMO1	DAP1|GMP1|OFC10|PIC1|SENP2|SMT3|SMT3C|SMT3H3|UBL1	small ubiquitin-like modifier 1	1.095	2.98672e-11	1.00334e-07
GO:0005515	protein binding	SIT1	SIT|SIT-R	signaling threshold regulating transmembrane adaptor 1	1.095	2.98672e-11	1.00334e-07
GO:0005515	protein binding	SP1	-	Sp1 transcription factor	1.095	2.98672e-11	1.00334e-07
GO:0005515	protein binding	STAG1	SA1|SCC3A	stromal antigen 1	1.095	2.98672e-11	1.00334e-07
GO:0005515	protein binding	GIGYF2	GYF2|PARK11|PERQ2|PERQ3|TNRC15	GRB10 interacting GYF protein 2	1.095	2.98672e-11	1.00334e-07
GO:0005515	protein binding	POU3F2	BRN2|N-Oct3|OCT7|OTF-7|OTF7|POUF3|brn-2|oct-7	POU class 3 homeobox 2	1.095	2.98672e-11	1.00334e-07
GO:0005515	protein binding	AFF1	AF4|MLLT2|PBM1	AF4/FMR2 family member 1	1.095	2.98672e-11	1.00334e-07
GO:0005515	protein binding	SLC25A10	DIC	solute carrier family 25 member 10	1.095	2.98672e-11	1.00334e-07
GO:0005515	protein binding	MASP1	3MC1|CRARF|CRARF1|MAP1|MASP|MASP3|MAp44|PRSS5|RaRF	mannan binding lectin serine peptidase 1	1.095	2.98672e-11	1.00334e-07
GO:0005515	protein binding	ZC3HAV1	ARTD13|FLB6421|PARP13|ZAP|ZC3H2|ZC3HDC2	zinc finger CCCH-type containing, antiviral 1	1.095	2.98672e-11	1.00334e-07
GO:0005515	protein binding	SH3RF2	HEPP1|POSHER|PPP1R39|RNF158	SH3 domain containing ring finger 2	1.095	2.98672e-11	1.00334e-07
GO:0005515	protein binding	SALL2	COLB|HSAL2|Sal-2|ZNF795|p150(Sal2)	spalt like transcription factor 2	1.095	2.98672e-11	1.00334e-07
GO:0005515	protein binding	CASKIN1	ANKS5A	CASK interacting protein 1	1.095	2.98672e-11	1.00334e-07
GO:0005515	protein binding	OCIAD1	ASRIJ|OCIA|TPA018	OCIA domain containing 1	1.095	2.98672e-11	1.00334e-07
GO:0005515	protein binding	RAPGEF3	CAMP-GEFI|EPAC|EPAC1|HSU79275|bcm910	Rap guanine nucleotide exchange factor 3	1.095	2.98672e-11	1.00334e-07
GO:0005515	protein binding	SORBS3	SCAM-1|SCAM1|SH3D4	sorbin and SH3 domain containing 3	1.095	2.98672e-11	1.00334e-07
GO:0005515	protein binding	GEMIN6	-	gem nuclear organelle associated protein 6	1.095	2.98672e-11	1.00334e-07
GO:0005515	protein binding	SPTBN1	ELF|HEL102|SPTB2|betaSpII	spectrin beta, non-erythrocytic 1	1.095	2.98672e-11	1.00334e-07
GO:0005515	protein binding	CPSF2	CPSF100	cleavage and polyadenylation specific factor 2	1.095	2.98672e-11	1.00334e-07
GO:0005515	protein binding	CPS1	CPSASE1|PHN	carbamoyl-phosphate synthase 1	1.095	2.98672e-11	1.00334e-07
GO:0005515	protein binding	RAB22A	-	RAB22A, member RAS oncogene family	1.095	2.98672e-11	1.00334e-07
GO:0005515	protein binding	SDC2	CD362|HSPG|HSPG1|SYND2	syndecan 2	1.095	2.98672e-11	1.00334e-07
GO:0005515	protein binding	KAZN	KAZ	kazrin, periplakin interacting protein	1.095	2.98672e-11	1.00334e-07
GO:0005515	protein binding	RHOJ	ARHJ|RASL7B|TC10B|TCL	ras homolog family member J	1.095	2.98672e-11	1.00334e-07
GO:0005515	protein binding	UBE2QL1	-	ubiquitin conjugating enzyme E2 Q family like 1	1.095	2.98672e-11	1.00334e-07
GO:0005515	protein binding	LRRC8B	TA-LRRP|TALRRP	leucine rich repeat containing 8 family member B	1.095	2.98672e-11	1.00334e-07
GO:0005515	protein binding	TAOK1	KFC-B|MAP3K16|MARKK|PSK-2|PSK2|TAO1|hKFC-B|hTAOK1	TAO kinase 1	1.095	2.98672e-11	1.00334e-07
GO:0005515	protein binding	MYOZ1	CS-2|FATZ|MYOZ	myozenin 1	1.095	2.98672e-11	1.00334e-07
GO:0005515	protein binding	GLTP	-	glycolipid transfer protein	1.095	2.98672e-11	1.00334e-07
GO:0005515	protein binding	ODF2	CT134|ODF2/1|ODF2/2|ODF84	outer dense fiber of sperm tails 2	1.095	2.98672e-11	1.00334e-07
GO:0005515	protein binding	PAX2	FSGS7|PAPRS	paired box 2	1.095	2.98672e-11	1.00334e-07
GO:0005515	protein binding	CYTIP	B3-1|CASP|CYBR|CYTHIP|HE|PSCDBP	cytohesin 1 interacting protein	1.095	2.98672e-11	1.00334e-07
GO:0005515	protein binding	DHX30	DDX30|RETCOR	DExH-box helicase 30	1.095	2.98672e-11	1.00334e-07
GO:0005515	protein binding	EPB41	4.1R|EL1|HE	erythrocyte membrane protein band 4.1	1.095	2.98672e-11	1.00334e-07
GO:0005515	protein binding	STK24	HEL-S-95|MST3|MST3B|STE20|STK3	serine/threonine kinase 24	1.095	2.98672e-11	1.00334e-07
GO:0005515	protein binding	STAC2	24b2|24b2/STAC2	SH3 and cysteine rich domain 2	1.095	2.98672e-11	1.00334e-07
GO:0005515	protein binding	RSPH3	CILD32|RSHL2|RSP3|dJ111C20.1	radial spoke 3 homolog	1.095	2.98672e-11	1.00334e-07
GO:0005515	protein binding	DLG2	PPP1R58|PSD-93|PSD93|chapsyn-110	discs large MAGUK scaffold protein 2	1.095	2.98672e-11	1.00334e-07
GO:0005515	protein binding	MSH2	COCA1|FCC1|HNPCC|HNPCC1|LCFS2	mutS homolog 2	1.095	2.98672e-11	1.00334e-07
GO:0005515	protein binding	BRD4	CAP|HUNK1|HUNKI|MCAP	bromodomain containing 4	1.095	2.98672e-11	1.00334e-07
GO:0005515	protein binding	RAP1GAP2	GARNL4|RAP1GA3	RAP1 GTPase activating protein 2	1.095	2.98672e-11	1.00334e-07
GO:0005515	protein binding	NAT10	ALP|NET43	N-acetyltransferase 10	1.095	2.98672e-11	1.00334e-07
GO:0005515	protein binding	FHL3	SLIM2	four and a half LIM domains 3	1.095	2.98672e-11	1.00334e-07
GO:0005515	protein binding	GRB10	GRB-IR|Grb-10|IRBP|MEG1|RSS	growth factor receptor bound protein 10	1.095	2.98672e-11	1.00334e-07
GO:0005515	protein binding	ATXN3	AT3|ATX3|JOS|MJD|MJD1|SCA3	ataxin 3	1.095	2.98672e-11	1.00334e-07
GO:0005515	protein binding	C11orf68	BLES03|P5326	chromosome 11 open reading frame 68	1.095	2.98672e-11	1.00334e-07
GO:0005515	protein binding	UBE2D3	E2(17)KB3|UBC4/5|UBCH5C	ubiquitin conjugating enzyme E2 D3	1.095	2.98672e-11	1.00334e-07
GO:0005515	protein binding	RNF43	RNF124|SSPCS|URCC	ring finger protein 43	1.095	2.98672e-11	1.00334e-07
GO:0005515	protein binding	VAMP2	SYB2|VAMP-2	vesicle associated membrane protein 2	1.095	2.98672e-11	1.00334e-07
GO:0005515	protein binding	NXPE2	FAM55B	neurexophilin and PC-esterase domain family member 2	1.095	2.98672e-11	1.00334e-07
GO:0005515	protein binding	DDX19B	DBP5|DDX19|RNAh	DEAD-box helicase 19B	1.095	2.98672e-11	1.00334e-07
GO:0005515	protein binding	BRD2	BRD2-IT1|D6S113E|FSH|FSRG1|NAT|O27.1.1|RING3|RNF3	bromodomain containing 2	1.095	2.98672e-11	1.00334e-07
GO:0005515	protein binding	ARID4B	BCAA|BRCAA1|RBBP1L1|RBP1L1|SAP180	AT-rich interaction domain 4B	1.095	2.98672e-11	1.00334e-07
GO:0005515	protein binding	MUC2	MLP|MUC-2|SMUC	mucin 2, oligomeric mucus/gel-forming	1.095	2.98672e-11	1.00334e-07
GO:0005515	protein binding	EIF5	EIF-5|EIF-5A	eukaryotic translation initiation factor 5	1.095	2.98672e-11	1.00334e-07
GO:0005515	protein binding	WDR59	CDW12|FP977|p90-120	WD repeat domain 59	1.095	2.98672e-11	1.00334e-07
GO:0005515	protein binding	NUF2	CDCA1|CT106|NUF2R	NUF2, NDC80 kinetochore complex component	1.095	2.98672e-11	1.00334e-07
GO:0005515	protein binding	CDK4	CMM3|PSK-J3	cyclin dependent kinase 4	1.095	2.98672e-11	1.00334e-07
GO:0005515	protein binding	ADIPOQ	ACDC|ACRP30|ADIPQTL1|ADPN|APM-1|APM1|GBP28	adiponectin, C1Q and collagen domain containing	1.095	2.98672e-11	1.00334e-07
GO:0005515	protein binding	GMIP	ARHGAP46	GEM interacting protein	1.095	2.98672e-11	1.00334e-07
GO:0005515	protein binding	LRRC3	C21orf102	leucine rich repeat containing 3	1.095	2.98672e-11	1.00334e-07
GO:0005515	protein binding	PLXNB2	MM1|Nbla00445|PLEXB2|dJ402G11.3	plexin B2	1.095	2.98672e-11	1.00334e-07
GO:0005515	protein binding	XPO4	exp4	exportin 4	1.095	2.98672e-11	1.00334e-07
GO:0005515	protein binding	DSN1	C20orf172|KNL3|MIS13|dJ469A13.2|hKNL-3	DSN1 homolog, MIS12 kinetochore complex component	1.095	2.98672e-11	1.00334e-07
GO:0005515	protein binding	FGFR1OP	FOP	FGFR1 oncogene partner	1.095	2.98672e-11	1.00334e-07
GO:0005515	protein binding	RPL24	HEL-S-310|L24	ribosomal protein L24	1.095	2.98672e-11	1.00334e-07
GO:0005515	protein binding	TIMM10B	FXC1|TIM10B|Tim9b	translocase of inner mitochondrial membrane 10B	1.095	2.98672e-11	1.00334e-07
GO:0005515	protein binding	RIPPLY1	-	ripply transcriptional repressor 1	1.095	2.98672e-11	1.00334e-07
GO:0005515	protein binding	ATPAF1	ATP11|ATP11p	ATP synthase mitochondrial F1 complex assembly factor 1	1.095	2.98672e-11	1.00334e-07
GO:0005515	protein binding	ROR2	BDB|BDB1|NTRKR2	receptor tyrosine kinase like orphan receptor 2	1.095	2.98672e-11	1.00334e-07
GO:0005515	protein binding	CLDN16	HOMG3|PCLN1	claudin 16	1.095	2.98672e-11	1.00334e-07
GO:0005515	protein binding	SLC39A13	LZT-Hs9	solute carrier family 39 member 13	1.095	2.98672e-11	1.00334e-07
GO:0005515	protein binding	PRKCA	AAG6|PKC-alpha|PKCA|PRKACA	protein kinase C alpha	1.095	2.98672e-11	1.00334e-07
GO:0005515	protein binding	FXR1	FXR1P	FMR1 autosomal homolog 1	1.095	2.98672e-11	1.00334e-07
GO:0005515	protein binding	ANK1	ANK|SPH1|SPH2	ankyrin 1	1.095	2.98672e-11	1.00334e-07
GO:0005515	protein binding	DDX31	PPP1R25	DEAD-box helicase 31	1.095	2.98672e-11	1.00334e-07
GO:0005515	protein binding	ZNF593	ZT86	zinc finger protein 593	1.095	2.98672e-11	1.00334e-07
GO:0005515	protein binding	DNAJC21	BMFS3|DNAJA5|GS3|JJJ1	DnaJ heat shock protein family (Hsp40) member C21	1.095	2.98672e-11	1.00334e-07
GO:0005515	protein binding	SND1	TDRD11|Tudor-SN|p100	staphylococcal nuclease and tudor domain containing 1	1.095	2.98672e-11	1.00334e-07
GO:0005515	protein binding	TRIM44	AN3|DIPB|HSA249128|MC7	tripartite motif containing 44	1.095	2.98672e-11	1.00334e-07
GO:0005515	protein binding	HIF1AN	FIH1	hypoxia inducible factor 1 alpha subunit inhibitor	1.095	2.98672e-11	1.00334e-07
GO:0005515	protein binding	GRWD1	CDW4|GRWD|RRB1|WDR28	glutamate rich WD repeat containing 1	1.095	2.98672e-11	1.00334e-07
GO:0005515	protein binding	ASB7	-	ankyrin repeat and SOCS box containing 7	1.095	2.98672e-11	1.00334e-07
GO:0005515	protein binding	LUC7L2	CGI-59|CGI-74|LUC7B2	LUC7 like 2, pre-mRNA splicing factor	1.095	2.98672e-11	1.00334e-07
GO:0005515	protein binding	CCDC141	CAMDI	coiled-coil domain containing 141	1.095	2.98672e-11	1.00334e-07
GO:0005515	protein binding	FRA10AC1	C10orf4|F26C11.1-like|FRA10A	FRA10A associated CGG repeat 1	1.095	2.98672e-11	1.00334e-07
GO:0005515	protein binding	BRK1	C3orf10|HSPC300|MDS027|hHBrk1	BRICK1, SCAR/WAVE actin nucleating complex subunit	1.095	2.98672e-11	1.00334e-07
GO:0005515	protein binding	EIF4EBP2	4EBP2|PHASII	eukaryotic translation initiation factor 4E binding protein 2	1.095	2.98672e-11	1.00334e-07
GO:0005515	protein binding	FRMPD4	MRX104|PDZD10|PDZK10	FERM and PDZ domain containing 4	1.095	2.98672e-11	1.00334e-07
GO:0005515	protein binding	SOAT1	ACACT|ACAT|ACAT-1|ACAT1|SOAT|STAT	sterol O-acyltransferase 1	1.095	2.98672e-11	1.00334e-07
GO:0005515	protein binding	ATG13	KIAA0652|PARATARG8	autophagy related 13	1.095	2.98672e-11	1.00334e-07
GO:0005515	protein binding	LRRC8E	-	leucine rich repeat containing 8 family member E	1.095	2.98672e-11	1.00334e-07
GO:0005515	protein binding	KLC1	KLC|KNS2|KNS2A	kinesin light chain 1	1.095	2.98672e-11	1.00334e-07
GO:0005515	protein binding	ERBB3	ErbB-3|HER3|LCCS2|MDA-BF-1|c-erbB-3|c-erbB3|erbB3-S|p180-ErbB3|p45-sErbB3|p85-sErbB3	erb-b2 receptor tyrosine kinase 3	1.095	2.98672e-11	1.00334e-07
GO:0005515	protein binding	IGBP1	ALPHA-4|IBP1	immunoglobulin binding protein 1	1.095	2.98672e-11	1.00334e-07
GO:0005515	protein binding	KIF3A	FLA10|KLP-20	kinesin family member 3A	1.095	2.98672e-11	1.00334e-07
GO:0005515	protein binding	ELF3	EPR-1|ERT|ESE-1|ESX	E74 like ETS transcription factor 3	1.095	2.98672e-11	1.00334e-07
GO:0005515	protein binding	KIF1B	CMT2|CMT2A|CMT2A1|HMSNII|KLP|NBLST1	kinesin family member 1B	1.095	2.98672e-11	1.00334e-07
GO:0005515	protein binding	ITM2B	ABRI|BRI|BRI2|BRICD2B|E25B|E3-16|FBD|RDGCA|imBRI2	integral membrane protein 2B	1.095	2.98672e-11	1.00334e-07
GO:0005515	protein binding	CPEB3	-	cytoplasmic polyadenylation element binding protein 3	1.095	2.98672e-11	1.00334e-07
GO:0005515	protein binding	WDR48	P80|SPG60|UAF1	WD repeat domain 48	1.095	2.98672e-11	1.00334e-07
GO:0005515	protein binding	MKNK2	GPRK7|MNK2	MAP kinase interacting serine/threonine kinase 2	1.095	2.98672e-11	1.00334e-07
GO:0005515	protein binding	ALKBH4	ABH4	alkB homolog 4, lysine demethylase	1.095	2.98672e-11	1.00334e-07
GO:0005515	protein binding	APOBEC3F	A3F|ARP8|BK150C2.4.MRNA|KA6	apolipoprotein B mRNA editing enzyme catalytic subunit 3F	1.095	2.98672e-11	1.00334e-07
GO:0005515	protein binding	GNAI2	GIP|GNAI2B|H_LUCA15.1|H_LUCA16.1	G protein subunit alpha i2	1.095	2.98672e-11	1.00334e-07
GO:0005515	protein binding	SAMD9L	ATXPC|C7orf6|DRIF2|UEF1	sterile alpha motif domain containing 9 like	1.095	2.98672e-11	1.00334e-07
GO:0005515	protein binding	WNK1	HSAN2|HSN2|KDP|PPP1R167|PRKWNK1|PSK|p65	WNK lysine deficient protein kinase 1	1.095	2.98672e-11	1.00334e-07
GO:0005515	protein binding	USP37	-	ubiquitin specific peptidase 37	1.095	2.98672e-11	1.00334e-07
GO:0005515	protein binding	MAPK1	ERK|ERK-2|ERK2|ERT1|MAPK2|P42MAPK|PRKM1|PRKM2|p38|p40|p41|p41mapk|p42-MAPK	mitogen-activated protein kinase 1	1.095	2.98672e-11	1.00334e-07
GO:0005515	protein binding	MARCH10	MARCH-X|RNF190	membrane associated ring-CH-type finger 10	1.095	2.98672e-11	1.00334e-07
GO:0005515	protein binding	HSPB6	HEL55|Hsp20|PPP1R91	heat shock protein family B (small) member 6	1.095	2.98672e-11	1.00334e-07
GO:0005515	protein binding	FGF12	EIEE47|FGF12B|FHF1	fibroblast growth factor 12	1.095	2.98672e-11	1.00334e-07
GO:0005515	protein binding	CCDC57	-	coiled-coil domain containing 57	1.095	2.98672e-11	1.00334e-07
GO:0005515	protein binding	PAFAH1B2	HEL-S-303	platelet activating factor acetylhydrolase 1b catalytic subunit 2	1.095	2.98672e-11	1.00334e-07
GO:0005515	protein binding	MTUS2	CAZIP|ICIS|KIAA0774|TIP150	microtubule associated tumor suppressor candidate 2	1.095	2.98672e-11	1.00334e-07
GO:0005515	protein binding	PSMA5	PSC5|ZETA	proteasome subunit alpha 5	1.095	2.98672e-11	1.00334e-07
GO:0005515	protein binding	LHX9	-	LIM homeobox 9	1.095	2.98672e-11	1.00334e-07
GO:0005515	protein binding	PPP1R9B	PPP1R6|PPP1R9|SPINO|Spn	protein phosphatase 1 regulatory subunit 9B	1.095	2.98672e-11	1.00334e-07
GO:0005515	protein binding	CCP110	CP110|Cep110	centriolar coiled-coil protein 110	1.095	2.98672e-11	1.00334e-07
GO:0005515	protein binding	ZNF212	C2H2-150|ZNF182|ZNFC150	zinc finger protein 212	1.095	2.98672e-11	1.00334e-07
GO:0005515	protein binding	MT1A	MT1|MT1S|MTC	metallothionein 1A	1.095	2.98672e-11	1.00334e-07
GO:0005515	protein binding	GPER1	CEPR|CMKRL2|DRY12|FEG-1|GPCR-Br|GPER|GPR30|LERGU|LERGU2|LyGPR|mER	G protein-coupled estrogen receptor 1	1.095	2.98672e-11	1.00334e-07
GO:0005515	protein binding	PALM	-	paralemmin	1.095	2.98672e-11	1.00334e-07
GO:0005515	protein binding	PRR16	DSC54|LARGEN	proline rich 16	1.095	2.98672e-11	1.00334e-07
GO:0005515	protein binding	KMT2B	CXXC10|DYT28|HRX2|MLL1B|MLL2|MLL4|TRX2|WBP-7|WBP7	lysine methyltransferase 2B	1.095	2.98672e-11	1.00334e-07
GO:0005515	protein binding	CARD11	BENTA|BIMP3|CARMA1|IMD11|PPBL	caspase recruitment domain family member 11	1.095	2.98672e-11	1.00334e-07
GO:0005515	protein binding	MYLK	AAT7|KRP|MLCK|MLCK1|MLCK108|MLCK210|MSTP083|MYLK1|smMLCK	myosin light chain kinase	1.095	2.98672e-11	1.00334e-07
GO:0005515	protein binding	RCHY1	ARNIP|CHIMP|PIRH2|PRO1996|RNF199|ZCHY|ZNF363	ring finger and CHY zinc finger domain containing 1	1.095	2.98672e-11	1.00334e-07
GO:0005515	protein binding	RAB23	HSPC137	RAB23, member RAS oncogene family	1.095	2.98672e-11	1.00334e-07
GO:0005515	protein binding	TAX1BP1	CALCOCO3|T6BP|TXBP151	Tax1 binding protein 1	1.095	2.98672e-11	1.00334e-07
GO:0005515	protein binding	BRPF3	-	bromodomain and PHD finger containing 3	1.095	2.98672e-11	1.00334e-07
GO:0005515	protein binding	GIMAP5	HIMAP3|IAN-5|IAN4|IAN4L1|IAN5|IMAP3|IROD	GTPase, IMAP family member 5	1.095	2.98672e-11	1.00334e-07
GO:0005515	protein binding	MAP3K9	MEKK9|MLK1|PRKE1	mitogen-activated protein kinase kinase kinase 9	1.095	2.98672e-11	1.00334e-07
GO:0005515	protein binding	CD6	TP120	CD6 molecule	1.095	2.98672e-11	1.00334e-07
GO:0005515	protein binding	NAA35	EGAP|MAK10|MAK10P|bA379P1.1	N(alpha)-acetyltransferase 35, NatC auxiliary subunit	1.095	2.98672e-11	1.00334e-07
GO:0005515	protein binding	PTPRG	HPTPG|PTPG|R-PTP-GAMMA|RPTPG	protein tyrosine phosphatase, receptor type G	1.095	2.98672e-11	1.00334e-07
GO:0005515	protein binding	YWHAB	GW128|HEL-S-1|HS1|KCIP-1|YWHAA	tyrosine 3-monooxygenase/tryptophan 5-monooxygenase activation protein beta	1.095	2.98672e-11	1.00334e-07
GO:0005515	protein binding	MKL2	MRTF-B|MRTFB|NPD001	MKL1/myocardin like 2	1.095	2.98672e-11	1.00334e-07
GO:0005515	protein binding	CERK	LK4|dA59H18.2|dA59H18.3|hCERK	ceramide kinase	1.095	2.98672e-11	1.00334e-07
GO:0005515	protein binding	KIF3B	FLA8|HH0048|KLP-11	kinesin family member 3B	1.095	2.98672e-11	1.00334e-07
GO:0005515	protein binding	CNOT6L	CCR4b	CCR4-NOT transcription complex subunit 6 like	1.095	2.98672e-11	1.00334e-07
GO:0005515	protein binding	SMARCD1	BAF60A|CRACD1|Rsc6p	SWI/SNF related, matrix associated, actin dependent regulator of chromatin, subfamily d, member 1	1.095	2.98672e-11	1.00334e-07
GO:0005515	protein binding	ZNHIT6	BCD1|C1orf181|NY-BR-75	zinc finger HIT-type containing 6	1.095	2.98672e-11	1.00334e-07
GO:0005515	protein binding	SSR1	TRAPA	signal sequence receptor subunit 1	1.095	2.98672e-11	1.00334e-07
GO:0005515	protein binding	RAMP3	-	receptor activity modifying protein 3	1.095	2.98672e-11	1.00334e-07
GO:0005515	protein binding	REL	C-Rel	REL proto-oncogene, NF-kB subunit	1.095	2.98672e-11	1.00334e-07
GO:0005515	protein binding	NOTCH2NL	N2N	notch 2 N-terminal like	1.095	2.98672e-11	1.00334e-07
GO:0005515	protein binding	SNF8	Dot3|EAP30|VPS22	SNF8, ESCRT-II complex subunit	1.095	2.98672e-11	1.00334e-07
GO:0005515	protein binding	COMMD2	HSPC042	COMM domain containing 2	1.095	2.98672e-11	1.00334e-07
GO:0005515	protein binding	PPP3CB	CALNA2|CALNB|CNA2|PP2Bbeta	protein phosphatase 3 catalytic subunit beta	1.095	2.98672e-11	1.00334e-07
GO:0005515	protein binding	UBE2D4	HBUCE1	ubiquitin conjugating enzyme E2 D4 (putative)	1.095	2.98672e-11	1.00334e-07
GO:0005515	protein binding	DNPEP	ASPEP|DAP	aspartyl aminopeptidase	1.095	2.98672e-11	1.00334e-07
GO:0005515	protein binding	HAUS3	C4orf15|IT1|dgt3	HAUS augmin like complex subunit 3	1.095	2.98672e-11	1.00334e-07
GO:0005515	protein binding	MAML1	Mam-1|Mam1	mastermind like transcriptional coactivator 1	1.095	2.98672e-11	1.00334e-07
GO:0005515	protein binding	GLIS2	NKL|NPHP7	GLIS family zinc finger 2	1.095	2.98672e-11	1.00334e-07
GO:0005515	protein binding	SLC12A3	NCC|NCCT|TSC	solute carrier family 12 member 3	1.095	2.98672e-11	1.00334e-07
GO:0005515	protein binding	DIEXF	C1orf107|DEF|DJ434O14.5|UTP25	digestive organ expansion factor homolog (zebrafish)	1.095	2.98672e-11	1.00334e-07
GO:0005515	protein binding	EHD3	PAST3	EH domain containing 3	1.095	2.98672e-11	1.00334e-07
GO:0005515	protein binding	SLC35F6	ANT2BP|C2orf18|TANGO9	solute carrier family 35 member F6	1.095	2.98672e-11	1.00334e-07
GO:0005515	protein binding	CFL2	NEM7	cofilin 2	1.095	2.98672e-11	1.00334e-07
GO:0005515	protein binding	CIB2	DFNB48|KIP2|USH1J	calcium and integrin binding family member 2	1.095	2.98672e-11	1.00334e-07
GO:0005515	protein binding	PLEKHB2	EVT2	pleckstrin homology domain containing B2	1.095	2.98672e-11	1.00334e-07
GO:0005515	protein binding	SHC2	SCK|SHCB|SLI	SHC adaptor protein 2	1.095	2.98672e-11	1.00334e-07
GO:0005515	protein binding	EFHC1	EJM1|dJ304B14.2	EF-hand domain containing 1	1.095	2.98672e-11	1.00334e-07
GO:0005515	protein binding	SHANK1	SPANK-1|SSTRIP|synamon	SH3 and multiple ankyrin repeat domains 1	1.095	2.98672e-11	1.00334e-07
GO:0005515	protein binding	RPA1	HSSB|MST075|REPA1|RF-A|RP-A|RPA70	replication protein A1	1.095	2.98672e-11	1.00334e-07
GO:0005515	protein binding	ANKHD1	MASK|MASK1|PP2500|VBARP	ankyrin repeat and KH domain containing 1	1.095	2.98672e-11	1.00334e-07
GO:0005515	protein binding	CAMKK1	CAMKKA	calcium/calmodulin dependent protein kinase kinase 1	1.095	2.98672e-11	1.00334e-07
GO:0005515	protein binding	KNSTRN	C15orf23|HSD11|SKAP|TRAF4AF1	kinetochore localized astrin/SPAG5 binding protein	1.095	2.98672e-11	1.00334e-07
GO:0005515	protein binding	IYD	C6orf71|DEHAL1|IYD-1|TDH4	iodotyrosine deiodinase	1.095	2.98672e-11	1.00334e-07
GO:0005515	protein binding	CITED2	ASD8|MRG-1|MRG1|P35SRJ|VSD2	Cbp/p300 interacting transactivator with Glu/Asp rich carboxy-terminal domain 2	1.095	2.98672e-11	1.00334e-07
GO:0005515	protein binding	CCDC103	CILD17|PR46b|SMH	coiled-coil domain containing 103	1.095	2.98672e-11	1.00334e-07
GO:0005515	protein binding	ARF5	-	ADP ribosylation factor 5	1.095	2.98672e-11	1.00334e-07
GO:0005515	protein binding	LAMP2	CD107b|LAMP-2|LAMPB|LGP110	lysosomal associated membrane protein 2	1.095	2.98672e-11	1.00334e-07
GO:0005515	protein binding	PPARA	NR1C1|PPAR|PPARalpha|hPPAR	peroxisome proliferator activated receptor alpha	1.095	2.98672e-11	1.00334e-07
GO:0005515	protein binding	RRAGC	GTR2|RAGC|TIB929	Ras related GTP binding C	1.095	2.98672e-11	1.00334e-07
GO:0005515	protein binding	HEATR1	BAP28|UTP10	HEAT repeat containing 1	1.095	2.98672e-11	1.00334e-07
GO:0005515	protein binding	RASAL2	NGAP	RAS protein activator like 2	1.095	2.98672e-11	1.00334e-07
GO:0005515	protein binding	CSRNP1	AXUD1|CSRNP-1|FAM130B|TAIP-3|URAX1	cysteine and serine rich nuclear protein 1	1.095	2.98672e-11	1.00334e-07
GO:0005515	protein binding	PRKCB	PKC-beta|PKCB|PRKCB1|PRKCB2	protein kinase C beta	1.095	2.98672e-11	1.00334e-07
GO:0005515	protein binding	GRIN2B	EIEE27|GluN2B|MRD6|NMDAR2B|NR2B|hNR3	glutamate ionotropic receptor NMDA type subunit 2B	1.095	2.98672e-11	1.00334e-07
GO:0005515	protein binding	ZFYVE1	DFCP1|PPP1R172|SR3|TAFF1|ZNFN2A1	zinc finger FYVE-type containing 1	1.095	2.98672e-11	1.00334e-07
GO:0005515	protein binding	CBX5	HEL25|HP1|HP1A	chromobox 5	1.095	2.98672e-11	1.00334e-07
GO:0005515	protein binding	TCEA2	TFIIS	transcription elongation factor A2	1.095	2.98672e-11	1.00334e-07
GO:0005515	protein binding	CD93	C1QR1|C1qR(P)|C1qRP|CDw93|ECSM3|MXRA4|dJ737E23.1	CD93 molecule	1.095	2.98672e-11	1.00334e-07
GO:0005515	protein binding	FOXO3	AF6q21|FKHRL1|FKHRL1P2|FOXO2|FOXO3A	forkhead box O3	1.095	2.98672e-11	1.00334e-07
GO:0005515	protein binding	CENPP	CENP-P	centromere protein P	1.095	2.98672e-11	1.00334e-07
GO:0005515	protein binding	LMAN1	ERGIC-53|ERGIC53|F5F8D|FMFD1|MCFD1|MR60|gp58	lectin, mannose binding 1	1.095	2.98672e-11	1.00334e-07
GO:0005515	protein binding	VANGL1	KITENIN|LPP2|STB2|STBM2	VANGL planar cell polarity protein 1	1.095	2.98672e-11	1.00334e-07
GO:0005515	protein binding	BCL2L10	BCL-B|Boo|Diva|bcl2-L-10	BCL2 like 10	1.095	2.98672e-11	1.00334e-07
GO:0005515	protein binding	RBFOX2	FOX2|Fox-2|HNRBP2|HRNBP2|RBM9|RTA|dJ106I20.3|fxh	RNA binding protein, fox-1 homolog 2	1.095	2.98672e-11	1.00334e-07
GO:0005515	protein binding	AAK1	-	AP2 associated kinase 1	1.095	2.98672e-11	1.00334e-07
GO:0005515	protein binding	FBXL12	Fbl12	F-box and leucine rich repeat protein 12	1.095	2.98672e-11	1.00334e-07
GO:0005515	protein binding	SH3PXD2A	FISH|SH3MD1|TKS5	SH3 and PX domains 2A	1.095	2.98672e-11	1.00334e-07
GO:0005515	protein binding	BTF3L4	-	basic transcription factor 3 like 4	1.095	2.98672e-11	1.00334e-07
GO:0005515	protein binding	FOXM1	FKHL16|FOXM1B|HFH-11|HFH11|HNF-3|INS-1|MPHOSPH2|MPP-2|MPP2|PIG29|TRIDENT	forkhead box M1	1.095	2.98672e-11	1.00334e-07
GO:0005515	protein binding	ZBTB2	ZNF437	zinc finger and BTB domain containing 2	1.095	2.98672e-11	1.00334e-07
GO:0005515	protein binding	HGS	HRS	hepatocyte growth factor-regulated tyrosine kinase substrate	1.095	2.98672e-11	1.00334e-07
GO:0005515	protein binding	DCX	DBCN|DC|LISX|SCLH|XLIS	doublecortin	1.095	2.98672e-11	1.00334e-07
GO:0005515	protein binding	PRLR	HPRL|MFAB|hPRLrI	prolactin receptor	1.095	2.98672e-11	1.00334e-07
GO:0005515	protein binding	SLC9A3R2	E3KARP|NHE3RF2|NHERF-2|NHERF2|OCTS2|SIP-1|SIP1|TKA-1	SLC9A3 regulator 2	1.095	2.98672e-11	1.00334e-07
GO:0005515	protein binding	ERBB4	ALS19|HER4|p180erbB4	erb-b2 receptor tyrosine kinase 4	1.095	2.98672e-11	1.00334e-07
GO:0005515	protein binding	NDE1	HOM-TES-87|LIS4|MHAC|NDE|NUDE|NUDE1	nudE neurodevelopment protein 1	1.095	2.98672e-11	1.00334e-07
GO:0005515	protein binding	PLAC9	-	placenta specific 9	1.095	2.98672e-11	1.00334e-07
GO:0005515	protein binding	ZNF177	PIGX	zinc finger protein 177	1.095	2.98672e-11	1.00334e-07
GO:0005515	protein binding	GAS7	MLL/GAS7	growth arrest specific 7	1.095	2.98672e-11	1.00334e-07
GO:0005515	protein binding	CDC42	CDC42Hs|G25K|TKS	cell division cycle 42	1.095	2.98672e-11	1.00334e-07
GO:0005515	protein binding	ARL6IP1	AIP1|ARL6IP|ARMER|SPG61	ADP ribosylation factor like GTPase 6 interacting protein 1	1.095	2.98672e-11	1.00334e-07
GO:0005515	protein binding	SLC6A20	SIT1|XT3|Xtrp3	solute carrier family 6 member 20	1.095	2.98672e-11	1.00334e-07
GO:0005515	protein binding	FXR2	FMR1L2|FXR2P	FMR1 autosomal homolog 2	1.095	2.98672e-11	1.00334e-07
GO:0005515	protein binding	THAP6	-	THAP domain containing 6	1.095	2.98672e-11	1.00334e-07
GO:0005515	protein binding	HDAC6	CPBHM|HD6|JM21|PPP1R90	histone deacetylase 6	1.095	2.98672e-11	1.00334e-07
GO:0005515	protein binding	WT1	AWT1|EWS-WT1|GUD|NPHS4|WAGR|WIT-2|WT33	Wilms tumor 1	1.095	2.98672e-11	1.00334e-07
GO:0005515	protein binding	SHC3	N-Shc|NSHC|RAI|SHCC	SHC adaptor protein 3	1.095	2.98672e-11	1.00334e-07
GO:0005515	protein binding	STAT2	IMD44|ISGF-3|P113|STAT113	signal transducer and activator of transcription 2	1.095	2.98672e-11	1.00334e-07
GO:0005515	protein binding	CHID1	GL008|SI-CLP|SICLP	chitinase domain containing 1	1.095	2.98672e-11	1.00334e-07
GO:0005515	protein binding	DNAJC15	DNAJD1|HSD18|MCJ	DnaJ heat shock protein family (Hsp40) member C15	1.095	2.98672e-11	1.00334e-07
GO:0005515	protein binding	ACVR2B	ACTRIIB|ActR-IIB|HTX4	activin A receptor type 2B	1.095	2.98672e-11	1.00334e-07
GO:0005515	protein binding	PDPK1	PDK1|PDPK2|PDPK2P|PRO0461	3-phosphoinositide dependent protein kinase 1	1.095	2.98672e-11	1.00334e-07
GO:0005515	protein binding	TOB2	APRO5|TOB4|TOBL|TROB2	transducer of ERBB2, 2	1.095	2.98672e-11	1.00334e-07
GO:0005515	protein binding	ESR2	ER-BETA|ESR-BETA|ESRB|ESTRB|Erb|NR3A2	estrogen receptor 2	1.095	2.98672e-11	1.00334e-07
GO:0005515	protein binding	MED6	ARC33|NY-REN-28	mediator complex subunit 6	1.095	2.98672e-11	1.00334e-07
GO:0005515	protein binding	SREK1	SFRS12|SRrp508|SRrp86	splicing regulatory glutamic acid and lysine rich protein 1	1.095	2.98672e-11	1.00334e-07
GO:0005515	protein binding	MUS81	SLX3	MUS81 structure-specific endonuclease subunit	1.095	2.98672e-11	1.00334e-07
GO:0005515	protein binding	ECE1	ECE	endothelin converting enzyme 1	1.095	2.98672e-11	1.00334e-07
GO:0005515	protein binding	NKAP	-	NFKB activating protein	1.095	2.98672e-11	1.00334e-07
GO:0005515	protein binding	MYO18A	MAJN|MYSPDZ|SP-R210|SPR210	myosin XVIIIA	1.095	2.98672e-11	1.00334e-07
GO:0005515	protein binding	NAT9	EBSP, hNATL	N-acetyltransferase 9 (putative)	1.095	2.98672e-11	1.00334e-07
GO:0005515	protein binding	CALCOCO1	Cocoa|PP13275|calphoglin	calcium binding and coiled-coil domain 1	1.095	2.98672e-11	1.00334e-07
GO:0005515	protein binding	DGAT1	ARAT|ARGP1|DGAT|DIAR7	diacylglycerol O-acyltransferase 1	1.095	2.98672e-11	1.00334e-07
GO:0005515	protein binding	CHRNA5	LNCR2	cholinergic receptor nicotinic alpha 5 subunit	1.095	2.98672e-11	1.00334e-07
GO:0005515	protein binding	SPOP	BTBD32|TEF2	speckle type BTB/POZ protein	1.095	2.98672e-11	1.00334e-07
GO:0005515	protein binding	TRA2B	Htra2-beta|PPP1R156|SFRS10|SRFS10|TRA2-BETA|TRAN2B	transformer 2 beta homolog (Drosophila)	1.095	2.98672e-11	1.00334e-07
GO:0005515	protein binding	HAT1	KAT1	histone acetyltransferase 1	1.095	2.98672e-11	1.00334e-07
GO:0005515	protein binding	TRAPPC10	EHOC-1|EHOC1|GT334|TMEM1|TRS130|TRS30	trafficking protein particle complex 10	1.095	2.98672e-11	1.00334e-07
GO:0005515	protein binding	SCAMP5	-	secretory carrier membrane protein 5	1.095	2.98672e-11	1.00334e-07
GO:0005515	protein binding	CACFD1	C9orf7|D9S2135|FLOWER	calcium channel flower domain containing 1	1.095	2.98672e-11	1.00334e-07
GO:0005515	protein binding	GGA3	-	golgi associated, gamma adaptin ear containing, ARF binding protein 3	1.095	2.98672e-11	1.00334e-07
GO:0005515	protein binding	PIK3C3	VPS34|Vps34|hVps34	phosphatidylinositol 3-kinase catalytic subunit type 3	1.095	2.98672e-11	1.00334e-07
GO:0005515	protein binding	CCNT2	CYCT2	cyclin T2	1.095	2.98672e-11	1.00334e-07
GO:0005515	protein binding	KSR1	KSR|RSU2	kinase suppressor of ras 1	1.095	2.98672e-11	1.00334e-07
GO:0005515	protein binding	JAKMIP2	JAMIP2|NECC1	janus kinase and microtubule interacting protein 2	1.095	2.98672e-11	1.00334e-07
GO:0005515	protein binding	KCNE1	ISK|JLNS|JLNS2|LQT2/5|LQT5|MinK	potassium voltage-gated channel subfamily E regulatory subunit 1	1.095	2.98672e-11	1.00334e-07
GO:0005515	protein binding	POLDIP3	PDIP46|SKAR	DNA polymerase delta interacting protein 3	1.095	2.98672e-11	1.00334e-07
GO:0005515	protein binding	HPX	HX	hemopexin	1.095	2.98672e-11	1.00334e-07
GO:0005515	protein binding	ESYT2	CHR2SYT|E-Syt2|FAM62B	extended synaptotagmin 2	1.095	2.98672e-11	1.00334e-07
GO:0005515	protein binding	TFDP2	DP2	transcription factor Dp-2	1.095	2.98672e-11	1.00334e-07
GO:0005515	protein binding	CDR1	CDR|CDR34|CDR62A	cerebellar degeneration related protein 1	1.095	2.98672e-11	1.00334e-07
GO:0005515	protein binding	HCFC1	CFF|HCF|HCF-1|HCF1|HFC1|MRX3|PPP1R89|VCAF	host cell factor C1	1.095	2.98672e-11	1.00334e-07
GO:0005515	protein binding	SF3B1	Hsh155|MDS|PRP10|PRPF10|SAP155|SF3b155	splicing factor 3b subunit 1	1.095	2.98672e-11	1.00334e-07
GO:0005515	protein binding	CASC3	BTZ|MLN51	cancer susceptibility 3	1.095	2.98672e-11	1.00334e-07
GO:0005515	protein binding	ZNF550	-	zinc finger protein 550	1.095	2.98672e-11	1.00334e-07
GO:0005515	protein binding	YLPM1	C14orf170|PPP1R169|ZAP113|ZAP3	YLP motif containing 1	1.095	2.98672e-11	1.00334e-07
GO:0005515	protein binding	ZNF263	FPM315|ZKSCAN12|ZSCAN44	zinc finger protein 263	1.095	2.98672e-11	1.00334e-07
GO:0005515	protein binding	CAMK2D	CAMKD	calcium/calmodulin dependent protein kinase II delta	1.095	2.98672e-11	1.00334e-07
GO:0005515	protein binding	EFTUD2	MFDGA|MFDM|SNRNP116|Snrp116|Snu114|U5-116KD	elongation factor Tu GTP binding domain containing 2	1.095	2.98672e-11	1.00334e-07
GO:0005515	protein binding	MLH3	HNPCC7	mutL homolog 3	1.095	2.98672e-11	1.00334e-07
GO:0005515	protein binding	TLE3	ESG|ESG3|GRG3|HsT18976	transducin like enhancer of split 3	1.095	2.98672e-11	1.00334e-07
GO:0005515	protein binding	KCNA5	ATFB7|HCK1|HK2|HPCN1|KV1.5|PCN1	potassium voltage-gated channel subfamily A member 5	1.095	2.98672e-11	1.00334e-07
GO:0005515	protein binding	AMPD2	PCH9|SPG63	adenosine monophosphate deaminase 2	1.095	2.98672e-11	1.00334e-07
GO:0005515	protein binding	SNAPC5	SNAP19	small nuclear RNA activating complex polypeptide 5	1.095	2.98672e-11	1.00334e-07
GO:0005515	protein binding	NCALD	-	neurocalcin delta	1.095	2.98672e-11	1.00334e-07
GO:0005515	protein binding	STRN4	PPP2R6C|ZIN|zinedin	striatin 4	1.095	2.98672e-11	1.00334e-07
GO:0005515	protein binding	RPH3A	-	rabphilin 3A	1.095	2.98672e-11	1.00334e-07
GO:0005515	protein binding	PHB2	BAP|BCAP37|Bap37|PNAS-141|REA|hBAP|p22	prohibitin 2	1.095	2.98672e-11	1.00334e-07
GO:0005515	protein binding	B3GAT3	GLCATI|JDSCD|glcUAT-I	beta-1,3-glucuronyltransferase 3	1.095	2.98672e-11	1.00334e-07
GO:0005515	protein binding	RAB2A	LHX|RAB2	RAB2A, member RAS oncogene family	1.095	2.98672e-11	1.00334e-07
GO:0005515	protein binding	TAPBP	NGS17|TAPA|TPN|TPSN	TAP binding protein	1.095	2.98672e-11	1.00334e-07
GO:0005515	protein binding	EIF4A3	DDX48|MUK34|NMP265|NUK34|RCPS|eIF4AIII	eukaryotic translation initiation factor 4A3	1.095	2.98672e-11	1.00334e-07
GO:0005515	protein binding	FAM20B	gxk1	FAM20B, glycosaminoglycan xylosylkinase	1.095	2.98672e-11	1.00334e-07
GO:0005515	protein binding	PBX2	G17|HOX12|PBX2MHC	PBX homeobox 2	1.095	2.98672e-11	1.00334e-07
GO:0005515	protein binding	ARRB1	ARB1|ARR1	arrestin beta 1	1.095	2.98672e-11	1.00334e-07
GO:0005515	protein binding	FAM184A	C6orf60	family with sequence similarity 184 member A	1.095	2.98672e-11	1.00334e-07
GO:0005515	protein binding	SNX8	Mvp1	sorting nexin 8	1.095	2.98672e-11	1.00334e-07
GO:0005515	protein binding	ATXN1	ATX1|D6S504E|SCA1	ataxin 1	1.095	2.98672e-11	1.00334e-07
GO:0005515	protein binding	AIP	ARA9|FKBP16|FKBP37|SMTPHN|XAP-2|XAP2	aryl hydrocarbon receptor interacting protein	1.095	2.98672e-11	1.00334e-07
GO:0005515	protein binding	SRF	MCM1	serum response factor	1.095	2.98672e-11	1.00334e-07
GO:0005515	protein binding	CBFA2T3	ETO2|MTG16|MTGR2|RUNX1T3|ZMYND4	CBFA2/RUNX1 translocation partner 3	1.095	2.98672e-11	1.00334e-07
GO:0005515	protein binding	REPS2	POB1	RALBP1 associated Eps domain containing 2	1.095	2.98672e-11	1.00334e-07
GO:0005515	protein binding	BRPF1	BR140	bromodomain and PHD finger containing 1	1.095	2.98672e-11	1.00334e-07
GO:0005515	protein binding	GSTM5	GSTM5-5|GTM5	glutathione S-transferase mu 5	1.095	2.98672e-11	1.00334e-07
GO:0005515	protein binding	MCRS1	ICP22BP|INO80Q|MCRS2|MSP58|P78	microspherule protein 1	1.095	2.98672e-11	1.00334e-07
GO:0005515	protein binding	EIF5A	EIF-5A|EIF5A1|eIF5AI	eukaryotic translation initiation factor 5A	1.095	2.98672e-11	1.00334e-07
GO:0005515	protein binding	IRF4	LSIRF|MUM1|NF-EM5|SHEP8	interferon regulatory factor 4	1.095	2.98672e-11	1.00334e-07
GO:0005515	protein binding	CYTH1	B2-1|CYTOHESIN-1|D17S811E|PSCD1|SEC7	cytohesin 1	1.095	2.98672e-11	1.00334e-07
GO:0005515	protein binding	NPLOC4	NPL4	NPL4 homolog, ubiquitin recognition factor	1.095	2.98672e-11	1.00334e-07
GO:0005515	protein binding	RBM3	IS1-RNPL|RNPL	RNA binding motif (RNP1, RRM) protein 3	1.095	2.98672e-11	1.00334e-07
GO:0005515	protein binding	RAB39A	RAB39	RAB39A, member RAS oncogene family	1.095	2.98672e-11	1.00334e-07
GO:0005515	protein binding	CTDNEP1	DULLARD|HSA011916|NET56	CTD nuclear envelope phosphatase 1	1.095	2.98672e-11	1.00334e-07
GO:0005515	protein binding	CHCHD4	MIA40|TIMM40	coiled-coil-helix-coiled-coil-helix domain containing 4	1.095	2.98672e-11	1.00334e-07
GO:0005515	protein binding	RUNX1T1	AML1-MTG8|AML1T1|CBFA2T1|CDR|ETO|MTG8|ZMYND2	RUNX1 translocation partner 1	1.095	2.98672e-11	1.00334e-07
GO:0005515	protein binding	RPS23	S23	ribosomal protein S23	1.095	2.98672e-11	1.00334e-07
GO:0005515	protein binding	SNCAIP	SYPH1|Sph1	synuclein alpha interacting protein	1.095	2.98672e-11	1.00334e-07
GO:0005515	protein binding	DLL4	AOS6|hdelta2	delta like canonical Notch ligand 4	1.095	2.98672e-11	1.00334e-07
GO:0005515	protein binding	DPPA4	2410091M23Rik	developmental pluripotency associated 4	1.095	2.98672e-11	1.00334e-07
GO:0005515	protein binding	KIRREL3	KIRRE|MRD4|NEPH2|PRO4502	kin of IRRE like 3 (Drosophila)	1.095	2.98672e-11	1.00334e-07
GO:0005515	protein binding	DNAJB4	DNAJW|DjB4|HLJ1	DnaJ heat shock protein family (Hsp40) member B4	1.095	2.98672e-11	1.00334e-07
GO:0005515	protein binding	ASCC1	ASC1p50|CGI-18|SMABF2|p50	activating signal cointegrator 1 complex subunit 1	1.095	2.98672e-11	1.00334e-07
GO:0005515	protein binding	BIRC3	AIP1|API2|CIAP2|HAIP1|HIAP1|MALT2|MIHC|RNF49|c-IAP2	baculoviral IAP repeat containing 3	1.095	2.98672e-11	1.00334e-07
GO:0005515	protein binding	ARHGAP17	MST066|MST110|MSTP038|MSTP066|MSTP110|NADRIN|PP367|PP4534|RICH-1|RICH1|WBP15	Rho GTPase activating protein 17	1.095	2.98672e-11	1.00334e-07
GO:0005515	protein binding	LYPD6	-	LY6/PLAUR domain containing 6	1.095	2.98672e-11	1.00334e-07
GO:0005515	protein binding	COMT	HEL-S-98n	catechol-O-methyltransferase	1.095	2.98672e-11	1.00334e-07
GO:0005515	protein binding	STX6	-	syntaxin 6	1.095	2.98672e-11	1.00334e-07
GO:0005515	protein binding	HEYL	HESR3|HEY3|HRT3|bHLHb33	hes related family bHLH transcription factor with YRPW motif-like	1.095	2.98672e-11	1.00334e-07
GO:0005515	protein binding	MOB3C	MOB1E|MOBKL2C	MOB kinase activator 3C	1.095	2.98672e-11	1.00334e-07
GO:0005515	protein binding	PKD1	PBP|Pc-1|TRPP1	polycystin 1, transient receptor potential channel interacting	1.095	2.98672e-11	1.00334e-07
GO:0005515	protein binding	KDM4A	JHDM3A|JMJD2|JMJD2A|TDRD14A	lysine demethylase 4A	1.095	2.98672e-11	1.00334e-07
GO:0005515	protein binding	BTRC	BETA-TRCP|FBW1A|FBXW1|FBXW1A|FWD1|bTrCP|bTrCP1|betaTrCP	beta-transducin repeat containing E3 ubiquitin protein ligase	1.095	2.98672e-11	1.00334e-07
GO:0005515	protein binding	SELL	CD62L|LAM1|LECAM1|LEU8|LNHR|LSEL|LYAM1|PLNHR|TQ1	selectin L	1.095	2.98672e-11	1.00334e-07
GO:0005515	protein binding	CROCC	ROLT|TAX1BP2	ciliary rootlet coiled-coil, rootletin	1.095	2.98672e-11	1.00334e-07
GO:0005515	protein binding	RABEP1	RAB5EP|RABPT5	rabaptin, RAB GTPase binding effector protein 1	1.095	2.98672e-11	1.00334e-07
GO:0005515	protein binding	PLSCR4	TRA1	phospholipid scramblase 4	1.095	2.98672e-11	1.00334e-07
GO:0005515	protein binding	LANCL1	GPR69A|p40	LanC like 1	1.095	2.98672e-11	1.00334e-07
GO:0005515	protein binding	COPS7B	CSN7B|SGN7b	COP9 signalosome subunit 7B	1.095	2.98672e-11	1.00334e-07
GO:0005515	protein binding	AKR7A2	AFAR|AFAR1|AFB1-AR1|AKR7	aldo-keto reductase family 7 member A2	1.095	2.98672e-11	1.00334e-07
GO:0005515	protein binding	ABCG4	WHITE2	ATP binding cassette subfamily G member 4	1.095	2.98672e-11	1.00334e-07
GO:0005515	protein binding	NINJ2	-	ninjurin 2	1.095	2.98672e-11	1.00334e-07
GO:0005515	protein binding	BAIAP2L1	IRTKS	BAI1 associated protein 2 like 1	1.095	2.98672e-11	1.00334e-07
GO:0005515	protein binding	YAP1	COB1|YAP|YAP2|YAP65|YKI	Yes associated protein 1	1.095	2.98672e-11	1.00334e-07
GO:0005515	protein binding	ZKSCAN1	KOX18|PHZ-37|ZNF139|ZNF36|ZSCAN33	zinc finger with KRAB and SCAN domains 1	1.095	2.98672e-11	1.00334e-07
GO:0005515	protein binding	KCNS1	Kv9.1	potassium voltage-gated channel modifier subfamily S member 1	1.095	2.98672e-11	1.00334e-07
GO:0005515	protein binding	CALCA	CALC1|CGRP|CGRP-I|CGRP1|CT|KC|PCT	calcitonin related polypeptide alpha	1.095	2.98672e-11	1.00334e-07
GO:0005515	protein binding	TUBA4A	ALS22|H2-ALPHA|TUBA1	tubulin alpha 4a	1.095	2.98672e-11	1.00334e-07
GO:0005515	protein binding	CLIC1	G6|NCC27	chloride intracellular channel 1	1.095	2.98672e-11	1.00334e-07
GO:0005515	protein binding	SHH	HHG1|HLP3|HPE3|MCOPCB5|SMMCI|TPT|TPTPS	sonic hedgehog	1.095	2.98672e-11	1.00334e-07
GO:0005515	protein binding	CCNK	CPR4	cyclin K	1.095	2.98672e-11	1.00334e-07
GO:0005515	protein binding	PDZD7	DFNB57|PDZK7	PDZ domain containing 7	1.095	2.98672e-11	1.00334e-07
GO:0005515	protein binding	UBE2I	C358B7.1|P18|UBC9	ubiquitin conjugating enzyme E2 I	1.095	2.98672e-11	1.00334e-07
GO:0005515	protein binding	SNAP29	CEDNIK|SNAP-29	synaptosome associated protein 29	1.095	2.98672e-11	1.00334e-07
GO:0005515	protein binding	PTPN4	MEG|PTPMEG|PTPMEG1	protein tyrosine phosphatase, non-receptor type 4	1.095	2.98672e-11	1.00334e-07
GO:0005515	protein binding	NCAPH2	CAPH2	non-SMC condensin II complex subunit H2	1.095	2.98672e-11	1.00334e-07
GO:0005515	protein binding	ARHGEF19	WGEF	Rho guanine nucleotide exchange factor 19	1.095	2.98672e-11	1.00334e-07
GO:0005515	protein binding	TPCN2	SHEP10|TPC2	two pore segment channel 2	1.095	2.98672e-11	1.00334e-07
GO:0005515	protein binding	RBM4	LARK|RBM4A|ZCCHC21|ZCRB3A	RNA binding motif protein 4	1.095	2.98672e-11	1.00334e-07
GO:0005515	protein binding	DBF4B	ASKL1|CHIFB|DRF1|ZDBF1B	DBF4 zinc finger B	1.095	2.98672e-11	1.00334e-07
GO:0005515	protein binding	SERP1	RAMP4	stress associated endoplasmic reticulum protein 1	1.095	2.98672e-11	1.00334e-07
GO:0005515	protein binding	WAC	BM-016|DESSH|PRO1741|Wwp4	WW domain containing adaptor with coiled-coil	1.095	2.98672e-11	1.00334e-07
GO:0005515	protein binding	DNAJA2	CPR3|DJ3|DJA2|DNAJ|DNJ3|HIRIP4|PRO3015|RDJ2	DnaJ heat shock protein family (Hsp40) member A2	1.095	2.98672e-11	1.00334e-07
GO:0005515	protein binding	ASAP1	AMAP1|CENTB4|DDEF1|PAG2|PAP|ZG14P	ArfGAP with SH3 domain, ankyrin repeat and PH domain 1	1.095	2.98672e-11	1.00334e-07
GO:0005515	protein binding	WTIP	-	Wilms tumor 1 interacting protein	1.095	2.98672e-11	1.00334e-07
GO:0005515	protein binding	MYO9B	CELIAC4|MYR5	myosin IXB	1.095	2.98672e-11	1.00334e-07
GO:0005515	protein binding	PPP1CC	PP-1G|PP1C|PPP1G	protein phosphatase 1 catalytic subunit gamma	1.095	2.98672e-11	1.00334e-07
GO:0005515	protein binding	CDC20B	G6VTS76519	cell division cycle 20B	1.095	2.98672e-11	1.00334e-07
GO:0005515	protein binding	SEC22C	SEC22L3	SEC22 homolog C, vesicle trafficking protein	1.095	2.98672e-11	1.00334e-07
GO:0005515	protein binding	BCL2L1	BCL-XL/S|BCL2L|BCLX|Bcl-X|PPP1R52	BCL2 like 1	1.095	2.98672e-11	1.00334e-07
GO:0005515	protein binding	KCNMB4	-	potassium calcium-activated channel subfamily M regulatory beta subunit 4	1.095	2.98672e-11	1.00334e-07
GO:0005515	protein binding	PIP5K1A	-	phosphatidylinositol-4-phosphate 5-kinase type 1 alpha	1.095	2.98672e-11	1.00334e-07
GO:0005515	protein binding	FAM168A	KIAA0280|TCRP1	family with sequence similarity 168 member A	1.095	2.98672e-11	1.00334e-07
GO:0005515	protein binding	PARG	PARG99	poly(ADP-ribose) glycohydrolase	1.095	2.98672e-11	1.00334e-07
GO:0005515	protein binding	MFN1	hfzo1|hfzo2	mitofusin 1	1.095	2.98672e-11	1.00334e-07
GO:0005515	protein binding	ROBO2	SAX3	roundabout guidance receptor 2	1.095	2.98672e-11	1.00334e-07
GO:0005515	protein binding	PPP2R3A	PPP2R3|PR130|PR72	protein phosphatase 2 regulatory subunit B''alpha	1.095	2.98672e-11	1.00334e-07
GO:0005515	protein binding	TNFRSF14	ATAR|CD270|HVEA|HVEM|LIGHTR|TR2	TNF receptor superfamily member 14	1.095	2.98672e-11	1.00334e-07
GO:0005515	protein binding	ORC1	HSORC1|ORC1L|PARC1	origin recognition complex subunit 1	1.095	2.98672e-11	1.00334e-07
GO:0005515	protein binding	NDUFS1	CI-75Kd|CI-75k|PRO1304	NADH:ubiquinone oxidoreductase core subunit S1	1.095	2.98672e-11	1.00334e-07
GO:0005515	protein binding	TNFAIP3	A20|AISBL|OTUD7C|TNFA1P2	TNF alpha induced protein 3	1.095	2.98672e-11	1.00334e-07
GO:0005515	protein binding	EMC2	KIAA0103|TTC35	ER membrane protein complex subunit 2	1.095	2.98672e-11	1.00334e-07
GO:0005515	protein binding	NABP1	OBFC2A|SOSS-B2|SSB2	nucleic acid binding protein 1	1.095	2.98672e-11	1.00334e-07
GO:0005515	protein binding	TEAD1	AA|NTEF-1|REF1|TCF-13|TCF13|TEAD-1|TEF-1	TEA domain transcription factor 1	1.095	2.98672e-11	1.00334e-07
GO:0005515	protein binding	VCL	CMD1W|CMH15|HEL114|MV|MVCL	vinculin	1.095	2.98672e-11	1.00334e-07
GO:0005515	protein binding	PPM1E	CaMKP-N|POPX1|PP2CH|caMKN	protein phosphatase, Mg2+/Mn2+ dependent 1E	1.095	2.98672e-11	1.00334e-07
GO:0005515	protein binding	HMGA1	HMG-R|HMGA1A|HMGIY	high mobility group AT-hook 1	1.095	2.98672e-11	1.00334e-07
GO:0005515	protein binding	FCER1G	FCRG	Fc fragment of IgE receptor Ig	1.095	2.98672e-11	1.00334e-07
GO:0005515	protein binding	RPL15	DBA12|EC45|L15|RPL10|RPLY10|RPYL10	ribosomal protein L15	1.095	2.98672e-11	1.00334e-07
GO:0005515	protein binding	MRPL12	5c5-2|L12mt|MRP-L31/34|MRPL7|MRPL7/L12|RPML12	mitochondrial ribosomal protein L12	1.095	2.98672e-11	1.00334e-07
GO:0005515	protein binding	FAM131B	-	family with sequence similarity 131 member B	1.095	2.98672e-11	1.00334e-07
GO:0005515	protein binding	SGTB	SGT2	small glutamine rich tetratricopeptide repeat containing beta	1.095	2.98672e-11	1.00334e-07
GO:0005515	protein binding	ZFHX3	ATBF1|ATBT|ZNF927	zinc finger homeobox 3	1.095	2.98672e-11	1.00334e-07
GO:0005515	protein binding	ZNF774	-	zinc finger protein 774	1.095	2.98672e-11	1.00334e-07
GO:0005515	protein binding	MDN1	Rea1	midasin AAA ATPase 1	1.095	2.98672e-11	1.00334e-07
GO:0005515	protein binding	ATOX1	ATX1|HAH1	antioxidant 1 copper chaperone	1.095	2.98672e-11	1.00334e-07
GO:0005515	protein binding	JAK3	JAK-3|JAK3_HUMAN|JAKL|L-JAK|LJAK	Janus kinase 3	1.095	2.98672e-11	1.00334e-07
GO:0005515	protein binding	CTU1	ATPBD3|NCS6	cytosolic thiouridylase subunit 1	1.095	2.98672e-11	1.00334e-07
GO:0005515	protein binding	SNAP47	C1orf142|ESFI5812|HEL-S-290|HEL170|SNAP-47|SVAP1	synaptosome associated protein 47	1.095	2.98672e-11	1.00334e-07
GO:0005515	protein binding	RICTOR	AVO3|PIA|hAVO3	RPTOR independent companion of MTOR complex 2	1.095	2.98672e-11	1.00334e-07
GO:0005515	protein binding	ANKRD44	PP6-ARS-B	ankyrin repeat domain 44	1.095	2.98672e-11	1.00334e-07
GO:0005515	protein binding	CD84	LY9B|SLAMF5|hCD84|mCD84	CD84 molecule	1.095	2.98672e-11	1.00334e-07
GO:0005515	protein binding	EPHA10	-	EPH receptor A10	1.095	2.98672e-11	1.00334e-07
GO:0005515	protein binding	CHAC1	-	ChaC glutathione specific gamma-glutamylcyclotransferase 1	1.095	2.98672e-11	1.00334e-07
GO:0005515	protein binding	LYN	JTK8|p53Lyn|p56Lyn	LYN proto-oncogene, Src family tyrosine kinase	1.095	2.98672e-11	1.00334e-07
GO:0005515	protein binding	RSU1	RSP-1	Ras suppressor protein 1	1.095	2.98672e-11	1.00334e-07
GO:0005515	protein binding	RNF187	RACO-1|RACO1	ring finger protein 187	1.095	2.98672e-11	1.00334e-07
GO:0005515	protein binding	ZNF592	CAMOS|SCAR5	zinc finger protein 592	1.095	2.98672e-11	1.00334e-07
GO:0005515	protein binding	PPP1R12B	MYPT2|PP1bp55	protein phosphatase 1 regulatory subunit 12B	1.095	2.98672e-11	1.00334e-07
GO:0005515	protein binding	TNFAIP1	B12|B61|BTBD34|EDP1|hBACURD2	TNF alpha induced protein 1	1.095	2.98672e-11	1.00334e-07
GO:0005515	protein binding	AP2M1	AP50|CLAPM1|mu2	adaptor related protein complex 2 mu 1 subunit	1.095	2.98672e-11	1.00334e-07
GO:0005515	protein binding	MBD2	DMTase|NY-CO-41	methyl-CpG binding domain protein 2	1.095	2.98672e-11	1.00334e-07
GO:0005515	protein binding	MAP1LC3B	ATG8F|LC3B|MAP1A/1BLC3|MAP1LC3B-a	microtubule associated protein 1 light chain 3 beta	1.095	2.98672e-11	1.00334e-07
GO:0005515	protein binding	ATXN7	ADCAII|OPCA3|SCA7	ataxin 7	1.095	2.98672e-11	1.00334e-07
GO:0005515	protein binding	PHF7	HSPC045|HSPC226|NYD-SP6	PHD finger protein 7	1.095	2.98672e-11	1.00334e-07
GO:0005515	protein binding	CYSLTR2	CYSLT2|CYSLT2R|GPCR21|HG57|HPN321|KPG_011|PSEC0146|hGPCR21	cysteinyl leukotriene receptor 2	1.095	2.98672e-11	1.00334e-07
GO:0005515	protein binding	TNPO2	IPO3|KPNB2B|TRN2	transportin 2	1.095	2.98672e-11	1.00334e-07
GO:0005515	protein binding	SNX33	SH3PX3|SH3PXD3C|SNX30	sorting nexin 33	1.095	2.98672e-11	1.00334e-07
GO:0005515	protein binding	LRRC45	-	leucine rich repeat containing 45	1.095	2.98672e-11	1.00334e-07
GO:0005515	protein binding	CDC42EP4	BORG4|CEP4|KAIA1777	CDC42 effector protein 4	1.095	2.98672e-11	1.00334e-07
GO:0005515	protein binding	CEP41	JBTS15|TSGA14	centrosomal protein 41	1.095	2.98672e-11	1.00334e-07
GO:0005515	protein binding	NR2C2	TAK1|TR4	nuclear receptor subfamily 2 group C member 2	1.095	2.98672e-11	1.00334e-07
GO:0005515	protein binding	GNAQ	CMC1|G-ALPHA-q|GAQ|SWS	G protein subunit alpha q	1.095	2.98672e-11	1.00334e-07
GO:0005515	protein binding	KHK	-	ketohexokinase	1.095	2.98672e-11	1.00334e-07
GO:0005515	protein binding	KLF11	FKLF|FKLF1|MODY7|TIEG2|Tieg3	Kruppel like factor 11	1.095	2.98672e-11	1.00334e-07
GO:0005515	protein binding	CST5	-	cystatin D	1.095	2.98672e-11	1.00334e-07
GO:0005515	protein binding	RBFA	C18orf22|HsT169	ribosome binding factor A (putative)	1.095	2.98672e-11	1.00334e-07
GO:0005515	protein binding	SLC48A1	HRG-1|HRG1|hHRG-1	solute carrier family 48 member 1	1.095	2.98672e-11	1.00334e-07
GO:0005515	protein binding	TOMM40	C19orf1|D19S1177E|PER-EC1|PEREC1|TOM40	translocase of outer mitochondrial membrane 40	1.095	2.98672e-11	1.00334e-07
GO:0005515	protein binding	STAR	STARD1	steroidogenic acute regulatory protein	1.095	2.98672e-11	1.00334e-07
GO:0005515	protein binding	HPCAL4	HLP4	hippocalcin like 4	1.095	2.98672e-11	1.00334e-07
GO:0005515	protein binding	DOT1L	DOT1|KMT4	DOT1 like histone lysine methyltransferase	1.095	2.98672e-11	1.00334e-07
GO:0005515	protein binding	PRPF4	HPRP4|HPRP4P|PRP4|Prp4p|RP70|SNRNP60	pre-mRNA processing factor 4	1.095	2.98672e-11	1.00334e-07
GO:0005515	protein binding	ARF6	-	ADP ribosylation factor 6	1.095	2.98672e-11	1.00334e-07
GO:0005515	protein binding	ZNF844	-	zinc finger protein 844	1.095	2.98672e-11	1.00334e-07
GO:0005515	protein binding	ZBTB17	MIZ-1|ZNF151|ZNF60|pHZ-67	zinc finger and BTB domain containing 17	1.095	2.98672e-11	1.00334e-07
GO:0005515	protein binding	COPS8	COP9|CSN8|SGN8	COP9 signalosome subunit 8	1.095	2.98672e-11	1.00334e-07
GO:0005515	protein binding	FYCO1	CATC2|CTRCT18|RUFY3|ZFYVE7	FYVE and coiled-coil domain containing 1	1.095	2.98672e-11	1.00334e-07
GO:0005515	protein binding	CCPG1	CPR8	cell cycle progression 1	1.095	2.98672e-11	1.00334e-07
GO:0005515	protein binding	FGFBP1	FGF-BP|FGF-BP1|FGFBP|FGFBP-1|HBP17	fibroblast growth factor binding protein 1	1.095	2.98672e-11	1.00334e-07
GO:0005515	protein binding	TNFAIP8	GG2-1|MDC-3.13|NDED|SCC-S2|SCCS2	TNF alpha induced protein 8	1.095	2.98672e-11	1.00334e-07
GO:0005515	protein binding	ARHGEF2	GEF|GEF-H1|GEFH1|LFP40|P40	Rho/Rac guanine nucleotide exchange factor 2	1.095	2.98672e-11	1.00334e-07
GO:0005515	protein binding	CDK16	PCTAIRE|PCTAIRE1|PCTGAIRE|PCTK1	cyclin dependent kinase 16	1.095	2.98672e-11	1.00334e-07
GO:0005515	protein binding	UBA6	E1-L2|MOP-4|UBE1L2	ubiquitin like modifier activating enzyme 6	1.095	2.98672e-11	1.00334e-07
GO:0005515	protein binding	ACHE	ACEE|ARACHE|N-ACHE|YT	acetylcholinesterase (Cartwright blood group)	1.095	2.98672e-11	1.00334e-07
GO:0005515	protein binding	CD5	LEU1|T1	CD5 molecule	1.095	2.98672e-11	1.00334e-07
GO:0005515	protein binding	EYA3	-	EYA transcriptional coactivator and phosphatase 3	1.095	2.98672e-11	1.00334e-07
GO:0005515	protein binding	MAGEA1	CT1.1|MAGE1	MAGE family member A1	1.095	2.98672e-11	1.00334e-07
GO:0005515	protein binding	CYB561A3	CYBASC3|LCYTB	cytochrome b561 family member A3	1.095	2.98672e-11	1.00334e-07
GO:0005515	protein binding	G6PD	G6PD1	glucose-6-phosphate dehydrogenase	1.095	2.98672e-11	1.00334e-07
GO:0005515	protein binding	SESN2	HI95|SES2|SEST2	sestrin 2	1.095	2.98672e-11	1.00334e-07
GO:0005515	protein binding	NECAB3	APBA2BP|EFCBP3|NIP1|STIP3|SYTIP2|XB51|dJ63M2.4|dJ63M2.5	N-terminal EF-hand calcium binding protein 3	1.095	2.98672e-11	1.00334e-07
GO:0005515	protein binding	ANO6	BDPLT7|SCTS|TMEM16F	anoctamin 6	1.095	2.98672e-11	1.00334e-07
GO:0005515	protein binding	CHRNG	ACHRG	cholinergic receptor nicotinic gamma subunit	1.095	2.98672e-11	1.00334e-07
GO:0005515	protein binding	FAM207A	C21orf70|PRED56	family with sequence similarity 207 member A	1.095	2.98672e-11	1.00334e-07
GO:0005515	protein binding	CSF1	CSF-1|MCSF	colony stimulating factor 1	1.095	2.98672e-11	1.00334e-07
GO:0005515	protein binding	PDE4A	DPDE2|PDE4|PDE46	phosphodiesterase 4A	1.095	2.98672e-11	1.00334e-07
GO:0005515	protein binding	CRHR1	CRF-R|CRF-R-1|CRF-R1|CRF1|CRFR-1|CRFR1|CRH-R-1|CRH-R1|CRHR|CRHR1L	corticotropin releasing hormone receptor 1	1.095	2.98672e-11	1.00334e-07
GO:0005515	protein binding	GRIN1	GluN1|MRD8|NMD-R1|NMDA1|NMDAR1|NR1	glutamate ionotropic receptor NMDA type subunit 1	1.095	2.98672e-11	1.00334e-07
GO:0005515	protein binding	SOCS7	NAP4|NCKAP4	suppressor of cytokine signaling 7	1.095	2.98672e-11	1.00334e-07
GO:0005515	protein binding	PCSK5	PC5|PC6|PC6A|SPC6	proprotein convertase subtilisin/kexin type 5	1.095	2.98672e-11	1.00334e-07
GO:0005515	protein binding	GALR1	GALNR|GALNR1	galanin receptor 1	1.095	2.98672e-11	1.00334e-07
GO:0005515	protein binding	SKI	SGS|SKV	SKI proto-oncogene	1.095	2.98672e-11	1.00334e-07
GO:0005515	protein binding	KLHL6	-	kelch like family member 6	1.095	2.98672e-11	1.00334e-07
GO:0005515	protein binding	AP3M1	-	adaptor related protein complex 3 mu 1 subunit	1.095	2.98672e-11	1.00334e-07
GO:0005515	protein binding	KIF5C	CDCBM2|KINN|NKHC|NKHC-2|NKHC2	kinesin family member 5C	1.095	2.98672e-11	1.00334e-07
GO:0005515	protein binding	IGF2R	CD222|CI-M6PR|CIMPR|M6P-R|M6P/IGF2R|MPR 300|MPR1|MPR300|MPRI	insulin like growth factor 2 receptor	1.095	2.98672e-11	1.00334e-07
GO:0005515	protein binding	GLRX3	GLRX4|GRX3|GRX4|PICOT|TXNL2|TXNL3	glutaredoxin 3	1.095	2.98672e-11	1.00334e-07
GO:0005515	protein binding	PLCG1	NCKAP3|PLC-II|PLC1|PLC148|PLCgamma1	phospholipase C gamma 1	1.095	2.98672e-11	1.00334e-07
GO:0005515	protein binding	SCARB1	CD36L1|CLA-1|CLA1|HDLQTL6|SR-BI|SRB1	scavenger receptor class B member 1	1.095	2.98672e-11	1.00334e-07
GO:0005515	protein binding	TLR6	CD286	toll like receptor 6	1.095	2.98672e-11	1.00334e-07
GO:0005515	protein binding	GCSH	GCE|NKH	glycine cleavage system protein H	1.095	2.98672e-11	1.00334e-07
GO:0005515	protein binding	SNX11	-	sorting nexin 11	1.095	2.98672e-11	1.00334e-07
GO:0005515	protein binding	VIPAS39	C14orf133|SPE-39|SPE39|VIPAR|VPS16B|hSPE-39	VPS33B interacting protein, apical-basolateral polarity regulator, spe-39 homolog	1.095	2.98672e-11	1.00334e-07
GO:0005515	protein binding	FBXW9	Fbw9	F-box and WD repeat domain containing 9	1.095	2.98672e-11	1.00334e-07
GO:0005515	protein binding	LIMK2	-	LIM domain kinase 2	1.095	2.98672e-11	1.00334e-07
GO:0005515	protein binding	PTPN14	PEZ|PTP36	protein tyrosine phosphatase, non-receptor type 14	1.095	2.98672e-11	1.00334e-07
GO:0005515	protein binding	RPS6KB1	PS6K|S6K|S6K-beta-1|S6K1|STK14A|p70 S6KA|p70(S6K)-alpha|p70-S6K|p70-alpha	ribosomal protein S6 kinase B1	1.095	2.98672e-11	1.00334e-07
GO:0005515	protein binding	CDC14B	CDC14B3|Cdc14B1|Cdc14B2|hCDC14B	cell division cycle 14B	1.095	2.98672e-11	1.00334e-07
GO:0005515	protein binding	HOXC4	HOX3|HOX3E|cp19	homeobox C4	1.095	2.98672e-11	1.00334e-07
GO:0005515	protein binding	SLC1A2	EAAT2|EIEE41|GLT-1|HBGT	solute carrier family 1 member 2	1.095	2.98672e-11	1.00334e-07
GO:0005515	protein binding	RPS6KA2	HU-2|MAPKAPK1C|RSK|RSK3|S6K-alpha|S6K-alpha2|p90-RSK3|p90RSK2|pp90RSK3	ribosomal protein S6 kinase A2	1.095	2.98672e-11	1.00334e-07
GO:0005515	protein binding	PHF21A	BHC80|BM-006	PHD finger protein 21A	1.095	2.98672e-11	1.00334e-07
GO:0005515	protein binding	GPR37L1	ET(B)R-LP-2|ETBR-LP-2	G protein-coupled receptor 37 like 1	1.095	2.98672e-11	1.00334e-07
GO:0005515	protein binding	FBXO44	FBG3|FBX30|FBX6A|Fbx44|Fbxo6a	F-box protein 44	1.095	2.98672e-11	1.00334e-07
GO:0005515	protein binding	TIFA	T2BP|T6BP|TIFAA	TRAF interacting protein with forkhead associated domain	1.095	2.98672e-11	1.00334e-07
GO:0005515	protein binding	AHI1	AHI-1|JBTS3|ORF1|dJ71N10.1	Abelson helper integration site 1	1.095	2.98672e-11	1.00334e-07
GO:0005515	protein binding	SETD7	KMT7|SET7|SET7/9|SET9	SET domain containing lysine methyltransferase 7	1.095	2.98672e-11	1.00334e-07
GO:0005515	protein binding	XPC	RAD4|XP3|XPCC|p125	XPC complex subunit, DNA damage recognition and repair factor	1.095	2.98672e-11	1.00334e-07
GO:0005515	protein binding	TWSG1	TSG	twisted gastrulation BMP signaling modulator 1	1.095	2.98672e-11	1.00334e-07
GO:0005515	protein binding	BARD1	-	BRCA1 associated RING domain 1	1.095	2.98672e-11	1.00334e-07
GO:0005515	protein binding	EIF4E2	4E-LP|4EHP|EIF4EL3|IF4e	eukaryotic translation initiation factor 4E family member 2	1.095	2.98672e-11	1.00334e-07
GO:0005515	protein binding	BLCAP	BC10	bladder cancer associated protein	1.095	2.98672e-11	1.00334e-07
GO:0005515	protein binding	ZSCAN16	ZNF392|ZNF435|dJ265C24.3	zinc finger and SCAN domain containing 16	1.095	2.98672e-11	1.00334e-07
GO:0005515	protein binding	TMEM106B	-	transmembrane protein 106B	1.095	2.98672e-11	1.00334e-07
GO:0005515	protein binding	TAGLN2	HA1756	transgelin 2	1.095	2.98672e-11	1.00334e-07
GO:0005515	protein binding	LCLAT1	1AGPAT8|AGPAT8|ALCAT1|HSRG1849|LYCAT|UNQ1849	lysocardiolipin acyltransferase 1	1.095	2.98672e-11	1.00334e-07
GO:0005515	protein binding	OCRL	INPP5F|LOCR|NPHL2|OCRL-1|OCRL1	OCRL, inositol polyphosphate-5-phosphatase	1.095	2.98672e-11	1.00334e-07
GO:0005515	protein binding	TMED9	GMP25|HSGP25L2G|p24a2|p24alpha2|p25	transmembrane p24 trafficking protein 9	1.095	2.98672e-11	1.00334e-07
GO:0005515	protein binding	KCNIP2	KCHIP2	potassium voltage-gated channel interacting protein 2	1.095	2.98672e-11	1.00334e-07
GO:0005515	protein binding	MED17	CRSP6|CRSP77|DRIP80|TRAP80	mediator complex subunit 17	1.095	2.98672e-11	1.00334e-07
GO:0005515	protein binding	HOXB5	HHO.C10|HOX2|HOX2A|HU-1|Hox2.1	homeobox B5	1.095	2.98672e-11	1.00334e-07
GO:0005515	protein binding	NLRP12	CLR19.3|FCAS2|NALP12|PAN6|PYPAF7|RNO|RNO2	NLR family pyrin domain containing 12	1.095	2.98672e-11	1.00334e-07
GO:0005515	protein binding	FAM214B	KIAA1539	family with sequence similarity 214 member B	1.095	2.98672e-11	1.00334e-07
GO:0005515	protein binding	FANCC	FA3|FAC|FACC	Fanconi anemia complementation group C	1.095	2.98672e-11	1.00334e-07
GO:0005515	protein binding	ISOC2	-	isochorismatase domain containing 2	1.095	2.98672e-11	1.00334e-07
GO:0005515	protein binding	HAP1	HAP2|HIP5|HLP|hHLP1	huntingtin associated protein 1	1.095	2.98672e-11	1.00334e-07
GO:0005515	protein binding	PEX14	NAPP2|PBD13A|Pex14p|dJ734G22.2	peroxisomal biogenesis factor 14	1.095	2.98672e-11	1.00334e-07
GO:0005515	protein binding	KAT7	HBO1|HBOA|MYST2|ZC2HC7	lysine acetyltransferase 7	1.095	2.98672e-11	1.00334e-07
GO:0005515	protein binding	TERF1	PIN2|TRBF1|TRF|TRF1|hTRF1-AS|t-TRF1	telomeric repeat binding factor 1	1.095	2.98672e-11	1.00334e-07
GO:0005515	protein binding	MLC1	LVM|MLC|VL	megalencephalic leukoencephalopathy with subcortical cysts 1	1.095	2.98672e-11	1.00334e-07
GO:0005515	protein binding	CANX	CNX|IP90|P90	calnexin	1.095	2.98672e-11	1.00334e-07
GO:0005515	protein binding	PRKAR1B	PRKAR1	protein kinase cAMP-dependent type I regulatory subunit beta	1.095	2.98672e-11	1.00334e-07
GO:0005515	protein binding	CTDSP2	OS4|PSR2|SCP2	CTD small phosphatase 2	1.095	2.98672e-11	1.00334e-07
GO:0005515	protein binding	ZW10	HZW10|KNTC1AP	zw10 kinetochore protein	1.095	2.98672e-11	1.00334e-07
GO:0005515	protein binding	CTBP2	-	C-terminal binding protein 2	1.095	2.98672e-11	1.00334e-07
GO:0005515	protein binding	SLC7A8	LAT2|LPI-PC1	solute carrier family 7 member 8	1.095	2.98672e-11	1.00334e-07
GO:0005515	protein binding	HTR6	5-HT6|5-HT6R	5-hydroxytryptamine receptor 6	1.095	2.98672e-11	1.00334e-07
GO:0005515	protein binding	RALGDS	RGDS|RGF|RalGEF	ral guanine nucleotide dissociation stimulator	1.095	2.98672e-11	1.00334e-07
GO:0005515	protein binding	TRIM11	BIA1|RNF92	tripartite motif containing 11	1.095	2.98672e-11	1.00334e-07
GO:0005515	protein binding	GCHFR	GFRP|HsT16933|P35	GTP cyclohydrolase I feedback regulator	1.095	2.98672e-11	1.00334e-07
GO:0005515	protein binding	CDKN2AIP	CARF	CDKN2A interacting protein	1.095	2.98672e-11	1.00334e-07
GO:0005515	protein binding	SLC7A1	ATRC1|CAT-1|ERR|HCAT1|REC1L	solute carrier family 7 member 1	1.095	2.98672e-11	1.00334e-07
GO:0005515	protein binding	APAF1	APAF-1|CED4	apoptotic peptidase activating factor 1	1.095	2.98672e-11	1.00334e-07
GO:0005515	protein binding	TSC1	LAM|TSC	tuberous sclerosis 1	1.095	2.98672e-11	1.00334e-07
GO:0005515	protein binding	B4GALT7	EDSP1|EDSSLA|XGALT1|XGPT1	beta-1,4-galactosyltransferase 7	1.095	2.98672e-11	1.00334e-07
GO:0005515	protein binding	TMC8	EV2|EVER2|EVIN2	transmembrane channel like 8	1.095	2.98672e-11	1.00334e-07
GO:0005515	protein binding	TGS1	NCOA6IP|PIMT|PIPMT	trimethylguanosine synthase 1	1.095	2.98672e-11	1.00334e-07
GO:0005515	protein binding	APTX	AOA|AOA1|AXA1|EAOH|EOAHA|FHA-HIT	aprataxin	1.095	2.98672e-11	1.00334e-07
GO:0005515	protein binding	ADAM23	MDC-3|MDC3	ADAM metallopeptidase domain 23	1.095	2.98672e-11	1.00334e-07
GO:0005515	protein binding	LIF	CDF|DIA|HILDA|MLPLI	leukemia inhibitory factor	1.095	2.98672e-11	1.00334e-07
GO:0005515	protein binding	HIP1	HIP-I|ILWEQ|SHON|SHONbeta|SHONgamma	huntingtin interacting protein 1	1.095	2.98672e-11	1.00334e-07
GO:0005515	protein binding	C10orf76	-	chromosome 10 open reading frame 76	1.095	2.98672e-11	1.00334e-07
GO:0005515	protein binding	VPS4A	SKD1|SKD1A|SKD2|VPS4|VPS4-1	vacuolar protein sorting 4 homolog A	1.095	2.98672e-11	1.00334e-07
GO:0005515	protein binding	PPP2R1B	PP2A-Abeta|PR65B	protein phosphatase 2 scaffold subunit Abeta	1.095	2.98672e-11	1.00334e-07
GO:0005515	protein binding	UBQLN2	ALS15|CHAP1|DSK2|HRIHFB2157|N4BP4|PLIC2	ubiquilin 2	1.095	2.98672e-11	1.00334e-07
GO:0005515	protein binding	RPL10	AUTSX5|DXS648|DXS648E|L10|NOV|QM	ribosomal protein L10	1.095	2.98672e-11	1.00334e-07
GO:0005515	protein binding	AGO2	CASC7|EIF2C2|LINC00980|PPD|Q10	argonaute 2, RISC catalytic component	1.095	2.98672e-11	1.00334e-07
GO:0005515	protein binding	NEURL1B	NEURL3|hNeur2|neur2	neuralized E3 ubiquitin protein ligase 1B	1.095	2.98672e-11	1.00334e-07
GO:0005515	protein binding	RBM8A	BOV-1A|BOV-1B|BOV-1C|C1DELq21.1|DEL1q21.1|MDS014|RBM8|RBM8B|TAR|Y14|ZNRP|ZRNP1	RNA binding motif protein 8A	1.095	2.98672e-11	1.00334e-07
GO:0005515	protein binding	FGG	-	fibrinogen gamma chain	1.095	2.98672e-11	1.00334e-07
GO:0005515	protein binding	TRABD2B	TIKI2	TraB domain containing 2B	1.095	2.98672e-11	1.00334e-07
GO:0005515	protein binding	BAG1	BAG-1|HAP|RAP46	BCL2 associated athanogene 1	1.095	2.98672e-11	1.00334e-07
GO:0005515	protein binding	SRSF11	NET2|SFRS11|dJ677H15.2|p54	serine and arginine rich splicing factor 11	1.095	2.98672e-11	1.00334e-07
GO:0005515	protein binding	UQCC2	C6orf125|C6orf126|Cbp6|M19|MNF1|bA6B20.2	ubiquinol-cytochrome c reductase complex assembly factor 2	1.095	2.98672e-11	1.00334e-07
GO:0005515	protein binding	ACPP	5'-NT|ACP-3|ACP3	acid phosphatase, prostate	1.095	2.98672e-11	1.00334e-07
GO:0005515	protein binding	GPATCH8	GPATC8|KIAA0553	G-patch domain containing 8	1.095	2.98672e-11	1.00334e-07
GO:0005515	protein binding	SYNPO	-	synaptopodin	1.095	2.98672e-11	1.00334e-07
GO:0005515	protein binding	DYRK1A	DYRK|DYRK1|HP86|MNB|MNBH|MRD7	dual specificity tyrosine phosphorylation regulated kinase 1A	1.095	2.98672e-11	1.00334e-07
GO:0005515	protein binding	KRT81	HB1|Hb-1|KRTHB1|MLN137|ghHkb1|hHAKB2-1	keratin 81	1.095	2.98672e-11	1.00334e-07
GO:0005515	protein binding	HAAO	3-HAO|HAO	3-hydroxyanthranilate 3,4-dioxygenase	1.095	2.98672e-11	1.00334e-07
GO:0005515	protein binding	MAB21L2	MCOPS14	mab-21 like 2	1.095	2.98672e-11	1.00334e-07
GO:0005515	protein binding	RPL13	BBC1|D16S444E|D16S44E|L13	ribosomal protein L13	1.095	2.98672e-11	1.00334e-07
GO:0005515	protein binding	KCNJ5	CIR|GIRK4|KATP1|KIR3.4|LQT13	potassium voltage-gated channel subfamily J member 5	1.095	2.98672e-11	1.00334e-07
GO:0005515	protein binding	CD200R1	CD200R|HCRTR2|MOX2R|OX2R	CD200 receptor 1	1.095	2.98672e-11	1.00334e-07
GO:0005515	protein binding	SCRN1	SES1	secernin 1	1.095	2.98672e-11	1.00334e-07
GO:0005515	protein binding	DYNLT3	RP3|TCTE1L|TCTEX1L	dynein light chain Tctex-type 3	1.095	2.98672e-11	1.00334e-07
GO:0005515	protein binding	PPARG	CIMT1|GLM1|NR1C3|PPARG1|PPARG2|PPARgamma	peroxisome proliferator activated receptor gamma	1.095	2.98672e-11	1.00334e-07
GO:0005515	protein binding	SHROOM2	APXL|HSAPXL	shroom family member 2	1.095	2.98672e-11	1.00334e-07
GO:0005515	protein binding	NHLRC2	-	NHL repeat containing 2	1.095	2.98672e-11	1.00334e-07
GO:0005515	protein binding	DIXDC1	CCD1	DIX domain containing 1	1.095	2.98672e-11	1.00334e-07
GO:0005515	protein binding	ANKRD52	ANKRD33	ankyrin repeat domain 52	1.095	2.98672e-11	1.00334e-07
GO:0005515	protein binding	KCNH2	ERG-1|ERG1|H-ERG|HERG|HERG1|Kv11.1|LQT2|SQT1	potassium voltage-gated channel subfamily H member 2	1.095	2.98672e-11	1.00334e-07
GO:0005515	protein binding	MEGF6	EGFL3	multiple EGF like domains 6	1.095	2.98672e-11	1.00334e-07
GO:0005515	protein binding	ADAMTS4	ADAMTS-2|ADAMTS-4|ADMP-1	ADAM metallopeptidase with thrombospondin type 1 motif 4	1.095	2.98672e-11	1.00334e-07
GO:0005515	protein binding	TNS3	TEM6|TENS1	tensin 3	1.095	2.98672e-11	1.00334e-07
GO:0005515	protein binding	SPRED2	Spred-2	sprouty related EVH1 domain containing 2	1.095	2.98672e-11	1.00334e-07
GO:0005515	protein binding	DFFA	DFF-45|DFF1|ICAD	DNA fragmentation factor subunit alpha	1.095	2.98672e-11	1.00334e-07
GO:0005515	protein binding	SERBP1	CGI-55|CHD3IP|HABP4L|PAI-RBP1|PAIRBP1	SERPINE1 mRNA binding protein 1	1.095	2.98672e-11	1.00334e-07
GO:0005515	protein binding	BCL2L13	BCL-RAMBO|Bcl2-L-13|MIL1	BCL2 like 13	1.095	2.98672e-11	1.00334e-07
GO:0005515	protein binding	ESR1	ER|ESR|ESRA|ESTRR|Era|NR3A1	estrogen receptor 1	1.095	2.98672e-11	1.00334e-07
GO:0005515	protein binding	MIIP	IIP45	migration and invasion inhibitory protein	1.095	2.98672e-11	1.00334e-07
GO:0005515	protein binding	PGLS	6PGL|HEL-S-304	6-phosphogluconolactonase	1.095	2.98672e-11	1.00334e-07
GO:0005515	protein binding	RAF1	CMD1NN|CRAF|NS5|Raf-1|c-Raf	Raf-1 proto-oncogene, serine/threonine kinase	1.095	2.98672e-11	1.00334e-07
GO:0005515	protein binding	SLC30A2	PP12488|TNZD|ZNT2|ZnT-2	solute carrier family 30 member 2	1.095	2.98672e-11	1.00334e-07
GO:0005515	protein binding	CSDC2	PIPPIN|dJ347H13.2	cold shock domain containing C2	1.095	2.98672e-11	1.00334e-07
GO:0005515	protein binding	MAGEA3	CT1.3|HIP8|HYPD|MAGE3|MAGEA6	MAGE family member A3	1.095	2.98672e-11	1.00334e-07
GO:0005515	protein binding	COPG1	COPG	coatomer protein complex subunit gamma 1	1.095	2.98672e-11	1.00334e-07
GO:0005515	protein binding	SH3PXD2B	FAD49|FTHS|HOFI|KIAA1295|TKS4|TSK4	SH3 and PX domains 2B	1.095	2.98672e-11	1.00334e-07
GO:0005515	protein binding	IKZF1	CVID13|Hs.54452|IK1|IKAROS|LYF1|LyF-1|PPP1R92|PRO0758|ZNFN1A1	IKAROS family zinc finger 1	1.095	2.98672e-11	1.00334e-07
GO:0005515	protein binding	TBC1D15	RAB7-GAP	TBC1 domain family member 15	1.095	2.98672e-11	1.00334e-07
GO:0005515	protein binding	SIRPG	CD172g|SIRP-B2|SIRPB2|SIRPgamma|bA77C3.1	signal regulatory protein gamma	1.095	2.98672e-11	1.00334e-07
GO:0005515	protein binding	STK36	FU	serine/threonine kinase 36	1.095	2.98672e-11	1.00334e-07
GO:0005515	protein binding	WDFY1	FENS-1|WDF1|ZFYVE17	WD repeat and FYVE domain containing 1	1.095	2.98672e-11	1.00334e-07
GO:0005515	protein binding	GPR25	-	G protein-coupled receptor 25	1.095	2.98672e-11	1.00334e-07
GO:0005515	protein binding	FAM32A	OTAG-12|OTAG12	family with sequence similarity 32 member A	1.095	2.98672e-11	1.00334e-07
GO:0005515	protein binding	SQSTM1	A170|DMRV|FTDALS3|NADGP|OSIL|PDB3|ZIP3|p60|p62|p62B	sequestosome 1	1.095	2.98672e-11	1.00334e-07
GO:0005515	protein binding	RWDD1	CGI-24|PTD013	RWD domain containing 1	1.095	2.98672e-11	1.00334e-07
GO:0005515	protein binding	FASTK	FAST	Fas activated serine/threonine kinase	1.095	2.98672e-11	1.00334e-07
GO:0005515	protein binding	RUSC1	NESCA	RUN and SH3 domain containing 1	1.095	2.98672e-11	1.00334e-07
GO:0005515	protein binding	EXOC4	SEC8|SEC8L1|Sec8p	exocyst complex component 4	1.095	2.98672e-11	1.00334e-07
GO:0005515	protein binding	GFPT2	GFAT|GFAT 2|GFAT2	glutamine-fructose-6-phosphate transaminase 2	1.095	2.98672e-11	1.00334e-07
GO:0005515	protein binding	TECPR2	KIAA0329|SPG49	tectonin beta-propeller repeat containing 2	1.095	2.98672e-11	1.00334e-07
GO:0005515	protein binding	AKAP6	ADAP100|ADAP6|AKAP100|PRKA6|mAKAP	A-kinase anchoring protein 6	1.095	2.98672e-11	1.00334e-07
GO:0005515	protein binding	FAM46C	-	family with sequence similarity 46 member C	1.095	2.98672e-11	1.00334e-07
GO:0005515	protein binding	CTNNBIP1	ICAT	catenin beta interacting protein 1	1.095	2.98672e-11	1.00334e-07
GO:0005515	protein binding	SKP1	EMC19|OCP-II|OCP2|SKP1A|TCEB1L|p19A	S-phase kinase associated protein 1	1.095	2.98672e-11	1.00334e-07
GO:0005515	protein binding	SLC25A4	AAC1|ANT|ANT 1|ANT1|MTDPS12|MTDPS12A|PEO2|PEO3|PEOA2|T1	solute carrier family 25 member 4	1.095	2.98672e-11	1.00334e-07
GO:0005515	protein binding	HSFY2	HSF2L|HSFY	heat shock transcription factor, Y-linked 2	1.095	2.98672e-11	1.00334e-07
GO:0005515	protein binding	ZBTB32	FAXF|FAZF|Rog|TZFP|ZNF538	zinc finger and BTB domain containing 32	1.095	2.98672e-11	1.00334e-07
GO:0005515	protein binding	ZNF281	ZBP-99|ZNP-99	zinc finger protein 281	1.095	2.98672e-11	1.00334e-07
GO:0005515	protein binding	WIPF2	WICH|WIRE	WAS/WASL interacting protein family member 2	1.095	2.98672e-11	1.00334e-07
GO:0005515	protein binding	NABP2	OBFC2B|SOSS-B1|SSB1|hSSB1	nucleic acid binding protein 2	1.095	2.98672e-11	1.00334e-07
GO:0005515	protein binding	LDB3	CMD1C|CMH24|CMPD3|CYPHER|LDB3Z1|LDB3Z4|LVNC3|MFM4|ORACLE|PDLIM6|ZASP	LIM domain binding 3	1.095	2.98672e-11	1.00334e-07
GO:0005515	protein binding	PPP1R16B	ANKRD4|TIMAP	protein phosphatase 1 regulatory subunit 16B	1.095	2.98672e-11	1.00334e-07
GO:0005515	protein binding	CCDC170	C6orf97|bA282P11.1	coiled-coil domain containing 170	1.095	2.98672e-11	1.00334e-07
GO:0005515	protein binding	DCAF11	GL014|PRO2389|WDR23	DDB1 and CUL4 associated factor 11	1.095	2.98672e-11	1.00334e-07
GO:0005515	protein binding	DUSP7	MKPX|PYST2	dual specificity phosphatase 7	1.095	2.98672e-11	1.00334e-07
GO:0005515	protein binding	PPP1R18	HKMT1098|KIAA1949	protein phosphatase 1 regulatory subunit 18	1.095	2.98672e-11	1.00334e-07
GO:0005515	protein binding	ETS1	ETS-1|EWSR2|c-ets-1|p54	ETS proto-oncogene 1, transcription factor	1.095	2.98672e-11	1.00334e-07
GO:0005515	protein binding	KCTD5	-	potassium channel tetramerization domain containing 5	1.095	2.98672e-11	1.00334e-07
GO:0005515	protein binding	VPS45	H1|H1VPS45|SCN5|VPS45A|VPS45B|VPS54A|VSP45|VSP45A	vacuolar protein sorting 45 homolog	1.095	2.98672e-11	1.00334e-07
GO:0005515	protein binding	RBM14	COAA|PSP2|SIP|SYTIP1|TMEM137	RNA binding motif protein 14	1.095	2.98672e-11	1.00334e-07
GO:0005515	protein binding	ARPC2	ARC34|PNAS-139|PRO2446|p34-Arc	actin related protein 2/3 complex subunit 2	1.095	2.98672e-11	1.00334e-07
GO:0005515	protein binding	GABBR1	GABABR1|GABBR1-3|GB1|GPRC3A	gamma-aminobutyric acid type B receptor subunit 1	1.095	2.98672e-11	1.00334e-07
GO:0005515	protein binding	DCUN1D1	DCNL1|DCUN1L1|RP42|SCCRO|SCRO|Tes3	defective in cullin neddylation 1 domain containing 1	1.095	2.98672e-11	1.00334e-07
GO:0005515	protein binding	MBL2	COLEC1|HSMBPC|MBL|MBL2D|MBP|MBP-C|MBP1|MBPD	mannose binding lectin 2	1.095	2.98672e-11	1.00334e-07
GO:0005515	protein binding	ATP2B4	ATP2B2|MXRA1|PMCA4|PMCA4b|PMCA4x	ATPase plasma membrane Ca2+ transporting 4	1.095	2.98672e-11	1.00334e-07
GO:0005515	protein binding	DDX17	P72|RH70	DEAD-box helicase 17	1.095	2.98672e-11	1.00334e-07
GO:0005515	protein binding	BMP10	-	bone morphogenetic protein 10	1.095	2.98672e-11	1.00334e-07
GO:0005515	protein binding	RGP1	KIAA0258	RGP1 homolog, RAB6A GEF complex partner 1	1.095	2.98672e-11	1.00334e-07
GO:0005515	protein binding	E2F4	E2F-4	E2F transcription factor 4	1.095	2.98672e-11	1.00334e-07
GO:0005515	protein binding	ASXL1	BOPS|MDS	additional sex combs like 1, transcriptional regulator	1.095	2.98672e-11	1.00334e-07
GO:0005515	protein binding	AHCY	SAHH|adoHcyase	adenosylhomocysteinase	1.095	2.98672e-11	1.00334e-07
GO:0005515	protein binding	AKAP7	AKAP15|AKAP18	A-kinase anchoring protein 7	1.095	2.98672e-11	1.00334e-07
GO:0005515	protein binding	SEMA7A	CD108|CDw108|H-SEMA-K1|H-Sema-L|JMH|SEMAK1|SEMAL	semaphorin 7A (John Milton Hagen blood group)	1.095	2.98672e-11	1.00334e-07
GO:0005515	protein binding	MAP6	MAP6-N|MTAP6|N-STOP|STOP	microtubule associated protein 6	1.095	2.98672e-11	1.00334e-07
GO:0005515	protein binding	EIF4H	WBSCR1|WSCR1|eIF-4H	eukaryotic translation initiation factor 4H	1.095	2.98672e-11	1.00334e-07
GO:0005515	protein binding	PAIP2B	-	poly(A) binding protein interacting protein 2B	1.095	2.98672e-11	1.00334e-07
GO:0005515	protein binding	PARL	PRO2207|PSARL|PSARL1|PSENIP2|RHBDS1	presenilin associated rhomboid like	1.095	2.98672e-11	1.00334e-07
GO:0005515	protein binding	TSC22D1	Ptg-2|TGFB1I4|TSC22	TSC22 domain family member 1	1.095	2.98672e-11	1.00334e-07
GO:0005515	protein binding	CNNM3	ACDP3	cyclin and CBS domain divalent metal cation transport mediator 3	1.095	2.98672e-11	1.00334e-07
GO:0005515	protein binding	SCAI	C9orf126|NET40	suppressor of cancer cell invasion	1.095	2.98672e-11	1.00334e-07
GO:0005515	protein binding	SENP5	-	SUMO1/sentrin specific peptidase 5	1.095	2.98672e-11	1.00334e-07
GO:0005515	protein binding	EPC1	Epl1	enhancer of polycomb homolog 1	1.095	2.98672e-11	1.00334e-07
GO:0005515	protein binding	GLI3	ACLS|GCPS|GLI3-190|GLI3FL|PAP-A|PAPA|PAPA1|PAPB|PHS|PPDIV	GLI family zinc finger 3	1.095	2.98672e-11	1.00334e-07
GO:0005515	protein binding	SV2B	HsT19680	synaptic vesicle glycoprotein 2B	1.095	2.98672e-11	1.00334e-07
GO:0005515	protein binding	N4BP2	B3BP	NEDD4 binding protein 2	1.095	2.98672e-11	1.00334e-07
GO:0005515	protein binding	FAF1	CGI-03|HFAF1s|UBXD12|UBXN3A|hFAF1	Fas associated factor 1	1.095	2.98672e-11	1.00334e-07
GO:0005515	protein binding	ATXN7L1	ATXN7L4	ataxin 7 like 1	1.095	2.98672e-11	1.00334e-07
GO:0005515	protein binding	TMPRSS2	PP9284|PRSS10	transmembrane protease, serine 2	1.095	2.98672e-11	1.00334e-07
GO:0005515	protein binding	ENSA	ARPP-19e	endosulfine alpha	1.095	2.98672e-11	1.00334e-07
GO:0005515	protein binding	SOCS6	CIS-4|CIS4|HSPC060|SOCS-4|SOCS-6|SOCS4|SSI4|STAI4|STATI4	suppressor of cytokine signaling 6	1.095	2.98672e-11	1.00334e-07
GO:0005515	protein binding	MPZL2	EVA|EVA1	myelin protein zero like 2	1.095	2.98672e-11	1.00334e-07
GO:0005515	protein binding	TNNI1	SSTNI|TNN1	troponin I1, slow skeletal type	1.095	2.98672e-11	1.00334e-07
GO:0005515	protein binding	MOXD1	MOX|PRO5780|dJ248E1.1	monooxygenase DBH like 1	1.095	2.98672e-11	1.00334e-07
GO:0005515	protein binding	CEP63	SCKL6	centrosomal protein 63	1.095	2.98672e-11	1.00334e-07
GO:0005515	protein binding	G3BP1	G3BP|HDH-VIII	G3BP stress granule assembly factor 1	1.095	2.98672e-11	1.00334e-07
GO:0005515	protein binding	CTF1	CT-1|CT1	cardiotrophin 1	1.095	2.98672e-11	1.00334e-07
GO:0005515	protein binding	CMIP	TCMIP	c-Maf inducing protein	1.095	2.98672e-11	1.00334e-07
GO:0005515	protein binding	STRIP1	FAM40A|FAR11A	striatin interacting protein 1	1.095	2.98672e-11	1.00334e-07
GO:0005515	protein binding	IGF2BP1	CRD-BP|CRDBP|IMP-1|IMP1|VICKZ1|ZBP1	insulin like growth factor 2 mRNA binding protein 1	1.095	2.98672e-11	1.00334e-07
GO:0005515	protein binding	BTC	-	betacellulin	1.095	2.98672e-11	1.00334e-07
GO:0005515	protein binding	FEM1C	EUROIMAGE686608|EUROIMAGE783647|FEM1A	fem-1 homolog C	1.095	2.98672e-11	1.00334e-07
GO:0005515	protein binding	CLU	AAG4|APO-J|APOJ|CLI|CLU1|CLU2|KUB1|NA1/NA2|SGP-2|SGP2|SP-40|TRPM-2|TRPM2	clusterin	1.095	2.98672e-11	1.00334e-07
GO:0005515	protein binding	AP1S3	PSORS15	adaptor related protein complex 1 sigma 3 subunit	1.095	2.98672e-11	1.00334e-07
GO:0005515	protein binding	RARRES3	HRASLS4|HRSL4|PLA1/2-3|RIG1|TIG3	retinoic acid receptor responder 3	1.095	2.98672e-11	1.00334e-07
GO:0005515	protein binding	SLC4A1	AE1|BND3|CD233|CHC|DI|EMPB3|EPB3|FR|RTA1A|SAO|SPH4|SW|WD|WD1|WR	solute carrier family 4 member 1 (Diego blood group)	1.095	2.98672e-11	1.00334e-07
GO:0005515	protein binding	SACM1L	SAC1	SAC1 suppressor of actin mutations 1-like (yeast)	1.095	2.98672e-11	1.00334e-07
GO:0005515	protein binding	ECE2	-	endothelin converting enzyme 2	1.095	2.98672e-11	1.00334e-07
GO:0005515	protein binding	ENTPD3	CD39L3|HB6|NTPDase-3	ectonucleoside triphosphate diphosphohydrolase 3	1.095	2.98672e-11	1.00334e-07
GO:0005515	protein binding	SETDB2	C13orf4|CLLD8|CLLL8|KMT1F	SET domain bifurcated 2	1.095	2.98672e-11	1.00334e-07
GO:0005515	protein binding	SRP9	ALURBP	signal recognition particle 9	1.095	2.98672e-11	1.00334e-07
GO:0005515	protein binding	KCNA1	AEMK|EA1|HBK1|HUK1|KV1.1|MBK1|MK1|RBK1	potassium voltage-gated channel subfamily A member 1	1.095	2.98672e-11	1.00334e-07
GO:0005515	protein binding	ATG2A	-	autophagy related 2A	1.095	2.98672e-11	1.00334e-07
GO:0005515	protein binding	ANXA5	ANX5|ENX2|HEL-S-7|PP4|RPRGL3	annexin A5	1.095	2.98672e-11	1.00334e-07
GO:0005515	protein binding	TFAM	MTDPS15|MTTF1|MTTFA|TCF6|TCF6L1|TCF6L2|TCF6L3	transcription factor A, mitochondrial	1.095	2.98672e-11	1.00334e-07
GO:0005515	protein binding	TMUB2	FP2653	transmembrane and ubiquitin like domain containing 2	1.095	2.98672e-11	1.00334e-07
GO:0005515	protein binding	PDLIM4	RIL	PDZ and LIM domain 4	1.095	2.98672e-11	1.00334e-07
GO:0005515	protein binding	TMEM43	ARVC5|ARVD5|EDMD7|LUMA	transmembrane protein 43	1.095	2.98672e-11	1.00334e-07
GO:0005515	protein binding	RAB11A	YL8	RAB11A, member RAS oncogene family	1.095	2.98672e-11	1.00334e-07
GO:0005515	protein binding	PHC3	EDR3|HPH3	polyhomeotic homolog 3	1.095	2.98672e-11	1.00334e-07
GO:0005515	protein binding	CYHR1	CHRP	cysteine and histidine rich 1	1.095	2.98672e-11	1.00334e-07
GO:0005515	protein binding	LLGL1	DLG4|HUGL|HUGL-1|HUGL1|LLGL|Lgl1|Mgl1	LLGL1, scribble cell polarity complex component	1.095	2.98672e-11	1.00334e-07
GO:0005515	protein binding	MMP14	MMP-14|MMP-X1|MT-MMP|MT-MMP 1|MT1-MMP|MT1MMP|MTMMP1|WNCHRS	matrix metallopeptidase 14	1.095	2.98672e-11	1.00334e-07
GO:0005515	protein binding	MPLKIP	ABHS|C7orf11|ORF20|TTD4	M-phase specific PLK1 interacting protein	1.095	2.98672e-11	1.00334e-07
GO:0005515	protein binding	ZNF449	ZSCAN19	zinc finger protein 449	1.095	2.98672e-11	1.00334e-07
GO:0005515	protein binding	DCTN1	DAP-150|DP-150|P135	dynactin subunit 1	1.095	2.98672e-11	1.00334e-07
GO:0005515	protein binding	REEP5	C5orf18|D5S346|DP1|TB2|YOP1|Yip2e	receptor accessory protein 5	1.095	2.98672e-11	1.00334e-07
GO:0005515	protein binding	PEX26	PBD7A|PBD7B|PEX26M1T|Pex26pM1T	peroxisomal biogenesis factor 26	1.095	2.98672e-11	1.00334e-07
GO:0005515	protein binding	KMT2A	ALL-1|CXXC7|HRX|HTRX1|MLL|MLL-AF9|MLL/GAS7|MLL1|MLL1A|TET1-MLL|TRX1|WDSTS	lysine methyltransferase 2A	1.095	2.98672e-11	1.00334e-07
GO:0005515	protein binding	METTL21A	FAM119A|HCA557b|HSPA-KMT	methyltransferase like 21A	1.095	2.98672e-11	1.00334e-07
GO:0005515	protein binding	KRT6B	CK-6B|CK6B|K6B|KRTL1|PC2|PC4	keratin 6B	1.095	2.98672e-11	1.00334e-07
GO:0005515	protein binding	RDX	DFNB24	radixin	1.095	2.98672e-11	1.00334e-07
GO:0005515	protein binding	MAGEA2B	CT1.2|MAGE2	MAGE family member A2B	1.095	2.98672e-11	1.00334e-07
GO:0005515	protein binding	KLK6	Bssp|Klk7|PRSS18|PRSS9|SP59|hK6	kallikrein related peptidase 6	1.095	2.98672e-11	1.00334e-07
GO:0005515	protein binding	PAN3	-	PAN3 poly(A) specific ribonuclease subunit	1.095	2.98672e-11	1.00334e-07
GO:0005515	protein binding	IGF1R	CD221|IGFIR|IGFR|JTK13	insulin like growth factor 1 receptor	1.095	2.98672e-11	1.00334e-07
GO:0005515	protein binding	TJP2	C9DUPq21.11|DFNA51|DUP9q21.11|PFIC4|X104|ZO2	tight junction protein 2	1.095	2.98672e-11	1.00334e-07
GO:0005515	protein binding	TXNDC16	ERp90|KIAA1344	thioredoxin domain containing 16	1.095	2.98672e-11	1.00334e-07
GO:0005515	protein binding	NDUFS3	CI-30	NADH:ubiquinone oxidoreductase core subunit S3	1.095	2.98672e-11	1.00334e-07
GO:0005515	protein binding	NAP1L1	NAP1|NAP1L|NRP	nucleosome assembly protein 1 like 1	1.095	2.98672e-11	1.00334e-07
GO:0005515	protein binding	MED16	DRIP92|THRAP5|TRAP95	mediator complex subunit 16	1.095	2.98672e-11	1.00334e-07
GO:0005515	protein binding	HINFP	HiNF-P|MIZF|ZNF743	histone H4 transcription factor	1.095	2.98672e-11	1.00334e-07
GO:0005515	protein binding	CLUAP1	CFAP22|FAP22|IFT38	clusterin associated protein 1	1.095	2.98672e-11	1.00334e-07
GO:0005515	protein binding	CHMP4A	C14orf123|CHMP4|CHMP4B|HSPC134|SHAX2|SNF7|SNF7-1|VPS32-1|VPS32A	charged multivesicular body protein 4A	1.095	2.98672e-11	1.00334e-07
GO:0005515	protein binding	CCDC8	3M3|PPP1R20|p90	coiled-coil domain containing 8	1.095	2.98672e-11	1.00334e-07
GO:0005515	protein binding	COL1A1	EDSC|OI1|OI2|OI3|OI4	collagen type I alpha 1 chain	1.095	2.98672e-11	1.00334e-07
GO:0005515	protein binding	KRAS	C-K-RAS|CFC2|K-RAS2A|K-RAS2B|K-RAS4A|K-RAS4B|KI-RAS|KRAS1|KRAS2|NS|NS3|RALD|RASK2|c-Ki-ras2	KRAS proto-oncogene, GTPase	1.095	2.98672e-11	1.00334e-07
GO:0005515	protein binding	TYK2	IMD35|JTK1	tyrosine kinase 2	1.095	2.98672e-11	1.00334e-07
GO:0005515	protein binding	EFR3B	KIAA0953	EFR3 homolog B	1.095	2.98672e-11	1.00334e-07
GO:0005515	protein binding	NANOG	-	Nanog homeobox	1.095	2.98672e-11	1.00334e-07
GO:0005515	protein binding	PTGDR	AS1|ASRT1|DP|DP1|PTGDR1	prostaglandin D2 receptor	1.095	2.98672e-11	1.00334e-07
GO:0005515	protein binding	TREML2	C6orf76|TLT-2|TLT2|dJ238O23.1	triggering receptor expressed on myeloid cells like 2	1.095	2.98672e-11	1.00334e-07
GO:0005515	protein binding	AP1B1	ADTB1|AP105A|BAM22|CLAPB2	adaptor related protein complex 1 beta 1 subunit	1.095	2.98672e-11	1.00334e-07
GO:0005515	protein binding	NBN	AT-V1|AT-V2|ATV|NBS|NBS1|P95	nibrin	1.095	2.98672e-11	1.00334e-07
GO:0005515	protein binding	CDH15	CDH14|CDH3|CDHM|MCAD|MRD3	cadherin 15	1.095	2.98672e-11	1.00334e-07
GO:0005515	protein binding	CD55	CR|CROM|DAF|TC	CD55 molecule (Cromer blood group)	1.095	2.98672e-11	1.00334e-07
GO:0005515	protein binding	AKT1S1	Lobe|PRAS40	AKT1 substrate 1	1.095	2.98672e-11	1.00334e-07
GO:0005515	protein binding	ELK1	-	ELK1, ETS transcription factor	1.095	2.98672e-11	1.00334e-07
GO:0005515	protein binding	DMD	BMD|CMD3B|DXS142|DXS164|DXS206|DXS230|DXS239|DXS268|DXS269|DXS270|DXS272|MRX85	dystrophin	1.095	2.98672e-11	1.00334e-07
GO:0005515	protein binding	SRGAP3	ARHGAP14|MEGAP|SRGAP2|WRP	SLIT-ROBO Rho GTPase activating protein 3	1.095	2.98672e-11	1.00334e-07
GO:0005515	protein binding	INSR	CD220|HHF5	insulin receptor	1.095	2.98672e-11	1.00334e-07
GO:0005515	protein binding	SEMA4A	CORD10|RP35|SEMAB|SEMB	semaphorin 4A	1.095	2.98672e-11	1.00334e-07
GO:0005515	protein binding	BAD	BBC2|BCL2L8	BCL2 associated agonist of cell death	1.095	2.98672e-11	1.00334e-07
GO:0005515	protein binding	UBE2M	UBC-RS2|UBC12|hUbc12	ubiquitin conjugating enzyme E2 M	1.095	2.98672e-11	1.00334e-07
GO:0005515	protein binding	MTF1	MTF-1|ZRF	metal regulatory transcription factor 1	1.095	2.98672e-11	1.00334e-07
GO:0005515	protein binding	HEMK1	HEMK|MTQ1	HemK methyltransferase family member 1	1.095	2.98672e-11	1.00334e-07
GO:0005515	protein binding	PLEK	P47	pleckstrin	1.095	2.98672e-11	1.00334e-07
GO:0005515	protein binding	FOXR2	FOXN6	forkhead box R2	1.095	2.98672e-11	1.00334e-07
GO:0005515	protein binding	FLOT2	ECS-1|ECS1|ESA|ESA1|M17S1	flotillin 2	1.095	2.98672e-11	1.00334e-07
GO:0005515	protein binding	INSIG1	CL6	insulin induced gene 1	1.095	2.98672e-11	1.00334e-07
GO:0005515	protein binding	FKBP5	AIG6|FKBP51|FKBP54|P54|PPIase|Ptg-10	FK506 binding protein 5	1.095	2.98672e-11	1.00334e-07
GO:0005515	protein binding	GRHL2	BOM|DFNA28|ECTDS|TFCP2L3	grainyhead like transcription factor 2	1.095	2.98672e-11	1.00334e-07
GO:0005515	protein binding	ARMCX5	GASP5	armadillo repeat containing, X-linked 5	1.095	2.98672e-11	1.00334e-07
GO:0005515	protein binding	CRADD	MRT34|RAIDD	CASP2 and RIPK1 domain containing adaptor with death domain	1.095	2.98672e-11	1.00334e-07
GO:0005515	protein binding	PRKCE	PKCE|nPKC-epsilon	protein kinase C epsilon	1.095	2.98672e-11	1.00334e-07
GO:0005515	protein binding	RPL18A	L18A	ribosomal protein L18a	1.095	2.98672e-11	1.00334e-07
GO:0005515	protein binding	CACNA1C	CACH2|CACN2|CACNL1A1|CCHL1A1|CaV1.2|LQT8|TS	calcium voltage-gated channel subunit alpha1 C	1.095	2.98672e-11	1.00334e-07
GO:0005515	protein binding	RNF32	FKSG33|HSD15|LMBR2	ring finger protein 32	1.095	2.98672e-11	1.00334e-07
GO:0005515	protein binding	KAT6B	GTPTS|MORF|MOZ2|MYST4|ZC2HC6B|qkf|querkopf	lysine acetyltransferase 6B	1.095	2.98672e-11	1.00334e-07
GO:0005515	protein binding	NPHP3	CFAP31|MKS7|NPH3|RHPD|RHPD1|SLSN3	nephrocystin 3	1.095	2.98672e-11	1.00334e-07
GO:0005515	protein binding	WNT3A	-	Wnt family member 3A	1.095	2.98672e-11	1.00334e-07
GO:0005515	protein binding	SEPT11	-	septin 11	1.095	2.98672e-11	1.00334e-07
GO:0005515	protein binding	EMP2	XMP	epithelial membrane protein 2	1.095	2.98672e-11	1.00334e-07
GO:0005515	protein binding	BAZ2A	TIP5|WALp3	bromodomain adjacent to zinc finger domain 2A	1.095	2.98672e-11	1.00334e-07
GO:0005515	protein binding	OXSR1	OSR1	oxidative stress responsive 1	1.095	2.98672e-11	1.00334e-07
GO:0005515	protein binding	PHLDA1	DT1P1B11|PHRIP|TDAG51	pleckstrin homology like domain family A member 1	1.095	2.98672e-11	1.00334e-07
GO:0005515	protein binding	TMEM120B	-	transmembrane protein 120B	1.095	2.98672e-11	1.00334e-07
GO:0005515	protein binding	NUP205	C7orf14|NPHS13	nucleoporin 205	1.095	2.98672e-11	1.00334e-07
GO:0005515	protein binding	PPM1B	PP2C-beta|PP2C-beta-X|PP2CB|PP2CBETA|PPC2BETAX	protein phosphatase, Mg2+/Mn2+ dependent 1B	1.095	2.98672e-11	1.00334e-07
GO:0005515	protein binding	PPP1R15A	GADD34	protein phosphatase 1 regulatory subunit 15A	1.095	2.98672e-11	1.00334e-07
GO:0005515	protein binding	TMEM132D	MOLT|PPP1R153	transmembrane protein 132D	1.095	2.98672e-11	1.00334e-07
GO:0005515	protein binding	DGCR6L	DGCR6	DiGeorge syndrome critical region gene 6-like	1.095	2.98672e-11	1.00334e-07
GO:0005515	protein binding	CDK15	ALS2CR7|PFTAIRE2|PFTK2	cyclin dependent kinase 15	1.095	2.98672e-11	1.00334e-07
GO:0005515	protein binding	ITGA3	CD49C|FRP-2|GAP-B3|GAPB3|ILNEB|MSK18|VCA-2|VL3A|VLA3a	integrin subunit alpha 3	1.095	2.98672e-11	1.00334e-07
GO:0005515	protein binding	SLC22A23	C6orf85	solute carrier family 22 member 23	1.095	2.98672e-11	1.00334e-07
GO:0005515	protein binding	ANKRD27	PP12899|VARP	ankyrin repeat domain 27	1.095	2.98672e-11	1.00334e-07
GO:0005515	protein binding	ZNF747	-	zinc finger protein 747	1.095	2.98672e-11	1.00334e-07
GO:0005515	protein binding	ZNF326	ZAN75|ZIRD|Zfp326|dJ871E2.1	zinc finger protein 326	1.095	2.98672e-11	1.00334e-07
GO:0005515	protein binding	MIEF2	MID49|SMCR7	mitochondrial elongation factor 2	1.095	2.98672e-11	1.00334e-07
GO:0005515	protein binding	ACACA	ACAC|ACACAD|ACC|ACC1|ACCA	acetyl-CoA carboxylase alpha	1.095	2.98672e-11	1.00334e-07
GO:0005515	protein binding	MTMR9	C8orf9|LIP-STYX|MTMR8	myotubularin related protein 9	1.095	2.98672e-11	1.00334e-07
GO:0005515	protein binding	C1QTNF8	CTRP8|UNQ5829	C1q and tumor necrosis factor related protein 8	1.095	2.98672e-11	1.00334e-07
GO:0005515	protein binding	PLEKHA2	TAPP2	pleckstrin homology domain containing A2	1.095	2.98672e-11	1.00334e-07
GO:0005515	protein binding	SETBP1	MRD29|SEB	SET binding protein 1	1.095	2.98672e-11	1.00334e-07
GO:0005515	protein binding	SOS1	GF1|GGF1|GINGF|HGF|NS4	SOS Ras/Rac guanine nucleotide exchange factor 1	1.095	2.98672e-11	1.00334e-07
GO:0005515	protein binding	ARL8A	ARL10B|GIE2	ADP ribosylation factor like GTPase 8A	1.095	2.98672e-11	1.00334e-07
GO:0005515	protein binding	GATSL2	CASTOR2|GATSL1	GATS protein like 2	1.095	2.98672e-11	1.00334e-07
GO:0005515	protein binding	DARS2	ASPRS|LBSL|MT-ASPRS	aspartyl-tRNA synthetase 2, mitochondrial	1.095	2.98672e-11	1.00334e-07
GO:0005515	protein binding	PLSCR1	MMTRA1B	phospholipid scramblase 1	1.095	2.98672e-11	1.00334e-07
GO:0005515	protein binding	TBX15	TBX14	T-box 15	1.095	2.98672e-11	1.00334e-07
GO:0005515	protein binding	EFNB2	EPLG5|HTKL|Htk-L|LERK5	ephrin B2	1.095	2.98672e-11	1.00334e-07
GO:0005515	protein binding	NMD3	CGI-07	NMD3 ribosome export adaptor	1.095	2.98672e-11	1.00334e-07
GO:0005515	protein binding	SLC8A1	NCX1	solute carrier family 8 member A1	1.095	2.98672e-11	1.00334e-07
GO:0005515	protein binding	TOM1L2	-	target of myb1 like 2 membrane trafficking protein	1.095	2.98672e-11	1.00334e-07
GO:0005515	protein binding	TAF1A	MGC:17061|RAFI48|SL1|TAFI48	TATA-box binding protein associated factor, RNA polymerase I subunit A	1.095	2.98672e-11	1.00334e-07
GO:0005515	protein binding	LYSMD1	SB145	LysM domain containing 1	1.095	2.98672e-11	1.00334e-07
GO:0005515	protein binding	HDAC2	HD2|RPD3|YAF1	histone deacetylase 2	1.095	2.98672e-11	1.00334e-07
GO:0005515	protein binding	LETMD1	1110019O13Rik|HCCR|HCCR-1|HCCR-2|HCCR1|HCCR2|HCRR-2	LETM1 domain containing 1	1.095	2.98672e-11	1.00334e-07
GO:0005515	protein binding	XK	KX|NA|NAC|X1k|XKR1	X-linked Kx blood group	1.095	2.98672e-11	1.00334e-07
GO:0005515	protein binding	KIF21A	CFEOM1|FEOM1|FEOM3A	kinesin family member 21A	1.095	2.98672e-11	1.00334e-07
GO:0005515	protein binding	CTIF	Gm672|KIAA0427	cap binding complex dependent translation initiation factor	1.095	2.98672e-11	1.00334e-07
GO:0005515	protein binding	LRRC47	-	leucine rich repeat containing 47	1.095	2.98672e-11	1.00334e-07
GO:0005515	protein binding	MRC2	CD280|CLEC13E|ENDO180|UPARAP	mannose receptor C type 2	1.095	2.98672e-11	1.00334e-07
GO:0005515	protein binding	ERC1	Cast2|ELKS|ERC-1|RAB6IP2	ELKS/RAB6-interacting/CAST family member 1	1.095	2.98672e-11	1.00334e-07
GO:0005515	protein binding	REEP6	C19orf32|DP1L1|REEP6.1|REEP6.2|RP77|TB2L1|Yip2f	receptor accessory protein 6	1.095	2.98672e-11	1.00334e-07
GO:0005515	protein binding	GLYAT	ACGNAT|CAT|GAT	glycine-N-acyltransferase	1.095	2.98672e-11	1.00334e-07
GO:0005515	protein binding	DUSP5	DUSP|HVH3	dual specificity phosphatase 5	1.095	2.98672e-11	1.00334e-07
GO:0005515	protein binding	FKBP8	FKBP38|FKBPr38	FK506 binding protein 8	1.095	2.98672e-11	1.00334e-07
GO:0005515	protein binding	CNN1	HEL-S-14|SMCC|Sm-Calp	calponin 1	1.095	2.98672e-11	1.00334e-07
GO:0005515	protein binding	ATN1	B37|D12S755E|DRPLA|HRS|NOD	atrophin 1	1.095	2.98672e-11	1.00334e-07
GO:0005515	protein binding	MAP4K2	BL44|GCK|RAB8IP	mitogen-activated protein kinase kinase kinase kinase 2	1.095	2.98672e-11	1.00334e-07
GO:0005515	protein binding	CYFIP2	PIR121	cytoplasmic FMR1 interacting protein 2	1.095	2.98672e-11	1.00334e-07
GO:0005515	protein binding	TMEM231	ALYE870|JBTS20|MKS11|PRO1886	transmembrane protein 231	1.095	2.98672e-11	1.00334e-07
GO:0005515	protein binding	ELL	C19orf17|ELL1|MEN|PPP1R68	elongation factor for RNA polymerase II	1.095	2.98672e-11	1.00334e-07
GO:0005515	protein binding	TRIM7	GNIP|RNF90	tripartite motif containing 7	1.095	2.98672e-11	1.00334e-07
GO:0005515	protein binding	GATA6	-	GATA binding protein 6	1.095	2.98672e-11	1.00334e-07
GO:0005515	protein binding	SNAP25	CMS18|RIC-4|RIC4|SEC9|SNAP|SNAP-25|SUP|bA416N4.2|dJ1068F16.2	synaptosome associated protein 25	1.095	2.98672e-11	1.00334e-07
GO:0005515	protein binding	KREMEN1	KREMEN|KRM1	kringle containing transmembrane protein 1	1.095	2.98672e-11	1.00334e-07
GO:0005515	protein binding	NOTCH1	AOS5|AOVD1|TAN1|hN1	notch 1	1.095	2.98672e-11	1.00334e-07
GO:0005515	protein binding	POU2AF1	BOB1|OBF-1|OBF1|OCAB	POU class 2 associating factor 1	1.095	2.98672e-11	1.00334e-07
GO:0005515	protein binding	FAM46A	C6orf37|XTP11	family with sequence similarity 46 member A	1.095	2.98672e-11	1.00334e-07
GO:0005515	protein binding	SNX1	HsT17379|VPS5	sorting nexin 1	1.095	2.98672e-11	1.00334e-07
GO:0005515	protein binding	ZXDC	ZXDL	ZXD family zinc finger C	1.095	2.98672e-11	1.00334e-07
GO:0005515	protein binding	C19orf47	-	chromosome 19 open reading frame 47	1.095	2.98672e-11	1.00334e-07
GO:0005515	protein binding	ANG	ALS9|HEL168|RAA1|RNASE4|RNASE5	angiogenin	1.095	2.98672e-11	1.00334e-07
GO:0005515	protein binding	MED14	CRSP150|CRSP2|CSRP|CXorf4|DRIP150|EXLM1|RGR1|TRAP170	mediator complex subunit 14	1.095	2.98672e-11	1.00334e-07
GO:0005515	protein binding	PBXIP1	HPIP	PBX homeobox interacting protein 1	1.095	2.98672e-11	1.00334e-07
GO:0005515	protein binding	GNA12	NNX3|RMP|gep	G protein subunit alpha 12	1.095	2.98672e-11	1.00334e-07
GO:0005515	protein binding	ATM	AT1|ATA|ATC|ATD|ATDC|ATE|TEL1|TELO1	ATM serine/threonine kinase	1.095	2.98672e-11	1.00334e-07
GO:0005515	protein binding	CSNK1G1	CK1gamma1	casein kinase 1 gamma 1	1.095	2.98672e-11	1.00334e-07
GO:0005515	protein binding	PARP10	ARTD10	poly(ADP-ribose) polymerase family member 10	1.095	2.98672e-11	1.00334e-07
GO:0005515	protein binding	HSPG2	HSPG|PLC|PRCAN|SJA|SJS|SJS1	heparan sulfate proteoglycan 2	1.095	2.98672e-11	1.00334e-07
GO:0005515	protein binding	MYOCD	MYCD	myocardin	1.095	2.98672e-11	1.00334e-07
GO:0005515	protein binding	RRAGD	RAGD|bA11D8.2.1	Ras related GTP binding D	1.095	2.98672e-11	1.00334e-07
GO:0005515	protein binding	CCDC9	-	coiled-coil domain containing 9	1.095	2.98672e-11	1.00334e-07
GO:0005515	protein binding	MED29	IXL|MED2	mediator complex subunit 29	1.095	2.98672e-11	1.00334e-07
GO:0005515	protein binding	ATP6V0D1	ATP6D|ATP6DV|P39|VATX|VMA6|VPATPD	ATPase H+ transporting V0 subunit d1	1.095	2.98672e-11	1.00334e-07
GO:0005515	protein binding	SEPT3	SEP3|bK250D10.3	septin 3	1.095	2.98672e-11	1.00334e-07
GO:0005515	protein binding	NAB2	MADER	NGFI-A binding protein 2	1.095	2.98672e-11	1.00334e-07
GO:0005515	protein binding	BRIP1	BACH1|FANCJ|OF	BRCA1 interacting protein C-terminal helicase 1	1.095	2.98672e-11	1.00334e-07
GO:0005515	protein binding	DGKD	DGKdelta|dgkd-2	diacylglycerol kinase delta	1.095	2.98672e-11	1.00334e-07
GO:0005515	protein binding	BCL7B	-	BCL tumor suppressor 7B	1.095	2.98672e-11	1.00334e-07
GO:0005515	protein binding	TBX2	-	T-box 2	1.095	2.98672e-11	1.00334e-07
GO:0005515	protein binding	PARP2	ADPRT2|ADPRTL2|ADPRTL3|ARTD2|PARP-2|pADPRT-2	poly(ADP-ribose) polymerase 2	1.095	2.98672e-11	1.00334e-07
GO:0005515	protein binding	OSBPL7	ORP7	oxysterol binding protein like 7	1.095	2.98672e-11	1.00334e-07
GO:0005515	protein binding	JUND	AP-1	JunD proto-oncogene, AP-1 transcription factor subunit	1.095	2.98672e-11	1.00334e-07
GO:0005515	protein binding	RBM4B	RBM30|RBM4L|ZCCHC15|ZCCHC21B|ZCRB3B	RNA binding motif protein 4B	1.095	2.98672e-11	1.00334e-07
GO:0005515	protein binding	FAF2	ETEA|UBXD8|UBXN3B	Fas associated factor family member 2	1.095	2.98672e-11	1.00334e-07
GO:0005515	protein binding	SMG6	C17orf31|EST1A|SMG-6|hSMG5/7a	SMG6, nonsense mediated mRNA decay factor	1.095	2.98672e-11	1.00334e-07
GO:0005515	protein binding	MAVS	CARDIF|IPS-1|IPS1|VISA	mitochondrial antiviral signaling protein	1.095	2.98672e-11	1.00334e-07
GO:0005515	protein binding	WDFY3	ALFY|ZFYVE25	WD repeat and FYVE domain containing 3	1.095	2.98672e-11	1.00334e-07
GO:0005515	protein binding	SCARB2	AMRF|CD36L2|EPM4|HLGP85|LGP85|LIMP-2|LIMPII|SR-BII	scavenger receptor class B member 2	1.095	2.98672e-11	1.00334e-07
GO:0005515	protein binding	STRN	PPP2R6A|SG2NA|STRN1	striatin	1.095	2.98672e-11	1.00334e-07
GO:0005515	protein binding	STXBP4	Synip	syntaxin binding protein 4	1.095	2.98672e-11	1.00334e-07
GO:0005515	protein binding	AHNAK2	C14orf78	AHNAK nucleoprotein 2	1.095	2.98672e-11	1.00334e-07
GO:0005515	protein binding	KLHL18	-	kelch like family member 18	1.095	2.98672e-11	1.00334e-07
GO:0005515	protein binding	SRSF10	FUSIP1|FUSIP2|NSSR|PPP1R149|SFRS13|SFRS13A|SRp38|SRrp40|TASR|TASR1|TASR2	serine and arginine rich splicing factor 10	1.095	2.98672e-11	1.00334e-07
GO:0005515	protein binding	ZFYVE9	MADHIP|NSP|PPP1R173|SARA|SMADIP	zinc finger FYVE-type containing 9	1.095	2.98672e-11	1.00334e-07
GO:0005515	protein binding	ASF1B	CIA-II	anti-silencing function 1B histone chaperone	1.095	2.98672e-11	1.00334e-07
GO:0005515	protein binding	ARHGAP10	GRAF2|PS-GAP|PSGAP	Rho GTPase activating protein 10	1.095	2.98672e-11	1.00334e-07
GO:0005515	protein binding	FAM134B	JK-1|JK1	family with sequence similarity 134 member B	1.095	2.98672e-11	1.00334e-07
GO:0005515	protein binding	MLF2	NTN4	myeloid leukemia factor 2	1.095	2.98672e-11	1.00334e-07
GO:0005515	protein binding	BTG2	APRO1|PC3|TIS21	BTG anti-proliferation factor 2	1.095	2.98672e-11	1.00334e-07
GO:0005515	protein binding	TOR1B	DQ1	torsin family 1 member B	1.095	2.98672e-11	1.00334e-07
GO:0005515	protein binding	ACAD9	NPD002	acyl-CoA dehydrogenase family member 9	1.095	2.98672e-11	1.00334e-07
GO:0005515	protein binding	AP5Z1	KIAA0415|SPG48|zeta	adaptor related protein complex 5 zeta 1 subunit	1.095	2.98672e-11	1.00334e-07
GO:0005515	protein binding	BBS4	-	Bardet-Biedl syndrome 4	1.095	2.98672e-11	1.00334e-07
GO:0005515	protein binding	GAN	GAN1|KLHL16	gigaxonin	1.095	2.98672e-11	1.00334e-07
GO:0005515	protein binding	ARHGEF4	ASEF|ASEF1|GEF4|STM6	Rho guanine nucleotide exchange factor 4	1.095	2.98672e-11	1.00334e-07
GO:0005515	protein binding	MTHFD1	MTHFC|MTHFD	methylenetetrahydrofolate dehydrogenase, cyclohydrolase and formyltetrahydrofolate synthetase 1	1.095	2.98672e-11	1.00334e-07
GO:0005515	protein binding	RAB11FIP2	Rab11-FIP2|nRip11	RAB11 family interacting protein 2	1.095	2.98672e-11	1.00334e-07
GO:0005515	protein binding	ARHGAP32	GC-GAP|GRIT|PX-RICS|RICS|p200RhoGAP|p250GAP	Rho GTPase activating protein 32	1.095	2.98672e-11	1.00334e-07
GO:0005515	protein binding	CA4	CAIV|Car4|RP17	carbonic anhydrase 4	1.095	2.98672e-11	1.00334e-07
GO:0005515	protein binding	SPRY1	hSPRY1	sprouty RTK signaling antagonist 1	1.095	2.98672e-11	1.00334e-07
GO:0005515	protein binding	ARHGAP4	C1|RGC1|RhoGAP4|SrGAP4|p115	Rho GTPase activating protein 4	1.095	2.98672e-11	1.00334e-07
GO:0005515	protein binding	TRAPPC2L	HSPC176	trafficking protein particle complex 2 like	1.095	2.98672e-11	1.00334e-07
GO:0005515	protein binding	MAP3K3	MAPKKK3|MEKK3	mitogen-activated protein kinase kinase kinase 3	1.095	2.98672e-11	1.00334e-07
GO:0005515	protein binding	SCNN1B	BESC1|ENaCb|ENaCbeta|SCNEB	sodium channel epithelial 1 beta subunit	1.095	2.98672e-11	1.00334e-07
GO:0005515	protein binding	RPS6KA3	CLS|HU-3|ISPK-1|MAPKAPK1B|MRX19|RSK|RSK2|S6K-alpha3|p90-RSK2|pp90RSK2	ribosomal protein S6 kinase A3	1.095	2.98672e-11	1.00334e-07
GO:0005515	protein binding	ZDHHC24	-	zinc finger DHHC-type containing 24	1.095	2.98672e-11	1.00334e-07
GO:0005515	protein binding	KIAA1143	-	KIAA1143	1.095	2.98672e-11	1.00334e-07
GO:0005515	protein binding	TET3	hCG_40738	tet methylcytosine dioxygenase 3	1.095	2.98672e-11	1.00334e-07
GO:0005515	protein binding	TRIM72	MG53	tripartite motif containing 72	1.095	2.98672e-11	1.00334e-07
GO:0005515	protein binding	PTPRC	B220|CD45|CD45R|GP180|L-CA|LCA|LY5|T200	protein tyrosine phosphatase, receptor type C	1.095	2.98672e-11	1.00334e-07
GO:0005515	protein binding	ATRX	ATR2|JMS|MRX52|MRXHF1|RAD54|RAD54L|SFM1|SHS|XH2|XNP|ZNF-HX	ATRX, chromatin remodeler	1.095	2.98672e-11	1.00334e-07
GO:0005515	protein binding	NF2	ACN|BANF|SCH	neurofibromin 2	1.095	2.98672e-11	1.00334e-07
GO:0005515	protein binding	RNF126	-	ring finger protein 126	1.095	2.98672e-11	1.00334e-07
GO:0005515	protein binding	LMO3	RBTN3|RBTNL2|RHOM3|Rhom-3	LIM domain only 3	1.095	2.98672e-11	1.00334e-07
GO:0005515	protein binding	CD59	16.3A5|1F5|EJ16|EJ30|EL32|G344|HRF-20|HRF20|MAC-IP|MACIF|MEM43|MIC11|MIN1|MIN2|MIN3|MIRL|MSK21|p18-20	CD59 molecule	1.095	2.98672e-11	1.00334e-07
GO:0005515	protein binding	EFNA3	EFL2|EPLG3|Ehk1-L|LERK3	ephrin A3	1.095	2.98672e-11	1.00334e-07
GO:0005515	protein binding	PLGRKT	AD025|C9orf46|MDS030|PLG-RKT|Plg-R(KT)	plasminogen receptor with a C-terminal lysine	1.095	2.98672e-11	1.00334e-07
GO:0005515	protein binding	RPRM	REPRIMO	reprimo, TP53 dependent G2 arrest mediator candidate	1.095	2.98672e-11	1.00334e-07
GO:0005515	protein binding	GIPC2	SEMCAP-2|SEMCAP2	GIPC PDZ domain containing family member 2	1.095	2.98672e-11	1.00334e-07
GO:0005515	protein binding	GCC1	GCC1P|GCC88	GRIP and coiled-coil domain containing 1	1.095	2.98672e-11	1.00334e-07
GO:0005515	protein binding	ALDH7A1	ATQ1|EPD|PDE	aldehyde dehydrogenase 7 family member A1	1.095	2.98672e-11	1.00334e-07
GO:0005515	protein binding	CRP	PTX1	C-reactive protein	1.095	2.98672e-11	1.00334e-07
GO:0005515	protein binding	DOCK2	IMD40	dedicator of cytokinesis 2	1.095	2.98672e-11	1.00334e-07
GO:0005515	protein binding	HNRNPUL1	E1B-AP5|E1BAP5|HNRPUL1	heterogeneous nuclear ribonucleoprotein U like 1	1.095	2.98672e-11	1.00334e-07
GO:0005515	protein binding	TBX22	ABERS|CLPA|CPX|TBXX|dJ795G23.1	T-box 22	1.095	2.98672e-11	1.00334e-07
GO:0005515	protein binding	ESRP1	RBM35A|RMB35A	epithelial splicing regulatory protein 1	1.095	2.98672e-11	1.00334e-07
GO:0005515	protein binding	SF1	BBP|D11S636|MBBP|ZCCHC25|ZFM1|ZNF162	splicing factor 1	1.095	2.98672e-11	1.00334e-07
GO:0005515	protein binding	MAP3K13	LZK|MEKK13|MLK	mitogen-activated protein kinase kinase kinase 13	1.095	2.98672e-11	1.00334e-07
GO:0005515	protein binding	SSBP3	CSDP|SSDP|SSDP1	single stranded DNA binding protein 3	1.095	2.98672e-11	1.00334e-07
GO:0005515	protein binding	HIST1H3H	H3/k|H3F1K|H3FK	histone cluster 1 H3 family member h	1.095	2.98672e-11	1.00334e-07
GO:0005515	protein binding	NCOR2	CTG26|N-CoR2|SMAP270|SMRT|SMRTE|SMRTE-tau|TNRC14|TRAC|TRAC-1|TRAC1	nuclear receptor corepressor 2	1.095	2.98672e-11	1.00334e-07
GO:0005515	protein binding	TNS1	MST091|MST122|MST127|MSTP091|MSTP122|MSTP127|MXRA6|PPP1R155|TNS	tensin 1	1.095	2.98672e-11	1.00334e-07
GO:0005515	protein binding	ITGAL	CD11A|LFA-1|LFA1A	integrin subunit alpha L	1.095	2.98672e-11	1.00334e-07
GO:0005515	protein binding	ST13	AAG2|FAM10A1|FAM10A4|HIP|HOP|HSPABP|HSPABP1|P48|PRO0786|SNC6	suppression of tumorigenicity 13 (colon carcinoma) (Hsp70 interacting protein)	1.095	2.98672e-11	1.00334e-07
GO:0005515	protein binding	TP53	BCC7|LFS1|P53|TRP53	tumor protein p53	1.095	2.98672e-11	1.00334e-07
GO:0005515	protein binding	PPM1A	PP2C-ALPHA|PP2CA|PP2Calpha	protein phosphatase, Mg2+/Mn2+ dependent 1A	1.095	2.98672e-11	1.00334e-07
GO:0005515	protein binding	ANKZF1	ZNF744	ankyrin repeat and zinc finger domain containing 1	1.095	2.98672e-11	1.00334e-07
GO:0005515	protein binding	SIGLEC6	CD327|CD33L|CD33L1|CD33L2|CDW327|OBBP1	sialic acid binding Ig like lectin 6	1.095	2.98672e-11	1.00334e-07
GO:0005515	protein binding	FRS2	FRS1A|FRS2A|FRS2alpha|SNT|SNT-1|SNT1	fibroblast growth factor receptor substrate 2	1.095	2.98672e-11	1.00334e-07
GO:0005515	protein binding	BIRC6	APOLLON|BRUCE	baculoviral IAP repeat containing 6	1.095	2.98672e-11	1.00334e-07
GO:0005515	protein binding	SYNJ2	INPP5H	synaptojanin 2	1.095	2.98672e-11	1.00334e-07
GO:0005515	protein binding	CPSF4	CPSF30|NAR|NEB-1|NEB1	cleavage and polyadenylation specific factor 4	1.095	2.98672e-11	1.00334e-07
GO:0005515	protein binding	GRAMD1A	KIAA1533	GRAM domain containing 1A	1.095	2.98672e-11	1.00334e-07
GO:0005515	protein binding	SEH1L	SEC13L|SEH1A|SEH1B|Seh1	SEH1 like nucleoporin	1.095	2.98672e-11	1.00334e-07
GO:0005515	protein binding	AMOTL1	JEAP	angiomotin like 1	1.095	2.98672e-11	1.00334e-07
GO:0005515	protein binding	MAPKAPK2	MAPKAP-K2|MK-2|MK2	mitogen-activated protein kinase-activated protein kinase 2	1.095	2.98672e-11	1.00334e-07
GO:0005515	protein binding	FAAH	FAAH-1|PSAB	fatty acid amide hydrolase	1.095	2.98672e-11	1.00334e-07
GO:0005515	protein binding	EIF1AX	EIF1A|EIF1AP1|EIF4C|eIF-1A|eIF-4C	eukaryotic translation initiation factor 1A, X-linked	1.095	2.98672e-11	1.00334e-07
GO:0005515	protein binding	BIN3	-	bridging integrator 3	1.095	2.98672e-11	1.00334e-07
GO:0005515	protein binding	PYGO1	-	pygopus family PHD finger 1	1.095	2.98672e-11	1.00334e-07
GO:0005515	protein binding	PDIA6	ERP5|P5|TXNDC7	protein disulfide isomerase family A member 6	1.095	2.98672e-11	1.00334e-07
GO:0005515	protein binding	CBX2	CDCA6|M33|SRXY5	chromobox 2	1.095	2.98672e-11	1.00334e-07
GO:0005515	protein binding	CCNL2	ANIA-6B|CCNM|CCNS|HCLA-ISO|HLA-ISO|PCEE|SB138	cyclin L2	1.095	2.98672e-11	1.00334e-07
GO:0005515	protein binding	RTN2	NSP2|NSPL1|NSPLI|SPG12	reticulon 2	1.095	2.98672e-11	1.00334e-07
GO:0005515	protein binding	SCN8A	BFIS5|CERIII|CIAT|EIEE13|MED|NaCh6|Nav1.6|PN4	sodium voltage-gated channel alpha subunit 8	1.095	2.98672e-11	1.00334e-07
GO:0005515	protein binding	ENTPD1	ATPDase|CD39|NTPDase-1|SPG64	ectonucleoside triphosphate diphosphohydrolase 1	1.095	2.98672e-11	1.00334e-07
GO:0005515	protein binding	ASB16	-	ankyrin repeat and SOCS box containing 16	1.095	2.98672e-11	1.00334e-07
GO:0005515	protein binding	NAA15	Ga19|NARG1|NAT1P|NATH|TBDN|TBDN100	N(alpha)-acetyltransferase 15, NatA auxiliary subunit	1.095	2.98672e-11	1.00334e-07
GO:0005515	protein binding	F5	FVL|PCCF|RPRGL1|THPH2	coagulation factor V	1.095	2.98672e-11	1.00334e-07
GO:0005515	protein binding	PHF12	PF1	PHD finger protein 12	1.095	2.98672e-11	1.00334e-07
GO:0005515	protein binding	IGF2BP2	IMP-2|IMP2|VICKZ2	insulin like growth factor 2 mRNA binding protein 2	1.095	2.98672e-11	1.00334e-07
GO:0005515	protein binding	ITCH	ADMFD|AIF4|AIP4|NAPP1	itchy E3 ubiquitin protein ligase	1.095	2.98672e-11	1.00334e-07
GO:0005515	protein binding	NUBP2	CFD1|NBP 2|NUBP1	nucleotide binding protein 2	1.095	2.98672e-11	1.00334e-07
GO:0005515	protein binding	TNFRSF10A	APO2|CD261|DR4|TRAILR-1|TRAILR1	TNF receptor superfamily member 10a	1.095	2.98672e-11	1.00334e-07
GO:0005515	protein binding	TFAP4	AP-4|bHLHc41	transcription factor AP-4	1.095	2.98672e-11	1.00334e-07
GO:0005515	protein binding	TMEM11	C17orf35|PM1|PMI	transmembrane protein 11	1.095	2.98672e-11	1.00334e-07
GO:0005515	protein binding	NUDCD3	NudCL	NudC domain containing 3	1.095	2.98672e-11	1.00334e-07
GO:0005515	protein binding	ZNF488	-	zinc finger protein 488	1.095	2.98672e-11	1.00334e-07
GO:0005515	protein binding	USP46	-	ubiquitin specific peptidase 46	1.095	2.98672e-11	1.00334e-07
GO:0005515	protein binding	HOXA10	HOX1|HOX1.8|HOX1H|PL	homeobox A10	1.095	2.98672e-11	1.00334e-07
GO:0005515	protein binding	GSG1L	PRO19651	GSG1 like	1.095	2.98672e-11	1.00334e-07
GO:0005515	protein binding	CYCS	CYC|HCS|THC4	cytochrome c, somatic	1.095	2.98672e-11	1.00334e-07
GO:0005515	protein binding	NFKBID	IkappaBNS|TA-NFKBH	NFKB inhibitor delta	1.095	2.98672e-11	1.00334e-07
GO:0005515	protein binding	CORO7	0610011B16Rik|CRN7|POD1	coronin 7	1.095	2.98672e-11	1.00334e-07
GO:0005515	protein binding	CCDC113	HSPC065	coiled-coil domain containing 113	1.095	2.98672e-11	1.00334e-07
GO:0005515	protein binding	HOXA9	ABD-B|HOX1|HOX1.7|HOX1G	homeobox A9	1.095	2.98672e-11	1.00334e-07
GO:0005515	protein binding	ANKLE2	KIAA0692|LEMD7|Lem4|MCPH16	ankyrin repeat and LEM domain containing 2	1.095	2.98672e-11	1.00334e-07
GO:0005515	protein binding	VPS18	PEP3	VPS18, CORVET/HOPS core subunit	1.095	2.98672e-11	1.00334e-07
GO:0005515	protein binding	MAF	AYGRP|CCA4|CTRCT21|c-MAF	MAF bZIP transcription factor	1.095	2.98672e-11	1.00334e-07
GO:0005515	protein binding	IFIT2	G10P2|GARG-39|IFI-54|IFI-54K|IFI54|IFIT-2|ISG-54 K|ISG-54K|ISG54|P54|cig42	interferon induced protein with tetratricopeptide repeats 2	1.095	2.98672e-11	1.00334e-07
GO:0005515	protein binding	SIGLEC5	CD170|CD33L2|OB-BP2|OBBP2|SIGLEC-5	sialic acid binding Ig like lectin 5	1.095	2.98672e-11	1.00334e-07
GO:0005515	protein binding	SRPK3	MSSK-1|MSSK1|STK23	SRSF protein kinase 3	1.095	2.98672e-11	1.00334e-07
GO:0005515	protein binding	LARP4	PP13296	La ribonucleoprotein domain family member 4	1.095	2.98672e-11	1.00334e-07
GO:0005515	protein binding	UCP2	BMIQ4|SLC25A8|UCPH	uncoupling protein 2	1.095	2.98672e-11	1.00334e-07
GO:0005515	protein binding	DYNLL2	DNCL1B|Dlc2|RSPH22	dynein light chain LC8-type 2	1.095	2.98672e-11	1.00334e-07
GO:0005515	protein binding	PSKH1	-	protein serine kinase H1	1.095	2.98672e-11	1.00334e-07
GO:0005515	protein binding	SH3GL2	CNSA2|EEN-B1|SH3D2A|SH3P4	SH3 domain containing GRB2 like 2, endophilin A1	1.095	2.98672e-11	1.00334e-07
GO:0005515	protein binding	SPRED1	NFLS|PPP1R147|hSpred1|spred-1	sprouty related EVH1 domain containing 1	1.095	2.98672e-11	1.00334e-07
GO:0005515	protein binding	CELF1	BRUNOL2|CUG-BP|CUGBP|CUGBP1|EDEN-BP|NAB50|NAPOR|hNab50	CUGBP Elav-like family member 1	1.095	2.98672e-11	1.00334e-07
GO:0005515	protein binding	ABCD1	ABC42|ALD|ALDP|AMN	ATP binding cassette subfamily D member 1	1.095	2.98672e-11	1.00334e-07
GO:0005515	protein binding	ATL2	ARL3IP2|ARL6IP2|aip-2|atlastin2	atlastin GTPase 2	1.095	2.98672e-11	1.00334e-07
GO:0005515	protein binding	MAGEA2	CT1.2|MAGE2|MAGEA2A	MAGE family member A2	1.095	2.98672e-11	1.00334e-07
GO:0005515	protein binding	CDC73	C1orf28|FIHP|HPTJT|HRPT1|HRPT2|HYX	cell division cycle 73	1.095	2.98672e-11	1.00334e-07
GO:0005515	protein binding	TAB1	3'-Tab1|MAP3K7IP1	TGF-beta activated kinase 1 (MAP3K7) binding protein 1	1.095	2.98672e-11	1.00334e-07
GO:0005515	protein binding	FAM126A	DRCTNNB1A|HCC|HLD5|HYCC1	family with sequence similarity 126 member A	1.095	2.98672e-11	1.00334e-07
GO:0005515	protein binding	PPP2CA	PP2Ac|PP2CA|PP2Calpha|RP-C	protein phosphatase 2 catalytic subunit alpha	1.095	2.98672e-11	1.00334e-07
GO:0005515	protein binding	SCN5A	CDCD2|CMD1E|CMPD2|HB1|HB2|HBBD|HH1|ICCD|IVF|LQT3|Nav1.5|PFHB1|SSS1|VF1	sodium voltage-gated channel alpha subunit 5	1.095	2.98672e-11	1.00334e-07
GO:0005515	protein binding	FANCD2	FA-D2|FA4|FACD|FAD|FAD2|FANCD	Fanconi anemia complementation group D2	1.095	2.98672e-11	1.00334e-07
GO:0005515	protein binding	FCN3	FCNH|HAKA1	ficolin 3	1.095	2.98672e-11	1.00334e-07
GO:0005515	protein binding	PPIL3	CYPJ	peptidylprolyl isomerase like 3	1.095	2.98672e-11	1.00334e-07
GO:0005515	protein binding	PPP1R11	CFAP255|HCG-V|HCGV|IPP3|TCTE5|TCTEX5	protein phosphatase 1 regulatory inhibitor subunit 11	1.095	2.98672e-11	1.00334e-07
GO:0005515	protein binding	SENP2	AXAM2|SMT3IP2	SUMO1/sentrin/SMT3 specific peptidase 2	1.095	2.98672e-11	1.00334e-07
GO:0005515	protein binding	DMTN	DMT|EPB49	dematin actin binding protein	1.095	2.98672e-11	1.00334e-07
GO:0005515	protein binding	CAMK2B	CAM2|CAMK2|CAMKB	calcium/calmodulin dependent protein kinase II beta	1.095	2.98672e-11	1.00334e-07
GO:0005515	protein binding	OLFM2	NOE2|NOELIN2|NOELIN2_V1|OlfC	olfactomedin 2	1.095	2.98672e-11	1.00334e-07
GO:0005515	protein binding	GOPC	CAL|FIG|GOPC1|PIST|dJ94G16.2	golgi associated PDZ and coiled-coil motif containing	1.095	2.98672e-11	1.00334e-07
GO:0005515	protein binding	NDUFAF4	C6orf66|HRPAP20|HSPC125|My013|bA22L21.1	NADH:ubiquinone oxidoreductase complex assembly factor 4	1.095	2.98672e-11	1.00334e-07
GO:0005515	protein binding	PIM2	-	Pim-2 proto-oncogene, serine/threonine kinase	1.095	2.98672e-11	1.00334e-07
GO:0005515	protein binding	XRCC3	CMM6	X-ray repair cross complementing 3	1.095	2.98672e-11	1.00334e-07
GO:0005515	protein binding	RHPN1	ODF5|RHOPHILIN|RHPN	rhophilin Rho GTPase binding protein 1	1.095	2.98672e-11	1.00334e-07
GO:0005515	protein binding	HID1	C17orf28|DMC1|HID-1	HID1 domain containing	1.095	2.98672e-11	1.00334e-07
GO:0005515	protein binding	ROCK2	ROCK-II	Rho associated coiled-coil containing protein kinase 2	1.095	2.98672e-11	1.00334e-07
GO:0005515	protein binding	EHD2	PAST2	EH domain containing 2	1.095	2.98672e-11	1.00334e-07
GO:0005515	protein binding	CC2D1B	-	coiled-coil and C2 domain containing 1B	1.095	2.98672e-11	1.00334e-07
GO:0005515	protein binding	SF3A1	PRP21|PRPF21|SAP114|SF3A120	splicing factor 3a subunit 1	1.095	2.98672e-11	1.00334e-07
GO:0005515	protein binding	SENP7	-	SUMO1/sentrin specific peptidase 7	1.095	2.98672e-11	1.00334e-07
GO:0005515	protein binding	PHKG2	GSD9C	phosphorylase kinase catalytic subunit gamma 2	1.095	2.98672e-11	1.00334e-07
GO:0005515	protein binding	GSTM4	GSTM4-4|GTM4	glutathione S-transferase mu 4	1.095	2.98672e-11	1.00334e-07
GO:0005515	protein binding	KLF13	BTEB3|FKLF2|NSLP1|RFLAT-1|RFLAT1	Kruppel like factor 13	1.095	2.98672e-11	1.00334e-07
GO:0005515	protein binding	GFER	ALR|ERV1|HERV1|HPO|HPO1|HPO2|HSS	growth factor, augmenter of liver regeneration	1.095	2.98672e-11	1.00334e-07
GO:0005515	protein binding	TULP1	LCA15|RP14|TUBL1	tubby like protein 1	1.095	2.98672e-11	1.00334e-07
GO:0005515	protein binding	MYO10	-	myosin X	1.095	2.98672e-11	1.00334e-07
GO:0005515	protein binding	CDC42EP1	BORG5|CEP1|MSE55	CDC42 effector protein 1	1.095	2.98672e-11	1.00334e-07
GO:0005515	protein binding	UQCC1	BFZB|C20orf44|CBP3|UQCC	ubiquinol-cytochrome c reductase complex assembly factor 1	1.095	2.98672e-11	1.00334e-07
GO:0005515	protein binding	SYT7	IPCA-7|IPCA7|PCANAP7|SYT-VII|SYTVII	synaptotagmin 7	1.095	2.98672e-11	1.00334e-07
GO:0005515	protein binding	BUB3	BUB3L|hBUB3	BUB3, mitotic checkpoint protein	1.095	2.98672e-11	1.00334e-07
GO:0005515	protein binding	TMEM59	C1orf8|DCF1|HSPC001|PRO195|UNQ169	transmembrane protein 59	1.095	2.98672e-11	1.00334e-07
GO:0005515	protein binding	SS18	SSXT|SYT	SS18, nBAF chromatin remodeling complex subunit	1.095	2.98672e-11	1.00334e-07
GO:0005515	protein binding	KATNAL1	-	katanin catalytic subunit A1 like 1	1.095	2.98672e-11	1.00334e-07
GO:0005515	protein binding	NINJ1	NIN1|NINJURIN	ninjurin 1	1.095	2.98672e-11	1.00334e-07
GO:0005515	protein binding	FASN	FAS|OA-519|SDR27X1	fatty acid synthase	1.095	2.98672e-11	1.00334e-07
GO:0005515	protein binding	NUP93	NIC96	nucleoporin 93	1.095	2.98672e-11	1.00334e-07
GO:0005515	protein binding	MYH7	CMD1S|CMH1|MPD1|MYHCB|SPMD|SPMM	myosin heavy chain 7	1.095	2.98672e-11	1.00334e-07
GO:0005515	protein binding	TAF8	II|TAF|TAFII-43|TAFII43|TBN	TATA-box binding protein associated factor 8	1.095	2.98672e-11	1.00334e-07
GO:0005515	protein binding	CEP72	-	centrosomal protein 72	1.095	2.98672e-11	1.00334e-07
GO:0005515	protein binding	FIBCD1	-	fibrinogen C domain containing 1	1.095	2.98672e-11	1.00334e-07
GO:0005515	protein binding	ZBED1	ALTE|DREF|TRAMP|hDREF	zinc finger BED-type containing 1	1.095	2.98672e-11	1.00334e-07
GO:0005515	protein binding	MSX2	CRS2|FPP|HOX8|MSH|PFM|PFM1	msh homeobox 2	1.095	2.98672e-11	1.00334e-07
GO:0005515	protein binding	ZMIZ2	NET27|TRAFIP20|ZIMP7|hZIMP7	zinc finger MIZ-type containing 2	1.095	2.98672e-11	1.00334e-07
GO:0005515	protein binding	SECISBP2L	SBP2L|SLAN	SECIS binding protein 2 like	1.095	2.98672e-11	1.00334e-07
GO:0005515	protein binding	FOXJ2	FHX	forkhead box J2	1.095	2.98672e-11	1.00334e-07
GO:0005515	protein binding	ASB6	-	ankyrin repeat and SOCS box containing 6	1.095	2.98672e-11	1.00334e-07
GO:0005515	protein binding	CD37	GP52-40|TSPAN26	CD37 molecule	1.095	2.98672e-11	1.00334e-07
GO:0005515	protein binding	GTF3C4	KAT12|TF3C-delta|TFIII90|TFIIIC290|TFIIIC90|TFIIICDELTA	general transcription factor IIIC subunit 4	1.095	2.98672e-11	1.00334e-07
GO:0005515	protein binding	C17orf82	-	chromosome 17 open reading frame 82	1.095	2.98672e-11	1.00334e-07
GO:0005515	protein binding	RXRA	NR2B1	retinoid X receptor alpha	1.095	2.98672e-11	1.00334e-07
GO:0005515	protein binding	AR	AIS|AR8|DHTR|HUMARA|HYSP1|KD|NR3C4|SBMA|SMAX1|TFM	androgen receptor	1.095	2.98672e-11	1.00334e-07
GO:0005515	protein binding	LRRC8A	AGM5|LRRC8|SWELL1	leucine rich repeat containing 8 family member A	1.095	2.98672e-11	1.00334e-07
GO:0005515	protein binding	TFAP2B	AP-2B|AP2-B|PDA2	transcription factor AP-2 beta	1.095	2.98672e-11	1.00334e-07
GO:0005515	protein binding	NRG4	HRG4	neuregulin 4	1.095	2.98672e-11	1.00334e-07
GO:0005515	protein binding	TMEM86B	-	transmembrane protein 86B	1.095	2.98672e-11	1.00334e-07
GO:0005515	protein binding	UPK2	UP2|UPII	uroplakin 2	1.095	2.98672e-11	1.00334e-07
GO:0005515	protein binding	SNAI1	SLUGH2|SNA|SNAH|SNAIL|SNAIL1|dJ710H13.1	snail family transcriptional repressor 1	1.095	2.98672e-11	1.00334e-07
GO:0005515	protein binding	SSTR2	-	somatostatin receptor 2	1.095	2.98672e-11	1.00334e-07
GO:0005515	protein binding	FSD2	SPRYD1	fibronectin type III and SPRY domain containing 2	1.095	2.98672e-11	1.00334e-07
GO:0005515	protein binding	RAB2B	-	RAB2B, member RAS oncogene family	1.095	2.98672e-11	1.00334e-07
GO:0005515	protein binding	PACS1	MRD17|SHMS	phosphofurin acidic cluster sorting protein 1	1.095	2.98672e-11	1.00334e-07
GO:0005515	protein binding	WDFY2	PROF|WDF2|ZFYVE22	WD repeat and FYVE domain containing 2	1.095	2.98672e-11	1.00334e-07
GO:0005515	protein binding	SAR1A	SAR1|SARA1|Sara|masra2	secretion associated Ras related GTPase 1A	1.095	2.98672e-11	1.00334e-07
GO:0005515	protein binding	RNF24	G1L	ring finger protein 24	1.095	2.98672e-11	1.00334e-07
GO:0005515	protein binding	ITSN2	PRO2015|SH3D1B|SH3P18|SWA|SWAP	intersectin 2	1.095	2.98672e-11	1.00334e-07
GO:0005515	protein binding	FOSL2	FRA2	FOS like 2, AP-1 transcription factor subunit	1.095	2.98672e-11	1.00334e-07
GO:0005515	protein binding	TPPP	TPPP/p25|TPPP1|p24|p25|p25alpha	tubulin polymerization promoting protein	1.095	2.98672e-11	1.00334e-07
GO:0005515	protein binding	GINS2	HSPC037|PSF2|Pfs2	GINS complex subunit 2	1.095	2.98672e-11	1.00334e-07
GO:0005515	protein binding	PTK2B	CADTK|CAKB|FADK2|FAK2|PKB|PTK|PYK2|RAFTK	protein tyrosine kinase 2 beta	1.095	2.98672e-11	1.00334e-07
GO:0005515	protein binding	SORBS2	ARGBP2|PRO0618	sorbin and SH3 domain containing 2	1.095	2.98672e-11	1.00334e-07
GO:0005515	protein binding	C1QTNF1	CTRP1|GIP|ZSIG37	C1q and tumor necrosis factor related protein 1	1.095	2.98672e-11	1.00334e-07
GO:0005515	protein binding	WDR20	DMR	WD repeat domain 20	1.095	2.98672e-11	1.00334e-07
GO:0005515	protein binding	ATXN7L3	-	ataxin 7 like 3	1.095	2.98672e-11	1.00334e-07
GO:0005515	protein binding	FAT4	CDHF14|CDHR11|FAT-J|FATJ|HKLLS2|NBLA00548|VMLDS2	FAT atypical cadherin 4	1.095	2.98672e-11	1.00334e-07
GO:0005515	protein binding	WNT7A	-	Wnt family member 7A	1.095	2.98672e-11	1.00334e-07
GO:0005515	protein binding	UNC5B	UNC5H2|p53RDL1	unc-5 netrin receptor B	1.095	2.98672e-11	1.00334e-07
GO:0005515	protein binding	PALD1	KIAA1274|PALD	phosphatase domain containing, paladin 1	1.095	2.98672e-11	1.00334e-07
GO:0005515	protein binding	LDB1	CLIM-2|CLIM2|LDB-1|NLI	LIM domain binding 1	1.095	2.98672e-11	1.00334e-07
GO:0005515	protein binding	HEBP2	C6ORF34B|C6orf34|PP23|SOUL	heme binding protein 2	1.095	2.98672e-11	1.00334e-07
GO:0005515	protein binding	TRAK1	MILT1|OIP106	trafficking kinesin protein 1	1.095	2.98672e-11	1.00334e-07
GO:0005515	protein binding	PODXL	Gp200|PC|PCLP|PCLP-1	podocalyxin like	1.095	2.98672e-11	1.00334e-07
GO:0005515	protein binding	ELOVL6	FACE|FAE|LCE	ELOVL fatty acid elongase 6	1.095	2.98672e-11	1.00334e-07
GO:0005515	protein binding	TSSC4	-	tumor suppressing subtransferable candidate 4	1.095	2.98672e-11	1.00334e-07
GO:0005515	protein binding	RAB15	-	RAB15, member RAS oncogene family	1.095	2.98672e-11	1.00334e-07
GO:0005515	protein binding	COG5	CDG2I|GOLTC1|GTC90	component of oligomeric golgi complex 5	1.095	2.98672e-11	1.00334e-07
GO:0005515	protein binding	TSPYL5	-	TSPY like 5	1.095	2.98672e-11	1.00334e-07
GO:0005515	protein binding	C9orf142	PAXX|XLS	chromosome 9 open reading frame 142	1.095	2.98672e-11	1.00334e-07
GO:0005515	protein binding	CSNK1E	CKIepsilon|HCKIE	casein kinase 1 epsilon	1.095	2.98672e-11	1.00334e-07
GO:0005515	protein binding	CAPRIN1	GPIAP1|GPIP137|GRIP137|M11S1|RNG105|p137GPI	cell cycle associated protein 1	1.095	2.98672e-11	1.00334e-07
GO:0005515	protein binding	SOX13	ICA12|Sox-13	SRY-box 13	1.095	2.98672e-11	1.00334e-07
GO:0005515	protein binding	PRKACA	PKACA|PPNAD4	protein kinase cAMP-activated catalytic subunit alpha	1.095	2.98672e-11	1.00334e-07
GO:0005515	protein binding	KCTD14	-	potassium channel tetramerization domain containing 14	1.095	2.98672e-11	1.00334e-07
GO:0005515	protein binding	PATE1	PATE	prostate and testis expressed 1	1.095	2.98672e-11	1.00334e-07
GO:0005515	protein binding	MYCBPAP	AMAP-1|AMAP1	MYCBP associated protein	1.095	2.98672e-11	1.00334e-07
GO:0005515	protein binding	FOXN3	C14orf116|CHES1|PRO1635	forkhead box N3	1.095	2.98672e-11	1.00334e-07
GO:0005515	protein binding	PRKCD	ALPS3|CVID9|MAY1|PKCD|nPKC-delta	protein kinase C delta	1.095	2.98672e-11	1.00334e-07
GO:0005515	protein binding	CDK14	PFTAIRE1|PFTK1	cyclin dependent kinase 14	1.095	2.98672e-11	1.00334e-07
GO:0005515	protein binding	TXNDC5	ENDOPDI|ERP46|HCC-2|HCC2|PDIA15|STRF8|UNQ364	thioredoxin domain containing 5	1.095	2.98672e-11	1.00334e-07
GO:0005515	protein binding	CARD8	CARDINAL|DACAR|DAKAR|NDPP|NDPP1|TUCAN	caspase recruitment domain family member 8	1.095	2.98672e-11	1.00334e-07
GO:0005515	protein binding	CHRNB2	EFNL3|nAChRB2	cholinergic receptor nicotinic beta 2 subunit	1.095	2.98672e-11	1.00334e-07
GO:0005515	protein binding	SFRP1	FRP|FRP-1|FRP1|FrzA|SARP2	secreted frizzled related protein 1	1.095	2.98672e-11	1.00334e-07
GO:0005515	protein binding	C16orf45	MINP	chromosome 16 open reading frame 45	1.095	2.98672e-11	1.00334e-07
GO:0005515	protein binding	FYB	ADAP|PRO0823|SLAP-130|SLAP130	FYN binding protein	1.095	2.98672e-11	1.00334e-07
GO:0005515	protein binding	NUP62CL	-	nucleoporin 62 C-terminal like	1.095	2.98672e-11	1.00334e-07
GO:0005515	protein binding	RAPH1	ALS2CR18|ALS2CR9|LPD|PREL-2|PREL2|RMO1|RalGDS/AF-6	Ras association (RalGDS/AF-6) and pleckstrin homology domains 1	1.095	2.98672e-11	1.00334e-07
GO:0005515	protein binding	PHF8	JHDM1F|KDM7B|MRXSSD|ZNF422	PHD finger protein 8	1.095	2.98672e-11	1.00334e-07
GO:0005515	protein binding	PGRMC2	DG6|PMBP	progesterone receptor membrane component 2	1.095	2.98672e-11	1.00334e-07
GO:0005515	protein binding	ERGIC2	CDA14|Erv41|PTX1|cd002	ERGIC and golgi 2	1.095	2.98672e-11	1.00334e-07
GO:0005515	protein binding	ZNF207	BuGZ|hBuGZ	zinc finger protein 207	1.095	2.98672e-11	1.00334e-07
GO:0005515	protein binding	PPIC	CYPC	peptidylprolyl isomerase C	1.095	2.98672e-11	1.00334e-07
GO:0005515	protein binding	POLR2L	RBP10|RPABC5|RPB10|RPB10beta|RPB7.6|hRPB7.6	RNA polymerase II subunit L	1.095	2.98672e-11	1.00334e-07
GO:0005515	protein binding	FAM208B	C10orf18|bA318E3.2	family with sequence similarity 208 member B	1.095	2.98672e-11	1.00334e-07
GO:0005515	protein binding	KCNH1	EAG|EAG1|Kv10.1|TMBTS|ZLS1|h-eag|hEAG1	potassium voltage-gated channel subfamily H member 1	1.095	2.98672e-11	1.00334e-07
GO:0005515	protein binding	HNF4A	FRTS4|HNF4|HNF4a7|HNF4a8|HNF4a9|HNF4alpha|MODY|MODY1|NR2A1|NR2A21|TCF|TCF14	hepatocyte nuclear factor 4 alpha	1.095	2.98672e-11	1.00334e-07
GO:0005515	protein binding	RALY	HNRPCL2|P542	RALY heterogeneous nuclear ribonucleoprotein	1.095	2.98672e-11	1.00334e-07
GO:0005515	protein binding	CHRNB4	-	cholinergic receptor nicotinic beta 4 subunit	1.095	2.98672e-11	1.00334e-07
GO:0005515	protein binding	ATXN2L	A2D|A2LG|A2LP|A2RP	ataxin 2 like	1.095	2.98672e-11	1.00334e-07
GO:0005515	protein binding	CD86	B7-2|B7.2|B70|CD28LG2|LAB72	CD86 molecule	1.095	2.98672e-11	1.00334e-07
GO:0005515	protein binding	BRCA1	BRCAI|BRCC1|BROVCA1|FANCS|IRIS|PNCA4|PPP1R53|PSCP|RNF53	BRCA1, DNA repair associated	1.095	2.98672e-11	1.00334e-07
GO:0005515	protein binding	UBL4B	-	ubiquitin like 4B	1.095	2.98672e-11	1.00334e-07
GO:0005515	protein binding	RGS3	C2PA|RGP3	regulator of G-protein signaling 3	1.095	2.98672e-11	1.00334e-07
GO:0005515	protein binding	SCAF11	CASP11|SFRS2IP|SIP1|SRRP129|SRSF2IP	SR-related CTD associated factor 11	1.095	2.98672e-11	1.00334e-07
GO:0005515	protein binding	BRAP	BRAP2|IMP|RNF52	BRCA1 associated protein	1.095	2.98672e-11	1.00334e-07
GO:0005515	protein binding	FZD5	C2orf31|HFZ5	frizzled class receptor 5	1.095	2.98672e-11	1.00334e-07
GO:0005515	protein binding	AGO3	EIF2C3	argonaute 3, RISC catalytic component	1.095	2.98672e-11	1.00334e-07
GO:0005515	protein binding	SLC38A9	URLC11	solute carrier family 38 member 9	1.095	2.98672e-11	1.00334e-07
GO:0005515	protein binding	FGD5	ZFYVE23	FYVE, RhoGEF and PH domain containing 5	1.095	2.98672e-11	1.00334e-07
GO:0005515	protein binding	ADAP1	CENTA1|GCS1L|p42IP4	ArfGAP with dual PH domains 1	1.095	2.98672e-11	1.00334e-07
GO:0005515	protein binding	PDK1	-	pyruvate dehydrogenase kinase 1	1.095	2.98672e-11	1.00334e-07
GO:0005515	protein binding	SLC3A2	4F2|4F2HC|4T2HC|CD98|CD98HC|MDU1|NACAE	solute carrier family 3 member 2	1.095	2.98672e-11	1.00334e-07
GO:0005515	protein binding	TBC1D9B	GRAMD9B	TBC1 domain family member 9B	1.095	2.98672e-11	1.00334e-07
GO:0005515	protein binding	TSHZ2	C20orf17|OVC10-2|TSH2|ZABC2|ZNF218	teashirt zinc finger homeobox 2	1.095	2.98672e-11	1.00334e-07
GO:0005515	protein binding	RGS6	GAP|HA117|S914	regulator of G-protein signaling 6	1.095	2.98672e-11	1.00334e-07
GO:0005515	protein binding	MITF	CMM8|COMMAD|MI|WS2|WS2A|bHLHe32	melanogenesis associated transcription factor	1.095	2.98672e-11	1.00334e-07
GO:0005515	protein binding	CALM3	CaM|CaMIII|HEL-S-72|PHKD|PHKD3	calmodulin 3	1.095	2.98672e-11	1.00334e-07
GO:0005515	protein binding	SSB	LARP3|La|La/SSB	Sjogren syndrome antigen B	1.095	2.98672e-11	1.00334e-07
GO:0005515	protein binding	ALDH3B1	ALDH4|ALDH7	aldehyde dehydrogenase 3 family member B1	1.095	2.98672e-11	1.00334e-07
GO:0005515	protein binding	GRIN2A	EPND|FESD|GluN2A|LKS|NMDAR2A|NR2A	glutamate ionotropic receptor NMDA type subunit 2A	1.095	2.98672e-11	1.00334e-07
GO:0005515	protein binding	CAPN7	CALPAIN7|PALBH	calpain 7	1.095	2.98672e-11	1.00334e-07
GO:0005515	protein binding	PRF1	FLH2|HPLH2|P1|PFN1|PFP	perforin 1	1.095	2.98672e-11	1.00334e-07
GO:0005515	protein binding	FKBP15	FKBP133|KIAA0674|PPP1R76	FK506 binding protein 15	1.095	2.98672e-11	1.00334e-07
GO:0005515	protein binding	LZTS2	LAPSER1	leucine zipper tumor suppressor 2	1.095	2.98672e-11	1.00334e-07
GO:0005515	protein binding	ESRRG	ERR3|ERRgamma|NR3B3	estrogen related receptor gamma	1.095	2.98672e-11	1.00334e-07
GO:0005515	protein binding	ARIH2	ARI2|TRIAD1	ariadne RBR E3 ubiquitin protein ligase 2	1.095	2.98672e-11	1.00334e-07
GO:0005515	protein binding	OLFM4	GC1|GW112|OLM4|OlfD|UNQ362|bA209J19.1|hGC-1|hOLfD	olfactomedin 4	1.095	2.98672e-11	1.00334e-07
GO:0005515	protein binding	FBXO10	FBX10|PRMT11	F-box protein 10	1.095	2.98672e-11	1.00334e-07
GO:0005515	protein binding	TLK2	HsHPK|PKU-ALPHA	tousled like kinase 2	1.095	2.98672e-11	1.00334e-07
GO:0005515	protein binding	USP15	UNPH-2|UNPH4	ubiquitin specific peptidase 15	1.095	2.98672e-11	1.00334e-07
GO:0005515	protein binding	CD44	CDW44|CSPG8|ECMR-III|HCELL|HUTCH-I|IN|LHR|MC56|MDU2|MDU3|MIC4|Pgp1	CD44 molecule (Indian blood group)	1.095	2.98672e-11	1.00334e-07
GO:0005515	protein binding	E2F1	E2F-1|RBAP1|RBBP3|RBP3	E2F transcription factor 1	1.095	2.98672e-11	1.00334e-07
GO:0005515	protein binding	KLHL23	DITHP	kelch like family member 23	1.095	2.98672e-11	1.00334e-07
GO:0005515	protein binding	INMT	TEMT	indolethylamine N-methyltransferase	1.095	2.98672e-11	1.00334e-07
GO:0005515	protein binding	DLGAP1	DAP-1|DAP-1-ALPHA|DAP-1-BETA|DAP1|DLGAP1A|DLGAP1B|GKAP|SAPAP1	DLG associated protein 1	1.095	2.98672e-11	1.00334e-07
GO:0005515	protein binding	GJD3	CX31.9|Cx30.2|GJA11|GJC1	gap junction protein delta 3	1.095	2.98672e-11	1.00334e-07
GO:0005515	protein binding	RNF216	CAHH|TRIAD3|U7I1|UBCE7IP1|ZIN	ring finger protein 216	1.095	2.98672e-11	1.00334e-07
GO:0005515	protein binding	MAP4K1	HPK1	mitogen-activated protein kinase kinase kinase kinase 1	1.095	2.98672e-11	1.00334e-07
GO:0005515	protein binding	PRRC2B	BAT2L|BAT2L1|KIAA0515|LQFBS-1	proline rich coiled-coil 2B	1.095	2.98672e-11	1.00334e-07
GO:0005515	protein binding	UBXN7	UBXD7	UBX domain protein 7	1.095	2.98672e-11	1.00334e-07
GO:0005515	protein binding	GDNF	ATF|ATF1|ATF2|HFB1-GDNF|HSCR3	glial cell derived neurotrophic factor	1.095	2.98672e-11	1.00334e-07
GO:0005515	protein binding	IL2RB	CD122|IL15RB|P70-75	interleukin 2 receptor subunit beta	1.095	2.98672e-11	1.00334e-07
GO:0005515	protein binding	VTI1B	VTI1|VTI1-LIKE|VTI1L|VTI2|v-SNARE|vti1-rp1	vesicle transport through interaction with t-SNAREs 1B	1.095	2.98672e-11	1.00334e-07
GO:0005515	protein binding	EDEM1	EDEM	ER degradation enhancing alpha-mannosidase like protein 1	1.095	2.98672e-11	1.00334e-07
GO:0005515	protein binding	RAB3IP	RABIN3|RABIN8	RAB3A interacting protein	1.095	2.98672e-11	1.00334e-07
GO:0005515	protein binding	MPDU1	CDGIF|HBEBP2BPA|Lec35|My008|PP3958|PQLC5|SL15	mannose-P-dolichol utilization defect 1	1.095	2.98672e-11	1.00334e-07
GO:0005515	protein binding	KCTD13	BACURD1|FKSG86|PDIP1|POLDIP1|hBACURD1	potassium channel tetramerization domain containing 13	1.095	2.98672e-11	1.00334e-07
GO:0005515	protein binding	KLF12	AP-2rep|AP2REP|HSPC122	Kruppel like factor 12	1.095	2.98672e-11	1.00334e-07
GO:0005515	protein binding	MAP4K4	FLH21957|HEL-S-31|HGK|MEKKK4|NIK	mitogen-activated protein kinase kinase kinase kinase 4	1.095	2.98672e-11	1.00334e-07
GO:0005515	protein binding	ADAMTS12	PRO4389	ADAM metallopeptidase with thrombospondin type 1 motif 12	1.095	2.98672e-11	1.00334e-07
GO:0005515	protein binding	HSP90B1	ECGP|GP96|GRP94|HEL-S-125m|HEL35|TRA1	heat shock protein 90 beta family member 1	1.095	2.98672e-11	1.00334e-07
GO:0005515	protein binding	KDM5B	CT31|JARID1B|PLU-1|PLU1|PPP1R98|PUT1|RBBP2H1A|RBP2-H1	lysine demethylase 5B	1.095	2.98672e-11	1.00334e-07
GO:0005515	protein binding	EP300	KAT3B|RSTS2|p300	E1A binding protein p300	1.095	2.98672e-11	1.00334e-07
GO:0005515	protein binding	NOM1	C7orf3|PPP1R113|SGD1	nucleolar protein with MIF4G domain 1	1.095	2.98672e-11	1.00334e-07
GO:0005515	protein binding	NELFB	COBRA1|NELF-B	negative elongation factor complex member B	1.095	2.98672e-11	1.00334e-07
GO:0005515	protein binding	TGFBRAP1	TRAP-1|TRAP1|VPS3	transforming growth factor beta receptor associated protein 1	1.095	2.98672e-11	1.00334e-07
GO:0005515	protein binding	DOK4	IRS-5|IRS5	docking protein 4	1.095	2.98672e-11	1.00334e-07
GO:0005515	protein binding	ADORA1	RDC7	adenosine A1 receptor	1.095	2.98672e-11	1.00334e-07
GO:0005515	protein binding	TMEM159	-	transmembrane protein 159	1.095	2.98672e-11	1.00334e-07
GO:0005515	protein binding	RASSF4	AD037	Ras association domain family member 4	1.095	2.98672e-11	1.00334e-07
GO:0005515	protein binding	SIRT3	SIR2L3	sirtuin 3	1.095	2.98672e-11	1.00334e-07
GO:0005515	protein binding	DGKQ	DAGK|DAGK4|DAGK7	diacylglycerol kinase theta	1.095	2.98672e-11	1.00334e-07
GO:0005515	protein binding	NAA30	C14orf35|MAK3|Mak3p|NAT12|NAT12P	N(alpha)-acetyltransferase 30, NatC catalytic subunit	1.095	2.98672e-11	1.00334e-07
GO:0005515	protein binding	SPG7	CAR|CMAR|PGN|SPG5C	SPG7, paraplegin matrix AAA peptidase subunit	1.095	2.98672e-11	1.00334e-07
GO:0005515	protein binding	CFLAR	CASH|CASP8AP1|CLARP|Casper|FLAME|FLAME-1|FLAME1|FLIP|I-FLICE|MRIT|c-FLIP|c-FLIPL|c-FLIPR|c-FLIPS	CASP8 and FADD like apoptosis regulator	1.095	2.98672e-11	1.00334e-07
GO:0005515	protein binding	BBS1	BBS2L2	Bardet-Biedl syndrome 1	1.095	2.98672e-11	1.00334e-07
GO:0005515	protein binding	AKIRIN2	C6orf166|FBI1|dJ486L4.2	akirin 2	1.095	2.98672e-11	1.00334e-07
GO:0005515	protein binding	UBE2G2	UBC7	ubiquitin conjugating enzyme E2 G2	1.095	2.98672e-11	1.00334e-07
GO:0005515	protein binding	DNM1	DNM|EIEE31	dynamin 1	1.095	2.98672e-11	1.00334e-07
GO:0005515	protein binding	KCNJ10	BIRK-10|KCNJ13-PEN|KIR1.2|KIR4.1|SESAME	potassium voltage-gated channel subfamily J member 10	1.095	2.98672e-11	1.00334e-07
GO:0005515	protein binding	GLUD1	GDH|GDH1|GLUD	glutamate dehydrogenase 1	1.095	2.98672e-11	1.00334e-07
GO:0005515	protein binding	OAS1	E18/E16|IFI-4|OIAS|OIASI	2'-5'-oligoadenylate synthetase 1	1.095	2.98672e-11	1.00334e-07
GO:0005515	protein binding	SEPT6	SEP2|SEPT2	septin 6	1.095	2.98672e-11	1.00334e-07
GO:0005515	protein binding	SIN3A	WITKOS	SIN3 transcription regulator family member A	1.095	2.98672e-11	1.00334e-07
GO:0005515	protein binding	SRPX2	BPP|CBPS|PMGX|RESDX|SRPUL	sushi repeat containing protein, X-linked 2	1.095	2.98672e-11	1.00334e-07
GO:0005515	protein binding	PRR13	TXR1	proline rich 13	1.095	2.98672e-11	1.00334e-07
GO:0005515	protein binding	SKA3	C13orf3|RAMA1	spindle and kinetochore associated complex subunit 3	1.095	2.98672e-11	1.00334e-07
GO:0005515	protein binding	PMEPA1	STAG1|TMEPAI	prostate transmembrane protein, androgen induced 1	1.095	2.98672e-11	1.00334e-07
GO:0005515	protein binding	CAPG	AFCP|HEL-S-66|MCP	capping actin protein, gelsolin like	1.095	2.98672e-11	1.00334e-07
GO:0005515	protein binding	RAB11FIP4	FIP4-Rab11|RAB11-FIP4	RAB11 family interacting protein 4	1.095	2.98672e-11	1.00334e-07
GO:0005515	protein binding	MKKS	BBS6|HMCS|KMS|MKS	McKusick-Kaufman syndrome	1.095	2.98672e-11	1.00334e-07
GO:0005515	protein binding	DIABLO	DFNA64|SMAC	diablo IAP-binding mitochondrial protein	1.095	2.98672e-11	1.00334e-07
GO:0005515	protein binding	RAPGEF2	CNrasGEF|NRAPGEP|PDZ-GEF1|PDZGEF1|RA-GEF|RA-GEF-1|Rap-GEP|nRap GEP	Rap guanine nucleotide exchange factor 2	1.095	2.98672e-11	1.00334e-07
GO:0005515	protein binding	SYTL4	SLP4	synaptotagmin like 4	1.095	2.98672e-11	1.00334e-07
GO:0005515	protein binding	RAB5B	-	RAB5B, member RAS oncogene family	1.095	2.98672e-11	1.00334e-07
GO:0005515	protein binding	PARVB	CGI-56	parvin beta	1.095	2.98672e-11	1.00334e-07
GO:0005515	protein binding	TNK2	ACK|ACK-1|ACK1|p21cdc42Hs	tyrosine kinase non receptor 2	1.095	2.98672e-11	1.00334e-07
GO:0005515	protein binding	HNF1B	FJHN|HNF-1-beta|HNF-1B|HNF1beta|HNF2|HPC11|LF-B3|LFB3|MODY5|TCF-2|TCF2|VHNF1	HNF1 homeobox B	1.095	2.98672e-11	1.00334e-07
GO:0005515	protein binding	TSGA10	CEP4L|CT79	testis specific 10	1.095	2.98672e-11	1.00334e-07
GO:0005515	protein binding	ABCG8	GBD4|STSL	ATP binding cassette subfamily G member 8	1.095	2.98672e-11	1.00334e-07
GO:0005515	protein binding	VTI1A	MMDS3|MVti1|VTI1RP2|Vti1-rp2	vesicle transport through interaction with t-SNAREs 1A	1.095	2.98672e-11	1.00334e-07
GO:0005515	protein binding	DOCK3	MOCA|PBP	dedicator of cytokinesis 3	1.095	2.98672e-11	1.00334e-07
GO:0005515	protein binding	CTTNBP2NL	-	CTTNBP2 N-terminal like	1.095	2.98672e-11	1.00334e-07
GO:0005515	protein binding	PLXND1	PLEXD1	plexin D1	1.095	2.98672e-11	1.00334e-07
GO:0005515	protein binding	YIPF6	FinGER6	Yip1 domain family member 6	1.095	2.98672e-11	1.00334e-07
GO:0005515	protein binding	TNNT2	CMD1D|CMH2|CMPD2|LVNC6|RCM3|TnTC|cTnT	troponin T2, cardiac type	1.095	2.98672e-11	1.00334e-07
GO:0005515	protein binding	ZNRF1	NIN283	zinc and ring finger 1	1.095	2.98672e-11	1.00334e-07
GO:0005515	protein binding	PLIN3	M6PRBP1|PP17|TIP47	perilipin 3	1.095	2.98672e-11	1.00334e-07
GO:0005515	protein binding	KRT38	HA8|KRTHA8|hHa8	keratin 38	1.095	2.98672e-11	1.00334e-07
GO:0005515	protein binding	SNRPD3	SMD3|Sm-D3	small nuclear ribonucleoprotein D3 polypeptide	1.095	2.98672e-11	1.00334e-07
GO:0005515	protein binding	PCDHA4	CNR1|CNRN1|CRNR1|PCDH-ALPHA4	protocadherin alpha 4	1.095	2.98672e-11	1.00334e-07
GO:0005515	protein binding	ZNF398	P51|P71|ZER6	zinc finger protein 398	1.095	2.98672e-11	1.00334e-07
GO:0005515	protein binding	HDDC2	C6orf74|CGI-130|NS5ATP2|dJ167O5.2	HD domain containing 2	1.095	2.98672e-11	1.00334e-07
GO:0005515	protein binding	FAM20C	DMP-4|DMP4|G-CK|GEF-CK|RNS	FAM20C, golgi associated secretory pathway kinase	1.095	2.98672e-11	1.00334e-07
GO:0005515	protein binding	SNRPD1	HsT2456|SMD1|SNRPD|Sm-D1	small nuclear ribonucleoprotein D1 polypeptide	1.095	2.98672e-11	1.00334e-07
GO:0005515	protein binding	ZMAT3	PAG608|WIG-1|WIG1	zinc finger matrin-type 3	1.095	2.98672e-11	1.00334e-07
GO:0005515	protein binding	PMF1	-	polyamine modulated factor 1	1.095	2.98672e-11	1.00334e-07
GO:0005515	protein binding	C4orf33	-	chromosome 4 open reading frame 33	1.095	2.98672e-11	1.00334e-07
GO:0005515	protein binding	RBMX2	CGI-79|Snu17	RNA binding motif protein, X-linked 2	1.095	2.98672e-11	1.00334e-07
GO:0005515	protein binding	ZNF646	-	zinc finger protein 646	1.095	2.98672e-11	1.00334e-07
GO:0005515	protein binding	NPDC1	CAB|CAB-|CAB-1|CAB1|NPDC-1	neural proliferation, differentiation and control 1	1.095	2.98672e-11	1.00334e-07
GO:0005515	protein binding	E4F1	E4F	E4F transcription factor 1	1.095	2.98672e-11	1.00334e-07
GO:0005515	protein binding	GTF2B	TF2B|TFIIB	general transcription factor IIB	1.095	2.98672e-11	1.00334e-07
GO:0005515	protein binding	RGS20	RGSZ1|ZGAP1|g(z)GAP|gz-GAP	regulator of G-protein signaling 20	1.095	2.98672e-11	1.00334e-07
GO:0005515	protein binding	E2F3	E2F-3	E2F transcription factor 3	1.095	2.98672e-11	1.00334e-07
GO:0005515	protein binding	PDGFRA	CD140A|PDGFR-2|PDGFR2	platelet derived growth factor receptor alpha	1.095	2.98672e-11	1.00334e-07
GO:0005515	protein binding	PLEKHG4B	-	pleckstrin homology and RhoGEF domain containing G4B	1.095	2.98672e-11	1.00334e-07
GO:0005515	protein binding	NRXN1	Hs.22998|PTHSL2|SCZD17	neurexin 1	1.095	2.98672e-11	1.00334e-07
GO:0005515	protein binding	PDK3	CMTX6|GS1-358P8.4	pyruvate dehydrogenase kinase 3	1.095	2.98672e-11	1.00334e-07
GO:0005515	protein binding	TRIM16	EBBP	tripartite motif containing 16	1.095	2.98672e-11	1.00334e-07
GO:0005515	protein binding	SPC24	SPBC24	SPC24, NDC80 kinetochore complex component	1.095	2.98672e-11	1.00334e-07
GO:0005515	protein binding	GPSM2	CMCS|DFNB82|LGN|PINS	G-protein signaling modulator 2	1.095	2.98672e-11	1.00334e-07
GO:0005515	protein binding	S100A16	AAG13|DT1P1A7|S100F	S100 calcium binding protein A16	1.095	2.98672e-11	1.00334e-07
GO:0005515	protein binding	ZNF335	MCPH10|NIF-1|NIF1|NIF2	zinc finger protein 335	1.095	2.98672e-11	1.00334e-07
GO:0005515	protein binding	FAM49B	BM-009|L1	family with sequence similarity 49 member B	1.095	2.98672e-11	1.00334e-07
GO:0005515	protein binding	ENAM	ADAI|AI1C|AIH2	enamelin	1.095	2.98672e-11	1.00334e-07
GO:0005515	protein binding	APBA2	D15S1518E|HsT16821|LIN-10|MGC:14091|MINT2|X11-BETA|X11L	amyloid beta precursor protein binding family A member 2	1.095	2.98672e-11	1.00334e-07
GO:0005515	protein binding	RPRD1B	C20orf77|CREPT|NET60|dJ1057B20.2	regulation of nuclear pre-mRNA domain containing 1B	1.095	2.98672e-11	1.00334e-07
GO:0005515	protein binding	PRC1	ASE1	protein regulator of cytokinesis 1	1.095	2.98672e-11	1.00334e-07
GO:0005515	protein binding	HOOK3	HK3	hook microtubule tethering protein 3	1.095	2.98672e-11	1.00334e-07
GO:0005515	protein binding	FOXP4	hFKHLA	forkhead box P4	1.095	2.98672e-11	1.00334e-07
GO:0005515	protein binding	PIM3	pim-3	Pim-3 proto-oncogene, serine/threonine kinase	1.095	2.98672e-11	1.00334e-07
GO:0005515	protein binding	SLIT2	SLIL3|Slit-2	slit guidance ligand 2	1.095	2.98672e-11	1.00334e-07
GO:0005515	protein binding	SKA2	FAM33A	spindle and kinetochore associated complex subunit 2	1.095	2.98672e-11	1.00334e-07
GO:0005515	protein binding	PSMA2	HC3|MU|PMSA2|PSC2	proteasome subunit alpha 2	1.095	2.98672e-11	1.00334e-07
GO:0005515	protein binding	ABLIM3	HMFN1661	actin binding LIM protein family member 3	1.095	2.98672e-11	1.00334e-07
GO:0005515	protein binding	NFYA	CBF-A|CBF-B|HAP2|NF-YA	nuclear transcription factor Y subunit alpha	1.095	2.98672e-11	1.00334e-07
GO:0005515	protein binding	SPTB	EL3|HS2|HSPTB1|SPH2	spectrin beta, erythrocytic	1.095	2.98672e-11	1.00334e-07
GO:0005515	protein binding	ZNF707	-	zinc finger protein 707	1.095	2.98672e-11	1.00334e-07
GO:0005515	protein binding	DCUN1D5	SCCRO5	defective in cullin neddylation 1 domain containing 5	1.095	2.98672e-11	1.00334e-07
GO:0005515	protein binding	SDC1	CD138|SDC|SYND1|syndecan	syndecan 1	1.095	2.98672e-11	1.00334e-07
GO:0005515	protein binding	PKP1	B6P	plakophilin 1	1.095	2.98672e-11	1.00334e-07
GO:0005515	protein binding	ISY1	FSAP33	ISY1 splicing factor homolog	1.095	2.98672e-11	1.00334e-07
GO:0005515	protein binding	PIP5K1C	LCCS3|PIP5K-GAMMA|PIP5K1-gamma|PIP5Kgamma	phosphatidylinositol-4-phosphate 5-kinase type 1 gamma	1.095	2.98672e-11	1.00334e-07
GO:0005515	protein binding	MAT2B	MAT-II|MATIIbeta|Nbla02999|SDR23E1|TGR	methionine adenosyltransferase 2B	1.095	2.98672e-11	1.00334e-07
GO:0005515	protein binding	SIAH1	SIAH1A	siah E3 ubiquitin protein ligase 1	1.095	2.98672e-11	1.00334e-07
GO:0005515	protein binding	ATF3	-	activating transcription factor 3	1.095	2.98672e-11	1.00334e-07
GO:0005515	protein binding	C5orf24	-	chromosome 5 open reading frame 24	1.095	2.98672e-11	1.00334e-07
GO:0005515	protein binding	APBA1	D9S411E|LIN10|MINT1|X11|X11A|X11ALPHA	amyloid beta precursor protein binding family A member 1	1.095	2.98672e-11	1.00334e-07
GO:0005515	protein binding	FCHO1	-	FCH domain only 1	1.095	2.98672e-11	1.00334e-07
GO:0005515	protein binding	ETS2	ETS2IT1	ETS proto-oncogene 2, transcription factor	1.095	2.98672e-11	1.00334e-07
GO:0005515	protein binding	MBD1	CXXC3|PCM1|RFT	methyl-CpG binding domain protein 1	1.095	2.98672e-11	1.00334e-07
GO:0005515	protein binding	ARAP1	CENTD2	ArfGAP with RhoGAP domain, ankyrin repeat and PH domain 1	1.095	2.98672e-11	1.00334e-07
GO:0005515	protein binding	IMPA2	-	inositol monophosphatase 2	1.095	2.98672e-11	1.00334e-07
GO:0005515	protein binding	ANAPC13	APC13|SWM1	anaphase promoting complex subunit 13	1.095	2.98672e-11	1.00334e-07
GO:0005515	protein binding	COMTD1	-	catechol-O-methyltransferase domain containing 1	1.095	2.98672e-11	1.00334e-07
GO:0005515	protein binding	PHF1	MTF2L2|PCL1|PHF2|TDRD19C|hPHF1	PHD finger protein 1	1.095	2.98672e-11	1.00334e-07
GO:0005515	protein binding	PKP4	p0071	plakophilin 4	1.095	2.98672e-11	1.00334e-07
GO:0005515	protein binding	OGDHL	-	oxoglutarate dehydrogenase-like	1.095	2.98672e-11	1.00334e-07
GO:0005515	protein binding	YAF2	-	YY1 associated factor 2	1.095	2.98672e-11	1.00334e-07
GO:0005515	protein binding	HSPB7	cvHSP	heat shock protein family B (small) member 7	1.095	2.98672e-11	1.00334e-07
GO:0005515	protein binding	MBD3	-	methyl-CpG binding domain protein 3	1.095	2.98672e-11	1.00334e-07
GO:0005515	protein binding	ELMO1	CED-12|CED12|ELMO-1	engulfment and cell motility 1	1.095	2.98672e-11	1.00334e-07
GO:0005515	protein binding	RRP8	KIAA0409|NML	ribosomal RNA processing 8, methyltransferase, homolog (yeast)	1.095	2.98672e-11	1.00334e-07
GO:0005515	protein binding	ASCL1	ASH1|HASH1|MASH1|bHLHa46	achaete-scute family bHLH transcription factor 1	1.095	2.98672e-11	1.00334e-07
GO:0005515	protein binding	BCL10	CARMEN|CIPER|CLAP|IMD37|c-E10|mE10	B-cell CLL/lymphoma 10	1.095	2.98672e-11	1.00334e-07
GO:0005515	protein binding	CCND1	BCL1|D11S287E|PRAD1|U21B31	cyclin D1	1.095	2.98672e-11	1.00334e-07
GO:0005515	protein binding	PER3	FASPS3|GIG13	period circadian clock 3	1.095	2.98672e-11	1.00334e-07
GO:0005515	protein binding	MOCS3	UBA4	molybdenum cofactor synthesis 3	1.095	2.98672e-11	1.00334e-07
GO:0005515	protein binding	CISH	BACTS2|CIS|CIS-1|G18|SOCS	cytokine inducible SH2 containing protein	1.095	2.98672e-11	1.00334e-07
GO:0005515	protein binding	NCAPH	BRRN1|CAP-H	non-SMC condensin I complex subunit H	1.095	2.98672e-11	1.00334e-07
GO:0005515	protein binding	CBLB	Cbl-b|Nbla00127|RNF56	Cbl proto-oncogene B	1.095	2.98672e-11	1.00334e-07
GO:0005515	protein binding	RNF170	ADSA|SNAX1	ring finger protein 170	1.095	2.98672e-11	1.00334e-07
GO:0005515	protein binding	SKIV2L2	Dob1|KIAA0052|Mtr4|fSAP118	Ski2 like RNA helicase 2	1.095	2.98672e-11	1.00334e-07
GO:0005515	protein binding	PTPN9	MEG2|PTPMEG2	protein tyrosine phosphatase, non-receptor type 9	1.095	2.98672e-11	1.00334e-07
GO:0005515	protein binding	TIMM23	TIM23	translocase of inner mitochondrial membrane 23	1.095	2.98672e-11	1.00334e-07
GO:0005515	protein binding	GCNT1	C2GNT|C2GNT-L|C2GNT1|G6NT|NACGT2|NAGCT2	glucosaminyl (N-acetyl) transferase 1, core 2	1.095	2.98672e-11	1.00334e-07
GO:0005515	protein binding	DDR1	CAK|CD167|DDR|EDDR1|HGK2|MCK10|NEP|NTRK4|PTK3|PTK3A|RTK6|TRKE	discoidin domain receptor tyrosine kinase 1	1.095	2.98672e-11	1.00334e-07
GO:0005515	protein binding	SEPT8	SEP2	septin 8	1.095	2.98672e-11	1.00334e-07
GO:0005515	protein binding	NCKIPSD	AF3P21|DIP|DIP1|ORF1|SPIN90|VIP54|WASLBP|WISH	NCK interacting protein with SH3 domain	1.095	2.98672e-11	1.00334e-07
GO:0005515	protein binding	UBR4	RBAF600|ZUBR1|p600	ubiquitin protein ligase E3 component n-recognin 4	1.095	2.98672e-11	1.00334e-07
GO:0005515	protein binding	DCLRE1B	APOLLO|SNM1B|SNMIB	DNA cross-link repair 1B	1.095	2.98672e-11	1.00334e-07
GO:0005515	protein binding	TEAD3	DTEF-1|ETFR-1|TEAD-3|TEAD5|TEF-5|TEF5	TEA domain transcription factor 3	1.095	2.98672e-11	1.00334e-07
GO:0005515	protein binding	HMGCR	LDLCQ3	3-hydroxy-3-methylglutaryl-CoA reductase	1.095	2.98672e-11	1.00334e-07
GO:0005515	protein binding	ZNF783	-	zinc finger family member 783	1.095	2.98672e-11	1.00334e-07
GO:0005515	protein binding	PPP1CB	HEL-S-80p|PP-1B|PP1B|PP1beta|PPP1CD	protein phosphatase 1 catalytic subunit beta	1.095	2.98672e-11	1.00334e-07
GO:0005515	protein binding	TET2	KIAA1546|MDS	tet methylcytosine dioxygenase 2	1.095	2.98672e-11	1.00334e-07
GO:0005515	protein binding	URM1	C9orf74	ubiquitin related modifier 1	1.095	2.98672e-11	1.00334e-07
GO:0005515	protein binding	ATXN2	ATX2|SCA2|TNRC13	ataxin 2	1.095	2.98672e-11	1.00334e-07
GO:0005515	protein binding	MRPS27	MRP-S27|S27mt	mitochondrial ribosomal protein S27	1.095	2.98672e-11	1.00334e-07
GO:0005515	protein binding	CCNB1	CCNB	cyclin B1	1.095	2.98672e-11	1.00334e-07
GO:0005515	protein binding	TIMP3	HSMRK222|K222|K222TA2|SFD	TIMP metallopeptidase inhibitor 3	1.095	2.98672e-11	1.00334e-07
GO:0005515	protein binding	FKBP4	FKBP51|FKBP52|FKBP59|HBI|Hsp56|PPIase|p52	FK506 binding protein 4	1.095	2.98672e-11	1.00334e-07
GO:0005515	protein binding	PEAK1	SGK269	pseudopodium enriched atypical kinase 1	1.095	2.98672e-11	1.00334e-07
GO:0005515	protein binding	ID4	IDB4|bHLHb27	inhibitor of DNA binding 4, HLH protein	1.095	2.98672e-11	1.00334e-07
GO:0005515	protein binding	UPF1	HUPF1|NORF1|RENT1|pNORF1|smg-2	UPF1, RNA helicase and ATPase	1.095	2.98672e-11	1.00334e-07
GO:0005515	protein binding	AGO1	EIF2C|EIF2C1|GERP95|Q99|hAgo1	argonaute 1, RISC catalytic component	1.095	2.98672e-11	1.00334e-07
GO:0005515	protein binding	CREB1	CREB|CREB-1	cAMP responsive element binding protein 1	1.095	2.98672e-11	1.00334e-07
GO:0005515	protein binding	EPAS1	ECYT4|HIF2A|HLF|MOP2|PASD2|bHLHe73	endothelial PAS domain protein 1	1.095	2.98672e-11	1.00334e-07
GO:0005515	protein binding	UBTF	NOR-90|UBF|UBF-1|UBF1|UBF2	upstream binding transcription factor, RNA polymerase I	1.095	2.98672e-11	1.00334e-07
GO:0005515	protein binding	GIP	-	gastric inhibitory polypeptide	1.095	2.98672e-11	1.00334e-07
GO:0005515	protein binding	IL1RN	DIRA|ICIL-1RA|IL-1RN|IL-1ra|IL-1ra3|IL1F3|IL1RA|IRAP|MVCD4	interleukin 1 receptor antagonist	1.095	2.98672e-11	1.00334e-07
GO:0005515	protein binding	ZNF124	HZF-16|HZF16|ZK7	zinc finger protein 124	1.095	2.98672e-11	1.00334e-07
GO:0005515	protein binding	SHE	-	Src homology 2 domain containing E	1.095	2.98672e-11	1.00334e-07
GO:0005515	protein binding	CRYAA	CRYA1|CTRCT9|HSPB4	crystallin alpha A	1.095	2.98672e-11	1.00334e-07
GO:0005515	protein binding	CDHR5	MLPCDH|MU-PCDH|MUCDHL|MUPCDH	cadherin related family member 5	1.095	2.98672e-11	1.00334e-07
GO:0005515	protein binding	IWS1	-	IWS1, SUPT6H interacting protein	1.095	2.98672e-11	1.00334e-07
GO:0005515	protein binding	TPP1	CLN2|GIG1|LPIC|SCAR7|TPP-1	tripeptidyl peptidase 1	1.095	2.98672e-11	1.00334e-07
GO:0005515	protein binding	MKNK1	MNK1	MAP kinase interacting serine/threonine kinase 1	1.095	2.98672e-11	1.00334e-07
GO:0005515	protein binding	SCIMP	C17orf87|UNQ5783	SLP adaptor and CSK interacting membrane protein	1.095	2.98672e-11	1.00334e-07
GO:0005515	protein binding	AKAP13	AKAP-13|AKAP-Lbc|ARHGEF13|BRX|HA-3|Ht31|LBC|PRKA13|PROTO-LB|PROTO-LBC|c-lbc|p47	A-kinase anchoring protein 13	1.095	2.98672e-11	1.00334e-07
GO:0005515	protein binding	SIRPB1	CD172b|SIRP-BETA-1	signal regulatory protein beta 1	1.095	2.98672e-11	1.00334e-07
GO:0005515	protein binding	RPP30	TSG15	ribonuclease P/MRP subunit p30	1.095	2.98672e-11	1.00334e-07
GO:0005515	protein binding	KXD1	BORCS4|C10orf50|C19orf50|KXDL|MST096|MSTP096	KxDL motif containing 1	1.095	2.98672e-11	1.00334e-07
GO:0005515	protein binding	EPS15L1	EPS15R	epidermal growth factor receptor pathway substrate 15 like 1	1.095	2.98672e-11	1.00334e-07
GO:0005515	protein binding	TMEM19	-	transmembrane protein 19	1.095	2.98672e-11	1.00334e-07
GO:0005515	protein binding	FOXH1	FAST-1|FAST1	forkhead box H1	1.095	2.98672e-11	1.00334e-07
GO:0005515	protein binding	GREM1	C15DUPq|CKTSF1B1|CRAC1|CRCS4|DAND2|DRM|DUP15q|GREMLIN|HMPS|HMPS1|IHG-2|MPSH|PIG2	gremlin 1, DAN family BMP antagonist	1.095	2.98672e-11	1.00334e-07
GO:0005515	protein binding	GOLGA7	GCP16|GOLGA3AP1|GOLGA7A|HSPC041	golgin A7	1.095	2.98672e-11	1.00334e-07
GO:0005515	protein binding	MTMR12	3-PAP|PIP3AP	myotubularin related protein 12	1.095	2.98672e-11	1.00334e-07
GO:0005515	protein binding	TGOLN2	TGN38|TGN46|TGN48|TGN51|TTGN2	trans-golgi network protein 2	1.095	2.98672e-11	1.00334e-07
GO:0005515	protein binding	RAD51D	BROVCA4|R51H3|RAD51L3|TRAD	RAD51 paralog D	1.095	2.98672e-11	1.00334e-07
GO:0005515	protein binding	ULK3	-	unc-51 like kinase 3	1.095	2.98672e-11	1.00334e-07
GO:0005515	protein binding	MFHAS1	LRRC65|MASL1	malignant fibrous histiocytoma amplified sequence 1	1.095	2.98672e-11	1.00334e-07
GO:0005515	protein binding	CDX1	-	caudal type homeobox 1	1.095	2.98672e-11	1.00334e-07
GO:0005515	protein binding	PFKFB2	PFK-2/FBPase-2	6-phosphofructo-2-kinase/fructose-2,6-biphosphatase 2	1.095	2.98672e-11	1.00334e-07
GO:0005515	protein binding	ATF7	ATFA	activating transcription factor 7	1.095	2.98672e-11	1.00334e-07
GO:0005515	protein binding	GSTO2	GSTO 2-2|bA127L20.1	glutathione S-transferase omega 2	1.095	2.98672e-11	1.00334e-07
GO:0005515	protein binding	IMP4	BXDC4	IMP4 homolog, U3 small nucleolar ribonucleoprotein	1.095	2.98672e-11	1.00334e-07
GO:0005515	protein binding	OPRL1	KOR-3|NOCIR|NOP|NOPr|OOR|ORL1	opioid related nociceptin receptor 1	1.095	2.98672e-11	1.00334e-07
GO:0005515	protein binding	C9orf69	-	chromosome 9 open reading frame 69	1.095	2.98672e-11	1.00334e-07
GO:0005515	protein binding	PXMP4	PMP24	peroxisomal membrane protein 4	1.095	2.98672e-11	1.00334e-07
GO:0005515	protein binding	RNF135	L13|MMFD|REUL|Riplet	ring finger protein 135	1.095	2.98672e-11	1.00334e-07
GO:0005515	protein binding	PLXDC1	TEM3|TEM7	plexin domain containing 1	1.095	2.98672e-11	1.00334e-07
GO:0005515	protein binding	DTX1	hDx-1	deltex E3 ubiquitin ligase 1	1.095	2.98672e-11	1.00334e-07
GO:0005515	protein binding	F11R	CD321|JAM|JAM1|JAMA|JCAM|KAT|PAM-1	F11 receptor	1.095	2.98672e-11	1.00334e-07
GO:0005515	protein binding	MYBPC1	LCCS4|MYBPCC|MYBPCS	myosin binding protein C, slow type	1.095	2.98672e-11	1.00334e-07
GO:0005515	protein binding	RAD51B	R51H2|RAD51L1|REC2	RAD51 paralog B	1.095	2.98672e-11	1.00334e-07
GO:0005515	protein binding	LRRC29	FBL9|FBXL9	leucine rich repeat containing 29	1.095	2.98672e-11	1.00334e-07
GO:0005515	protein binding	MBNL1	EXP|MBNL	muscleblind like splicing regulator 1	1.095	2.98672e-11	1.00334e-07
GO:0005515	protein binding	HMBOX1	HNF1LA|HOT1|PBHNF	homeobox containing 1	1.095	2.98672e-11	1.00334e-07
GO:0005515	protein binding	SOX4	EVI16	SRY-box 4	1.095	2.98672e-11	1.00334e-07
GO:0005515	protein binding	FOCAD	KIAA1797	focadhesin	1.095	2.98672e-11	1.00334e-07
GO:0005515	protein binding	NKD1	Naked1	naked cuticle homolog 1	1.095	2.98672e-11	1.00334e-07
GO:0005515	protein binding	FURIN	FUR|PACE|PCSK3|SPC1	furin, paired basic amino acid cleaving enzyme	1.095	2.98672e-11	1.00334e-07
GO:0005515	protein binding	SH3BP4	BOG25|TTP	SH3 domain binding protein 4	1.095	2.98672e-11	1.00334e-07
GO:0005515	protein binding	SLC35B4	YEA|YEA4	solute carrier family 35 member B4	1.095	2.98672e-11	1.00334e-07
GO:0005515	protein binding	MMS19	MET18|MMS19L|hMMS19	MMS19 homolog, cytosolic iron-sulfur assembly component	1.095	2.98672e-11	1.00334e-07
GO:0005515	protein binding	DNAAF2	C14orf104|CILD10|KTU|PF13	dynein axonemal assembly factor 2	1.095	2.98672e-11	1.00334e-07
GO:0005515	protein binding	BICD2	SMALED2|bA526D8.1	BICD cargo adaptor 2	1.095	2.98672e-11	1.00334e-07
GO:0005515	protein binding	PEX10	NALD|PBD6A|PBD6B|RNF69	peroxisomal biogenesis factor 10	1.095	2.98672e-11	1.00334e-07
GO:0005515	protein binding	CHP1	CHP|SLC9A1BP|Sid470p|p22|p24	calcineurin like EF-hand protein 1	1.095	2.98672e-11	1.00334e-07
GO:0005515	protein binding	PLVAP	FELS|PV-1|PV1|gp68	plasmalemma vesicle associated protein	1.095	2.98672e-11	1.00334e-07
GO:0005515	protein binding	SERPINB5	PI5|maspin	serpin family B member 5	1.095	2.98672e-11	1.00334e-07
GO:0005515	protein binding	LASP1	Lasp-1|MLN50	LIM and SH3 protein 1	1.095	2.98672e-11	1.00334e-07
GO:0005515	protein binding	KRTAP5-6	KRTAP5.6	keratin associated protein 5-6	1.095	2.98672e-11	1.00334e-07
GO:0005515	protein binding	IL6ST	CD130|CDW130|GP130|IL-6RB	interleukin 6 signal transducer	1.095	2.98672e-11	1.00334e-07
GO:0005515	protein binding	DYRK1B	AOMS3|MIRK	dual specificity tyrosine phosphorylation regulated kinase 1B	1.095	2.98672e-11	1.00334e-07
GO:0005515	protein binding	IP6K1	IHPK1|PiUS	inositol hexakisphosphate kinase 1	1.095	2.98672e-11	1.00334e-07
GO:0005515	protein binding	PBX1	-	PBX homeobox 1	1.095	2.98672e-11	1.00334e-07
GO:0005515	protein binding	RGMA	RGM	repulsive guidance molecule family member a	1.095	2.98672e-11	1.00334e-07
GO:0005515	protein binding	SYNGR1	-	synaptogyrin 1	1.095	2.98672e-11	1.00334e-07
GO:0005515	protein binding	INTU	INT|PDZD6|PDZK6	inturned planar cell polarity protein	1.095	2.98672e-11	1.00334e-07
GO:0005515	protein binding	RNF4	RES4-26|SLX5|SNURF	ring finger protein 4	1.095	2.98672e-11	1.00334e-07
GO:0005515	protein binding	HTR3C	-	5-hydroxytryptamine receptor 3C	1.095	2.98672e-11	1.00334e-07
GO:0005515	protein binding	CRMP1	CRMP-1|DPYSL1|DRP-1|DRP1|ULIP-3	collapsin response mediator protein 1	1.095	2.98672e-11	1.00334e-07
GO:0005515	protein binding	C3	AHUS5|ARMD9|ASP|C3a|C3b|CPAMD1|HEL-S-62p	complement C3	1.095	2.98672e-11	1.00334e-07
GO:0005515	protein binding	MPPED2	239FB|C11orf8	metallophosphoesterase domain containing 2	1.095	2.98672e-11	1.00334e-07
GO:0005515	protein binding	RASSF2	CENP-34|RASFADIN	Ras association domain family member 2	1.095	2.98672e-11	1.00334e-07
GO:0005515	protein binding	XBP1	TREB-5|TREB5|XBP-1|XBP2	X-box binding protein 1	1.095	2.98672e-11	1.00334e-07
GO:0005515	protein binding	ZNF69	Cos5|hZNF3	zinc finger protein 69	1.095	2.98672e-11	1.00334e-07
GO:0005515	protein binding	USP49	-	ubiquitin specific peptidase 49	1.095	2.98672e-11	1.00334e-07
GO:0005515	protein binding	PDE9A	HSPDE9A2	phosphodiesterase 9A	1.095	2.98672e-11	1.00334e-07
GO:0005515	protein binding	TUSC2	C3orf11|FUS1|PAP|PDAP2	tumor suppressor candidate 2	1.095	2.98672e-11	1.00334e-07
GO:0005515	protein binding	ZNF501	ZNF|ZNF52	zinc finger protein 501	1.095	2.98672e-11	1.00334e-07
GO:0005515	protein binding	NCK1	NCK|NCKalpha|nck-1	NCK adaptor protein 1	1.095	2.98672e-11	1.00334e-07
GO:0005515	protein binding	STXBP1	MUNC18-1|NSEC1|P67|RBSEC1|UNC18	syntaxin binding protein 1	1.095	2.98672e-11	1.00334e-07
GO:0005515	protein binding	ASS1	ASS|CTLN1	argininosuccinate synthase 1	1.095	2.98672e-11	1.00334e-07
GO:0005515	protein binding	C1orf21	PIG13	chromosome 1 open reading frame 21	1.095	2.98672e-11	1.00334e-07
GO:0005515	protein binding	CKM	CKMM|M-CK	creatine kinase, M-type	1.095	2.98672e-11	1.00334e-07
GO:0005515	protein binding	JAG2	HJ2|SER2	jagged 2	1.095	2.98672e-11	1.00334e-07
GO:0005515	protein binding	CBR4	SDR45C1	carbonyl reductase 4	1.095	2.98672e-11	1.00334e-07
GO:0005515	protein binding	ADAP2	CENTA2|HSA272195|cent-b	ArfGAP with dual PH domains 2	1.095	2.98672e-11	1.00334e-07
GO:0005515	protein binding	CST2	-	cystatin SA	1.095	2.98672e-11	1.00334e-07
GO:0005515	protein binding	FATE1	CT43|FATE	fetal and adult testis expressed 1	1.095	2.98672e-11	1.00334e-07
GO:0005515	protein binding	ORC4	ORC4L|ORC4P	origin recognition complex subunit 4	1.095	2.98672e-11	1.00334e-07
GO:0005515	protein binding	PPM1G	PP2CG|PP2CGAMMA|PPP2CG	protein phosphatase, Mg2+/Mn2+ dependent 1G	1.095	2.98672e-11	1.00334e-07
GO:0005515	protein binding	MGRN1	RNF156	mahogunin ring finger 1	1.095	2.98672e-11	1.00334e-07
GO:0005515	protein binding	CLN6	CLN4A|HsT18960|nclf	ceroid-lipofuscinosis, neuronal 6, late infantile, variant	1.095	2.98672e-11	1.00334e-07
GO:0005515	protein binding	SMARCC1	BAF155|CRACC1|Rsc8|SRG3|SWI3	SWI/SNF related, matrix associated, actin dependent regulator of chromatin subfamily c member 1	1.095	2.98672e-11	1.00334e-07
GO:0005515	protein binding	RBFOX1	2BP1|A2BP1|FOX-1|FOX1|HRNBP1	RNA binding protein, fox-1 homolog 1	1.095	2.98672e-11	1.00334e-07
GO:0005515	protein binding	SLC6A2	NAT1|NET|NET1|SLC6A5	solute carrier family 6 member 2	1.095	2.98672e-11	1.00334e-07
GO:0005515	protein binding	SORT1	Gp95|LDLCQ6|NT3|NTR3	sortilin 1	1.095	2.98672e-11	1.00334e-07
GO:0005515	protein binding	NTNG2	LHLL9381|Lmnt2|NTNG1|bA479K20.1	netrin G2	1.095	2.98672e-11	1.00334e-07
GO:0005515	protein binding	PEX16	PBD8A|PBD8B	peroxisomal biogenesis factor 16	1.095	2.98672e-11	1.00334e-07
GO:0005515	protein binding	GPRIN2	GRIN2|KIAA0514	G protein regulated inducer of neurite outgrowth 2	1.095	2.98672e-11	1.00334e-07
GO:0005515	protein binding	ZBTB16	PLZF|ZNF145	zinc finger and BTB domain containing 16	1.095	2.98672e-11	1.00334e-07
GO:0005515	protein binding	RAB3IL1	GRAB	RAB3A interacting protein like 1	1.095	2.98672e-11	1.00334e-07
GO:0005515	protein binding	IARS	GRIDHH|IARS1|ILERS|ILRS|IRS|PRO0785	isoleucyl-tRNA synthetase	1.095	2.98672e-11	1.00334e-07
GO:0005515	protein binding	PMM1	Sec53	phosphomannomutase 1	1.095	2.98672e-11	1.00334e-07
GO:0005515	protein binding	LAMA1	LAMA|PTBHS|S-LAM-alpha	laminin subunit alpha 1	1.095	2.98672e-11	1.00334e-07
GO:0005515	protein binding	TSHR	CHNG1|LGR3|hTSHR-I	thyroid stimulating hormone receptor	1.095	2.98672e-11	1.00334e-07
GO:0005515	protein binding	SORCS1	hSorCS	sortilin related VPS10 domain containing receptor 1	1.095	2.98672e-11	1.00334e-07
GO:0005515	protein binding	WNT2	INT1L1|IRP	Wnt family member 2	1.095	2.98672e-11	1.00334e-07
GO:0005515	protein binding	SH2D4A	PPP1R38|SH2A	SH2 domain containing 4A	1.095	2.98672e-11	1.00334e-07
GO:0005515	protein binding	MBP	-	myelin basic protein	1.095	2.98672e-11	1.00334e-07
GO:0005515	protein binding	ZFPM1	FOG|FOG1|ZC2HC11A|ZNF408|ZNF89A	zinc finger protein, FOG family member 1	1.095	2.98672e-11	1.00334e-07
GO:0005515	protein binding	IRAK1BP1	AIP70|SIMPL	interleukin 1 receptor associated kinase 1 binding protein 1	1.095	2.98672e-11	1.00334e-07
GO:0005515	protein binding	ANKFY1	ANKHZN|BTBD23|ZFYVE14	ankyrin repeat and FYVE domain containing 1	1.095	2.98672e-11	1.00334e-07
GO:0005515	protein binding	ZBTB7A	FBI-1|FBI1|LRF|TIP21|ZBTB7|ZNF857A|pokemon	zinc finger and BTB domain containing 7A	1.095	2.98672e-11	1.00334e-07
GO:0005515	protein binding	MEIS1	-	Meis homeobox 1	1.095	2.98672e-11	1.00334e-07
GO:0005515	protein binding	MPZL1	MPZL1b|PZR|PZR1b|PZRa|PZRb	myelin protein zero like 1	1.095	2.98672e-11	1.00334e-07
GO:0005515	protein binding	PDS5A	PIG54|SCC-112|SCC112	PDS5 cohesin associated factor A	1.095	2.98672e-11	1.00334e-07
GO:0005515	protein binding	TBC1D14	-	TBC1 domain family member 14	1.095	2.98672e-11	1.00334e-07
GO:0005515	protein binding	VGLL4	VGL-4	vestigial like family member 4	1.095	2.98672e-11	1.00334e-07
GO:0005515	protein binding	FUS	ALS6|ETM4|FUS1|HNRNPP2|POMP75|TLS	FUS RNA binding protein	1.095	2.98672e-11	1.00334e-07
GO:0005515	protein binding	DERL3	C22orf14|IZP6|LLN2|derlin-3	derlin 3	1.095	2.98672e-11	1.00334e-07
GO:0005515	protein binding	C14orf159	-	chromosome 14 open reading frame 159	1.095	2.98672e-11	1.00334e-07
GO:0005515	protein binding	NIPSNAP1	-	nipsnap homolog 1	1.095	2.98672e-11	1.00334e-07
GO:0005515	protein binding	CD8B	CD8B1|LEU2|LY3|LYT3|P37	CD8b molecule	1.095	2.98672e-11	1.00334e-07
GO:0005515	protein binding	ITPKB	IP3-3KB|IP3K|IP3K-B|IP3KB|PIG37	inositol-trisphosphate 3-kinase B	1.095	2.98672e-11	1.00334e-07
GO:0005515	protein binding	BBS7	BBS2L1	Bardet-Biedl syndrome 7	1.095	2.98672e-11	1.00334e-07
GO:0005515	protein binding	PKN3	UTDP4-1	protein kinase N3	1.095	2.98672e-11	1.00334e-07
GO:0005515	protein binding	PNKD	BRP17|DYT8|FKSG19|FPD1|KIPP1184|MR-1|MR1|PDC|PKND1|TAHCCP2	paroxysmal nonkinesigenic dyskinesia	1.095	2.98672e-11	1.00334e-07
GO:0005515	protein binding	CEP135	CEP4|KIAA0635|MCPH8	centrosomal protein 135	1.095	2.98672e-11	1.00334e-07
GO:0005515	protein binding	YOD1	DUBA8|OTUD2|PRO0907	YOD1 deubiquitinase	1.095	2.98672e-11	1.00334e-07
GO:0005515	protein binding	FGB	HEL-S-78p	fibrinogen beta chain	1.095	2.98672e-11	1.00334e-07
GO:0005515	protein binding	EYA4	CMD1J|DFNA10	EYA transcriptional coactivator and phosphatase 4	1.095	2.98672e-11	1.00334e-07
GO:0005515	protein binding	PYCARD	ASC|CARD5|TMS|TMS-1|TMS1	PYD and CARD domain containing	1.095	2.98672e-11	1.00334e-07
GO:0005515	protein binding	PPARD	FAAR|NR1C2|NUC1|NUCI|NUCII|PPARB	peroxisome proliferator activated receptor delta	1.095	2.98672e-11	1.00334e-07
GO:0005515	protein binding	RAP1A	C21KG|G-22K|KREV-1|KREV1|RAP1|SMGP21	RAP1A, member of RAS oncogene family	1.095	2.98672e-11	1.00334e-07
GO:0005515	protein binding	RUVBL1	ECP-54|ECP54|INO80H|NMP 238|NMP238|PONTIN|Pontin52|RVB1|TIH1|TIP49|TIP49A	RuvB like AAA ATPase 1	1.095	2.98672e-11	1.00334e-07
GO:0005515	protein binding	GPKOW	GPATC5|GPATCH5|Spp2|T54	G-patch domain and KOW motifs	1.095	2.98672e-11	1.00334e-07
GO:0005515	protein binding	STAT1	CANDF7|IMD31A|IMD31B|IMD31C|ISGF-3|STAT91	signal transducer and activator of transcription 1	1.095	2.98672e-11	1.00334e-07
GO:0005515	protein binding	PMM2	CDG1|CDG1a|CDGS|PMI|PMI1|PMM 2	phosphomannomutase 2	1.095	2.98672e-11	1.00334e-07
GO:0005515	protein binding	RAB9B	RAB9L|Rab-9L	RAB9B, member RAS oncogene family	1.095	2.98672e-11	1.00334e-07
GO:0005515	protein binding	PGM1	CDG1T|GSD14	phosphoglucomutase 1	1.095	2.98672e-11	1.00334e-07
GO:0005515	protein binding	AP2S1	AP17|CLAPS2|FBH3|FBHOk|HHC3	adaptor related protein complex 2 sigma 1 subunit	1.095	2.98672e-11	1.00334e-07
GO:0005515	protein binding	SMCR8	-	Smith-Magenis syndrome chromosome region, candidate 8	1.095	2.98672e-11	1.00334e-07
GO:0005515	protein binding	RRAD	RAD|RAD1|REM3	RRAD, Ras related glycolysis inhibitor and calcium channel regulator	1.095	2.98672e-11	1.00334e-07
GO:0005515	protein binding	CD300LG	CLM-9|CLM9|NEPMUCIN|TREM-4|TREM4	CD300 molecule like family member g	1.095	2.98672e-11	1.00334e-07
GO:0005515	protein binding	TFCP2	LBP1C|LSF|LSF1D|SEF|TFCP2C	transcription factor CP2	1.095	2.98672e-11	1.00334e-07
GO:0005515	protein binding	DLGAP2	DAP2|SAPAP2	DLG associated protein 2	1.095	2.98672e-11	1.00334e-07
GO:0005515	protein binding	AJUBA	JUB	ajuba LIM protein	1.095	2.98672e-11	1.00334e-07
GO:0005515	protein binding	PKIA	PRKACN1	cAMP-dependent protein kinase inhibitor alpha	1.095	2.98672e-11	1.00334e-07
GO:0005515	protein binding	ARHGAP26	GRAF|GRAF1|OPHN1L|OPHN1L1	Rho GTPase activating protein 26	1.095	2.98672e-11	1.00334e-07
GO:0005515	protein binding	NCLN	NET59	nicalin	1.095	2.98672e-11	1.00334e-07
GO:0005515	protein binding	LENG8	pp13842	leukocyte receptor cluster member 8	1.095	2.98672e-11	1.00334e-07
GO:0005515	protein binding	TEKT4	-	tektin 4	1.095	2.98672e-11	1.00334e-07
GO:0005515	protein binding	POLR1A	A190|AFDCIN|RPA1|RPA194|RPO1-4|RPO14	RNA polymerase I subunit A	1.095	2.98672e-11	1.00334e-07
GO:0005515	protein binding	POM121	P145|POM121A	POM121 transmembrane nucleoporin	1.095	2.98672e-11	1.00334e-07
GO:0005515	protein binding	RXRB	DAUDI6|H-2RIIBP|NR2B2|RCoR-1	retinoid X receptor beta	1.095	2.98672e-11	1.00334e-07
GO:0005515	protein binding	MTMR7	-	myotubularin related protein 7	1.095	2.98672e-11	1.00334e-07
GO:0005515	protein binding	CBS	HIP4	cystathionine-beta-synthase	1.095	2.98672e-11	1.00334e-07
GO:0005515	protein binding	VANGL2	LPP1|LTAP|STB1|STBM|STBM1	VANGL planar cell polarity protein 2	1.095	2.98672e-11	1.00334e-07
GO:0005515	protein binding	UBE2O	E2-230K	ubiquitin conjugating enzyme E2 O	1.095	2.98672e-11	1.00334e-07
GO:0005515	protein binding	COLQ	CMS5|EAD	collagen like tail subunit of asymmetric acetylcholinesterase	1.095	2.98672e-11	1.00334e-07
GO:0005515	protein binding	SNX30	ATG24A	sorting nexin family member 30	1.095	2.98672e-11	1.00334e-07
GO:0005515	protein binding	IRF5	SLEB10	interferon regulatory factor 5	1.095	2.98672e-11	1.00334e-07
GO:0005515	protein binding	MALL	BENE	mal, T-cell differentiation protein like	1.095	2.98672e-11	1.00334e-07
GO:0005515	protein binding	SMUG1	FDG|HMUDG|UNG3	single-strand-selective monofunctional uracil-DNA glycosylase 1	1.095	2.98672e-11	1.00334e-07
GO:0005515	protein binding	SFMBT1	RU1|SFMBT|hSFMBT	Scm-like with four mbt domains 1	1.095	2.98672e-11	1.00334e-07
GO:0005515	protein binding	GIPC1	C19orf3|GIPC|GLUT1CBP|Hs.6454|IIP-1|NIP|RGS19IP1|SEMCAP|SYNECTIIN|SYNECTIN|TIP-2	GIPC PDZ domain containing family member 1	1.095	2.98672e-11	1.00334e-07
GO:0005515	protein binding	TBX6	SCDO5	T-box 6	1.095	2.98672e-11	1.00334e-07
GO:0005515	protein binding	RASSF5	Maxp1|NORE1|NORE1A|NORE1B|RAPL|RASSF3	Ras association domain family member 5	1.095	2.98672e-11	1.00334e-07
GO:0005515	protein binding	ARFIP2	POR1	ADP ribosylation factor interacting protein 2	1.095	2.98672e-11	1.00334e-07
GO:0005515	protein binding	BATF2	SARI	basic leucine zipper ATF-like transcription factor 2	1.095	2.98672e-11	1.00334e-07
GO:0005515	protein binding	LIG3	LIG2	DNA ligase 3	1.095	2.98672e-11	1.00334e-07
GO:0005515	protein binding	CALU	-	calumenin	1.095	2.98672e-11	1.00334e-07
GO:0005515	protein binding	SLC25A48	-	solute carrier family 25 member 48	1.095	2.98672e-11	1.00334e-07
GO:0005515	protein binding	SLK	LOSK|STK2|bA16H23.1|se20-9	STE20 like kinase	1.095	2.98672e-11	1.00334e-07
GO:0005515	protein binding	TBC1D24	DFNA65|DFNB86|DOORS|EIEE16|FIME|TLDC6	TBC1 domain family member 24	1.095	2.98672e-11	1.00334e-07
GO:0005515	protein binding	PLA2G16	AdPLA|H-REV107-1|HRASLS3|HREV107|HREV107-1|HREV107-3|HRSL3	phospholipase A2 group XVI	1.095	2.98672e-11	1.00334e-07
GO:0005515	protein binding	KLF2	LKLF	Kruppel like factor 2	1.095	2.98672e-11	1.00334e-07
GO:0005515	protein binding	APPL1	APPL|DIP13alpha|MODY14	adaptor protein, phosphotyrosine interacting with PH domain and leucine zipper 1	1.095	2.98672e-11	1.00334e-07
GO:0005515	protein binding	ACTR3	ARP3	ARP3 actin related protein 3 homolog	1.095	2.98672e-11	1.00334e-07
GO:0005515	protein binding	MRAP2	C6orf117|bA51G5.2	melanocortin 2 receptor accessory protein 2	1.095	2.98672e-11	1.00334e-07
GO:0005515	protein binding	CD8A	CD8|Leu2|MAL|p32	CD8a molecule	1.095	2.98672e-11	1.00334e-07
GO:0005515	protein binding	SEPT9	AF17q25|MSF|MSF1|NAPB|PNUTL4|SINT1|SeptD1	septin 9	1.095	2.98672e-11	1.00334e-07
GO:0005515	protein binding	BAZ1B	WBSCR10|WBSCR9|WSTF	bromodomain adjacent to zinc finger domain 1B	1.095	2.98672e-11	1.00334e-07
GO:0005515	protein binding	DUSP2	PAC-1|PAC1	dual specificity phosphatase 2	1.095	2.98672e-11	1.00334e-07
GO:0005515	protein binding	EVI5L	-	ecotropic viral integration site 5 like	1.095	2.98672e-11	1.00334e-07
GO:0005515	protein binding	SLC38A2	ATA2|PRO1068|SAT2|SNAT2	solute carrier family 38 member 2	1.095	2.98672e-11	1.00334e-07
GO:0005515	protein binding	APOOL	CXorf33|FAM121A|Mic27|UNQ8193	apolipoprotein O like	1.095	2.98672e-11	1.00334e-07
GO:0005515	protein binding	ARHGDIB	D4|GDIA2|GDID4|LYGDI|Ly-GDI|RAP1GN1|RhoGDI2	Rho GDP dissociation inhibitor beta	1.095	2.98672e-11	1.00334e-07
GO:0005515	protein binding	KCNQ5	Kv7.5	potassium voltage-gated channel subfamily Q member 5	1.095	2.98672e-11	1.00334e-07
GO:0005515	protein binding	AKT1	AKT|CWS6|PKB|PKB-ALPHA|PRKBA|RAC|RAC-ALPHA	AKT serine/threonine kinase 1	1.095	2.98672e-11	1.00334e-07
GO:0005515	protein binding	NAIF1	C9orf90|bA379C10.2	nuclear apoptosis inducing factor 1	1.095	2.98672e-11	1.00334e-07
GO:0005515	protein binding	TMEM128	-	transmembrane protein 128	1.095	2.98672e-11	1.00334e-07
GO:0005515	protein binding	SCAMP2	-	secretory carrier membrane protein 2	1.095	2.98672e-11	1.00334e-07
GO:0005515	protein binding	TBC1D19	-	TBC1 domain family member 19	1.095	2.98672e-11	1.00334e-07
GO:0005515	protein binding	HDAC7	HD7|HD7A|HDAC7A	histone deacetylase 7	1.095	2.98672e-11	1.00334e-07
GO:0005515	protein binding	CSE1L	CAS|CSE1|XPO2	chromosome segregation 1 like	1.095	2.98672e-11	1.00334e-07
GO:0005515	protein binding	CCDC50	C3orf6|DFNA44|YMER	coiled-coil domain containing 50	1.095	2.98672e-11	1.00334e-07
GO:0005515	protein binding	SH3BP2	3BP-2|3BP2|CRBM|CRPM|RES4-23	SH3 domain binding protein 2	1.095	2.98672e-11	1.00334e-07
GO:0005515	protein binding	BCKDK	BCKDKD|BDK	branched chain ketoacid dehydrogenase kinase	1.095	2.98672e-11	1.00334e-07
GO:0005515	protein binding	KHSRP	FBP2|FUBP2|KSRP	KH-type splicing regulatory protein	1.095	2.98672e-11	1.00334e-07
GO:0005515	protein binding	PYCRL	PYCR3	pyrroline-5-carboxylate reductase-like	1.095	2.98672e-11	1.00334e-07
GO:0005515	protein binding	FZR1	CDC20C|CDH1|FZR|FZR2|HCDH|HCDH1	fizzy and cell division cycle 20 related 1	1.095	2.98672e-11	1.00334e-07
GO:0005515	protein binding	GATC	15E1.2	glutamyl-tRNA amidotransferase subunit C	1.095	2.98672e-11	1.00334e-07
GO:0005515	protein binding	RNF20	BRE1|BRE1A|hBRE1	ring finger protein 20	1.095	2.98672e-11	1.00334e-07
GO:0005515	protein binding	M6PR	CD-M6PR|CD-MPR|MPR 46|MPR-46|MPR46|SMPR	mannose-6-phosphate receptor, cation dependent	1.095	2.98672e-11	1.00334e-07
GO:0005515	protein binding	MRAS	M-RAs|R-RAS3|RRAS3	muscle RAS oncogene homolog	1.095	2.98672e-11	1.00334e-07
GO:0005515	protein binding	IGFBP5	IBP5	insulin like growth factor binding protein 5	1.095	2.98672e-11	1.00334e-07
GO:0005515	protein binding	LAMTOR1	C11orf59|PDRO|Ragulator1|p18|p27RF-Rho	late endosomal/lysosomal adaptor, MAPK and MTOR activator 1	1.095	2.98672e-11	1.00334e-07
GO:0005515	protein binding	ARHGEF39	C9orf100	Rho guanine nucleotide exchange factor 39	1.095	2.98672e-11	1.00334e-07
GO:0005515	protein binding	TRIM10	HERF1|RFB30|RNF9	tripartite motif containing 10	1.095	2.98672e-11	1.00334e-07
GO:0005515	protein binding	BRCC3	BRCC36|C6.1A|CXorf53	BRCA1/BRCA2-containing complex subunit 3	1.095	2.98672e-11	1.00334e-07
GO:0005515	protein binding	FOXJ1	FKHL13|HFH-4|HFH4	forkhead box J1	1.095	2.98672e-11	1.00334e-07
GO:0005515	protein binding	ADAMTS5	ADAM-TS 11|ADAM-TS 5|ADAM-TS5|ADAMTS-11|ADAMTS-5|ADAMTS11|ADMP-2	ADAM metallopeptidase with thrombospondin type 1 motif 5	1.095	2.98672e-11	1.00334e-07
GO:0005515	protein binding	CELSR3	ADGRC3|CDHF11|EGFL1|FMI1|HFMI1|MEGF2|RESDA1	cadherin EGF LAG seven-pass G-type receptor 3	1.095	2.98672e-11	1.00334e-07
GO:0005515	protein binding	TTC3	DCRR1|RNF105|TPRDIII	tetratricopeptide repeat domain 3	1.095	2.98672e-11	1.00334e-07
GO:0005515	protein binding	SIN3B	-	SIN3 transcription regulator family member B	1.095	2.98672e-11	1.00334e-07
GO:0005515	protein binding	NUDCD2	NudCL2	NudC domain containing 2	1.095	2.98672e-11	1.00334e-07
GO:0005515	protein binding	LRRFIP2	HUFI-2	LRR binding FLII interacting protein 2	1.095	2.98672e-11	1.00334e-07
GO:0005515	protein binding	ZNF276	CENP-Z|CENPZ|ZADT|ZFP276|ZNF477	zinc finger protein 276	1.095	2.98672e-11	1.00334e-07
GO:0005515	protein binding	ZNF343	dJ734P14.5	zinc finger protein 343	1.095	2.98672e-11	1.00334e-07
GO:0005515	protein binding	CLIC5	DFNB102|DFNB103|MST130|MSTP130	chloride intracellular channel 5	1.095	2.98672e-11	1.00334e-07
GO:0005515	protein binding	CCT4	CCT-DELTA|Cctd|SRB	chaperonin containing TCP1 subunit 4	1.095	2.98672e-11	1.00334e-07
GO:0005515	protein binding	SCNM1	-	sodium channel modifier 1	1.095	2.98672e-11	1.00334e-07
GO:0005515	protein binding	ACVR2A	ACTRII|ACVR2	activin A receptor type 2A	1.095	2.98672e-11	1.00334e-07
GO:0005515	protein binding	SAMHD1	CHBL2|DCIP|HDDC1|MOP-5|SBBI88	SAM and HD domain containing deoxynucleoside triphosphate triphosphohydrolase 1	1.095	2.98672e-11	1.00334e-07
GO:0005515	protein binding	FKBP7	FKBP23|PPIase	FK506 binding protein 7	1.095	2.98672e-11	1.00334e-07
GO:0005515	protein binding	ADAR	ADAR1|AGS6|DRADA|DSH|DSRAD|G1P1|IFI-4|IFI4|K88DSRBP|P136	adenosine deaminase, RNA specific	1.095	2.98672e-11	1.00334e-07
GO:0005515	protein binding	ELP5	C17orf81|DERP6|HSPC002|MST071|MSTP071	elongator acetyltransferase complex subunit 5	1.095	2.98672e-11	1.00334e-07
GO:0005515	protein binding	CDK5R1	CDK5P35|CDK5R|NCK5A|p23|p25|p35|p35nck5a	cyclin dependent kinase 5 regulatory subunit 1	1.095	2.98672e-11	1.00334e-07
GO:0005515	protein binding	TBPL1	MGC:8389|MGC:9620|STUD|TLF|TLP|TRF2	TATA-box binding protein like 1	1.095	2.98672e-11	1.00334e-07
GO:0005515	protein binding	WDR62	C19orf14|MCPH2	WD repeat domain 62	1.095	2.98672e-11	1.00334e-07
GO:0005515	protein binding	LANCL2	GPR69B|TASP	LanC like 2	1.095	2.98672e-11	1.00334e-07
GO:0005515	protein binding	PRCP	HUMPCP|PCP	prolylcarboxypeptidase	1.095	2.98672e-11	1.00334e-07
GO:0005515	protein binding	KIAA1958	-	KIAA1958	1.095	2.98672e-11	1.00334e-07
GO:0005515	protein binding	DLX2	TES-1|TES1	distal-less homeobox 2	1.095	2.98672e-11	1.00334e-07
GO:0005515	protein binding	TLN2	ILWEQ	talin 2	1.095	2.98672e-11	1.00334e-07
GO:0005515	protein binding	TCEANC2	C1orf83	transcription elongation factor A N-terminal and central domain containing 2	1.095	2.98672e-11	1.00334e-07
GO:0005515	protein binding	CEP97	2810403B08Rik|LRRIQ2	centrosomal protein 97	1.095	2.98672e-11	1.00334e-07
GO:0005515	protein binding	STIM1	D11S4896E|GOK|IMD10|STRMK|TAM|TAM1	stromal interaction molecule 1	1.095	2.98672e-11	1.00334e-07
GO:0005515	protein binding	ZNHIT3	TRIP3	zinc finger HIT-type containing 3	1.095	2.98672e-11	1.00334e-07
GO:0005515	protein binding	ZRANB3	4933425L19Rik|AH2	zinc finger RANBP2-type containing 3	1.095	2.98672e-11	1.00334e-07
GO:0005515	protein binding	ASH2L	ASH2|ASH2L1|ASH2L2|Bre2	ASH2 like histone lysine methyltransferase complex subunit	1.095	2.98672e-11	1.00334e-07
GO:0005515	protein binding	RALB	-	RAS like proto-oncogene B	1.095	2.98672e-11	1.00334e-07
GO:0005515	protein binding	TBL3	SAZD|UTP13	transducin beta like 3	1.095	2.98672e-11	1.00334e-07
GO:0005515	protein binding	GLS	AAD20|GAC|GAM|GLS1|KGA	glutaminase	1.095	2.98672e-11	1.00334e-07
GO:0005515	protein binding	SALL4	DRRS|HSAL4|ZNF797	spalt like transcription factor 4	1.095	2.98672e-11	1.00334e-07
GO:0005515	protein binding	TXK	BTKL|PSCTK5|PTK4|RLK|TKL	TXK tyrosine kinase	1.095	2.98672e-11	1.00334e-07
GO:0005515	protein binding	SCLY	SCL|hSCL	selenocysteine lyase	1.095	2.98672e-11	1.00334e-07
GO:0005515	protein binding	FOXC1	ARA|ASGD3|FKHL7|FREAC-3|FREAC3|IGDA|IHG1|IRID1|RIEG3	forkhead box C1	1.095	2.98672e-11	1.00334e-07
GO:0005515	protein binding	PIN4	EPVH|PAR14|PAR17	peptidylprolyl cis/trans isomerase, NIMA-interacting 4	1.095	2.98672e-11	1.00334e-07
GO:0005515	protein binding	CLPB	ANKCLB|HSP78|MEGCANN|MGCA7|SKD3	ClpB homolog, mitochondrial AAA ATPase chaperonin	1.095	2.98672e-11	1.00334e-07
GO:0005515	protein binding	USH2A	RP39|US2|USH2|dJ1111A8.1	usherin	1.095	2.98672e-11	1.00334e-07
GO:0005515	protein binding	STK39	DCHT|PASK|SPAK	serine/threonine kinase 39	1.095	2.98672e-11	1.00334e-07
GO:0005515	protein binding	NPAT	E14|E14/NPAT|p220	nuclear protein, coactivator of histone transcription	1.095	2.98672e-11	1.00334e-07
GO:0005515	protein binding	TEAD2	ETF|TEAD-2|TEF-4|TEF4	TEA domain transcription factor 2	1.095	2.98672e-11	1.00334e-07
GO:0005515	protein binding	PAK4	-	p21 (RAC1) activated kinase 4	1.095	2.98672e-11	1.00334e-07
GO:0005515	protein binding	RND1	ARHS|RHO6|RHOS	Rho family GTPase 1	1.095	2.98672e-11	1.00334e-07
GO:0005515	protein binding	TTC8	BBS8|RP51	tetratricopeptide repeat domain 8	1.095	2.98672e-11	1.00334e-07
GO:0005515	protein binding	RBBP4	NURF55|RBAP48|lin-53	RB binding protein 4, chromatin remodeling factor	1.095	2.98672e-11	1.00334e-07
GO:0005515	protein binding	CAMK2A	CAMKA	calcium/calmodulin dependent protein kinase II alpha	1.095	2.98672e-11	1.00334e-07
GO:0005515	protein binding	VAV3	-	vav guanine nucleotide exchange factor 3	1.095	2.98672e-11	1.00334e-07
GO:0005515	protein binding	FAM199X	CXorf39	family with sequence similarity 199, X-linked	1.095	2.98672e-11	1.00334e-07
GO:0005515	protein binding	HSPA14	HSP70-4|HSP70L1	heat shock protein family A (Hsp70) member 14	1.095	2.98672e-11	1.00334e-07
GO:0005515	protein binding	GNL3L	GNL3B	G protein nucleolar 3 like	1.095	2.98672e-11	1.00334e-07
GO:0005515	protein binding	PCDH17	PCDH68|PCH68	protocadherin 17	1.095	2.98672e-11	1.00334e-07
GO:0005515	protein binding	ZNF79	pT7	zinc finger protein 79	1.095	2.98672e-11	1.00334e-07
GO:0005515	protein binding	PITPNM3	ACKR6|CORD5|NIR1|RDGBA3	PITPNM family member 3	1.095	2.98672e-11	1.00334e-07
GO:0005515	protein binding	NUCB1	CALNUC|NUC	nucleobindin 1	1.095	2.98672e-11	1.00334e-07
GO:0005515	protein binding	TSTD2	C9orf97	thiosulfate sulfurtransferase like domain containing 2	1.095	2.98672e-11	1.00334e-07
GO:0005515	protein binding	MAX	bHLHd4	MYC associated factor X	1.095	2.98672e-11	1.00334e-07
GO:0005515	protein binding	MGA	MAD5|MXD5	MGA, MAX dimerization protein	1.095	2.98672e-11	1.00334e-07
GO:0005515	protein binding	MED22	MED24|SURF5|surf-5	mediator complex subunit 22	1.095	2.98672e-11	1.00334e-07
GO:0005515	protein binding	C12orf49	-	chromosome 12 open reading frame 49	1.095	2.98672e-11	1.00334e-07
GO:0005515	protein binding	FGFR4	CD334|JTK2|TKF	fibroblast growth factor receptor 4	1.095	2.98672e-11	1.00334e-07
GO:0005515	protein binding	CNBP	CNBP1|DM2|PROMM|RNF163|ZCCHC22|ZNF9	CCHC-type zinc finger nucleic acid binding protein	1.095	2.98672e-11	1.00334e-07
GO:0005515	protein binding	HDAC5	HD5|NY-CO-9	histone deacetylase 5	1.095	2.98672e-11	1.00334e-07
GO:0005515	protein binding	HBQ1	HBQ	hemoglobin subunit theta 1	1.095	2.98672e-11	1.00334e-07
GO:0005515	protein binding	CCDC33	CT61|HP11097	coiled-coil domain containing 33	1.095	2.98672e-11	1.00334e-07
GO:0005515	protein binding	ZFP36L1	BRF1|Berg36|ERF-1|ERF1|RNF162B|TIS11B|cMG1	ZFP36 ring finger protein like 1	1.095	2.98672e-11	1.00334e-07
GO:0005515	protein binding	CNKSR3	CNK3|MAGI1	CNKSR family member 3	1.095	2.98672e-11	1.00334e-07
GO:0005515	protein binding	SERPINA5	PAI-3|PAI3|PCI|PCI-B|PLANH3|PROCI	serpin family A member 5	1.095	2.98672e-11	1.00334e-07
GO:0005515	protein binding	BTN3A1	BT3.1|BTF5|BTN3.1|CD277	butyrophilin subfamily 3 member A1	1.095	2.98672e-11	1.00334e-07
GO:0005515	protein binding	SPEN	HIAA0929|MINT|RBM15C|SHARP	spen family transcriptional repressor	1.095	2.98672e-11	1.00334e-07
GO:0005515	protein binding	VCAN	CSPG2|ERVR|GHAP|PG-M|WGN|WGN1	versican	1.095	2.98672e-11	1.00334e-07
GO:0005515	protein binding	DVL3	DRS3	dishevelled segment polarity protein 3	1.095	2.98672e-11	1.00334e-07
GO:0005515	protein binding	SCP2	NLTP|NSL-TP|SCP-2|SCP-CHI|SCP-X|SCPX	sterol carrier protein 2	1.095	2.98672e-11	1.00334e-07
GO:0005515	protein binding	TRIM3	BERP|HAC1|RNF22|RNF97	tripartite motif containing 3	1.095	2.98672e-11	1.00334e-07
GO:0005515	protein binding	HMG20A	HMGX1|HMGXB1	high mobility group 20A	1.095	2.98672e-11	1.00334e-07
GO:0005515	protein binding	FNBP1	FBP17	formin binding protein 1	1.095	2.98672e-11	1.00334e-07
GO:0005515	protein binding	RYK	D3S3195|JTK5|JTK5A|RYK1	receptor-like tyrosine kinase	1.095	2.98672e-11	1.00334e-07
GO:0005515	protein binding	ZNF425	-	zinc finger protein 425	1.095	2.98672e-11	1.00334e-07
GO:0005515	protein binding	RANGAP1	Fug1|RANGAP|SD	Ran GTPase activating protein 1	1.095	2.98672e-11	1.00334e-07
GO:0005515	protein binding	YEATS2	-	YEATS domain containing 2	1.095	2.98672e-11	1.00334e-07
GO:0005515	protein binding	TMEM239	-	transmembrane protein 239	1.095	2.98672e-11	1.00334e-07
GO:0005515	protein binding	RNF115	BCA2|ZNF364	ring finger protein 115	1.095	2.98672e-11	1.00334e-07
GO:0005515	protein binding	HIST1H1C	H1.2|H1C|H1F2|H1s-1	histone cluster 1 H1 family member c	1.095	2.98672e-11	1.00334e-07
GO:0005515	protein binding	AMOTL2	LCCP	angiomotin like 2	1.095	2.98672e-11	1.00334e-07
GO:0005515	protein binding	CARM1	PRMT4	coactivator associated arginine methyltransferase 1	1.095	2.98672e-11	1.00334e-07
GO:0005515	protein binding	UHMK1	KIS|KIST|P-CIP2	U2AF homology motif kinase 1	1.095	2.98672e-11	1.00334e-07
GO:0005515	protein binding	GTF2F1	BTF4|RAP74|TF2F1|TFIIF	general transcription factor IIF subunit 1	1.095	2.98672e-11	1.00334e-07
GO:0005515	protein binding	GFAP	ALXDRD	glial fibrillary acidic protein	1.095	2.98672e-11	1.00334e-07
GO:0005515	protein binding	NEO1	IGDCC2|NGN|NTN1R2	neogenin 1	1.095	2.98672e-11	1.00334e-07
GO:0005515	protein binding	NDUFA13	B16.6|CDA016|CGI-39|GRIM-19|GRIM19	NADH:ubiquinone oxidoreductase subunit A13	1.095	2.98672e-11	1.00334e-07
GO:0005515	protein binding	PRTFDC1	HHGP	phosphoribosyl transferase domain containing 1	1.095	2.98672e-11	1.00334e-07
GO:0005515	protein binding	GATAD2B	MRD18|P66beta|p68	GATA zinc finger domain containing 2B	1.095	2.98672e-11	1.00334e-07
GO:0005515	protein binding	CSF2RA	CD116|CDw116|CSF2R|CSF2RAX|CSF2RAY|CSF2RX|CSF2RY|GM-CSF-R-alpha|GMCSFR|GMR|SMDP4	colony stimulating factor 2 receptor alpha subunit	1.095	2.98672e-11	1.00334e-07
GO:0005515	protein binding	ASPH	AAH|BAH|CASQ2BP1|FDLAB|HAAH|JCTN|junctin	aspartate beta-hydroxylase	1.095	2.98672e-11	1.00334e-07
GO:0005515	protein binding	FRK	GTK|PTK5|RAK	fyn related Src family tyrosine kinase	1.095	2.98672e-11	1.00334e-07
GO:0005515	protein binding	USP13	ISOT3|IsoT-3	ubiquitin specific peptidase 13 (isopeptidase T-3)	1.095	2.98672e-11	1.00334e-07
GO:0005515	protein binding	GJA4	CX37	gap junction protein alpha 4	1.095	2.98672e-11	1.00334e-07
GO:0005515	protein binding	PDGFRB	CD140B|IBGC4|IMF1|JTK12|KOGS|PDGFR|PDGFR-1|PDGFR1|PENTT	platelet derived growth factor receptor beta	1.095	2.98672e-11	1.00334e-07
GO:0005515	protein binding	POLM	Pol Mu|Tdt-N	DNA polymerase mu	1.095	2.98672e-11	1.00334e-07
GO:0005515	protein binding	CNOT2	CDC36|HSPC131|NOT2|NOT2H	CCR4-NOT transcription complex subunit 2	1.095	2.98672e-11	1.00334e-07
GO:0005515	protein binding	MAZ	PUR1|Pur-1|SAF-1|SAF-2|SAF-3|ZF87|ZNF801|Zif87	MYC associated zinc finger protein	1.095	2.98672e-11	1.00334e-07
GO:0005515	protein binding	LSM4	GRP|YER112W	LSM4 homolog, U6 small nuclear RNA and mRNA degradation associated	1.095	2.98672e-11	1.00334e-07
GO:0005515	protein binding	LIMK1	LIMK|LIMK-1	LIM domain kinase 1	1.095	2.98672e-11	1.00334e-07
GO:0005515	protein binding	KCNE4	MIRP3	potassium voltage-gated channel subfamily E regulatory subunit 4	1.095	2.98672e-11	1.00334e-07
GO:0005515	protein binding	VPS33A	MPSPS	VPS33A, CORVET/HOPS core subunit	1.095	2.98672e-11	1.00334e-07
GO:0005515	protein binding	HNRNPLL	HNRPLL|SRRF	heterogeneous nuclear ribonucleoprotein L like	1.095	2.98672e-11	1.00334e-07
GO:0005515	protein binding	DACT1	DAPPER|DAPPER1|DPR1|FRODO|HDPR1|THYEX3	dishevelled binding antagonist of beta catenin 1	1.095	2.98672e-11	1.00334e-07
GO:0005515	protein binding	DNAJC10	ERdj5|JPDI|MTHr|PDIA19	DnaJ heat shock protein family (Hsp40) member C10	1.095	2.98672e-11	1.00334e-07
GO:0005515	protein binding	FSCN1	FAN1|HSN|SNL|p55	fascin actin-bundling protein 1	1.095	2.98672e-11	1.00334e-07
GO:0005515	protein binding	TECPR1	-	tectonin beta-propeller repeat containing 1	1.095	2.98672e-11	1.00334e-07
GO:0005515	protein binding	PIAS2	ARIP3|DIP|MIZ|MIZ1|PIASX|PIASX-ALPHA|PIASX-BETA|SIZ2|ZMIZ4	protein inhibitor of activated STAT 2	1.095	2.98672e-11	1.00334e-07
GO:0005515	protein binding	GPA33	A33	glycoprotein A33	1.095	2.98672e-11	1.00334e-07
GO:0005515	protein binding	MPRIP	M-RIP|MRIP|RHOIP3|RIP3|p116Rip	myosin phosphatase Rho interacting protein	1.095	2.98672e-11	1.00334e-07
GO:0005515	protein binding	PSMA4	HC9|HsT17706|PSC9	proteasome subunit alpha 4	1.095	2.98672e-11	1.00334e-07
GO:0005515	protein binding	RAPGEF1	C3G|GRF2	Rap guanine nucleotide exchange factor 1	1.095	2.98672e-11	1.00334e-07
GO:0005515	protein binding	THRA	AR7|CHNG6|EAR7|ERB-T-1|ERBA|ERBA1|NR1A1|THRA1|THRA2|c-ERBA-1	thyroid hormone receptor, alpha	1.095	2.98672e-11	1.00334e-07
GO:0005515	protein binding	CCDC120	JM11	coiled-coil domain containing 120	1.095	2.98672e-11	1.00334e-07
GO:0005515	protein binding	FOXRED2	ERFAD	FAD dependent oxidoreductase domain containing 2	1.095	2.98672e-11	1.00334e-07
GO:0005515	protein binding	SEPT4	ARTS|BRADEION|CE5B3|H5|MART|PNUTL2|SEP4|hCDCREL-2|hucep-7	septin 4	1.095	2.98672e-11	1.00334e-07
GO:0005515	protein binding	CORO1C	HCRNN4	coronin 1C	1.095	2.98672e-11	1.00334e-07
GO:0005515	protein binding	HOXD12	HOX4H	homeobox D12	1.095	2.98672e-11	1.00334e-07
GO:0005515	protein binding	NFATC4	NF-AT3|NF-ATC4|NFAT3	nuclear factor of activated T-cells 4	1.095	2.98672e-11	1.00334e-07
GO:0005515	protein binding	FGF19	-	fibroblast growth factor 19	1.095	2.98672e-11	1.00334e-07
GO:0005515	protein binding	NUDT4	DIPP2|DIPP2alpha|DIPP2beta|HDCMB47P	nudix hydrolase 4	1.095	2.98672e-11	1.00334e-07
GO:0005515	protein binding	ARL3	ARFL3	ADP ribosylation factor like GTPase 3	1.095	2.98672e-11	1.00334e-07
GO:0005515	protein binding	C8orf37	BBS21|CORD16|RP64|smalltalk	chromosome 8 open reading frame 37	1.095	2.98672e-11	1.00334e-07
GO:0005515	protein binding	UBA52	CEP52|HUBCEP52|L40|RPL40	ubiquitin A-52 residue ribosomal protein fusion product 1	1.095	2.98672e-11	1.00334e-07
GO:0005515	protein binding	PDE1B	HEL-S-79p|PDE1B1|PDES1B	phosphodiesterase 1B	1.095	2.98672e-11	1.00334e-07
GO:0005515	protein binding	COL13A1	CMS19|COLXIIIA1	collagen type XIII alpha 1 chain	1.095	2.98672e-11	1.00334e-07
GO:0005515	protein binding	UBE2R2	CDC34B|E2-CDC34B|UBC3B	ubiquitin conjugating enzyme E2 R2	1.095	2.98672e-11	1.00334e-07
GO:0005515	protein binding	SERPINE1	PAI|PAI-1|PAI1|PLANH1	serpin family E member 1	1.095	2.98672e-11	1.00334e-07
GO:0005515	protein binding	ZBTB8A	BOZF1|ZBTB8|ZNF916A	zinc finger and BTB domain containing 8A	1.095	2.98672e-11	1.00334e-07
GO:0005515	protein binding	GPNMB	HGFIN|NMB	glycoprotein nmb	1.095	2.98672e-11	1.00334e-07
GO:0005515	protein binding	FANCI	KIAA1794	Fanconi anemia complementation group I	1.095	2.98672e-11	1.00334e-07
GO:0005515	protein binding	TNS4	CTEN|PP14434	tensin 4	1.095	2.98672e-11	1.00334e-07
GO:0005515	protein binding	KPNA6	IPOA7|KPNA7	karyopherin subunit alpha 6	1.095	2.98672e-11	1.00334e-07
GO:0005515	protein binding	IGF2	C11orf43|GRDF|IGF-II|PP9974	insulin like growth factor 2	1.095	2.98672e-11	1.00334e-07
GO:0005515	protein binding	FAM156B	TMEM29B	family with sequence similarity 156 member B	1.095	2.98672e-11	1.00334e-07
[truncated: 12,235 more rows]

## Sheet: Down_miRNA_GO_Enrichment
GO_ID	GO_Name	Population_mapped_id	Study_mapped_id	Enrichment	P_value	FDR
GO:0001077	transcriptional activator activity, RNA polymerase II core promoter proximal region sequence-specific binding	239	19	2.461	0.000294556	0.221804
GO:0003677	DNA binding	1413	68	1.49	0.000604747	0.221804
GO:0004190	aspartic-type endopeptidase activity	19	4	6.518	0.00283644	0.265022
GO:0003700	transcription factor activity, sequence-specific DNA binding	859	43	1.55	0.00302851	0.265022
GO:0004829	threonine-tRNA ligase activity	3	2	20.642	0.00305733	0.265022
GO:0004967	glucagon receptor activity	3	2	20.642	0.00305733	0.265022
GO:0043121	neurotrophin binding	3	2	20.642	0.00305733	0.265022
GO:0015467	G-protein activated inward rectifier potassium channel activity	10	3	9.289	0.00339461	0.265022
GO:0044212	transcription regulatory region DNA binding	213	15	2.18	0.00399216	0.265022
GO:0015347	sodium-independent organic anion transmembrane transporter activity	21	4	5.898	0.00416154	0.265022
GO:0004143	diacylglycerol kinase activity	11	3	8.444	0.00455635	0.265022
GO:0035497	cAMP response element binding	13	3	7.145	0.00752666	0.265022
GO:0046872	metal ion binding	1922	81	1.305	0.00755586	0.265022
GO:0030169	low-density lipoprotein particle binding	14	3	6.635	0.00935225	0.265022
GO:0051575	5'-deoxyribose-5-phosphate lyase activity	5	2	12.385	0.00976007	0.265022
GO:0098639	collagen binding involved in cell-matrix adhesion	5	2	12.385	0.00976007	0.265022
GO:0005509	calcium ion binding	697	34	1.51	0.0114066	0.265022
GO:0001227	transcriptional repressor activity, RNA polymerase II transcription regulatory region sequence-specific binding	59	6	3.149	0.0117099	0.265022
GO:0008353	RNA polymerase II carboxy-terminal domain kinase activity	16	3	5.805	0.0137156	0.265022
GO:0022841	potassium ion leak channel activity	16	3	5.805	0.0137156	0.265022
GO:0004969	histamine receptor activity	6	2	10.321	0.0143284	0.265022
GO:0030368	interleukin-17 receptor activity	6	2	10.321	0.0143284	0.265022
GO:0005543	phospholipid binding	81	7	2.676	0.0156983	0.265022
GO:0005249	voltage-gated potassium channel activity	46	5	3.365	0.0159144	0.265022
GO:0003705	transcription factor activity, RNA polymerase II distal enhancer sequence-specific binding	64	6	2.903	0.0170397	0.265022
GO:0001517	N-acetylglucosamine 6-O-sulfotransferase activity	7	2	8.846	0.019634	0.265022
GO:0005004	GPI-linked ephrin receptor activity	7	2	8.846	0.019634	0.265022
GO:0005021	vascular endothelial growth factor-activated receptor activity	7	2	8.846	0.019634	0.265022
GO:0019208	phosphatase regulator activity	7	2	8.846	0.019634	0.265022
GO:0031433	telethonin binding	7	2	8.846	0.019634	0.265022
GO:0044389	ubiquitin-like protein ligase binding	7	2	8.846	0.019634	0.265022
GO:0005242	inward rectifier potassium channel activity	20	3	4.644	0.025385	0.265022
GO:0005005	transmembrane-ephrin receptor activity	8	2	7.741	0.0256244	0.265022
GO:0016712	oxidoreductase activity, acting on paired donors, with incorporation or reduction of molecular oxygen, reduced flavin or flavoprotein as one donor, and incorporation of one atom of oxygen	8	2	7.741	0.0256244	0.265022
GO:0019787	ubiquitin-like protein transferase activity	8	2	7.741	0.0256244	0.265022
GO:0047760	butyrate-CoA ligase activity	8	2	7.741	0.0256244	0.265022
GO:1902282	voltage-gated potassium channel activity involved in ventricular cardiac muscle cell action potential repolarization	8	2	7.741	0.0256244	0.265022
GO:0005267	potassium channel activity	36	4	3.44	0.0280265	0.265022
GO:0004716	signal transducer, downstream of receptor, with protein tyrosine kinase activity	9	2	6.881	0.0322501	0.265022
GO:0016176	superoxide-generating NADPH oxidase activator activity	9	2	6.881	0.0322501	0.265022
GO:0031419	cobalamin binding	9	2	6.881	0.0322501	0.265022
GO:0000406	double-strand/single-strand DNA junction binding	1	1	30.962	0.0322973	0.265022
GO:0001681	sialate O-acetylesterase activity	1	1	30.962	0.0322973	0.265022
GO:0004044	amidophosphoribosyltransferase activity	1	1	30.962	0.0322973	0.265022
GO:0004068	aspartate 1-decarboxylase activity	1	1	30.962	0.0322973	0.265022
GO:0004306	ethanolamine-phosphate cytidylyltransferase activity	1	1	30.962	0.0322973	0.265022
GO:0004423	iduronate-2-sulfatase activity	1	1	30.962	0.0322973	0.265022
GO:0004475	mannose-1-phosphate guanylyltransferase activity	1	1	30.962	0.0322973	0.265022
GO:0004733	pyridoxamine-phosphate oxidase activity	1	1	30.962	0.0322973	0.265022
GO:0004772	sterol O-acyltransferase activity	1	1	30.962	0.0322973	0.265022
GO:0004773	steryl-sulfatase activity	1	1	30.962	0.0322973	0.265022
GO:0004978	corticotropin receptor activity	1	1	30.962	0.0322973	0.265022
GO:0004979	beta-endorphin receptor activity	1	1	30.962	0.0322973	0.265022
GO:0005020	stem cell factor receptor activity	1	1	30.962	0.0322973	0.265022
GO:0005030	neurotrophin receptor activity	1	1	30.962	0.0322973	0.265022
GO:0005035	death receptor activity	1	1	30.962	0.0322973	0.265022
GO:0008444	CDP-diacylglycerol-glycerol-3-phosphate 3-phosphatidyltransferase activity	1	1	30.962	0.0322973	0.265022
GO:0008705	methionine synthase activity	1	1	30.962	0.0322973	0.265022
GO:0008783	agmatinase activity	1	1	30.962	0.0322973	0.265022
GO:0008832	dGTPase activity	1	1	30.962	0.0322973	0.265022
GO:0015132	prostaglandin transmembrane transporter activity	1	1	30.962	0.0322973	0.265022
GO:0015327	cystine:glutamate antiporter activity	1	1	30.962	0.0322973	0.265022
GO:0016213	linoleoyl-CoA desaturase activity	1	1	30.962	0.0322973	0.265022
GO:0019807	aspartoacylase activity	1	1	30.962	0.0322973	0.265022
GO:0030729	acetoacetate-CoA ligase activity	1	1	30.962	0.0322973	0.265022
GO:0031370	eukaryotic initiation factor 4G binding	1	1	30.962	0.0322973	0.265022
GO:0032567	dGTP binding	1	1	30.962	0.0322973	0.265022
GO:0033885	10-hydroxy-9-(phosphonooxy)octadecanoate phosphatase activity	1	1	30.962	0.0322973	0.265022
GO:0035500	MH2 domain binding	1	1	30.962	0.0322973	0.265022
GO:0035501	MH1 domain binding	1	1	30.962	0.0322973	0.265022
GO:0038047	morphine receptor activity	1	1	30.962	0.0322973	0.265022
GO:0042624	ATPase activity, uncoupled	1	1	30.962	0.0322973	0.265022
GO:0047888	fatty acid peroxidase activity	1	1	30.962	0.0322973	0.265022
GO:0047936	glucose 1-dehydrogenase [NAD(P)] activity	1	1	30.962	0.0322973	0.265022
GO:0048270	methionine adenosyltransferase regulator activity	1	1	30.962	0.0322973	0.265022
[truncated: 671 more rows]

## Sheet: Down_miRNA_GO_TargetGene
GO_ID	GO_Name	Gene_symbol	Gene_synonyms	Description	Enrichment	P_value	FDR
[truncated: 2,140 more rows]
