# Supplementary material for: Astragalus polysaccharide promotes latent HIV-1 reactivation via exosome-mediated modulation of the PI3K/AKT/NF-κB axis
Source: Extracell Vesicles Circ Nucl Acids. 2026 Jan 29;7(1):94–113. doi: 10.20517/evcna.2025.148 (PMC13074303; doi:10.20517/evcna.2025.148)
Supplement: Supplementary file 1 [file evcna-7-1-94-SupplementaryMaterials.zip › evcna60148-SupplementaryMaterials/Supplementary Table 11.xlsx]

## Sheet: Read_Me
Table name	Column name	Description
Up_miRNA_GO_Enrichment	GO_ID	GO identifier, consistent with the GO ID in the Gene Ontology database
	GO_Name	GO term name, consistent with Gene Ontology nomenclature
	Population_mapped_id	Number of genes annotated to this GO term in the Gene Ontology database
	Study_mapped_id	Number of differentially expressed genes mapped to this GO term
	Enrichment	Enrichment score; when P values are identical, a higher enrichment indicates a stronger experimental impact on the GO term
	P_value	P value assessing the statistical significance of the GO term (P < 0.01 indicates significant enrichment; highlighted when applicable)
	FDR	False discovery rate; adjusted evaluation of GO term significance based on P values
Up_miRNA_GO_TargetGene	GO_ID	GO identifier, consistent with the GO ID in the Gene Ontology database
	GO_name	GO term name, consistent with Gene Ontology nomenclature
	Gene_symbol	Official gene symbol
	Gene_synonyms	Gene aliases
	Description	Gene description
	Enrichment	Enrichment score; higher values indicate a stronger experimental effect on the GO term
	P_value	P value assessing the statistical significance of the GO term (P < 0.05 indicates significant enrichment; highlighted when applicable)
	FDR	False discovery rate; adjusted evaluation of GO term significance
Down_miRNA_GO_Enrichment	GO_ID	GO identifier, consistent with the GO ID in the Gene Ontology database
	GO_Name	GO term name, consistent with Gene Ontology nomenclature
	Population_mapped_id	Number of genes annotated to this GO term in the Gene Ontology database
	Study_mapped_id	Number of differentially expressed genes mapped to this GO term
	Enrichment	Enrichment score; higher values indicate a stronger experimental impact on the GO term
	P_value	P value assessing the statistical significance of the GO term (P < 0.01 indicates significant enrichment; highlighted when applicable)
	FDR	False discovery rate; adjusted evaluation of GO term significance
Down_miRNA_GO_TargetGene	GO_ID	GO identifier, consistent with the GO ID in the Gene Ontology database
	GO_name	GO term name, consistent with Gene Ontology nomenclature
	Gene_symbol	Official gene symbol
	Gene_synonyms	Gene aliases
	Description	Gene description
	Enrichment	Enrichment score; higher values indicate a stronger experimental effect on the GO term
	P_value	P value assessing the statistical significance of the GO term (P < 0.05 indicates significant enrichment; highlighted when applicable)
	FDR	False discovery rate; adjusted evaluation of GO term significance

## Sheet: Up_miRNA_GO_Enrichment
GO_ID	GO_Name	Population_mapped_id	Study_mapped_id	Enrichment	P_value	FDR
GO:0005634	nucleus	5065	1258	1.113	2.87569e-07	0.000579624
GO:0005829	cytosol	4717	1175	1.117	4.83935e-07	0.00081285
GO:0014069	postsynaptic density	194	68	1.571	3.21136e-05	0.0285359
GO:0030054	cell junction	476	143	1.347	4.38752e-05	0.0340134
GO:0005794	Golgi apparatus	828	231	1.251	6.69571e-05	0.0454181
GO:0005856	cytoskeleton	332	104	1.404	8.00245e-05	0.0454181
GO:0005654	nucleoplasm	2974	743	1.12	8.56266e-05	0.0454181
GO:0000139	Golgi membrane	590	167	1.269	0.00031375	0.137477
GO:0030659	cytoplasmic vesicle membrane	131	46	1.574	0.000541131	0.170505
GO:0031618	nuclear pericentric heterochromatin	9	7	3.487	0.000639274	0.178754
GO:0044327	dendritic spine head	7	6	3.843	0.000695702	0.179776
GO:0043005	neuron projection	232	73	1.411	0.000746409	0.188058
GO:0043197	dendritic spine	109	39	1.604	0.000915592	0.214589
GO:0019898	extrinsic component of membrane	79	30	1.702	0.00116231	0.260307
GO:0005844	polysome	40	18	2.017	0.00119241	0.261242
GO:0005667	transcription factor complex	189	60	1.423	0.00165725	0.308451
GO:0043025	neuronal cell body	304	90	1.327	0.00171396	0.308451
GO:0048471	perinuclear region of cytoplasm	613	167	1.221	0.00200529	0.336822
GO:0016020	membrane	1908	476	1.118	0.00208992	0.337685
GO:0014731	spectrin-associated cytoskeleton	8	6	3.362	0.00225392	0.337685
GO:0015629	actin cytoskeleton	201	62	1.383	0.00300087	0.364319
GO:0008076	voltage-gated potassium channel complex	88	31	1.579	0.00382913	0.400829
GO:0005768	endosome	230	69	1.345	0.00389658	0.400829
GO:0042734	presynaptic membrane	62	23	1.663	0.00582052	0.48285
GO:0043231	intracellular membrane-bounded organelle	596	159	1.196	0.00600839	0.487339
GO:0031226	intrinsic component of plasma membrane	26	12	2.069	0.00602286	0.487339
GO:0045211	postsynaptic membrane	207	62	1.343	0.00620099	0.492075
GO:0030425	dendrite	337	95	1.264	0.00629941	0.49598
GO:0060077	inhibitory synapse	12	7	2.615	0.00740228	0.52497
GO:0008021	synaptic vesicle	86	29	1.512	0.00997097	0.52497
GO:0033063	Rad51B-Rad51C-Rad51D-XRCC2 complex	5	4	3.586	0.0101603	0.52497
GO:0070469	respiratory chain	5	4	3.586	0.0101603	0.52497
GO:0031410	cytoplasmic vesicle	204	60	1.319	0.0105484	0.52497
GO:0005770	late endosome	116	37	1.43	0.0107446	0.52497
GO:0005776	autophagosome	65	23	1.586	0.0110439	0.52497
GO:0002193	MAML1-RBP-Jkappa- ICN1 complex	3	3	4.483	0.0110929	0.52497
GO:0060171	stereocilium membrane	3	3	4.483	0.0110929	0.52497
GO:0048786	presynaptic active zone	28	12	1.921	0.0121458	0.558929
GO:0031965	nuclear membrane	237	68	1.286	0.0123757	0.564356
GO:0035578	azurophil granule lumen	91	30	1.478	0.0125074	0.565247
GO:0005912	adherens junction	45	17	1.694	0.0135403	0.600411
GO:0031966	mitochondrial membrane	77	26	1.514	0.013916	0.601914
GO:0030670	phagocytic vesicle membrane	70	24	1.537	0.0145327	0.623237
GO:0030136	clathrin-coated vesicle	56	20	1.601	0.0153447	0.627242
GO:0005765	lysosomal membrane	272	76	1.253	0.0165058	0.627242
GO:0016323	basolateral plasma membrane	174	51	1.314	0.018429	0.627242
GO:0002116	semaphorin receptor complex	11	6	2.445	0.0199064	0.627242
GO:0005737	cytoplasm	3936	926	1.055	0.0207784	0.627242
GO:0005657	replication fork	17	8	2.11	0.0209617	0.627242
GO:0016581	NuRD complex	17	8	2.11	0.0209617	0.627242
GO:0031527	filopodium membrane	17	8	2.11	0.0209617	0.627242
GO:0001518	voltage-gated sodium channel complex	14	7	2.242	0.0210212	0.627242
GO:0030140	trans-Golgi network transport vesicle	14	7	2.242	0.0210212	0.627242
GO:0030673	axolemma	14	7	2.242	0.0210212	0.627242
GO:0031201	SNARE complex	51	18	1.582	0.0235535	0.627242
GO:0000932	P-body	103	32	1.393	0.0245518	0.627242
GO:0035068	micro-ribonucleoprotein complex	6	4	2.989	0.0250945	0.627242
GO:0043195	terminal bouton	66	22	1.494	0.026051	0.627242
GO:0043234	protein complex	384	102	1.191	0.0265634	0.627242
GO:0005739	mitochondrion	1289	316	1.099	0.0271567	0.627242
GO:0000159	protein phosphatase type 2A complex	21	9	1.921	0.0285578	0.627242
GO:0005730	nucleolus	809	203	1.125	0.0297254	0.627242
GO:0045202	synapse	159	46	1.297	0.0301059	0.627242
GO:0005666	DNA-directed RNA polymerase III complex	18	8	1.992	0.0304997	0.627242
GO:0005577	fibrinogen complex	9	5	2.491	0.0308155	0.627242
GO:0005740	mitochondrial envelope	9	5	2.491	0.0308155	0.627242
GO:0031253	cell projection membrane	9	5	2.491	0.0308155	0.627242
GO:0031463	Cul3-RING ubiquitin ligase complex	67	22	1.472	0.0308397	0.627242
GO:0042470	melanosome	101	31	1.376	0.0312989	0.627242
GO:0055038	recycling endosome membrane	60	20	1.494	0.032817	0.627242
GO:0005925	focal adhesion	392	103	1.178	0.0341869	0.627242
GO:0005802	trans-Golgi network	137	40	1.309	0.0356801	0.627242
GO:0005797	Golgi medial cisterna	4	3	3.362	0.0369524	0.627242
GO:0031417	NatC complex	4	3	3.362	0.0369524	0.627242
GO:0032437	cuticular plate	4	3	3.362	0.0369524	0.627242
GO:0048787	presynaptic active zone membrane	4	3	3.362	0.0369524	0.627242
GO:0070032	synaptobrevin 2-SNAP-25-syntaxin-1a-complexin I complex	4	3	3.362	0.0369524	0.627242
GO:0030864	cortical actin cytoskeleton	39	14	1.609	0.037226	0.627242
GO:0043198	dendritic shaft	32	12	1.681	0.0372301	0.627242
GO:0012505	endomembrane system	107	32	1.341	0.0410343	0.627242
GO:0005874	microtubule	288	77	1.199	0.0422805	0.627242
GO:0030133	transport vesicle	92	28	1.364	0.0434122	0.627242
GO:0005911	cell-cell junction	163	46	1.265	0.0447818	0.627242
GO:0016363	nuclear matrix	100	30	1.345	0.0449725	0.627242
GO:0010494	cytoplasmic stress granule	40	14	1.569	0.0458686	0.627242
GO:0031234	extrinsic component of cytoplasmic side of plasma membrane	66	21	1.426	0.0475508	0.627242
GO:0097197	tetraspanin-enriched microdomain	7	4	2.562	0.0483045	0.627242
GO:0030496	midbody	140	40	1.281	0.0488574	0.627242
GO:0000164	protein phosphatase type 1 complex	13	6	2.069	0.0490684	0.627242
GO:0016580	Sin3 complex	13	6	2.069	0.0490684	0.627242
GO:0030126	COPI vesicle coat	13	6	2.069	0.0490684	0.627242
GO:0030686	90S preribosome	13	6	2.069	0.0490684	0.627242
GO:0097440	apical dendrite	13	6	2.069	0.0490684	0.627242
GO:0005905	clathrin-coated pit	55	18	1.467	0.0492077	0.627242
GO:0017053	transcriptional repressor complex	55	18	1.467	0.0492077	0.627242
GO:0045171	intercellular bridge	44	15	1.528	0.0494643	0.627242
GO:0002133	polycystin complex	2	2	4.483	0.0497481	0.627242
GO:0012510	trans-Golgi network transport vesicle membrane	2	2	4.483	0.0497481	0.627242
GO:0015934	large ribosomal subunit	2	2	4.483	0.0497481	0.627242
GO:0017109	glutamate-cysteine ligase complex	2	2	4.483	0.0497481	0.627242
GO:0030055	cell-substrate junction	2	2	4.483	0.0497481	0.627242
GO:0031436	BRCA1-BARD1 complex	2	2	4.483	0.0497481	0.627242
GO:0032998	Fc-epsilon receptor I complex	2	2	4.483	0.0497481	0.627242
GO:0033065	Rad51C-XRCC3 complex	2	2	4.483	0.0497481	0.627242
GO:0048788	cytoskeleton of presynaptic active zone	2	2	4.483	0.0497481	0.627242
GO:0060187	cell pole	2	2	4.483	0.0497481	0.627242
GO:0070554	synaptobrevin 2-SNAP-25-syntaxin-3-complexin complex	2	2	4.483	0.0497481	0.627242
GO:0097635	extrinsic component of autophagosome membrane	2	2	4.483	0.0497481	0.627242
GO:1990696	USH2 complex	2	2	4.483	0.0497481	0.627242
GO:0008385	IkappaB kinase complex	10	5	2.242	0.0505011	0.627242
GO:0034098	VCP-NPL4-UFD1 AAA ATPase complex	10	5	2.242	0.0505011	0.627242
GO:0035770	ribonucleoprotein granule	10	5	2.242	0.0505011	0.627242
GO:0043083	synaptic cleft	10	5	2.242	0.0505011	0.627242
GO:0032587	ruffle membrane	82	25	1.367	0.053056	0.627242
GO:0031902	late endosome membrane	98	29	1.327	0.0564503	0.627242
GO:0016324	apical plasma membrane	284	75	1.184	0.0566811	0.627242
GO:0030018	Z disc	110	32	1.304	0.058008	0.627242
GO:0035579	specific granule membrane	91	27	1.33	0.0621065	0.627242
GO:0031143	pseudopodium	17	7	1.846	0.0637534	0.627242
GO:0030672	synaptic vesicle membrane	53	17	1.438	0.0652489	0.627242
GO:0000777	condensed chromosome kinetochore	84	25	1.334	0.0683838	0.627242
GO:0030877	beta-catenin destruction complex	14	6	1.921	0.0701038	0.627242
GO:0060170	ciliary membrane	46	15	1.462	0.0706283	0.627242
GO:0071339	MLL1 complex	28	10	1.601	0.0746454	0.627242
GO:0016442	RISC complex	11	5	2.038	0.0759966	0.627242
GO:0017146	NMDA selective glutamate receptor complex	11	5	2.038	0.0759966	0.627242
GO:1990909	Wnt signalosome	11	5	2.038	0.0759966	0.627242
GO:0030315	T-tubule	39	13	1.494	0.0760105	0.627242
GO:0005887	integral component of plasma membrane	1438	343	1.069	0.0767597	0.627242
GO:0005964	phosphorylase kinase complex	5	3	2.69	0.0771407	0.627242
GO:0031228	intrinsic component of Golgi membrane	5	3	2.69	0.0771407	0.627242
GO:0043218	compact myelin	5	3	2.69	0.0771407	0.627242
GO:0045180	basal cortex	5	3	2.69	0.0771407	0.627242
GO:0097526	spliceosomal tri-snRNP complex	5	3	2.69	0.0771407	0.627242
GO:1990234	transferase complex	5	3	2.69	0.0771407	0.627242
GO:1990316	ATG1/ULK1 kinase complex	5	3	2.69	0.0771407	0.627242
GO:0043209	myelin sheath	145	40	1.237	0.0783352	0.627242
GO:0008290	F-actin capping protein complex	8	4	2.242	0.0798671	0.627242
GO:0031209	SCAR complex	8	4	2.242	0.0798671	0.627242
GO:0030027	lamellipodium	158	43	1.22	0.0840684	0.627242
GO:0042101	T cell receptor complex	18	7	1.743	0.0849149	0.627242
GO:0030424	axon	228	60	1.18	0.08513	0.627242
GO:0005769	early endosome	220	58	1.182	0.0867454	0.627242
GO:0005884	actin filament	59	18	1.368	0.0901713	0.627242
GO:0044306	neuron projection terminus	15	6	1.793	0.0955315	0.627242
GO:0001725	stress fiber	48	15	1.401	0.097037	0.627242
GO:0016459	myosin complex	33	11	1.494	0.0979833	0.627242
GO:0005764	lysosome	222	58	1.171	0.0993252	0.627242
GO:0016235	aggresome	37	12	1.454	0.102771	0.627242
GO:0005845	mRNA cap binding complex	12	5	1.868	0.10713	0.627242
GO:0097060	synaptic membrane	19	7	1.652	0.109582	0.627242
GO:0016607	nuclear speck	359	90	1.124	0.114846	0.627242
GO:0005901	caveola	65	19	1.31	0.117988	0.627242
GO:0030117	membrane coat	9	4	1.992	0.119108	0.627242
GO:0034464	BBSome	9	4	1.992	0.119108	0.627242
GO:0070821	tertiary granule membrane	73	21	1.29	0.119111	0.627242
GO:0001726	ruffle	85	24	1.266	0.119447	0.627242
GO:0005892	acetylcholine-gated channel complex	23	8	1.559	0.119904	0.627242
GO:0012506	vesicle membrane	23	8	1.559	0.119904	0.627242
GO:0035097	histone methyltransferase complex	23	8	1.559	0.119904	0.627242
GO:0000790	nuclear chromatin	192	50	1.167	0.12347	0.627242
GO:0030665	clathrin-coated vesicle membrane	42	13	1.388	0.124338	0.627242
GO:0016010	dystrophin-associated glycoprotein complex	16	6	1.681	0.12517	0.627242
GO:0000120	RNA polymerase I transcription factor complex	3	2	2.989	0.127059	0.627242
GO:0000235	astral microtubule	3	2	2.989	0.127059	0.627242
GO:0000799	nuclear condensin complex	3	2	2.989	0.127059	0.627242
GO:0002178	palmitoyltransferase complex	3	2	2.989	0.127059	0.627242
GO:0016533	cyclin-dependent protein kinase 5 holoenzyme complex	3	2	2.989	0.127059	0.627242
GO:0016939	kinesin II complex	3	2	2.989	0.127059	0.627242
GO:0020018	ciliary pocket membrane	3	2	2.989	0.127059	0.627242
GO:0030479	actin cortical patch	3	2	2.989	0.127059	0.627242
GO:0030895	apolipoprotein B mRNA editing enzyme complex	3	2	2.989	0.127059	0.627242
GO:0031981	nuclear lumen	3	2	2.989	0.127059	0.627242
GO:0032299	ribonuclease H2 complex	3	2	2.989	0.127059	0.627242
GO:0032545	CURI complex	3	2	2.989	0.127059	0.627242
GO:0034456	UTP-C complex	3	2	2.989	0.127059	0.627242
GO:0034657	GID complex	3	2	2.989	0.127059	0.627242
GO:0034666	integrin alpha2-beta1 complex	3	2	2.989	0.127059	0.627242
GO:0036195	muscle cell projection membrane	3	2	2.989	0.127059	0.627242
GO:0044530	supraspliceosomal complex	3	2	2.989	0.127059	0.627242
GO:0070033	synaptobrevin 2-SNAP-25-syntaxin-1a-complexin II complex	3	2	2.989	0.127059	0.627242
GO:0070069	cytochrome complex	3	2	2.989	0.127059	0.627242
GO:0071001	U4/U6 snRNP	3	2	2.989	0.127059	0.627242
GO:0090498	extrinsic component of Golgi membrane	3	2	2.989	0.127059	0.627242
GO:0097629	extrinsic component of omegasome membrane	3	2	2.989	0.127059	0.627242
GO:0000127	transcription factor TFIIIC complex	6	3	2.242	0.129187	0.627242
GO:0000137	Golgi cis cisterna	6	3	2.242	0.129187	0.627242
GO:0030118	clathrin coat	6	3	2.242	0.129187	0.627242
GO:0030121	AP-1 adaptor complex	6	3	2.242	0.129187	0.627242
GO:0030132	clathrin coat of coated pit	6	3	2.242	0.129187	0.627242
GO:0031088	platelet dense granule membrane	6	3	2.242	0.129187	0.627242
GO:0031105	septin complex	6	3	2.242	0.129187	0.627242
GO:0042587	glycogen granule	6	3	2.242	0.129187	0.627242
GO:0070847	core mediator complex	6	3	2.242	0.129187	0.627242
GO:1990124	messenger ribonucleoprotein complex	6	3	2.242	0.129187	0.627242
GO:0000123	histone acetyltransferase complex	20	7	1.569	0.137596	0.627242
GO:0000792	heterochromatin	20	7	1.569	0.137596	0.627242
GO:0000118	histone deacetylase complex	35	11	1.409	0.137809	0.627242
GO:1904115	axon cytoplasm	35	11	1.409	0.137809	0.627242
GO:0030173	integral component of Golgi membrane	55	16	1.304	0.147554	0.627242
GO:0030666	endocytic vesicle membrane	67	19	1.271	0.148254	0.627242
GO:0005759	mitochondrial matrix	336	83	1.107	0.158982	0.627242
GO:0001917	photoreceptor inner segment	36	11	1.37	0.160513	0.627242
GO:0030426	growth cone	117	31	1.188	0.163084	0.627242
GO:0072686	mitotic spindle	44	13	1.325	0.16436	0.627242
GO:0016591	DNA-directed RNA polymerase II, holoenzyme	10	4	1.793	0.164846	0.627242
GO:0030123	AP-3 adaptor complex	10	4	1.793	0.164846	0.627242
GO:0043194	axon initial segment	10	4	1.793	0.164846	0.627242
GO:0061700	GATOR2 complex	10	4	1.793	0.164846	0.627242
GO:0072546	ER membrane protein complex	10	4	1.793	0.164846	0.627242
GO:0030175	filopodium	68	19	1.253	0.164868	0.627242
GO:0010008	endosome membrane	189	48	1.139	0.173586	0.627242
GO:0060076	excitatory synapse	25	8	1.435	0.175438	0.627242
GO:0042383	sarcolemma	85	23	1.213	0.176623	0.627242
GO:0009897	external side of plasma membrane	202	51	1.132	0.176958	0.627242
GO:0001741	XY body	14	5	1.601	0.184148	0.627242
GO:0005847	mRNA cleavage and polyadenylation specificity factor complex	14	5	1.601	0.184148	0.627242
GO:0030897	HOPS complex	14	5	1.601	0.184148	0.627242
GO:0031091	platelet alpha granule	14	5	1.601	0.184148	0.627242
GO:0043235	receptor complex	127	33	1.165	0.185049	0.627242
GO:0016328	lateral plasma membrane	53	15	1.269	0.186211	0.627242
GO:0016605	PML body	98	26	1.189	0.186569	0.627242
GO:0016272	prefoldin complex	7	3	1.921	0.189849	0.627242
GO:0016589	NURF complex	7	3	1.921	0.189849	0.627242
GO:0032045	guanyl-nucleotide exchange factor complex	7	3	1.921	0.189849	0.627242
GO:0070531	BRCA1-A complex	7	3	1.921	0.189849	0.627242
GO:0070578	RISC-loading complex	7	3	1.921	0.189849	0.627242
GO:0070776	MOZ/MORF histone acetyltransferase complex	7	3	1.921	0.189849	0.627242
GO:0032809	neuronal cell body membrane	18	6	1.494	0.195549	0.627242
GO:0035145	exon-exon junction complex	22	7	1.426	0.202528	0.627242
GO:0015630	microtubule cytoskeleton	137	35	1.145	0.206658	0.627242
GO:0031519	PcG protein complex	26	8	1.379	0.206793	0.627242
GO:0030139	endocytic vesicle	50	14	1.255	0.209017	0.627242
GO:0009898	cytoplasmic side of plasma membrane	42	12	1.281	0.210737	0.627242
GO:0000444	MIS12/MIND type complex	4	2	2.242	0.217165	0.627242
GO:0000938	GARP complex	4	2	2.242	0.217165	0.627242
GO:0001652	granular component	4	2	2.242	0.217165	0.627242
GO:0005749	mitochondrial respiratory chain complex II, succinate dehydrogenase complex (ubiquinone)	4	2	2.242	0.217165	0.627242
GO:0005785	signal recognition particle receptor complex	4	2	2.242	0.217165	0.627242
GO:0016013	syntrophin complex	4	2	2.242	0.217165	0.627242
GO:0016602	CCAAT-binding factor complex	4	2	2.242	0.217165	0.627242
GO:0031262	Ndc80 complex	4	2	2.242	0.217165	0.627242
GO:0032541	cortical endoplasmic reticulum	4	2	2.242	0.217165	0.627242
GO:0033179	proton-transporting V-type ATPase, V0 domain	4	2	2.242	0.217165	0.627242
GO:0033263	CORVET complex	4	2	2.242	0.217165	0.627242
GO:0033553	rDNA heterochromatin	4	2	2.242	0.217165	0.627242
GO:0070876	SOSS complex	4	2	2.242	0.217165	0.627242
GO:0072558	NLRP1 inflammasome complex	4	2	2.242	0.217165	0.627242
GO:0097524	sperm plasma membrane	4	2	2.242	0.217165	0.627242
GO:1990131	Gtr1-Gtr2 GTPase complex	4	2	2.242	0.217165	0.627242
GO:1990391	DNA repair complex	4	2	2.242	0.217165	0.627242
GO:1990745	EARP complex	4	2	2.242	0.217165	0.627242
GO:1990851	Wnt-Frizzled-LRP5/6 complex	4	2	2.242	0.217165	0.627242
GO:0031093	platelet alpha granule lumen	67	18	1.204	0.222791	0.627242
GO:0000111	nucleotide-excision repair factor 2 complex	1	1	4.483	0.223063	0.627242
GO:0000941	condensed nuclear chromosome inner kinetochore	1	1	4.483	0.223063	0.627242
GO:0002141	stereocilia ankle link	1	1	4.483	0.223063	0.627242
GO:0002142	stereocilia ankle link complex	1	1	4.483	0.223063	0.627242
GO:0005596	collagen type XIV trimer	1	1	4.483	0.223063	0.627242
GO:0005600	collagen type XIII trimer	1	1	4.483	0.223063	0.627242
GO:0005691	U6atac snRNP	1	1	4.483	0.223063	0.627242
GO:0005940	septin ring	1	1	4.483	0.223063	0.627242
GO:0005954	calcium- and calmodulin-dependent protein kinase complex	1	1	4.483	0.223063	0.627242
GO:0009360	DNA polymerase III complex	1	1	4.483	0.223063	0.627242
GO:0031259	uropod membrane	1	1	4.483	0.223063	0.627242
GO:0031302	intrinsic component of endosome membrane	1	1	4.483	0.223063	0.627242
GO:0032144	4-aminobutyrate transaminase complex	1	1	4.483	0.223063	0.627242
GO:0032173	septin collar	1	1	4.483	0.223063	0.627242
GO:0032398	MHC class Ib protein complex	1	1	4.483	0.223063	0.627242
GO:0033193	Lsd1/2 complex	1	1	4.483	0.223063	0.627242
GO:0033597	mitotic checkpoint complex	1	1	4.483	0.223063	0.627242
GO:0034506	chromosome, centromeric core domain	1	1	4.483	0.223063	0.627242
GO:0034693	U11/U12 snRNP	1	1	4.483	0.223063	0.627242
GO:0035355	Toll-like receptor 2-Toll-like receptor 6 protein complex	1	1	4.483	0.223063	0.627242
GO:0036024	protein C inhibitor-TMPRSS7 complex	1	1	4.483	0.223063	0.627242
GO:0036025	protein C inhibitor-TMPRSS11E complex	1	1	4.483	0.223063	0.627242
GO:0036026	protein C inhibitor-PLAT complex	1	1	4.483	0.223063	0.627242
GO:0036027	protein C inhibitor-PLAU complex	1	1	4.483	0.223063	0.627242
GO:0036028	protein C inhibitor-thrombin complex	1	1	4.483	0.223063	0.627242
GO:0036029	protein C inhibitor-KLK3 complex	1	1	4.483	0.223063	0.627242
GO:0036030	protein C inhibitor-plasma kallikrein complex	1	1	4.483	0.223063	0.627242
GO:0036266	Cdc48p-Npl4p-Vms1p AAA ATPase complex	1	1	4.483	0.223063	0.627242
GO:0044220	host cell perinuclear region of cytoplasm	1	1	4.483	0.223063	0.627242
GO:0044317	rod spherule	1	1	4.483	0.223063	0.627242
GO:0044599	AP-5 adaptor complex	1	1	4.483	0.223063	0.627242
GO:0045160	myosin I complex	1	1	4.483	0.223063	0.627242
GO:0046691	intracellular canaliculus	1	1	4.483	0.223063	0.627242
GO:0052718	tRNA-specific adenosine-34 deaminase complex	1	1	4.483	0.223063	0.627242
GO:0070702	inner mucus layer	1	1	4.483	0.223063	0.627242
GO:0070703	outer mucus layer	1	1	4.483	0.223063	0.627242
GO:0070722	Tle3-Aes complex	1	1	4.483	0.223063	0.627242
GO:0071002	U4atac/U6atac snRNP	1	1	4.483	0.223063	0.627242
GO:0071007	U2-type catalytic step 2 spliceosome	1	1	4.483	0.223063	0.627242
GO:0071020	post-spliceosomal complex	1	1	4.483	0.223063	0.627242
GO:0071575	integral component of external side of plasma membrane	1	1	4.483	0.223063	0.627242
GO:0097181	protein C inhibitor-coagulation factor V complex	1	1	4.483	0.223063	0.627242
GO:0097182	protein C inhibitor-coagulation factor Xa complex	1	1	4.483	0.223063	0.627242
GO:0097183	protein C inhibitor-coagulation factor XI complex	1	1	4.483	0.223063	0.627242
GO:0097229	sperm end piece	1	1	4.483	0.223063	0.627242
GO:0097356	perinucleolar compartment	1	1	4.483	0.223063	0.627242
GO:0097444	spine apparatus	1	1	4.483	0.223063	0.627242
GO:0097453	mesaxon	1	1	4.483	0.223063	0.627242
GO:0097505	Rad6-Rad18 complex	1	1	4.483	0.223063	0.627242
GO:0097525	spliceosomal snRNP complex	1	1	4.483	0.223063	0.627242
GO:0098547	lumenal side of Golgi membrane	1	1	4.483	0.223063	0.627242
GO:0098594	mucin granule	1	1	4.483	0.223063	0.627242
GO:0098857	membrane microdomain	1	1	4.483	0.223063	0.627242
GO:0098888	extrinsic component of presynaptic membrane	1	1	4.483	0.223063	0.627242
GO:0098890	extrinsic component of postsynaptic membrane	1	1	4.483	0.223063	0.627242
GO:0099634	postsynaptic specialization membrane	1	1	4.483	0.223063	0.627242
GO:1990031	pinceau fiber	1	1	4.483	0.223063	0.627242
GO:1990032	parallel fiber	1	1	4.483	0.223063	0.627242
GO:1990047	spindle matrix	1	1	4.483	0.223063	0.627242
GO:1990071	TRAPPII protein complex	1	1	4.483	0.223063	0.627242
GO:1990204	oxidoreductase complex	1	1	4.483	0.223063	0.627242
GO:1990298	bub1-bub3 complex	1	1	4.483	0.223063	0.627242
GO:1990356	sumoylated E2 ligase complex	1	1	4.483	0.223063	0.627242
GO:1990707	nuclear subtelomeric heterochromatin	1	1	4.483	0.223063	0.627242
GO:0005913	cell-cell adherens junction	318	77	1.086	0.223239	0.62743
GO:0005605	basal lamina	15	5	1.494	0.228456	0.63672
GO:0031235	intrinsic component of the cytoplasmic side of the plasma membrane	15	5	1.494	0.228456	0.63672
GO:0005788	endoplasmic reticulum lumen	194	48	1.109	0.229723	0.640073
GO:0098793	presynapse	55	15	1.223	0.230276	0.640908
GO:0009986	cell surface	532	126	1.062	0.233934	0.650727
GO:0005840	ribosome	47	13	1.24	0.234767	0.650907
GO:0000407	pre-autophagosomal structure	19	6	1.416	0.235226	0.650907
GO:0005686	U2 snRNP	19	6	1.416	0.235226	0.650907
GO:0032281	AMPA glutamate receptor complex	27	8	1.328	0.240133	0.660458
GO:0005834	heterotrimeric G-protein complex	31	9	1.302	0.240315	0.660458
GO:0016604	nuclear body	264	64	1.087	0.243986	0.669632
GO:0005813	centrosome	417	99	1.064	0.255225	0.682459
GO:0005688	U6 snRNP	8	3	1.681	0.255838	0.682459
GO:0005869	dynactin complex	8	3	1.681	0.255838	0.682459
GO:0008091	spectrin	8	3	1.681	0.255838	0.682459
GO:0008328	ionotropic glutamate receptor complex	8	3	1.681	0.255838	0.682459
GO:0019773	proteasome core complex, alpha-subunit complex	8	3	1.681	0.255838	0.682459
GO:0031301	integral component of organelle membrane	8	3	1.681	0.255838	0.682459
GO:0032009	early phagosome	8	3	1.681	0.255838	0.682459
GO:0034366	spherical high-density lipoprotein particle	8	3	1.681	0.255838	0.682459
GO:0043190	ATP-binding cassette (ABC) transporter complex	8	3	1.681	0.255838	0.682459
GO:0044233	ER-mitochondrion membrane contact site	8	3	1.681	0.255838	0.682459
GO:0072559	NLRP3 inflammasome complex	8	3	1.681	0.255838	0.682459
GO:0055037	recycling endosome	107	27	1.131	0.265638	0.706172
GO:0005721	pericentric heterochromatin	12	4	1.494	0.269862	0.708274
GO:0010369	chromocenter	12	4	1.494	0.269862	0.708274
GO:0036038	MKS complex	12	4	1.494	0.269862	0.708274
GO:0042405	nuclear inclusion body	12	4	1.494	0.269862	0.708274
GO:0016592	mediator complex	36	10	1.245	0.270083	0.708274
GO:0000794	condensed nuclear chromosome	28	8	1.281	0.275107	0.708689
GO:0016234	inclusion body	16	5	1.401	0.275404	0.708689
GO:0034045	pre-autophagosomal structure membrane	16	5	1.401	0.275404	0.708689
GO:0045121	membrane raft	202	49	1.087	0.27602	0.708689
GO:0032993	protein-DNA complex	24	7	1.308	0.276678	0.708689
GO:0043204	perikaryon	108	27	1.121	0.283397	0.708689
GO:0001750	photoreceptor outer segment	49	13	1.189	0.287277	0.708689
GO:0005881	cytoplasmic microtubule	49	13	1.189	0.287277	0.708689
GO:0032154	cleavage furrow	49	13	1.189	0.287277	0.708689
GO:0000151	ubiquitin ligase complex	104	26	1.121	0.288242	0.708689
GO:0005815	microtubule organizing center	152	37	1.091	0.30135	0.708689
GO:0032580	Golgi cisterna membrane	75	19	1.136	0.304695	0.708689
GO:0000775	chromosome, centromeric region	54	14	1.162	0.308903	0.708689
GO:0000138	Golgi trans cisterna	5	2	1.793	0.310514	0.708689
GO:0005642	annulate lamellae	5	2	1.793	0.310514	0.708689
GO:0016469	proton-transporting two-sector ATPase complex	5	2	1.793	0.310514	0.708689
GO:0030061	mitochondrial crista	5	2	1.793	0.310514	0.708689
GO:0031227	intrinsic component of endoplasmic reticulum membrane	5	2	1.793	0.310514	0.708689
GO:0033093	Weibel-Palade body	5	2	1.793	0.310514	0.708689
GO:0033503	HULC complex	5	2	1.793	0.310514	0.708689
GO:0034448	EGO complex	5	2	1.793	0.310514	0.708689
GO:0034706	sodium channel complex	5	2	1.793	0.310514	0.708689
GO:0042406	extrinsic component of endoplasmic reticulum membrane	5	2	1.793	0.310514	0.708689
GO:0044300	cerebellar mossy fiber	5	2	1.793	0.310514	0.708689
GO:0045252	oxoglutarate dehydrogenase complex	5	2	1.793	0.310514	0.708689
GO:0048476	Holliday junction resolvase complex	5	2	1.793	0.310514	0.708689
GO:0070461	SAGA-type complex	5	2	1.793	0.310514	0.708689
GO:0071817	MMXD complex	5	2	1.793	0.310514	0.708689
GO:0098839	postsynaptic density membrane	5	2	1.793	0.310514	0.708689
GO:0002102	podosome	29	8	1.237	0.311342	0.708689
GO:0019005	SCF ubiquitin ligase complex	50	13	1.166	0.314774	0.708689
GO:0097546	ciliary base	25	7	1.255	0.316049	0.708689
GO:0005743	mitochondrial inner membrane	415	97	1.048	0.316839	0.708689
GO:0005622	intracellular	525	122	1.042	0.317704	0.708689
GO:0005697	telomerase holoenzyme complex	21	6	1.281	0.320415	0.708689
GO:0032839	dendrite cytoplasm	21	6	1.281	0.320415	0.708689
GO:0035371	microtubule plus-end	17	5	1.319	0.324043	0.708689
GO:0001939	female pronucleus	9	3	1.494	0.324202	0.708689
GO:0005664	nuclear origin of replication recognition complex	9	3	1.494	0.324202	0.708689
GO:0005677	chromatin silencing complex	9	3	1.494	0.324202	0.708689
GO:0005865	striated muscle thin filament	9	3	1.494	0.324202	0.708689
GO:0016281	eukaryotic translation initiation factor 4F complex	9	3	1.494	0.324202	0.708689
GO:0022626	cytosolic ribosome	9	3	1.494	0.324202	0.708689
GO:0031045	dense core granule	9	3	1.494	0.324202	0.708689
GO:0031616	spindle pole centrosome	9	3	1.494	0.324202	0.708689
GO:0032585	multivesicular body membrane	9	3	1.494	0.324202	0.708689
GO:0032591	dendritic spine membrane	9	3	1.494	0.324202	0.708689
GO:0043596	nuclear replication fork	9	3	1.494	0.324202	0.708689
GO:0044666	MLL3/4 complex	9	3	1.494	0.324202	0.708689
GO:0044754	autolysosome	9	3	1.494	0.324202	0.708689
GO:0005736	DNA-directed RNA polymerase I complex	13	4	1.379	0.326059	0.708689
GO:0030122	AP-2 adaptor complex	13	4	1.379	0.326059	0.708689
GO:0035577	azurophil granule membrane	59	15	1.14	0.328968	0.708689
GO:0005929	cilium	167	40	1.074	0.332302	0.708689
GO:0045335	phagocytic vesicle	38	10	1.18	0.333994	0.708689
GO:0033116	endoplasmic reticulum-Golgi intermediate compartment membrane	68	17	1.121	0.340542	0.708689
GO:0005871	kinesin complex	51	13	1.143	0.342887	0.708689
GO:0032588	trans-Golgi network membrane	81	20	1.107	0.343261	0.708689
GO:0030134	ER to Golgi transport vesicle	26	7	1.207	0.356301	0.708689
GO:0005643	nuclear pore	69	17	1.105	0.365157	0.708689
GO:0000776	kinetochore	82	20	1.093	0.365829	0.708689
GO:0005778	peroxisomal membrane	52	13	1.121	0.371453	0.708689
GO:0030667	secretory granule membrane	91	22	1.084	0.372989	0.708689
GO:0034399	nuclear periphery	18	5	1.245	0.373464	0.708689
GO:0035098	ESC/E(Z) complex	18	5	1.245	0.373464	0.708689
GO:0101003	ficolin-1-rich granule membrane	61	15	1.102	0.381704	0.708689
GO:0031011	Ino80 complex	14	4	1.281	0.382824	0.708689
GO:0034362	low-density lipoprotein particle	14	4	1.281	0.382824	0.708689
GO:0031941	filamentous actin	31	8	1.157	0.386069	0.708689
GO:0005687	U4 snRNP	10	3	1.345	0.392497	0.708689
GO:0044224	juxtaparanode region of axon	10	3	1.345	0.392497	0.708689
GO:0044798	nuclear transcription factor complex	10	3	1.345	0.392497	0.708689
GO:0044853	plasma membrane raft	10	3	1.345	0.392497	0.708689
GO:0005783	endoplasmic reticulum	840	191	1.019	0.392925	0.708689
GO:0000152	nuclear ubiquitin ligase complex	2	1	2.242	0.396379	0.708689
GO:0000308	cytoplasmic cyclin-dependent protein kinase holoenzyme complex	2	1	2.242	0.396379	0.708689
GO:0000333	telomerase catalytic core complex	2	1	2.242	0.396379	0.708689
GO:0000805	X chromosome	2	1	2.242	0.396379	0.708689
GO:0000806	Y chromosome	2	1	2.242	0.396379	0.708689
GO:0000818	nuclear MIS12/MIND complex	2	1	2.242	0.396379	0.708689
GO:0000939	condensed chromosome inner kinetochore	2	1	2.242	0.396379	0.708689
GO:0002944	cyclin K-CDK12 complex	2	1	2.242	0.396379	0.708689
GO:0002945	cyclin K-CDK13 complex	2	1	2.242	0.396379	0.708689
GO:0005584	collagen type I trimer	2	1	2.242	0.396379	0.708689
GO:0005608	laminin-3 complex	2	1	2.242	0.396379	0.708689
GO:0005674	transcription factor TFIIF complex	2	1	2.242	0.396379	0.708689
GO:0005889	hydrogen:potassium-exchanging ATPase complex	2	1	2.242	0.396379	0.708689
GO:0005900	oncostatin-M receptor complex	2	1	2.242	0.396379	0.708689
GO:0005960	glycine cleavage complex	2	1	2.242	0.396379	0.708689
GO:0010370	perinucleolar chromocenter	2	1	2.242	0.396379	0.708689
GO:0018444	translation release factor complex	2	1	2.242	0.396379	0.708689
GO:0019867	outer membrane	2	1	2.242	0.396379	0.708689
GO:0030849	autosome	2	1	2.242	0.396379	0.708689
GO:0030892	mitotic cohesin complex	2	1	2.242	0.396379	0.708689
GO:0031251	PAN complex	2	1	2.242	0.396379	0.708689
GO:0031501	mannosyltransferase complex	2	1	2.242	0.396379	0.708689
GO:0031510	SUMO activating enzyme complex	2	1	2.242	0.396379	0.708689
GO:0031933	telomeric heterochromatin	2	1	2.242	0.396379	0.708689
GO:0032301	MutSalpha complex	2	1	2.242	0.396379	0.708689
GO:0032302	MutSbeta complex	2	1	2.242	0.396379	0.708689
GO:0032311	angiogenin-PRI complex	2	1	2.242	0.396379	0.708689
GO:0032589	neuron projection membrane	2	1	2.242	0.396379	0.708689
GO:0033178	proton-transporting two-sector ATPase complex, catalytic domain	2	1	2.242	0.396379	0.708689
GO:0033181	plasma membrane proton-transporting V-type ATPase complex	2	1	2.242	0.396379	0.708689
GO:0033768	SUMO-targeted ubiquitin ligase complex	2	1	2.242	0.396379	0.708689
GO:0034066	RIC1-RGP1 guanyl-nucleotide exchange factor complex	2	1	2.242	0.396379	0.708689
GO:0034667	integrin alpha3-beta1 complex	2	1	2.242	0.396379	0.708689
GO:0034686	integrin alphav-beta8 complex	2	1	2.242	0.396379	0.708689
GO:0034687	integrin alphaL-beta2 complex	2	1	2.242	0.396379	0.708689
GO:0034702	ion channel complex	2	1	2.242	0.396379	0.708689
GO:0034751	aryl hydrocarbon receptor complex	2	1	2.242	0.396379	0.708689
GO:0035517	PR-DUB complex	2	1	2.242	0.396379	0.708689
GO:0035692	macrophage migration inhibitory factor receptor complex	2	1	2.242	0.396379	0.708689
GO:0036501	UFD1-NPL4 complex	2	1	2.242	0.396379	0.708689
GO:0038039	G-protein coupled receptor heterodimeric complex	2	1	2.242	0.396379	0.708689
GO:0042175	nuclear outer membrane-endoplasmic reticulum membrane network	2	1	2.242	0.396379	0.708689
GO:0042583	chromaffin granule	2	1	2.242	0.396379	0.708689
GO:0042720	mitochondrial inner membrane peptidase complex	2	1	2.242	0.396379	0.708689
GO:0042824	MHC class I peptide loading complex	2	1	2.242	0.396379	0.708689
GO:0043293	apoptosome	2	1	2.242	0.396379	0.708689
GO:0044301	climbing fiber	2	1	2.242	0.396379	0.708689
GO:0044609	DBIRD complex	2	1	2.242	0.396379	0.708689
GO:0044753	amphisome	2	1	2.242	0.396379	0.708689
GO:0045273	respiratory chain complex II	2	1	2.242	0.396379	0.708689
GO:0048269	methionine adenosyltransferase complex	2	1	2.242	0.396379	0.708689
GO:0060342	photoreceptor inner segment membrane	2	1	2.242	0.396379	0.708689
GO:0061673	mitotic spindle astral microtubule	2	1	2.242	0.396379	0.708689
GO:0070274	RES complex	2	1	2.242	0.396379	0.708689
GO:0070369	beta-catenin-TCF7L2 complex	2	1	2.242	0.396379	0.708689
GO:0070436	Grb2-EGFR complex	2	1	2.242	0.396379	0.708689
GO:0070603	SWI/SNF superfamily-type complex	2	1	2.242	0.396379	0.708689
GO:0071144	SMAD2-SMAD3 protein complex	2	1	2.242	0.396379	0.708689
GO:0071595	Nem1-Spo7 phosphatase complex	2	1	2.242	0.396379	0.708689
GO:0072534	perineuronal net	2	1	2.242	0.396379	0.708689
GO:0072563	endothelial microparticle	2	1	2.242	0.396379	0.708689
GO:0090571	RNA polymerase II transcription repressor complex	2	1	2.242	0.396379	0.708689
GO:0097129	cyclin D2-CDK4 complex	2	1	2.242	0.396379	0.708689
GO:0097135	cyclin E2-CDK2 complex	2	1	2.242	0.396379	0.708689
GO:0097450	astrocyte end-foot	2	1	2.242	0.396379	0.708689
GO:0097487	multivesicular body, internal vesicle	2	1	2.242	0.396379	0.708689
GO:0097632	extrinsic component of pre-autophagosomal structure membrane	2	1	2.242	0.396379	0.708689
GO:0097637	integral component of autophagosome membrane	2	1	2.242	0.396379	0.708689
GO:0098797	plasma membrane protein complex	2	1	2.242	0.396379	0.708689
GO:0099503	secretory vesicle	2	1	2.242	0.396379	0.708689
GO:1902560	GMP reductase complex	2	1	2.242	0.396379	0.708689
GO:1902636	kinociliary basal body	2	1	2.242	0.396379	0.708689
GO:1902911	protein kinase complex	2	1	2.242	0.396379	0.708689
GO:1990429	peroxisomal importomer complex	2	1	2.242	0.396379	0.708689
GO:1990589	ATF4-CREB1 transcription factor complex	2	1	2.242	0.396379	0.708689
GO:1990622	CHOP-ATF3 complex	2	1	2.242	0.396379	0.708689
GO:1990682	CSF1-CSF1R complex	2	1	2.242	0.396379	0.708689
GO:1990723	cytoplasmic periphery of the nuclear pore complex	2	1	2.242	0.396379	0.708689
GO:1990752	microtubule end	2	1	2.242	0.396379	0.708689
GO:0032420	stereocilium	27	7	1.162	0.39696	0.708689
GO:0005793	endoplasmic reticulum-Golgi intermediate compartment	66	16	1.087	0.399003	0.708689
GO:0000220	vacuolar proton-transporting V-type ATPase, V0 domain	6	2	1.494	0.401178	0.708689
GO:0000796	condensin complex	6	2	1.494	0.401178	0.708689
GO:0000808	origin recognition complex	6	2	1.494	0.401178	0.708689
GO:0005658	alpha DNA polymerase:primase complex	6	2	1.494	0.401178	0.708689
GO:0005828	kinetochore microtubule	6	2	1.494	0.401178	0.708689
GO:0016012	sarcoglycan complex	6	2	1.494	0.401178	0.708689
GO:0016460	myosin II complex	6	2	1.494	0.401178	0.708689
GO:0030130	clathrin coat of trans-Golgi network vesicle	6	2	1.494	0.401178	0.708689
GO:0030893	meiotic cohesin complex	6	2	1.494	0.401178	0.708689
GO:0031265	CD95 death-inducing signaling complex	6	2	1.494	0.401178	0.708689
GO:0034388	Pwp2p-containing subcomplex of 90S preribosome	6	2	1.494	0.401178	0.708689
GO:0034705	potassium channel complex	6	2	1.494	0.401178	0.708689
GO:0034715	pICln-Sm protein complex	6	2	1.494	0.401178	0.708689
GO:0035748	myelin sheath abaxonal region	6	2	1.494	0.401178	0.708689
GO:0035749	myelin sheath adaxonal region	6	2	1.494	0.401178	0.708689
GO:0044354	macropinosome	6	2	1.494	0.401178	0.708689
GO:0046696	lipopolysaccharide receptor complex	6	2	1.494	0.401178	0.708689
GO:0061617	MICOS complex	6	2	1.494	0.401178	0.708689
GO:0071010	prespliceosome	6	2	1.494	0.401178	0.708689
GO:0071458	integral component of cytoplasmic side of endoplasmic reticulum membrane	6	2	1.494	0.401178	0.708689
GO:0071986	Ragulator complex	6	2	1.494	0.401178	0.708689
GO:0097169	AIM2 inflammasome complex	6	2	1.494	0.401178	0.708689
GO:0097227	sperm annulus	6	2	1.494	0.401178	0.708689
GO:0097433	dense body	6	2	1.494	0.401178	0.708689
GO:0097730	non-motile cilium	23	6	1.169	0.409074	0.720743
GO:0071944	cell periphery	36	9	1.121	0.411481	0.724223
GO:0001772	immunological synapse	32	8	1.121	0.423819	0.742956
GO:0005875	microtubule associated complex	32	8	1.121	0.423819	0.742956
GO:0090575	RNA polymerase II transcription factor complex	32	8	1.121	0.423819	0.742956
GO:0005578	proteinaceous extracellular matrix	253	58	1.028	0.430473	0.754094
GO:0030669	clathrin-coated endocytic vesicle membrane	41	10	1.093	0.433645	0.758202
GO:0005671	Ada2/Gcn5/Ada3 transcription activator complex	15	4	1.195	0.438958	0.762332
GO:0005779	integral component of peroxisomal membrane	15	4	1.195	0.438958	0.762332
GO:0031083	BLOC-1 complex	15	4	1.195	0.438958	0.762332
GO:1903561	extracellular vesicle	50	12	1.076	0.440832	0.764665
GO:0070062	extracellular exosome	2784	624	1.005	0.449871	0.771154
GO:0030057	desmosome	24	6	1.121	0.453206	0.771154
GO:0005890	sodium:potassium-exchanging ATPase complex	11	3	1.223	0.458827	0.771154
GO:0016471	vacuolar proton-transporting V-type ATPase complex	11	3	1.223	0.458827	0.771154
GO:0031462	Cul2-RING ubiquitin ligase complex	11	3	1.223	0.458827	0.771154
GO:0033270	paranode region of axon	11	3	1.223	0.458827	0.771154
GO:0034663	endoplasmic reticulum chaperone complex	11	3	1.223	0.458827	0.771154
GO:0005801	cis-Golgi network	42	10	1.067	0.46688	0.771154
GO:0005922	connexin complex	20	5	1.121	0.471423	0.771154
GO:0030660	Golgi-associated vesicle membrane	20	5	1.121	0.471423	0.771154
GO:0030863	cortical cytoskeleton	20	5	1.121	0.471423	0.771154
GO:0035869	ciliary transition zone	20	5	1.121	0.471423	0.771154
GO:0051233	spindle midzone	20	5	1.121	0.471423	0.771154
GO:0030176	integral component of endoplasmic reticulum membrane	100	23	1.031	0.472625	0.771154
GO:0005891	voltage-gated calcium channel complex	29	7	1.082	0.477744	0.771154
GO:0071556	integral component of lumenal side of endoplasmic reticulum membrane	29	7	1.082	0.477744	0.771154
GO:0005789	endoplasmic reticulum membrane	870	195	1.005	0.482759	0.771154
GO:0000243	commitment complex	7	2	1.281	0.48571	0.771154
GO:0001940	male pronucleus	7	2	1.281	0.48571	0.771154
GO:0005952	cAMP-dependent protein kinase complex	7	2	1.281	0.48571	0.771154
GO:0016461	unconventional myosin complex	7	2	1.281	0.48571	0.771154
GO:0031390	Ctf18 RFC-like complex	7	2	1.281	0.48571	0.771154
GO:0031931	TORC1 complex	7	2	1.281	0.48571	0.771154
GO:0032592	integral component of mitochondrial membrane	7	2	1.281	0.48571	0.771154
GO:0070938	contractile ring	7	2	1.281	0.48571	0.771154
GO:0071546	pi-body	7	2	1.281	0.48571	0.771154
GO:0072357	PTW/PP1 phosphatase complex	7	2	1.281	0.48571	0.771154
GO:0031901	early endosome membrane	123	28	1.021	0.486591	0.771154
GO:0031594	neuromuscular junction	56	13	1.041	0.487017	0.771154
GO:0000178	exosome (RNase complex)	16	4	1.121	0.493476	0.771154
GO:0030014	CCR4-NOT complex	16	4	1.121	0.493476	0.771154
GO:0030532	small nuclear ribonucleoprotein complex	16	4	1.121	0.493476	0.771154
GO:0031904	endosome lumen	16	4	1.121	0.493476	0.771154
GO:0080008	Cul4-RING E3 ubiquitin ligase complex	16	4	1.121	0.493476	0.771154
GO:0032040	small-subunit processome	34	8	1.055	0.498387	0.771154
GO:0005747	mitochondrial respiratory chain complex I	43	10	1.043	0.499745	0.771154
GO:0005903	brush border	52	12	1.035	0.500823	0.771154
GO:0005938	cell cortex	124	28	1.012	0.50589	0.771154
GO:0005741	mitochondrial outer membrane	151	34	1.009	0.507149	0.771154
GO:0030904	retromer complex	21	5	1.067	0.518614	0.771154
GO:0000780	condensed nuclear chromosome, centromeric region	12	3	1.121	0.521816	0.771154
GO:0030131	clathrin adaptor complex	12	3	1.121	0.521816	0.771154
GO:0032433	filopodium tip	12	3	1.121	0.521816	0.771154
GO:0033391	chromatoid body	12	3	1.121	0.521816	0.771154
GO:0035102	PRC1 complex	12	3	1.121	0.521816	0.771154
GO:0071564	npBAF complex	12	3	1.121	0.521816	0.771154
GO:0030529	intracellular ribonucleoprotein complex	116	26	1.005	0.525319	0.771154
GO:0043202	lysosomal lumen	89	20	1.007	0.526529	0.771154
GO:0000322	storage vacuole	3	1	1.494	0.531039	0.771154
GO:0000811	GINS complex	3	1	1.494	0.531039	0.771154
GO:0000814	ESCRT II complex	3	1	1.494	0.531039	0.771154
GO:0000836	Hrd1p ubiquitin ligase complex	3	1	1.494	0.531039	0.771154
GO:0000839	Hrd1p ubiquitin ligase ERAD-L complex	3	1	1.494	0.531039	0.771154
GO:0005583	fibrillar collagen trimer	3	1	1.494	0.531039	0.771154
GO:0005588	collagen type V trimer	3	1	1.494	0.531039	0.771154
GO:0005589	collagen type VI trimer	3	1	1.494	0.531039	0.771154
GO:0005606	laminin-1 complex	3	1	1.494	0.531039	0.771154
GO:0005826	actomyosin contractile ring	3	1	1.494	0.531039	0.771154
GO:0005873	plus-end kinesin complex	3	1	1.494	0.531039	0.771154
GO:0005896	interleukin-6 receptor complex	3	1	1.494	0.531039	0.771154
GO:0005899	insulin receptor complex	3	1	1.494	0.531039	0.771154
GO:0005927	muscle tendon junction	3	1	1.494	0.531039	0.771154
GO:0005967	mitochondrial pyruvate dehydrogenase complex	3	1	1.494	0.531039	0.771154
GO:0005971	ribonucleoside-diphosphate reductase complex	3	1	1.494	0.531039	0.771154
GO:0009328	phenylalanine-tRNA ligase complex	3	1	1.494	0.531039	0.771154
GO:0009331	glycerol-3-phosphate dehydrogenase complex	3	1	1.494	0.531039	0.771154
GO:0014802	terminal cisterna	3	1	1.494	0.531039	0.771154
GO:0016942	insulin-like growth factor binding protein complex	3	1	1.494	0.531039	0.771154
GO:0019815	B cell receptor complex	3	1	1.494	0.531039	0.771154
GO:0030663	COPI-coated vesicle membrane	3	1	1.494	0.531039	0.771154
GO:0030956	glutamyl-tRNA(Gln) amidotransferase complex	3	1	1.494	0.531039	0.771154
GO:0030990	intraciliary transport particle	3	1	1.494	0.531039	0.771154
GO:0031094	platelet dense tubular network	3	1	1.494	0.531039	0.771154
GO:0031205	endoplasmic reticulum Sec complex	3	1	1.494	0.531039	0.771154
GO:0031515	tRNA (m1A) methyltransferase complex	3	1	1.494	0.531039	0.771154
GO:0032444	activin responsive factor complex	3	1	1.494	0.531039	0.771154
GO:0032449	CBM complex	3	1	1.494	0.531039	0.771154
GO:0032937	SREBP-SCAP-Insig complex	3	1	1.494	0.531039	0.771154
GO:0032983	kainate selective glutamate receptor complex	3	1	1.494	0.531039	0.771154
GO:0032991	macromolecular complex	3	1	1.494	0.531039	0.771154
GO:0033150	cytoskeletal calyx	3	1	1.494	0.531039	0.771154
GO:0033185	dolichol-phosphate-mannose synthase complex	3	1	1.494	0.531039	0.771154
GO:0033186	CAF-1 complex	3	1	1.494	0.531039	0.771154
GO:0033565	ESCRT-0 complex	3	1	1.494	0.531039	0.771154
GO:0033596	TSC1-TSC2 complex	3	1	1.494	0.531039	0.771154
GO:0034274	Atg12-Atg5-Atg16 complex	3	1	1.494	0.531039	0.771154
GO:0034455	t-UTP complex	3	1	1.494	0.531039	0.771154
GO:0034457	Mpp10 complex	3	1	1.494	0.531039	0.771154
GO:0034673	inhibin-betaglycan-ActRII complex	3	1	1.494	0.531039	0.771154
GO:0035189	Rb-E2F complex	3	1	1.494	0.531039	0.771154
GO:0042588	zymogen granule	3	1	1.494	0.531039	0.771154
GO:0042825	TAP complex	3	1	1.494	0.531039	0.771154
GO:0043541	UDP-N-acetylglucosamine transferase complex	3	1	1.494	0.531039	0.771154
GO:0043564	Ku70:Ku80 complex	3	1	1.494	0.531039	0.771154
GO:0044214	spanning component of plasma membrane	3	1	1.494	0.531039	0.771154
GO:0044232	organelle membrane contact site	3	1	1.494	0.531039	0.771154
GO:0044304	main axon	3	1	1.494	0.531039	0.771154
GO:0044309	neuron spine	3	1	1.494	0.531039	0.771154
GO:0044326	dendritic spine neck	3	1	1.494	0.531039	0.771154
GO:0044393	microspike	3	1	1.494	0.531039	0.771154
GO:0044545	NSL complex	3	1	1.494	0.531039	0.771154
GO:0044611	nuclear pore inner ring	3	1	1.494	0.531039	0.771154
GO:0045098	type III intermediate filament	3	1	1.494	0.531039	0.771154
GO:0060201	clathrin-sculpted acetylcholine transport vesicle membrane	3	1	1.494	0.531039	0.771154
GO:0070044	synaptobrevin 2-SNAP-25-syntaxin-1a complex	3	1	1.494	0.531039	0.771154
GO:0070110	ciliary neurotrophic factor receptor complex	3	1	1.494	0.531039	0.771154
GO:0070939	Dsl1/NZR complex	3	1	1.494	0.531039	0.771154
GO:0071006	U2-type catalytic step 1 spliceosome	3	1	1.494	0.531039	0.771154
GO:0071598	neuronal ribonucleoprotein granule	3	1	1.494	0.531039	0.771154
GO:0071942	XPC complex	3	1	1.494	0.531039	0.771154
GO:0097136	Bcl-2 family protein complex	3	1	1.494	0.531039	0.771154
GO:0097427	microtubule bundle	3	1	1.494	0.531039	0.771154
GO:0097513	myosin II filament	3	1	1.494	0.531039	0.771154
GO:0098993	anchored component of synaptic vesicle membrane	3	1	1.494	0.531039	0.771154
GO:0099055	integral component of postsynaptic membrane	3	1	1.494	0.531039	0.771154
GO:1990423	RZZ complex	3	1	1.494	0.531039	0.771154
GO:1990597	AIP1-IRE1 complex	3	1	1.494	0.531039	0.771154
GO:1990635	proximal dendrite	3	1	1.494	0.531039	0.771154
GO:1990923	PET complex	3	1	1.494	0.531039	0.771154
GO:0005763	mitochondrial small ribosomal subunit	26	6	1.035	0.538585	0.779977
GO:0005581	collagen trimer	58	13	1.005	0.543471	0.786601
GO:0000307	cyclin-dependent protein kinase holoenzyme complex	17	4	1.055	0.545609	0.787208
GO:0005665	DNA-directed RNA polymerase II, core complex	17	4	1.055	0.545609	0.787208
GO:0044291	cell-cell contact zone	17	4	1.055	0.545609	0.787208
GO:0030658	transport vesicle membrane	40	9	1.009	0.549929	0.792533
GO:0035861	site of double-strand break	31	7	1.012	0.555307	0.796179
GO:0000940	condensed chromosome outer kinetochore	8	2	1.121	0.562334	0.796179
GO:0005641	nuclear envelope lumen	8	2	1.121	0.562334	0.796179
GO:0005655	nucleolar ribonuclease P complex	8	2	1.121	0.562334	0.796179
GO:0005861	troponin complex	8	2	1.121	0.562334	0.796179
GO:0005915	zonula adherens	8	2	1.121	0.562334	0.796179
GO:0008074	guanylate cyclase complex, soluble	8	2	1.121	0.562334	0.796179
GO:0031256	leading edge membrane	8	2	1.121	0.562334	0.796179
GO:0035253	ciliary rootlet	8	2	1.121	0.562334	0.796179
GO:0036057	slit diaphragm	8	2	1.121	0.562334	0.796179
GO:0043196	varicosity	8	2	1.121	0.562334	0.796179
GO:0061202	clathrin-sculpted gamma-aminobutyric acid transport vesicle membrane	8	2	1.121	0.562334	0.796179
GO:0070852	cell body fiber	8	2	1.121	0.562334	0.796179
GO:0071439	clathrin complex	8	2	1.121	0.562334	0.796179
GO:0090543	Flemming body	8	2	1.121	0.562334	0.796179
GO:0031982	vesicle	127	28	0.988	0.562837	0.796278
GO:0043679	axon terminus	45	10	0.996	0.563582	0.796278
GO:0031430	M band	22	5	1.019	0.563905	0.796278
GO:0031528	microvillus membrane	22	5	1.019	0.563905	0.796278
GO:0042629	mast cell granule	22	5	1.019	0.563905	0.796278
GO:0005761	mitochondrial ribosome	27	6	0.996	0.579049	0.806625
GO:0005790	smooth endoplasmic reticulum	27	6	0.996	0.579049	0.806625
GO:0098794	postsynapse	27	6	0.996	0.579049	0.806625
GO:0000177	cytoplasmic exosome (RNase complex)	13	3	1.035	0.580543	0.806625
GO:0000974	Prp19 complex	13	3	1.035	0.580543	0.806625
GO:0005614	interstitial matrix	13	3	1.035	0.580543	0.806625
GO:0042641	actomyosin	13	3	1.035	0.580543	0.806625
GO:0044613	nuclear pore central transport channel	13	3	1.035	0.580543	0.806625
GO:0048188	Set1C/COMPASS complex	13	3	1.035	0.580543	0.806625
GO:0031090	organelle membrane	83	18	0.972	0.596765	0.806625
GO:0015030	Cajal body	51	11	0.967	0.604795	0.806625
GO:0000795	synaptonemal complex	23	5	0.975	0.606914	0.806625
GO:0044297	cell body	65	14	0.966	0.607354	0.806625
GO:0001650	fibrillar center	125	27	0.968	0.610198	0.806625
GO:0000922	spindle pole	107	23	0.964	0.617513	0.806625
GO:0005886	plasma membrane	4249	941	0.993	0.619246	0.806625
GO:0005758	mitochondrial intermembrane space	75	16	0.956	0.624966	0.806625
GO:0005795	Golgi stack	33	7	0.951	0.627328	0.806625
GO:0002199	zona pellucida receptor complex	9	2	0.996	0.630371	0.806625
GO:0014701	junctional sarcoplasmic reticulum membrane	9	2	0.996	0.630371	0.806625
GO:0016600	flotillin complex	9	2	0.996	0.630371	0.806625
GO:0030119	AP-type membrane coat adaptor complex	9	2	0.996	0.630371	0.806625
GO:0032426	stereocilium tip	9	2	0.996	0.630371	0.806625
GO:0030285	integral component of synaptic vesicle membrane	14	3	0.961	0.634466	0.806625
GO:0031089	platelet dense granule lumen	14	3	0.961	0.634466	0.806625
GO:0033268	node of Ranvier	14	3	0.961	0.634466	0.806625
GO:0036020	endolysosome membrane	14	3	0.961	0.634466	0.806625
GO:0070382	exocytic vesicle	14	3	0.961	0.634466	0.806625
GO:0071565	nBAF complex	14	3	0.961	0.634466	0.806625
GO:0097225	sperm midpiece	14	3	0.961	0.634466	0.806625
GO:0000015	phosphopyruvate hydratase complex	4	1	1.121	0.635664	0.806625
GO:0000942	condensed nuclear chromosome outer kinetochore	4	1	1.121	0.635664	0.806625
GO:0005638	lamin filament	4	1	1.121	0.635664	0.806625
GO:0005712	chiasma	4	1	1.121	0.635664	0.806625
GO:0005784	Sec61 translocon complex	4	1	1.121	0.635664	0.806625
GO:0005862	muscle thin filament tropomyosin	4	1	1.121	0.635664	0.806625
GO:0005947	mitochondrial alpha-ketoglutarate dehydrogenase complex	4	1	1.121	0.635664	0.806625
GO:0005955	calcineurin complex	4	1	1.121	0.635664	0.806625
GO:0005968	Rab-protein geranylgeranyltransferase complex	4	1	1.121	0.635664	0.806625
GO:0017101	aminoacyl-tRNA synthetase multienzyme complex	4	1	1.121	0.635664	0.806625
GO:0030015	CCR4-NOT core complex	4	1	1.121	0.635664	0.806625
GO:0030125	clathrin vesicle coat	4	1	1.121	0.635664	0.806625
GO:0030289	protein phosphatase 4 complex	4	1	1.121	0.635664	0.806625
GO:0030905	retromer, tubulation complex	4	1	1.121	0.635664	0.806625
GO:0031905	early endosome lumen	4	1	1.121	0.635664	0.806625
GO:0032021	NELF complex	4	1	1.121	0.635664	0.806625
GO:0032279	asymmetric synapse	4	1	1.121	0.635664	0.806625
GO:0032280	symmetric synapse	4	1	1.121	0.635664	0.806625
GO:0032300	mismatch repair complex	4	1	1.121	0.635664	0.806625
GO:0032421	stereocilium bundle	4	1	1.121	0.635664	0.806625
GO:0032777	Piccolo NuA4 histone acetyltransferase complex	4	1	1.121	0.635664	0.806625
GO:0033269	internode region of axon	4	1	1.121	0.635664	0.806625
GO:0034363	intermediate-density lipoprotein particle	4	1	1.121	0.635664	0.806625
GO:0035363	histone locus body	4	1	1.121	0.635664	0.806625
GO:0035867	alphav-beta3 integrin-IGF-1-IGF1R complex	4	1	1.121	0.635664	0.806625
GO:0035985	senescence-associated heterochromatin focus	4	1	1.121	0.635664	0.806625
GO:0036477	somatodendritic compartment	4	1	1.121	0.635664	0.806625
GO:0042272	nuclear RNA export factor complex	4	1	1.121	0.635664	0.806625
GO:0042567	insulin-like growth factor ternary complex	4	1	1.121	0.635664	0.806625
GO:0044194	cytolytic granule	4	1	1.121	0.635664	0.806625
GO:0044614	nuclear pore cytoplasmic filaments	4	1	1.121	0.635664	0.806625
GO:0051286	cell tip	4	1	1.121	0.635664	0.806625
GO:0060203	clathrin-sculpted glutamate transport vesicle membrane	4	1	1.121	0.635664	0.806625
GO:0061689	tricellular tight junction	4	1	1.121	0.635664	0.806625
GO:0070822	Sin3-type complex	4	1	1.121	0.635664	0.806625
GO:0071014	post-mRNA release spliceosomal complex	4	1	1.121	0.635664	0.806625
GO:0097209	epidermal lamellar body	4	1	1.121	0.635664	0.806625
GO:0097361	CIA complex	4	1	1.121	0.635664	0.806625
GO:0097386	glial cell projection	4	1	1.121	0.635664	0.806625
GO:0097413	Lewy body	4	1	1.121	0.635664	0.806625
GO:0097452	GAIT complex	4	1	1.121	0.635664	0.806625
GO:0098574	cytoplasmic side of lysosomal membrane	4	1	1.121	0.635664	0.806625
GO:1990075	periciliary membrane compartment	4	1	1.121	0.635664	0.806625
GO:1990604	IRE1-TRAF2-ASK1 complex	4	1	1.121	0.635664	0.806625
GO:1990726	Lsm1-7-Pat1 complex	4	1	1.121	0.635664	0.806625
GO:0031252	cell leading edge	38	8	0.944	0.636233	0.807043
GO:0000145	exocyst	19	4	0.944	0.640649	0.810807
GO:0001891	phagocytic cup	19	4	0.944	0.640649	0.810807
GO:0002080	acrosomal membrane	19	4	0.944	0.640649	0.810807
GO:0043034	costamere	19	4	0.944	0.640649	0.810807
GO:0005923	bicellular tight junction	113	24	0.952	0.643801	0.814694
GO:0014704	intercalated disc	43	9	0.938	0.6445	0.815272
GO:0005719	nuclear euchromatin	24	5	0.934	0.647363	0.818072
GO:0034704	calcium channel complex	24	5	0.934	0.647363	0.818072
GO:0035580	specific granule lumen	62	13	0.94	0.648765	0.819638
GO:0005637	nuclear inner membrane	44	9	0.917	0.673419	0.848021
GO:1904813	ficolin-1-rich granule lumen	124	26	0.94	0.674219	0.848817
GO:0034707	chloride channel complex	49	10	0.915	0.679423	0.852195
GO:0005796	Golgi lumen	101	21	0.932	0.680496	0.852195
GO:0005635	nuclear envelope	157	33	0.942	0.681397	0.852195
GO:0005771	multivesicular body	20	4	0.897	0.682955	0.852195
GO:0005839	proteasome core complex	20	4	0.897	0.682955	0.852195
GO:0005639	integral component of nuclear inner membrane	15	3	0.897	0.683343	0.852195
GO:0005798	Golgi-associated vesicle	15	3	0.897	0.683343	0.852195
GO:0005868	cytoplasmic dynein complex	15	3	0.897	0.683343	0.852195
GO:0071004	U2-type prespliceosome	15	3	0.897	0.683343	0.852195
GO:0000793	condensed chromosome	25	5	0.897	0.685074	0.852195
GO:0046658	anchored component of plasma membrane	25	5	0.897	0.685074	0.852195
GO:0009925	basal plasma membrane	30	6	0.897	0.688383	0.852195
GO:0000813	ESCRT I complex	10	2	0.897	0.68984	0.852195
GO:0000815	ESCRT III complex	10	2	0.897	0.68984	0.852195
GO:0005742	mitochondrial outer membrane translocase complex	10	2	0.897	0.68984	0.852195
GO:0031080	nuclear pore outer ring	10	2	0.897	0.68984	0.852195
GO:0042612	MHC class I protein complex	10	2	0.897	0.68984	0.852195
GO:0097038	perinuclear endoplasmic reticulum	10	2	0.897	0.68984	0.852195
GO:1990023	mitotic spindle midzone	10	2	0.897	0.68984	0.852195
GO:0005902	microvillus	59	12	0.912	0.690805	0.853282
GO:0008180	COP9 signalosome	35	7	0.897	0.692294	0.854272
GO:0005814	centriole	116	24	0.928	0.697176	0.854272
GO:0045111	intermediate filament cytoskeleton	45	9	0.897	0.700878	0.854272
GO:0000778	condensed nuclear chromosome kinetochore	5	1	0.897	0.716951	0.854272
GO:0005652	nuclear lamina	5	1	0.897	0.716951	0.854272
GO:0005672	transcription factor TFIIA complex	5	1	0.897	0.716951	0.854272
GO:0005827	polar microtubule	5	1	0.897	0.716951	0.854272
GO:0008278	cohesin complex	5	1	0.897	0.716951	0.854272
GO:0017059	serine C-palmitoyltransferase complex	5	1	0.897	0.716951	0.854272
GO:0030896	checkpoint clamp complex	5	1	0.897	0.716951	0.854272
GO:0031415	NatA complex	5	1	0.897	0.716951	0.854272
GO:0031465	Cul4B-RING E3 ubiquitin ligase complex	5	1	0.897	0.716951	0.854272
GO:0031467	Cul7-RING ubiquitin ligase complex	5	1	0.897	0.716951	0.854272
GO:0032133	chromosome passenger complex	5	1	0.897	0.716951	0.854272
GO:0033010	paranodal junction	5	1	0.897	0.716951	0.854272
GO:0033256	I-kappaB/NF-kappaB complex	5	1	0.897	0.716951	0.854272
GO:0035032	phosphatidylinositol 3-kinase complex, class III	5	1	0.897	0.716951	0.854272
GO:0036021	endolysosome lumen	5	1	0.897	0.716951	0.854272
GO:0036157	outer dynein arm	5	1	0.897	0.716951	0.854272
GO:0042719	mitochondrial intermembrane space protein transporter complex	5	1	0.897	0.716951	0.854272
GO:0043292	contractile fiber	5	1	0.897	0.716951	0.854272
GO:0044294	dendritic growth cone	5	1	0.897	0.716951	0.854272
GO:0070083	clathrin-sculpted monoamine transport vesicle membrane	5	1	0.897	0.716951	0.854272
GO:0070552	BRISC complex	5	1	0.897	0.716951	0.854272
GO:0070695	FHF complex	5	1	0.897	0.716951	0.854272
GO:0071012	catalytic step 1 spliceosome	5	1	0.897	0.716951	0.854272
GO:0072557	IPAF inflammasome complex	5	1	0.897	0.716951	0.854272
GO:0097165	nuclear stress granule	5	1	0.897	0.716951	0.854272
GO:0097418	neurofibrillary tangle	5	1	0.897	0.716951	0.854272
GO:0097422	tubular endosome	5	1	0.897	0.716951	0.854272
GO:0097470	ribbon synapse	5	1	0.897	0.716951	0.854272
GO:1990246	uniplex complex	5	1	0.897	0.716951	0.854272
GO:1990393	3M complex	5	1	0.897	0.716951	0.854272
GO:0034451	centriolar satellite	26	5	0.862	0.719952	0.856869
GO:0042622	photoreceptor outer segment membrane	16	3	0.841	0.727159	0.860635
GO:0071682	endocytic vesicle lumen	16	3	0.841	0.727159	0.860635
GO:0005885	Arp2/3 protein complex	11	2	0.815	0.741176	0.870985
GO:0031985	Golgi cisterna	11	2	0.815	0.741176	0.870985
GO:0035631	CD40 receptor complex	11	2	0.815	0.741176	0.870985
GO:0036513	Derlin-1 retrotranslocation complex	11	2	0.815	0.741176	0.870985
GO:0042582	azurophil granule	11	2	0.815	0.741176	0.870985
GO:0042589	zymogen granule membrane	11	2	0.815	0.741176	0.870985
GO:0043220	Schmidt-Lanterman incisure	11	2	0.815	0.741176	0.870985
GO:0043296	apical junction complex	11	2	0.815	0.741176	0.870985
GO:0071782	endoplasmic reticulum tubular network	11	2	0.815	0.741176	0.870985
GO:0097504	Gemini of coiled bodies	11	2	0.815	0.741176	0.870985
GO:0030141	secretory granule	71	14	0.884	0.742941	0.872958
GO:0031526	brush border membrane	52	10	0.862	0.752932	0.882844
GO:0031225	anchored component of membrane	110	22	0.897	0.753798	0.883757
GO:0034364	high-density lipoprotein particle	22	4	0.815	0.756672	0.885684
GO:0022625	cytosolic large ribosomal subunit	67	13	0.87	0.759672	0.887361
GO:0005811	lipid particle	72	14	0.872	0.762218	0.887361
GO:0005685	U1 snRNP	17	3	0.791	0.766062	0.887361
GO:0034719	SMN-Sm protein complex	17	3	0.791	0.766062	0.887361
GO:0044295	axonal growth cone	17	3	0.791	0.766062	0.887361
GO:0005819	spindle	116	23	0.889	0.772208	0.887361
GO:0005876	spindle microtubule	43	8	0.834	0.774093	0.887361
GO:0032391	photoreceptor connecting cilium	33	6	0.815	0.777144	0.887361
GO:0001739	sex chromatin	6	1	0.747	0.780106	0.887361
GO:0001740	Barr body	6	1	0.747	0.780106	0.887361
GO:0005587	collagen type IV trimer	6	1	0.747	0.780106	0.887361
GO:0005663	DNA replication factor C complex	6	1	0.747	0.780106	0.887361
GO:0005786	signal recognition particle, endoplasmic reticulum targeting	6	1	0.747	0.780106	0.887361
GO:0005787	signal peptidase complex	6	1	0.747	0.780106	0.887361
GO:0019907	cyclin-dependent protein kinase activating kinase holoenzyme complex	6	1	0.747	0.780106	0.887361
GO:0031314	extrinsic component of mitochondrial inner membrane	6	1	0.747	0.780106	0.887361
GO:0033180	proton-transporting V-type ATPase, V1 domain	6	1	0.747	0.780106	0.887361
GO:0033588	Elongator holoenzyme complex	6	1	0.747	0.780106	0.887361
GO:0042584	chromaffin granule membrane	6	1	0.747	0.780106	0.887361
GO:0045254	pyruvate dehydrogenase complex	6	1	0.747	0.780106	0.887361
GO:0070761	pre-snoRNP complex	6	1	0.747	0.780106	0.887361
GO:0070765	gamma-secretase complex	6	1	0.747	0.780106	0.887361
GO:0070937	CRD-mediated mRNA stability complex	6	1	0.747	0.780106	0.887361
GO:0071438	invadopodium membrane	6	1	0.747	0.780106	0.887361
GO:0089701	U2AF	6	1	0.747	0.780106	0.887361
GO:0097255	R2TP complex	6	1	0.747	0.780106	0.887361
GO:1990454	L-type voltage-gated calcium channel complex	6	1	0.747	0.780106	0.887361
GO:0001931	uropod	12	2	0.747	0.785048	0.887361
GO:0005774	vacuolar membrane	12	2	0.747	0.785048	0.887361
GO:0005833	hemoglobin complex	12	2	0.747	0.785048	0.887361
GO:0031932	TORC2 complex	12	2	0.747	0.785048	0.887361
GO:0034709	methylosome	12	2	0.747	0.785048	0.887361
GO:0044615	nuclear pore nuclear basket	12	2	0.747	0.785048	0.887361
GO:0005575	cellular_component	483	101	0.937	0.787602	0.889428
GO:0008023	transcription elongation factor complex	23	4	0.78	0.7882	0.889428
GO:0035327	transcriptionally active chromatin	23	4	0.78	0.7882	0.889428
GO:0036126	sperm flagellum	23	4	0.78	0.7882	0.889428
GO:0031514	motile cilium	79	15	0.851	0.799097	0.899875
GO:0030286	dynein complex	18	3	0.747	0.800316	0.899875
GO:0097228	sperm principal piece	18	3	0.747	0.800316	0.899875
GO:0097381	photoreceptor disc membrane	18	3	0.747	0.800316	0.899875
GO:1902711	GABA-A receptor complex	18	3	0.747	0.800316	0.899875
GO:0030016	myofibril	24	4	0.747	0.816368	0.905512
GO:0044322	endoplasmic reticulum quality control compartment	24	4	0.747	0.816368	0.905512
GO:0097542	ciliary tip	45	8	0.797	0.817133	0.905512
GO:0000346	transcription export complex	13	2	0.69	0.822231	0.905512
GO:0005675	holo TFIIH complex	13	2	0.69	0.822231	0.905512
GO:0005832	chaperonin-containing T-complex	13	2	0.69	0.822231	0.905512
GO:0030914	STAGA complex	13	2	0.69	0.822231	0.905512
GO:0032039	integrator complex	13	2	0.69	0.822231	0.905512
GO:0042581	specific granule	13	2	0.69	0.822231	0.905512
GO:0042627	chylomicron	13	2	0.69	0.822231	0.905512
GO:0043186	P granule	13	2	0.69	0.822231	0.905512
GO:0005623	cell	35	6	0.769	0.824799	0.905512
GO:0005579	membrane attack complex	7	1	0.64	0.829172	0.905512
GO:0005683	U7 snRNP	7	1	0.64	0.829172	0.905512
GO:0005684	U2-type spliceosomal complex	7	1	0.64	0.829172	0.905512
GO:0008274	gamma-tubulin ring complex	7	1	0.64	0.829172	0.905512
GO:0016528	sarcoplasm	7	1	0.64	0.829172	0.905512
GO:0016593	Cdc73/Paf1 complex	7	1	0.64	0.829172	0.905512
GO:0030008	TRAPP complex	7	1	0.64	0.829172	0.905512
GO:0030314	junctional membrane complex	7	1	0.64	0.829172	0.905512
GO:0030868	smooth endoplasmic reticulum membrane	7	1	0.64	0.829172	0.905512
GO:0030870	Mre11 complex	7	1	0.64	0.829172	0.905512
GO:0031264	death-inducing signaling complex	7	1	0.64	0.829172	0.905512
GO:0031298	replication fork protection complex	7	1	0.64	0.829172	0.905512
GO:0031466	Cul5-RING ubiquitin ligase complex	7	1	0.64	0.829172	0.905512
GO:0032584	growth cone membrane	7	1	0.64	0.829172	0.905512
GO:0032593	insulin-responsive compartment	7	1	0.64	0.829172	0.905512
GO:0033018	sarcoplasmic reticulum lumen	7	1	0.64	0.829172	0.905512
GO:0035686	sperm fibrous sheath	7	1	0.64	0.829172	0.905512
GO:0045179	apical cortex	7	1	0.64	0.829172	0.905512
GO:0046581	intercellular canaliculus	7	1	0.64	0.829172	0.905512
GO:0070187	shelterin complex	7	1	0.64	0.829172	0.905512
GO:0071141	SMAD protein complex	7	1	0.64	0.829172	0.905512
GO:0071437	invadopodium	7	1	0.64	0.829172	0.905512
GO:0072687	meiotic spindle	7	1	0.64	0.829172	0.905512
GO:0097342	ripoptosome	7	1	0.64	0.829172	0.905512
GO:0000242	pericentriolar material	19	3	0.708	0.830253	0.905512
GO:0036064	ciliary basal body	96	18	0.841	0.831687	0.906428
GO:0000781	chromosome, telomeric region	46	8	0.78	0.836146	0.911091
GO:0000784	nuclear chromosome, telomeric region	131	25	0.856	0.840036	0.914934
GO:0008305	integrin complex	25	4	0.717	0.841376	0.915305
GO:0071011	precatalytic spliceosome	25	4	0.717	0.841376	0.915305
GO:0000785	chromatin	87	16	0.824	0.843654	0.917585
GO:0005762	mitochondrial large ribosomal subunit	52	9	0.776	0.850257	0.924069
GO:0005746	mitochondrial respiratory chain	14	2	0.64	0.853525	0.924829
GO:0015935	small ribosomal subunit	14	2	0.64	0.853525	0.924829
GO:0045178	basal part of cell	14	2	0.64	0.853525	0.924829
GO:0005777	peroxisome	103	19	0.827	0.856785	0.924829
GO:0005689	U12-type spliceosomal complex	26	4	0.69	0.863453	0.924829
GO:0000439	core TFIIH complex	8	1	0.56	0.867291	0.924829
GO:0000506	glycosylphosphatidylinositol-N-acetylglucosaminyltransferase (GPI-GnT) complex	8	1	0.56	0.867291	0.924829
GO:0000779	condensed chromosome, centromeric region	8	1	0.56	0.867291	0.924829
GO:0000791	euchromatin	8	1	0.56	0.867291	0.924829
GO:0000801	central element	8	1	0.56	0.867291	0.924829
GO:0001520	outer dense fiber	8	1	0.56	0.867291	0.924829
GO:0005744	mitochondrial inner membrane presequence translocase complex	8	1	0.56	0.867291	0.924829
GO:0005883	neurofilament	8	1	0.56	0.867291	0.924829
GO:0008024	cyclin/CDK positive transcription elongation factor complex	8	1	0.56	0.867291	0.924829
GO:0030056	hemidesmosome	8	1	0.56	0.867291	0.924829
GO:0030137	COPI-coated vesicle	8	1	0.56	0.867291	0.924829
GO:0030688	preribosome, small subunit precursor	8	1	0.56	0.867291	0.924829
GO:0030867	rough endoplasmic reticulum membrane	8	1	0.56	0.867291	0.924829
GO:0030991	intraciliary transport particle A	8	1	0.56	0.867291	0.924829
GO:0042599	lamellar body	8	1	0.56	0.867291	0.924829
GO:0060091	kinocilium	8	1	0.56	0.867291	0.924829
GO:0070419	nonhomologous end joining complex	8	1	0.56	0.867291	0.924829
GO:0070652	HAUS complex	8	1	0.56	0.867291	0.924829
GO:0099078	BORC complex	8	1	0.56	0.867291	0.924829
GO:1990712	HFE-transferrin receptor complex	8	1	0.56	0.867291	0.924829
GO:0071013	catalytic step 2 spliceosome	89	16	0.806	0.868197	0.925697
GO:0042645	mitochondrial nucleoid	43	7	0.73	0.874327	0.931543
GO:0000176	nuclear exosome (RNase complex)	15	2	0.598	0.879707	0.933426
GO:0005662	DNA replication factor A complex	15	2	0.598	0.879707	0.933426
GO:0016514	SWI/SNF complex	15	2	0.598	0.879707	0.933426
GO:1904724	tertiary granule lumen	55	9	0.734	0.89277	0.941777
GO:0005930	axoneme	76	13	0.767	0.893523	0.941777
GO:0030017	sarcomere	39	6	0.69	0.895561	0.941777
GO:0000276	mitochondrial proton-transporting ATP synthase complex, coupling factor F(o)	9	1	0.498	0.896906	0.941777
GO:0000783	nuclear telomere cap complex	9	1	0.498	0.896906	0.941777
GO:0000812	Swr1 complex	9	1	0.498	0.896906	0.941777
GO:0000930	gamma-tubulin complex	9	1	0.498	0.896906	0.941777
GO:0016342	catenin complex	9	1	0.498	0.896906	0.941777
GO:0030127	COPII vesicle coat	9	1	0.498	0.896906	0.941777
GO:0031095	platelet dense tubular network membrane	9	1	0.498	0.896906	0.941777
GO:0032432	actin filament bundle	9	1	0.498	0.896906	0.941777
GO:0036128	CatSper complex	9	1	0.498	0.896906	0.941777
GO:0046930	pore complex	9	1	0.498	0.896906	0.941777
GO:0005680	anaphase-promoting complex	22	3	0.611	0.89795	0.941777
GO:0005720	nuclear heterochromatin	22	3	0.611	0.89795	0.941777
GO:0031305	integral component of mitochondrial inner membrane	22	3	0.611	0.89795	0.941777
GO:0031362	anchored component of external side of plasma membrane	22	3	0.611	0.89795	0.941777
GO:0046540	U4/U6 x U5 tri-snRNP complex	22	3	0.611	0.89795	0.941777
GO:0001673	male germ cell nucleus	16	2	0.56	0.901499	0.943144
GO:0005682	U5 snRNP	16	2	0.56	0.901499	0.943144
GO:0005921	gap junction	16	2	0.56	0.901499	0.943144
GO:0032982	myosin filament	16	2	0.56	0.901499	0.943144
GO:0042613	MHC class II protein complex	16	2	0.56	0.901499	0.943144
GO:0045334	clathrin-coated endocytic vesicle	16	2	0.56	0.901499	0.943144
GO:0030687	preribosome, large subunit precursor	29	4	0.618	0.914525	0.953305
GO:0005681	spliceosomal complex	89	15	0.756	0.917842	0.953305
GO:0012507	ER to Golgi transport vesicle membrane	52	8	0.69	0.919524	0.953305
GO:0031092	platelet alpha granule membrane	17	2	0.527	0.919557	0.953305
GO:0001527	microfibril	10	1	0.448	0.919914	0.953305
GO:0005858	axonemal dynein complex	10	1	0.448	0.919914	0.953305
GO:0005916	fascia adherens	10	1	0.448	0.919914	0.953305
GO:0008250	oligosaccharyltransferase complex	10	1	0.448	0.919914	0.953305
GO:0031464	Cul4A-RING E3 ubiquitin ligase complex	10	1	0.448	0.919914	0.953305
GO:0031588	nucleotide-activated protein kinase complex	10	1	0.448	0.919914	0.953305
GO:0032590	dendrite membrane	10	1	0.448	0.919914	0.953305
GO:0097539	ciliary transition fiber	10	1	0.448	0.919914	0.953305
GO:0001669	acrosomal vesicle	79	13	0.738	0.921522	0.954775
GO:0000502	proteasome complex	58	9	0.696	0.924725	0.957799
GO:0005669	transcription factor TFIID complex	36	5	0.623	0.928585	0.961007
GO:0016021	integral component of membrane	3571	764	0.959	0.930407	0.962497
GO:0005791	rough endoplasmic reticulum	48	7	0.654	0.934234	0.96439
GO:0045177	apical part of cell	70	11	0.704	0.934425	0.96439
GO:0035267	NuA4 histone acetyltransferase complex	18	2	0.498	0.934463	0.96439
GO:0031224	intrinsic component of membrane	11	1	0.408	0.937788	0.96439
GO:0097431	mitotic spindle pole	11	1	0.408	0.937788	0.96439
GO:0019897	extrinsic component of plasma membrane	25	3	0.538	0.940288	0.96639
GO:0036464	cytoplasmic ribonucleoprotein granule	25	3	0.538	0.940288	0.96639
GO:0042995	cell projection	71	11	0.695	0.94156	0.96748
GO:0005753	mitochondrial proton-transporting ATP synthase complex	19	2	0.472	0.946723	0.971002
GO:0030992	intraciliary transport particle B	19	2	0.472	0.946723	0.971002
GO:0016529	sarcoplasmic reticulum	32	4	0.56	0.947802	0.971417
GO:0033017	sarcoplasmic reticulum membrane	32	4	0.56	0.947802	0.971417
GO:0000421	autophagosome membrane	26	3	0.517	0.95031	0.972221
GO:0005750	mitochondrial respiratory chain complex III	12	1	0.374	0.951673	0.972221
GO:0008540	proteasome regulatory particle, base subcomplex	12	1	0.374	0.951673	0.972221
GO:0017119	Golgi transport complex	12	1	0.374	0.951673	0.972221
GO:0031672	A band	12	1	0.374	0.951673	0.972221
GO:0033162	melanosome membrane	12	1	0.374	0.951673	0.972221
GO:0043020	NADPH oxidase complex	12	1	0.374	0.951673	0.972221
GO:0071203	WASH complex	12	1	0.374	0.951673	0.972221
GO:0016327	apicolateral plasma membrane	20	2	0.448	0.956775	0.976246
GO:0034361	very-low-density lipoprotein particle	20	2	0.448	0.956775	0.976246
GO:0045095	keratin filament	96	15	0.7	0.96008	0.979023
GO:0000800	lateral element	13	1	0.345	0.96246	0.979072
GO:0005942	phosphatidylinositol 3-kinase complex	13	1	0.345	0.96246	0.979072
GO:0032797	SMN complex	13	1	0.345	0.96246	0.979072
GO:0000788	nuclear nucleosome	58	8	0.618	0.963464	0.979995
GO:0005604	basement membrane	75	11	0.658	0.963765	0.980202
GO:0031307	integral component of mitochondrial outer membrane	21	2	0.427	0.964995	0.980761
GO:0005694	chromosome	98	15	0.686	0.967939	0.983257
GO:0043240	Fanconi anaemia nuclear complex	14	1	0.32	0.970839	0.98451
GO:0005782	peroxisomal matrix	42	5	0.534	0.972332	0.984752
GO:0000124	SAGA complex	16	1	0.28	0.982406	0.99096
GO:0005859	muscle myosin complex	16	1	0.28	0.982406	0.99096
GO:0042571	immunoglobulin complex, circulating	16	1	0.28	0.982406	0.99096
GO:0072562	blood microparticle	148	23	0.697	0.984503	0.992778
GO:0022627	cytosolic small ribosomal subunit	46	5	0.487	0.985865	0.993828
GO:0022624	proteasome accessory complex	17	1	0.264	0.986334	0.993828
GO:0034774	secretory granule lumen	114	16	0.629	0.990508	0.99664
GO:0031258	lamellipodium membrane	19	1	0.236	0.991755	0.997098
GO:0000228	nuclear chromosome	51	5	0.44	0.994113	0.998572
GO:0000786	nucleosome	89	11	0.554	0.994371	0.998731
GO:0031674	I band	21	1	0.213	0.995026	0.999145
GO:0031012	extracellular matrix	273	41	0.673	0.999075	1
GO:0005882	intermediate filament	99	10	0.453	0.999534	1
GO:0001533	cornified envelope	60	4	0.299	0.999746	1
GO:0005615	extracellular space	1373	246	0.803	0.999986	1
GO:0005576	extracellular region	1867	314	0.754	1	1

## Sheet: Up_miRNA_GO_TargetGene
GO_ID	GO_Name	Gene_symbol	Gene_synonyms	Description	Enrichment	P_value	FDR
GO:0005634	nucleus	ITPKB	IP3-3KB|IP3K|IP3K-B|IP3KB|PIG37	inositol-trisphosphate 3-kinase B	1.113	2.87569e-07	0.000579624
GO:0005634	nucleus	HOXA10	HOX1|HOX1.8|HOX1H|PL	homeobox A10	1.113	2.87569e-07	0.000579624
GO:0005634	nucleus	PPARD	FAAR|NR1C2|NUC1|NUCI|NUCII|PPARB	peroxisome proliferator activated receptor delta	1.113	2.87569e-07	0.000579624
GO:0005634	nucleus	SETX	ALS4|AOA2|SCAR1|bA479K20.2	senataxin	1.113	2.87569e-07	0.000579624
GO:0005634	nucleus	LHPP	HDHD2B	phospholysine phosphohistidine inorganic pyrophosphate phosphatase	1.113	2.87569e-07	0.000579624
GO:0005634	nucleus	BARX2	-	BARX homeobox 2	1.113	2.87569e-07	0.000579624
GO:0005634	nucleus	ADAP1	CENTA1|GCS1L|p42IP4	ArfGAP with dual PH domains 1	1.113	2.87569e-07	0.000579624
GO:0005634	nucleus	SNRPD1	HsT2456|SMD1|SNRPD|Sm-D1	small nuclear ribonucleoprotein D1 polypeptide	1.113	2.87569e-07	0.000579624
GO:0005634	nucleus	MYRF	C11orf9|MRF|Ndt80|pqn-47	myelin regulatory factor	1.113	2.87569e-07	0.000579624
GO:0005634	nucleus	PARL	PRO2207|PSARL|PSARL1|PSENIP2|RHBDS1	presenilin associated rhomboid like	1.113	2.87569e-07	0.000579624
GO:0005634	nucleus	RECQL5	RECQ5	RecQ like helicase 5	1.113	2.87569e-07	0.000579624
GO:0005634	nucleus	DMRTA2	-	DMRT like family A2	1.113	2.87569e-07	0.000579624
GO:0005634	nucleus	BATF2	SARI	basic leucine zipper ATF-like transcription factor 2	1.113	2.87569e-07	0.000579624
GO:0005634	nucleus	ZNF107	Y8|ZFD25|ZNF588|smap-7	zinc finger protein 107	1.113	2.87569e-07	0.000579624
GO:0005634	nucleus	CBFA2T3	ETO2|MTG16|MTGR2|RUNX1T3|ZMYND4	CBFA2/RUNX1 translocation partner 3	1.113	2.87569e-07	0.000579624
GO:0005634	nucleus	TEAD3	DTEF-1|ETFR-1|TEAD-3|TEAD5|TEF-5|TEF5	TEA domain transcription factor 3	1.113	2.87569e-07	0.000579624
GO:0005634	nucleus	CREB3L2	BBF2H7	cAMP responsive element binding protein 3 like 2	1.113	2.87569e-07	0.000579624
GO:0005634	nucleus	OLFM2	NOE2|NOELIN2|NOELIN2_V1|OlfC	olfactomedin 2	1.113	2.87569e-07	0.000579624
GO:0005634	nucleus	MAFF	U-MAF|hMafF	MAF bZIP transcription factor F	1.113	2.87569e-07	0.000579624
GO:0005634	nucleus	SENP1	SuPr-2	SUMO1/sentrin specific peptidase 1	1.113	2.87569e-07	0.000579624
GO:0005634	nucleus	RRP1	D21S2056E|NNP-1|NOP52|RRP1A	ribosomal RNA processing 1	1.113	2.87569e-07	0.000579624
GO:0005634	nucleus	LMO7	FBX20|FBXO20|LMO7b|LOMP	LIM domain 7	1.113	2.87569e-07	0.000579624
GO:0005634	nucleus	DMBX1	MBX|OTX3|PAXB	diencephalon/mesencephalon homeobox 1	1.113	2.87569e-07	0.000579624
GO:0005634	nucleus	WDR62	C19orf14|MCPH2	WD repeat domain 62	1.113	2.87569e-07	0.000579624
GO:0005634	nucleus	ZNF641	-	zinc finger protein 641	1.113	2.87569e-07	0.000579624
GO:0005634	nucleus	SUGT1	SGT1	SGT1 homolog, MIS12 kinetochore complex assembly cochaperone	1.113	2.87569e-07	0.000579624
GO:0005634	nucleus	HMGA1	HMG-R|HMGA1A|HMGIY	high mobility group AT-hook 1	1.113	2.87569e-07	0.000579624
GO:0005634	nucleus	UBA52	CEP52|HUBCEP52|L40|RPL40	ubiquitin A-52 residue ribosomal protein fusion product 1	1.113	2.87569e-07	0.000579624
GO:0005634	nucleus	NLRP12	CLR19.3|FCAS2|NALP12|PAN6|PYPAF7|RNO|RNO2	NLR family pyrin domain containing 12	1.113	2.87569e-07	0.000579624
GO:0005634	nucleus	PLEKHO1	CKIP-1|CKIP1|JBP|OC120	pleckstrin homology domain containing O1	1.113	2.87569e-07	0.000579624
GO:0005634	nucleus	BRD4	CAP|HUNK1|HUNKI|MCAP	bromodomain containing 4	1.113	2.87569e-07	0.000579624
GO:0005634	nucleus	ZFPM1	FOG|FOG1|ZC2HC11A|ZNF408|ZNF89A	zinc finger protein, FOG family member 1	1.113	2.87569e-07	0.000579624
GO:0005634	nucleus	SNAI1	SLUGH2|SNA|SNAH|SNAIL|SNAIL1|dJ710H13.1	snail family transcriptional repressor 1	1.113	2.87569e-07	0.000579624
GO:0005634	nucleus	C1QTNF1	CTRP1|GIP|ZSIG37	C1q and tumor necrosis factor related protein 1	1.113	2.87569e-07	0.000579624
GO:0005634	nucleus	DFFA	DFF-45|DFF1|ICAD	DNA fragmentation factor subunit alpha	1.113	2.87569e-07	0.000579624
GO:0005634	nucleus	PKP1	B6P	plakophilin 1	1.113	2.87569e-07	0.000579624
GO:0005634	nucleus	C19orf53	HSPC023|LYDG10	chromosome 19 open reading frame 53	1.113	2.87569e-07	0.000579624
GO:0005634	nucleus	IWS1	-	IWS1, SUPT6H interacting protein	1.113	2.87569e-07	0.000579624
GO:0005634	nucleus	RPL18	L18	ribosomal protein L18	1.113	2.87569e-07	0.000579624
GO:0005634	nucleus	TUBB3	CDCBM|CDCBM1|CFEOM3|CFEOM3A|FEOM3|TUBB4|beta-4	tubulin beta 3 class III	1.113	2.87569e-07	0.000579624
GO:0005634	nucleus	ZNF383	HSD17	zinc finger protein 383	1.113	2.87569e-07	0.000579624
GO:0005634	nucleus	OTUD7A	C15orf16|C16ORF15|CEZANNE2|OTUD7	OTU deubiquitinase 7A	1.113	2.87569e-07	0.000579624
GO:0005634	nucleus	SP1	-	Sp1 transcription factor	1.113	2.87569e-07	0.000579624
GO:0005634	nucleus	ZMIZ2	NET27|TRAFIP20|ZIMP7|hZIMP7	zinc finger MIZ-type containing 2	1.113	2.87569e-07	0.000579624
GO:0005634	nucleus	CENPO	CENP-O|ICEN-36|MCM21R	centromere protein O	1.113	2.87569e-07	0.000579624
GO:0005634	nucleus	UBTF	NOR-90|UBF|UBF-1|UBF1|UBF2	upstream binding transcription factor, RNA polymerase I	1.113	2.87569e-07	0.000579624
GO:0005634	nucleus	PPARA	NR1C1|PPAR|PPARalpha|hPPAR	peroxisome proliferator activated receptor alpha	1.113	2.87569e-07	0.000579624
GO:0005634	nucleus	APC	BTPS2|DP2|DP2.5|DP3|GS|PPP1R46	APC, WNT signaling pathway regulator	1.113	2.87569e-07	0.000579624
GO:0005634	nucleus	RASSF5	Maxp1|NORE1|NORE1A|NORE1B|RAPL|RASSF3	Ras association domain family member 5	1.113	2.87569e-07	0.000579624
GO:0005634	nucleus	SND1	TDRD11|Tudor-SN|p100	staphylococcal nuclease and tudor domain containing 1	1.113	2.87569e-07	0.000579624
GO:0005634	nucleus	MBP	-	myelin basic protein	1.113	2.87569e-07	0.000579624
GO:0005634	nucleus	MAMSTR	MASTR	MEF2 activating motif and SAP domain containing transcriptional regulator	1.113	2.87569e-07	0.000579624
GO:0005634	nucleus	CCNT2	CYCT2	cyclin T2	1.113	2.87569e-07	0.000579624
GO:0005634	nucleus	PNP	NP|PRO1837|PUNP	purine nucleoside phosphorylase	1.113	2.87569e-07	0.000579624
GO:0005634	nucleus	TBX6	SCDO5	T-box 6	1.113	2.87569e-07	0.000579624
GO:0005634	nucleus	PDS5A	PIG54|SCC-112|SCC112	PDS5 cohesin associated factor A	1.113	2.87569e-07	0.000579624
GO:0005634	nucleus	USP45	-	ubiquitin specific peptidase 45	1.113	2.87569e-07	0.000579624
GO:0005634	nucleus	HNF1B	FJHN|HNF-1-beta|HNF-1B|HNF1beta|HNF2|HPC11|LF-B3|LFB3|MODY5|TCF-2|TCF2|VHNF1	HNF1 homeobox B	1.113	2.87569e-07	0.000579624
GO:0005634	nucleus	SUFU	PRO1280|SUFUH|SUFUXL	SUFU negative regulator of hedgehog signaling	1.113	2.87569e-07	0.000579624
GO:0005634	nucleus	CAMK1D	CKLiK|CaM-K1|CaMKID	calcium/calmodulin dependent protein kinase ID	1.113	2.87569e-07	0.000579624
GO:0005634	nucleus	ZNF527	-	zinc finger protein 527	1.113	2.87569e-07	0.000579624
GO:0005634	nucleus	TIAL1	TCBP|TIAR	TIA1 cytotoxic granule associated RNA binding protein like 1	1.113	2.87569e-07	0.000579624
GO:0005634	nucleus	NABP1	OBFC2A|SOSS-B2|SSB2	nucleic acid binding protein 1	1.113	2.87569e-07	0.000579624
GO:0005634	nucleus	CBS	HIP4	cystathionine-beta-synthase	1.113	2.87569e-07	0.000579624
GO:0005634	nucleus	PSMB5	LMPX|MB1|X	proteasome subunit beta 5	1.113	2.87569e-07	0.000579624
GO:0005634	nucleus	KANSL3	KIAA1310|NSL3|Rcd1	KAT8 regulatory NSL complex subunit 3	1.113	2.87569e-07	0.000579624
GO:0005634	nucleus	STAG1	SA1|SCC3A	stromal antigen 1	1.113	2.87569e-07	0.000579624
GO:0005634	nucleus	CPD	GP180	carboxypeptidase D	1.113	2.87569e-07	0.000579624
GO:0005634	nucleus	ABCG2	ABC15|ABCP|BCRP|BCRP1|BMDP|CD338|CDw338|EST157481|GOUT1|MRX|MXR|MXR-1|MXR1|UAQTL1	ATP binding cassette subfamily G member 2 (Junior blood group)	1.113	2.87569e-07	0.000579624
GO:0005634	nucleus	RXRA	NR2B1	retinoid X receptor alpha	1.113	2.87569e-07	0.000579624
GO:0005634	nucleus	DPM1	CDGIE|MPDS	dolichyl-phosphate mannosyltransferase subunit 1, catalytic	1.113	2.87569e-07	0.000579624
GO:0005634	nucleus	CINP	-	cyclin dependent kinase 2 interacting protein	1.113	2.87569e-07	0.000579624
GO:0005634	nucleus	SETBP1	MRD29|SEB	SET binding protein 1	1.113	2.87569e-07	0.000579624
GO:0005634	nucleus	PTTG1IP	C21orf1|C21orf3|PBF	pituitary tumor-transforming 1 interacting protein	1.113	2.87569e-07	0.000579624
GO:0005634	nucleus	DBF4B	ASKL1|CHIFB|DRF1|ZDBF1B	DBF4 zinc finger B	1.113	2.87569e-07	0.000579624
GO:0005634	nucleus	TCEANC2	C1orf83	transcription elongation factor A N-terminal and central domain containing 2	1.113	2.87569e-07	0.000579624
GO:0005634	nucleus	MED4	ARC36|DRIP36|HSPC126|TRAP36|VDRIP	mediator complex subunit 4	1.113	2.87569e-07	0.000579624
GO:0005634	nucleus	FANCD2	FA-D2|FA4|FACD|FAD|FAD2|FANCD	Fanconi anemia complementation group D2	1.113	2.87569e-07	0.000579624
GO:0005634	nucleus	ADNP	ADNP1|HVDAS|MRD28	activity dependent neuroprotector homeobox	1.113	2.87569e-07	0.000579624
GO:0005634	nucleus	DUSP4	HVH2|MKP-2|MKP2|TYP	dual specificity phosphatase 4	1.113	2.87569e-07	0.000579624
GO:0005634	nucleus	TULP3	TUBL3	tubby like protein 3	1.113	2.87569e-07	0.000579624
GO:0005634	nucleus	PRDM5	BCS2|PFM2	PR/SET domain 5	1.113	2.87569e-07	0.000579624
GO:0005634	nucleus	ALDH7A1	ATQ1|EPD|PDE	aldehyde dehydrogenase 7 family member A1	1.113	2.87569e-07	0.000579624
GO:0005634	nucleus	XPO7	EXP7|RANBP16	exportin 7	1.113	2.87569e-07	0.000579624
GO:0005634	nucleus	APAF1	APAF-1|CED4	apoptotic peptidase activating factor 1	1.113	2.87569e-07	0.000579624
GO:0005634	nucleus	PRKACA	PKACA|PPNAD4	protein kinase cAMP-activated catalytic subunit alpha	1.113	2.87569e-07	0.000579624
GO:0005634	nucleus	TRH	Pro-TRH|TRF	thyrotropin releasing hormone	1.113	2.87569e-07	0.000579624
GO:0005634	nucleus	PPM1H	ARHCL1|NERPP-2C|URCC2	protein phosphatase, Mg2+/Mn2+ dependent 1H	1.113	2.87569e-07	0.000579624
GO:0005634	nucleus	ETV4	E1A-F|E1AF|PEA3|PEAS3	ETS variant 4	1.113	2.87569e-07	0.000579624
GO:0005634	nucleus	NCK1	NCK|NCKalpha|nck-1	NCK adaptor protein 1	1.113	2.87569e-07	0.000579624
GO:0005634	nucleus	PLEKHA7	-	pleckstrin homology domain containing A7	1.113	2.87569e-07	0.000579624
GO:0005634	nucleus	UBE2I	C358B7.1|P18|UBC9	ubiquitin conjugating enzyme E2 I	1.113	2.87569e-07	0.000579624
GO:0005634	nucleus	KLF7	UKLF	Kruppel like factor 7	1.113	2.87569e-07	0.000579624
GO:0005634	nucleus	ASB15	-	ankyrin repeat and SOCS box containing 15	1.113	2.87569e-07	0.000579624
GO:0005634	nucleus	KDM2B	CXXC2|FBXL10|Fbl10|JHDM1B|PCCX2	lysine demethylase 2B	1.113	2.87569e-07	0.000579624
GO:0005634	nucleus	CD38	ADPRC 1|ADPRC1	CD38 molecule	1.113	2.87569e-07	0.000579624
GO:0005634	nucleus	SIN3B	-	SIN3 transcription regulator family member B	1.113	2.87569e-07	0.000579624
GO:0005634	nucleus	PRKCD	ALPS3|CVID9|MAY1|PKCD|nPKC-delta	protein kinase C delta	1.113	2.87569e-07	0.000579624
GO:0005634	nucleus	JUND	AP-1	JunD proto-oncogene, AP-1 transcription factor subunit	1.113	2.87569e-07	0.000579624
GO:0005634	nucleus	ACADS	ACAD3|SCAD	acyl-CoA dehydrogenase, C-2 to C-3 short chain	1.113	2.87569e-07	0.000579624
GO:0005634	nucleus	FXR2	FMR1L2|FXR2P	FMR1 autosomal homolog 2	1.113	2.87569e-07	0.000579624
GO:0005634	nucleus	AHCTF1	ELYS|MST108|MSTP108|TMBS62	AT-hook containing transcription factor 1	1.113	2.87569e-07	0.000579624
GO:0005634	nucleus	KMT2D	AAD10|ALR|CAGL114|KABUK1|KMS|MLL2|MLL4|TNRC21	lysine methyltransferase 2D	1.113	2.87569e-07	0.000579624
GO:0005634	nucleus	ADARB2	ADAR3|RED2	adenosine deaminase, RNA specific B2 (inactive)	1.113	2.87569e-07	0.000579624
GO:0005634	nucleus	ZNF263	FPM315|ZKSCAN12|ZSCAN44	zinc finger protein 263	1.113	2.87569e-07	0.000579624
GO:0005634	nucleus	BRCA1	BRCAI|BRCC1|BROVCA1|FANCS|IRIS|PNCA4|PPP1R53|PSCP|RNF53	BRCA1, DNA repair associated	1.113	2.87569e-07	0.000579624
GO:0005634	nucleus	TSC22D2	TILZ4a|TILZ4b|TILZ4c	TSC22 domain family member 2	1.113	2.87569e-07	0.000579624
GO:0005634	nucleus	SIN3A	WITKOS	SIN3 transcription regulator family member A	1.113	2.87569e-07	0.000579624
GO:0005634	nucleus	PAPD7	LAK-1|LAK1|POLK|POLS|TRF4|TRF4-1|TRF41|TUTASE5	poly(A) RNA polymerase D7, non-canonical	1.113	2.87569e-07	0.000579624
GO:0005634	nucleus	CDK5R1	CDK5P35|CDK5R|NCK5A|p23|p25|p35|p35nck5a	cyclin dependent kinase 5 regulatory subunit 1	1.113	2.87569e-07	0.000579624
GO:0005634	nucleus	FKRP	LGMD2I|MDC1C|MDDGA5|MDDGB5|MDDGC5	fukutin related protein	1.113	2.87569e-07	0.000579624
GO:0005634	nucleus	PDE1B	HEL-S-79p|PDE1B1|PDES1B	phosphodiesterase 1B	1.113	2.87569e-07	0.000579624
GO:0005634	nucleus	HNF1A	HNF-1A|HNF1|IDDM20|LFB1|MODY3|TCF-1|TCF1	HNF1 homeobox A	1.113	2.87569e-07	0.000579624
GO:0005634	nucleus	RNASEH2B	AGS2|DLEU8	ribonuclease H2 subunit B	1.113	2.87569e-07	0.000579624
GO:0005634	nucleus	CITED2	ASD8|MRG-1|MRG1|P35SRJ|VSD2	Cbp/p300 interacting transactivator with Glu/Asp rich carboxy-terminal domain 2	1.113	2.87569e-07	0.000579624
GO:0005634	nucleus	ZNF710	-	zinc finger protein 710	1.113	2.87569e-07	0.000579624
GO:0005634	nucleus	ESRP1	RBM35A|RMB35A	epithelial splicing regulatory protein 1	1.113	2.87569e-07	0.000579624
GO:0005634	nucleus	HCFC2	HCF-2|HCF2	host cell factor C2	1.113	2.87569e-07	0.000579624
GO:0005634	nucleus	FOXL1	FKH6|FKHL11|FREAC7	forkhead box L1	1.113	2.87569e-07	0.000579624
GO:0005634	nucleus	DARS2	ASPRS|LBSL|MT-ASPRS	aspartyl-tRNA synthetase 2, mitochondrial	1.113	2.87569e-07	0.000579624
GO:0005634	nucleus	CYLC2	-	cylicin 2	1.113	2.87569e-07	0.000579624
GO:0005634	nucleus	SRRM4	KIAA1853|MU-MB-2.76|nSR100	serine/arginine repetitive matrix 4	1.113	2.87569e-07	0.000579624
GO:0005634	nucleus	KLF16	BTEB4|DRRF|NSLP2	Kruppel like factor 16	1.113	2.87569e-07	0.000579624
GO:0005634	nucleus	WT1	AWT1|EWS-WT1|GUD|NPHS4|WAGR|WIT-2|WT33	Wilms tumor 1	1.113	2.87569e-07	0.000579624
GO:0005634	nucleus	SESN2	HI95|SES2|SEST2	sestrin 2	1.113	2.87569e-07	0.000579624
GO:0005634	nucleus	AKT1	AKT|CWS6|PKB|PKB-ALPHA|PRKBA|RAC|RAC-ALPHA	AKT serine/threonine kinase 1	1.113	2.87569e-07	0.000579624
GO:0005634	nucleus	ZNF283	HZF19|HZF41	zinc finger protein 283	1.113	2.87569e-07	0.000579624
GO:0005634	nucleus	MAP2K2	CFC4|MAPKK2|MEK2|MKK2|PRKMK2	mitogen-activated protein kinase kinase 2	1.113	2.87569e-07	0.000579624
GO:0005634	nucleus	PNKD	BRP17|DYT8|FKSG19|FPD1|KIPP1184|MR-1|MR1|PDC|PKND1|TAHCCP2	paroxysmal nonkinesigenic dyskinesia	1.113	2.87569e-07	0.000579624
GO:0005634	nucleus	KNSTRN	C15orf23|HSD11|SKAP|TRAF4AF1	kinetochore localized astrin/SPAG5 binding protein	1.113	2.87569e-07	0.000579624
GO:0005634	nucleus	MTUS2	CAZIP|ICIS|KIAA0774|TIP150	microtubule associated tumor suppressor candidate 2	1.113	2.87569e-07	0.000579624
GO:0005634	nucleus	EIF5A	EIF-5A|EIF5A1|eIF5AI	eukaryotic translation initiation factor 5A	1.113	2.87569e-07	0.000579624
GO:0005634	nucleus	SNRK	HSNFRK	SNF related kinase	1.113	2.87569e-07	0.000579624
GO:0005634	nucleus	AMDHD2	CGI-14	amidohydrolase domain containing 2	1.113	2.87569e-07	0.000579624
GO:0005634	nucleus	ZFP41	ZNF753|zfp-41	ZFP41 zinc finger protein	1.113	2.87569e-07	0.000579624
GO:0005634	nucleus	NAA15	Ga19|NARG1|NAT1P|NATH|TBDN|TBDN100	N(alpha)-acetyltransferase 15, NatA auxiliary subunit	1.113	2.87569e-07	0.000579624
GO:0005634	nucleus	TGIF2	-	TGFB induced factor homeobox 2	1.113	2.87569e-07	0.000579624
GO:0005634	nucleus	ZNF813	-	zinc finger protein 813	1.113	2.87569e-07	0.000579624
GO:0005634	nucleus	FHL3	SLIM2	four and a half LIM domains 3	1.113	2.87569e-07	0.000579624
GO:0005634	nucleus	BCL9L	BCL9-2|DLNB11	B-cell CLL/lymphoma 9-like	1.113	2.87569e-07	0.000579624
GO:0005634	nucleus	MKL2	MRTF-B|MRTFB|NPD001	MKL1/myocardin like 2	1.113	2.87569e-07	0.000579624
GO:0005634	nucleus	NAB2	MADER	NGFI-A binding protein 2	1.113	2.87569e-07	0.000579624
GO:0005634	nucleus	ZNF611	-	zinc finger protein 611	1.113	2.87569e-07	0.000579624
GO:0005634	nucleus	POU3F3	BRN1|OTF8|brain-1|oct-8	POU class 3 homeobox 3	1.113	2.87569e-07	0.000579624
GO:0005634	nucleus	ELF3	EPR-1|ERT|ESE-1|ESX	E74 like ETS transcription factor 3	1.113	2.87569e-07	0.000579624
GO:0005634	nucleus	TNPO2	IPO3|KPNB2B|TRN2	transportin 2	1.113	2.87569e-07	0.000579624
GO:0005634	nucleus	HUNK	-	hormonally up-regulated Neu-associated kinase	1.113	2.87569e-07	0.000579624
GO:0005634	nucleus	GMEB2	GMEB-2|P79PIF|PIF79	glucocorticoid modulatory element binding protein 2	1.113	2.87569e-07	0.000579624
GO:0005634	nucleus	DDX17	P72|RH70	DEAD-box helicase 17	1.113	2.87569e-07	0.000579624
GO:0005634	nucleus	ALX4	CRS5|FND2	ALX homeobox 4	1.113	2.87569e-07	0.000579624
GO:0005634	nucleus	PHF13	PHF5|SPOC1	PHD finger protein 13	1.113	2.87569e-07	0.000579624
GO:0005634	nucleus	AQP3	AQP-3|GIL	aquaporin 3 (Gill blood group)	1.113	2.87569e-07	0.000579624
GO:0005634	nucleus	ZNF836	-	zinc finger protein 836	1.113	2.87569e-07	0.000579624
GO:0005634	nucleus	TRMT61A	C14orf172|GCD14|Gcd14p|TRM61|hTRM61	tRNA methyltransferase 61A	1.113	2.87569e-07	0.000579624
GO:0005634	nucleus	SPECC1	CYTSB|HCMOGT-1|HCMOGT1|NSP	sperm antigen with calponin homology and coiled-coil domains 1	1.113	2.87569e-07	0.000579624
GO:0005634	nucleus	DDX3Y	DBY	DEAD-box helicase 3, Y-linked	1.113	2.87569e-07	0.000579624
GO:0005634	nucleus	ATOH8	HATH6|bHLHa21	atonal bHLH transcription factor 8	1.113	2.87569e-07	0.000579624
GO:0005634	nucleus	ZIC5	-	Zic family member 5	1.113	2.87569e-07	0.000579624
GO:0005634	nucleus	PEX14	NAPP2|PBD13A|Pex14p|dJ734G22.2	peroxisomal biogenesis factor 14	1.113	2.87569e-07	0.000579624
GO:0005634	nucleus	SUMO1	DAP1|GMP1|OFC10|PIC1|SENP2|SMT3|SMT3C|SMT3H3|UBL1	small ubiquitin-like modifier 1	1.113	2.87569e-07	0.000579624
GO:0005634	nucleus	WRB	CHD5|GET1	tryptophan rich basic protein	1.113	2.87569e-07	0.000579624
GO:0005634	nucleus	RPL13A	L13A|TSTA1	ribosomal protein L13a	1.113	2.87569e-07	0.000579624
GO:0005634	nucleus	BACH2	BTBD25	BTB domain and CNC homolog 2	1.113	2.87569e-07	0.000579624
GO:0005634	nucleus	ERBB2	CD340|HER-2|HER-2/neu|HER2|MLN 19|NEU|NGL|TKR1	erb-b2 receptor tyrosine kinase 2	1.113	2.87569e-07	0.000579624
GO:0005634	nucleus	ZNF141	D4S90|pHZ-44	zinc finger protein 141	1.113	2.87569e-07	0.000579624
GO:0005634	nucleus	MICAL3	MICAL-3	microtubule associated monooxygenase, calponin and LIM domain containing 3	1.113	2.87569e-07	0.000579624
GO:0005634	nucleus	SIM1	bHLHe14	single-minded family bHLH transcription factor 1	1.113	2.87569e-07	0.000579624
GO:0005634	nucleus	ZNF469	BCS|BCS1	zinc finger protein 469	1.113	2.87569e-07	0.000579624
GO:0005634	nucleus	PPP1R16B	ANKRD4|TIMAP	protein phosphatase 1 regulatory subunit 16B	1.113	2.87569e-07	0.000579624
GO:0005634	nucleus	AR	AIS|AR8|DHTR|HUMARA|HYSP1|KD|NR3C4|SBMA|SMAX1|TFM	androgen receptor	1.113	2.87569e-07	0.000579624
GO:0005634	nucleus	AKAP7	AKAP15|AKAP18	A-kinase anchoring protein 7	1.113	2.87569e-07	0.000579624
GO:0005634	nucleus	HIST2H2BE	GL105|H2B|H2B.1|H2BFQ|H2BGL105|H2BQ	histone cluster 2 H2B family member e	1.113	2.87569e-07	0.000579624
GO:0005634	nucleus	KCTD5	-	potassium channel tetramerization domain containing 5	1.113	2.87569e-07	0.000579624
GO:0005634	nucleus	ZNF514	-	zinc finger protein 514	1.113	2.87569e-07	0.000579624
GO:0005634	nucleus	RFX3	-	regulatory factor X3	1.113	2.87569e-07	0.000579624
GO:0005634	nucleus	SRSF10	FUSIP1|FUSIP2|NSSR|PPP1R149|SFRS13|SFRS13A|SRp38|SRrp40|TASR|TASR1|TASR2	serine and arginine rich splicing factor 10	1.113	2.87569e-07	0.000579624
GO:0005634	nucleus	VPS4A	SKD1|SKD1A|SKD2|VPS4|VPS4-1	vacuolar protein sorting 4 homolog A	1.113	2.87569e-07	0.000579624
GO:0005634	nucleus	STK39	DCHT|PASK|SPAK	serine/threonine kinase 39	1.113	2.87569e-07	0.000579624
GO:0005634	nucleus	ZNF506	-	zinc finger protein 506	1.113	2.87569e-07	0.000579624
GO:0005634	nucleus	GLIS3	NDH|ZNF515	GLIS family zinc finger 3	1.113	2.87569e-07	0.000579624
GO:0005634	nucleus	DUSP18	DSP18|DUSP20|LMWDSP20	dual specificity phosphatase 18	1.113	2.87569e-07	0.000579624
GO:0005634	nucleus	MGRN1	RNF156	mahogunin ring finger 1	1.113	2.87569e-07	0.000579624
GO:0005634	nucleus	POU3F2	BRN2|N-Oct3|OCT7|OTF-7|OTF7|POUF3|brn-2|oct-7	POU class 3 homeobox 2	1.113	2.87569e-07	0.000579624
GO:0005634	nucleus	CCNK	CPR4	cyclin K	1.113	2.87569e-07	0.000579624
GO:0005634	nucleus	PKNOX2	PREP2	PBX/knotted 1 homeobox 2	1.113	2.87569e-07	0.000579624
GO:0005634	nucleus	CHP1	CHP|SLC9A1BP|Sid470p|p22|p24	calcineurin like EF-hand protein 1	1.113	2.87569e-07	0.000579624
GO:0005634	nucleus	SSH3	SSH3L	slingshot protein phosphatase 3	1.113	2.87569e-07	0.000579624
GO:0005634	nucleus	KARS	CMTRIB|DFNB89|KARS1|KARS2|KRS	lysyl-tRNA synthetase	1.113	2.87569e-07	0.000579624
GO:0005634	nucleus	CAMK2A	CAMKA	calcium/calmodulin dependent protein kinase II alpha	1.113	2.87569e-07	0.000579624
GO:0005634	nucleus	LPP	-	LIM domain containing preferred translocation partner in lipoma	1.113	2.87569e-07	0.000579624
GO:0005634	nucleus	SERPINA3	AACT|ACT|GIG24|GIG25	serpin family A member 3	1.113	2.87569e-07	0.000579624
GO:0005634	nucleus	EIF4EBP1	4E-BP1|4EBP1|BP-1|PHAS-I	eukaryotic translation initiation factor 4E binding protein 1	1.113	2.87569e-07	0.000579624
GO:0005634	nucleus	CDIP1	C16orf5|CDIP|I1|LITAFL	cell death inducing p53 target 1	1.113	2.87569e-07	0.000579624
GO:0005634	nucleus	BSN	ZNF231	bassoon presynaptic cytomatrix protein	1.113	2.87569e-07	0.000579624
GO:0005634	nucleus	ZNF783	-	zinc finger family member 783	1.113	2.87569e-07	0.000579624
GO:0005634	nucleus	PPM1M	PP2C-eta|PP2CE|PP2Ceta	protein phosphatase, Mg2+/Mn2+ dependent 1M	1.113	2.87569e-07	0.000579624
GO:0005634	nucleus	ELP5	C17orf81|DERP6|HSPC002|MST071|MSTP071	elongator acetyltransferase complex subunit 5	1.113	2.87569e-07	0.000579624
GO:0005634	nucleus	TDRP	C8orf42|Inm01|TDRP1|TDRP2	testis development related protein	1.113	2.87569e-07	0.000579624
GO:0005634	nucleus	DLX2	TES-1|TES1	distal-less homeobox 2	1.113	2.87569e-07	0.000579624
GO:0005634	nucleus	PDXK	C21orf124|C21orf97|HEL-S-1a|PKH|PNK|PRED79	pyridoxal kinase	1.113	2.87569e-07	0.000579624
GO:0005634	nucleus	SP6	EPFN|EPIPROFIN|KLF14	Sp6 transcription factor	1.113	2.87569e-07	0.000579624
GO:0005634	nucleus	FOXN1	FKHL20|RONU|WHN	forkhead box N1	1.113	2.87569e-07	0.000579624
GO:0005634	nucleus	FAM76A	-	family with sequence similarity 76 member A	1.113	2.87569e-07	0.000579624
GO:0005634	nucleus	ZBTB47	ZNF651	zinc finger and BTB domain containing 47	1.113	2.87569e-07	0.000579624
GO:0005634	nucleus	TIAM1	-	T-cell lymphoma invasion and metastasis 1	1.113	2.87569e-07	0.000579624
GO:0005634	nucleus	PTBP3	ROD1	polypyrimidine tract binding protein 3	1.113	2.87569e-07	0.000579624
GO:0005634	nucleus	MSI1	-	musashi RNA binding protein 1	1.113	2.87569e-07	0.000579624
GO:0005634	nucleus	NECAB3	APBA2BP|EFCBP3|NIP1|STIP3|SYTIP2|XB51|dJ63M2.4|dJ63M2.5	N-terminal EF-hand calcium binding protein 3	1.113	2.87569e-07	0.000579624
GO:0005634	nucleus	AKIRIN2	C6orf166|FBI1|dJ486L4.2	akirin 2	1.113	2.87569e-07	0.000579624
GO:0005634	nucleus	CELF3	BRUNOL1|CAGH4|ERDA4|ETR-1|TNRC4	CUGBP Elav-like family member 3	1.113	2.87569e-07	0.000579624
GO:0005634	nucleus	GTF3C4	KAT12|TF3C-delta|TFIII90|TFIIIC290|TFIIIC90|TFIIICDELTA	general transcription factor IIIC subunit 4	1.113	2.87569e-07	0.000579624
GO:0005634	nucleus	POLR2A	POLR2|POLRA|RPB1|RPBh1|RPO2|RPOL2|RpIILS|hRPB220|hsRPB1	RNA polymerase II subunit A	1.113	2.87569e-07	0.000579624
GO:0005634	nucleus	NFAT5	NF-AT5|NFATL1|NFATZ|OREBP|TONEBP	nuclear factor of activated T-cells 5	1.113	2.87569e-07	0.000579624
GO:0005634	nucleus	ZKSCAN1	KOX18|PHZ-37|ZNF139|ZNF36|ZSCAN33	zinc finger with KRAB and SCAN domains 1	1.113	2.87569e-07	0.000579624
GO:0005634	nucleus	BHLHE40	BHLHB2|Clast5|DEC1|HLHB2|SHARP-2|SHARP2|STRA13|Stra14	basic helix-loop-helix family member e40	1.113	2.87569e-07	0.000579624
GO:0005634	nucleus	NANOG	-	Nanog homeobox	1.113	2.87569e-07	0.000579624
GO:0005634	nucleus	PPM1G	PP2CG|PP2CGAMMA|PPP2CG	protein phosphatase, Mg2+/Mn2+ dependent 1G	1.113	2.87569e-07	0.000579624
GO:0005634	nucleus	PCDH1	PC42|PCDH42	protocadherin 1	1.113	2.87569e-07	0.000579624
GO:0005634	nucleus	CUX1	CASP|CDP|CDP/Cut|CDP1|COY1|CUTL1|CUX|Clox|Cux/CDP|GOLIM6|Nbla10317|p100|p110|p200|p75	cut like homeobox 1	1.113	2.87569e-07	0.000579624
GO:0005634	nucleus	PBXIP1	HPIP	PBX homeobox interacting protein 1	1.113	2.87569e-07	0.000579624
GO:0005634	nucleus	PML	MYL|PP8675|RNF71|TRIM19	promyelocytic leukemia	1.113	2.87569e-07	0.000579624
GO:0005634	nucleus	TFAM	MTDPS15|MTTF1|MTTFA|TCF6|TCF6L1|TCF6L2|TCF6L3	transcription factor A, mitochondrial	1.113	2.87569e-07	0.000579624
GO:0005634	nucleus	KIF18B	-	kinesin family member 18B	1.113	2.87569e-07	0.000579624
GO:0005634	nucleus	TPPP	TPPP/p25|TPPP1|p24|p25|p25alpha	tubulin polymerization promoting protein	1.113	2.87569e-07	0.000579624
GO:0005634	nucleus	FOXJ1	FKHL13|HFH-4|HFH4	forkhead box J1	1.113	2.87569e-07	0.000579624
GO:0005634	nucleus	PIP5K1A	-	phosphatidylinositol-4-phosphate 5-kinase type 1 alpha	1.113	2.87569e-07	0.000579624
GO:0005634	nucleus	OVOL1	HOVO1	ovo like transcriptional repressor 1	1.113	2.87569e-07	0.000579624
GO:0005634	nucleus	ZFHX3	ATBF1|ATBT|ZNF927	zinc finger homeobox 3	1.113	2.87569e-07	0.000579624
GO:0005634	nucleus	URGCP	URG4	upregulator of cell proliferation	1.113	2.87569e-07	0.000579624
GO:0005634	nucleus	MED16	DRIP92|THRAP5|TRAP95	mediator complex subunit 16	1.113	2.87569e-07	0.000579624
GO:0005634	nucleus	RRAGC	GTR2|RAGC|TIB929	Ras related GTP binding C	1.113	2.87569e-07	0.000579624
GO:0005634	nucleus	VDR	NR1I1|PPP1R163	vitamin D (1,25- dihydroxyvitamin D3) receptor	1.113	2.87569e-07	0.000579624
GO:0005634	nucleus	IMPAD1	GPAPP|IMP 3|IMP-3|IMPA3	inositol monophosphatase domain containing 1	1.113	2.87569e-07	0.000579624
GO:0005634	nucleus	MAT2B	MAT-II|MATIIbeta|Nbla02999|SDR23E1|TGR	methionine adenosyltransferase 2B	1.113	2.87569e-07	0.000579624
GO:0005634	nucleus	MAZ	PUR1|Pur-1|SAF-1|SAF-2|SAF-3|ZF87|ZNF801|Zif87	MYC associated zinc finger protein	1.113	2.87569e-07	0.000579624
GO:0005634	nucleus	MLXIP	MIR|MONDOA|bHLHe36	MLX interacting protein	1.113	2.87569e-07	0.000579624
GO:0005634	nucleus	ANGEL1	Ccr4e|KIAA0759	angel homolog 1	1.113	2.87569e-07	0.000579624
GO:0005634	nucleus	RNF8	hRNF8	ring finger protein 8	1.113	2.87569e-07	0.000579624
GO:0005634	nucleus	STAG3	-	stromal antigen 3	1.113	2.87569e-07	0.000579624
GO:0005634	nucleus	SMG6	C17orf31|EST1A|SMG-6|hSMG5/7a	SMG6, nonsense mediated mRNA decay factor	1.113	2.87569e-07	0.000579624
GO:0005634	nucleus	HECTD3	-	HECT domain E3 ubiquitin protein ligase 3	1.113	2.87569e-07	0.000579624
GO:0005634	nucleus	SKP2	FBL1|FBXL1|FLB1|p45	S-phase kinase associated protein 2	1.113	2.87569e-07	0.000579624
GO:0005634	nucleus	TP53INP2	C20orf110|DOR|PIG-U|PINH|dJ1181N3.1	tumor protein p53 inducible nuclear protein 2	1.113	2.87569e-07	0.000579624
GO:0005634	nucleus	ZSCAN2	ZFP29|ZNF854	zinc finger and SCAN domain containing 2	1.113	2.87569e-07	0.000579624
GO:0005634	nucleus	IP6K1	IHPK1|PiUS	inositol hexakisphosphate kinase 1	1.113	2.87569e-07	0.000579624
GO:0005634	nucleus	HSPB6	HEL55|Hsp20|PPP1R91	heat shock protein family B (small) member 6	1.113	2.87569e-07	0.000579624
GO:0005634	nucleus	EHMT2	BAT8|C6orf30|G9A|GAT8|KMT1C|NG36	euchromatic histone lysine methyltransferase 2	1.113	2.87569e-07	0.000579624
GO:0005634	nucleus	ACHE	ACEE|ARACHE|N-ACHE|YT	acetylcholinesterase (Cartwright blood group)	1.113	2.87569e-07	0.000579624
GO:0005634	nucleus	FASTKD2	KIAA0971	FAST kinase domains 2	1.113	2.87569e-07	0.000579624
GO:0005634	nucleus	ACRBP	CT23|OY-TES-1|SP32	acrosin binding protein	1.113	2.87569e-07	0.000579624
GO:0005634	nucleus	WDR5	BIG-3|CFAP89|SWD3	WD repeat domain 5	1.113	2.87569e-07	0.000579624
GO:0005634	nucleus	SCAF11	CASP11|SFRS2IP|SIP1|SRRP129|SRSF2IP	SR-related CTD associated factor 11	1.113	2.87569e-07	0.000579624
GO:0005634	nucleus	GPER1	CEPR|CMKRL2|DRY12|FEG-1|GPCR-Br|GPER|GPR30|LERGU|LERGU2|LyGPR|mER	G protein-coupled estrogen receptor 1	1.113	2.87569e-07	0.000579624
GO:0005634	nucleus	BRSK2	C11orf7|PEN11B|SAD1|SADA|STK29	BR serine/threonine kinase 2	1.113	2.87569e-07	0.000579624
GO:0005634	nucleus	SLC50A1	HsSWEET1|RAG1AP1|SCP|SWEET1|slv	solute carrier family 50 member 1	1.113	2.87569e-07	0.000579624
GO:0005634	nucleus	TMEM57	MACOILIN	transmembrane protein 57	1.113	2.87569e-07	0.000579624
GO:0005634	nucleus	ZNF200	-	zinc finger protein 200	1.113	2.87569e-07	0.000579624
GO:0005634	nucleus	PRPF4	HPRP4|HPRP4P|PRP4|Prp4p|RP70|SNRNP60	pre-mRNA processing factor 4	1.113	2.87569e-07	0.000579624
GO:0005634	nucleus	ZNF286A	ZNF286	zinc finger protein 286A	1.113	2.87569e-07	0.000579624
GO:0005634	nucleus	FEZF2	FEZ|FEZL|FKSG36|TOF|ZFP312|ZNF312	FEZ family zinc finger 2	1.113	2.87569e-07	0.000579624
GO:0005634	nucleus	NKX2-1	BCH|BHC|NK-2|NKX2.1|NKX2A|NMTC1|T/EBP|TEBP|TITF1|TTF-1|TTF1	NK2 homeobox 1	1.113	2.87569e-07	0.000579624
GO:0005634	nucleus	HINT3	HINT4	histidine triad nucleotide binding protein 3	1.113	2.87569e-07	0.000579624
GO:0005634	nucleus	MCC	MCC1	mutated in colorectal cancers	1.113	2.87569e-07	0.000579624
GO:0005634	nucleus	GGNBP2	DIF-3|DIF3|LCRG1|LZK1|ZFP403|ZNF403	gametogenetin binding protein 2	1.113	2.87569e-07	0.000579624
GO:0005634	nucleus	LSM3	SMX4|USS2|YLR438C	LSM3 homolog, U6 small nuclear RNA and mRNA degradation associated	1.113	2.87569e-07	0.000579624
GO:0005634	nucleus	NEK9	APUG|LCCS10|NC|NERCC|NERCC1	NIMA related kinase 9	1.113	2.87569e-07	0.000579624
GO:0005634	nucleus	CARM1	PRMT4	coactivator associated arginine methyltransferase 1	1.113	2.87569e-07	0.000579624
GO:0005634	nucleus	TP53TG5	C20orf10|CLG01	TP53 target 5	1.113	2.87569e-07	0.000579624
GO:0005634	nucleus	NAT10	ALP|NET43	N-acetyltransferase 10	1.113	2.87569e-07	0.000579624
GO:0005634	nucleus	TCEANC	-	transcription elongation factor A N-terminal and central domain containing	1.113	2.87569e-07	0.000579624
GO:0005634	nucleus	CHD5	CHD-5	chromodomain helicase DNA binding protein 5	1.113	2.87569e-07	0.000579624
GO:0005634	nucleus	TIMP3	HSMRK222|K222|K222TA2|SFD	TIMP metallopeptidase inhibitor 3	1.113	2.87569e-07	0.000579624
GO:0005634	nucleus	MACC1	7A5|SH3BP4L	MACC1, MET transcriptional regulator	1.113	2.87569e-07	0.000579624
GO:0005634	nucleus	HINFP	HiNF-P|MIZF|ZNF743	histone H4 transcription factor	1.113	2.87569e-07	0.000579624
GO:0005634	nucleus	RBM23	CAPERbeta|PP239|RNPC4	RNA binding motif protein 23	1.113	2.87569e-07	0.000579624
GO:0005634	nucleus	FYB	ADAP|PRO0823|SLAP-130|SLAP130	FYN binding protein	1.113	2.87569e-07	0.000579624
GO:0005634	nucleus	ETV3	METS|PE-1|PE1|bA110J1.4	ETS variant 3	1.113	2.87569e-07	0.000579624
GO:0005634	nucleus	METTL16	METT10D	methyltransferase like 16	1.113	2.87569e-07	0.000579624
GO:0005634	nucleus	NEUROD4	ATH-3|ATH3|Atoh3|MATH-3|MATH3|bHLHa4	neuronal differentiation 4	1.113	2.87569e-07	0.000579624
GO:0005634	nucleus	NUB1	BS4|NUB1L|NYREN18	negative regulator of ubiquitin like proteins 1	1.113	2.87569e-07	0.000579624
GO:0005634	nucleus	RUNX3	AML2|CBFA3|PEBP2aC	runt related transcription factor 3	1.113	2.87569e-07	0.000579624
GO:0005634	nucleus	RGS6	GAP|HA117|S914	regulator of G-protein signaling 6	1.113	2.87569e-07	0.000579624
GO:0005634	nucleus	ARHGAP17	MST066|MST110|MSTP038|MSTP066|MSTP110|NADRIN|PP367|PP4534|RICH-1|RICH1|WBP15	Rho GTPase activating protein 17	1.113	2.87569e-07	0.000579624
GO:0005634	nucleus	NLRC5	CLR16.1|NOD27|NOD4	NLR family CARD domain containing 5	1.113	2.87569e-07	0.000579624
GO:0005634	nucleus	NRGN	RC3|hng	neurogranin	1.113	2.87569e-07	0.000579624
GO:0005634	nucleus	PIAS2	ARIP3|DIP|MIZ|MIZ1|PIASX|PIASX-ALPHA|PIASX-BETA|SIZ2|ZMIZ4	protein inhibitor of activated STAT 2	1.113	2.87569e-07	0.000579624
GO:0005634	nucleus	ZNF285	ZNF285A	zinc finger protein 285	1.113	2.87569e-07	0.000579624
GO:0005634	nucleus	EBF2	COE2|EBF-2|O/E-3|OE-3	early B-cell factor 2	1.113	2.87569e-07	0.000579624
GO:0005634	nucleus	NARF	IOP2	nuclear prelamin A recognition factor	1.113	2.87569e-07	0.000579624
GO:0005634	nucleus	PLXNA3	6.3|HSSEXGENE|PLXN3|PLXN4|XAP-6	plexin A3	1.113	2.87569e-07	0.000579624
GO:0005634	nucleus	TEAD1	AA|NTEF-1|REF1|TCF-13|TCF13|TEAD-1|TEF-1	TEA domain transcription factor 1	1.113	2.87569e-07	0.000579624
GO:0005634	nucleus	TFDP2	DP2	transcription factor Dp-2	1.113	2.87569e-07	0.000579624
GO:0005634	nucleus	ANK1	ANK|SPH1|SPH2	ankyrin 1	1.113	2.87569e-07	0.000579624
GO:0005634	nucleus	ZBTB18	C2H2-171|MRD22|RP58|TAZ-1|ZNF238	zinc finger and BTB domain containing 18	1.113	2.87569e-07	0.000579624
GO:0005634	nucleus	EMC8	C16orf2|C16orf4|COX4NB|FAM158B|NOC4	ER membrane protein complex subunit 8	1.113	2.87569e-07	0.000579624
GO:0005634	nucleus	SOX13	ICA12|Sox-13	SRY-box 13	1.113	2.87569e-07	0.000579624
GO:0005634	nucleus	MSC	ABF-1|ABF1|MYOR|bHLHa22	musculin	1.113	2.87569e-07	0.000579624
GO:0005634	nucleus	DBX2	-	developing brain homeobox 2	1.113	2.87569e-07	0.000579624
GO:0005634	nucleus	ZBTB46	BTBD4|BZEL|RINZF|ZNF340|dJ583P15.7|dJ583P15.8	zinc finger and BTB domain containing 46	1.113	2.87569e-07	0.000579624
GO:0005634	nucleus	ETS2	ETS2IT1	ETS proto-oncogene 2, transcription factor	1.113	2.87569e-07	0.000579624
GO:0005634	nucleus	DSN1	C20orf172|KNL3|MIS13|dJ469A13.2|hKNL-3	DSN1 homolog, MIS12 kinetochore complex component	1.113	2.87569e-07	0.000579624
GO:0005634	nucleus	KLHL15	HEL-S-305	kelch like family member 15	1.113	2.87569e-07	0.000579624
GO:0005634	nucleus	APBA1	D9S411E|LIN10|MINT1|X11|X11A|X11ALPHA	amyloid beta precursor protein binding family A member 1	1.113	2.87569e-07	0.000579624
GO:0005634	nucleus	SP110	IFI41|IFI75|IPR1|VODI	SP110 nuclear body protein	1.113	2.87569e-07	0.000579624
GO:0005634	nucleus	C9orf69	-	chromosome 9 open reading frame 69	1.113	2.87569e-07	0.000579624
GO:0005634	nucleus	KRT76	HUMCYT2A|KRT2B|KRT2P	keratin 76	1.113	2.87569e-07	0.000579624
GO:0005634	nucleus	ZNF557	-	zinc finger protein 557	1.113	2.87569e-07	0.000579624
GO:0005634	nucleus	RPS6KA2	HU-2|MAPKAPK1C|RSK|RSK3|S6K-alpha|S6K-alpha2|p90-RSK3|p90RSK2|pp90RSK3	ribosomal protein S6 kinase A2	1.113	2.87569e-07	0.000579624
GO:0005634	nucleus	NUCB1	CALNUC|NUC	nucleobindin 1	1.113	2.87569e-07	0.000579624
GO:0005634	nucleus	EHD2	PAST2	EH domain containing 2	1.113	2.87569e-07	0.000579624
GO:0005634	nucleus	MYNN	OSZF|SBBIZ1|ZBTB31|ZNF902	myoneurin	1.113	2.87569e-07	0.000579624
GO:0005634	nucleus	AHCY	SAHH|adoHcyase	adenosylhomocysteinase	1.113	2.87569e-07	0.000579624
GO:0005634	nucleus	VGLL4	VGL-4	vestigial like family member 4	1.113	2.87569e-07	0.000579624
GO:0005634	nucleus	RCHY1	ARNIP|CHIMP|PIRH2|PRO1996|RNF199|ZCHY|ZNF363	ring finger and CHY zinc finger domain containing 1	1.113	2.87569e-07	0.000579624
GO:0005634	nucleus	DTX3L	BBAP	deltex E3 ubiquitin ligase 3L	1.113	2.87569e-07	0.000579624
GO:0005634	nucleus	IRF2BP2	-	interferon regulatory factor 2 binding protein 2	1.113	2.87569e-07	0.000579624
GO:0005634	nucleus	SF1	BBP|D11S636|MBBP|ZCCHC25|ZFM1|ZNF162	splicing factor 1	1.113	2.87569e-07	0.000579624
GO:0005634	nucleus	WWC1	HBEBP3|HBEBP36|KIBRA|MEMRYQTL|PPP1R168	WW and C2 domain containing 1	1.113	2.87569e-07	0.000579624
GO:0005634	nucleus	SLC2A11	GLUT10|GLUT11	solute carrier family 2 member 11	1.113	2.87569e-07	0.000579624
GO:0005634	nucleus	MAGEA1	CT1.1|MAGE1	MAGE family member A1	1.113	2.87569e-07	0.000579624
GO:0005634	nucleus	PYGO1	-	pygopus family PHD finger 1	1.113	2.87569e-07	0.000579624
GO:0005634	nucleus	IRF4	LSIRF|MUM1|NF-EM5|SHEP8	interferon regulatory factor 4	1.113	2.87569e-07	0.000579624
GO:0005634	nucleus	ZNF593	ZT86	zinc finger protein 593	1.113	2.87569e-07	0.000579624
GO:0005634	nucleus	PPARG	CIMT1|GLM1|NR1C3|PPARG1|PPARG2|PPARgamma	peroxisome proliferator activated receptor gamma	1.113	2.87569e-07	0.000579624
GO:0005634	nucleus	GATA2	DCML|IMD21|MONOMAC|NFE1B	GATA binding protein 2	1.113	2.87569e-07	0.000579624
GO:0005634	nucleus	MIER2	KIAA1193|Mi-er2	MIER family member 2	1.113	2.87569e-07	0.000579624
GO:0005634	nucleus	TUBB6	HsT1601|TUBB-5	tubulin beta 6 class V	1.113	2.87569e-07	0.000579624
GO:0005634	nucleus	SIAH3	-	siah E3 ubiquitin protein ligase family member 3	1.113	2.87569e-07	0.000579624
GO:0005634	nucleus	HDAC7	HD7|HD7A|HDAC7A	histone deacetylase 7	1.113	2.87569e-07	0.000579624
GO:0005634	nucleus	NFATC4	NF-AT3|NF-ATC4|NFAT3	nuclear factor of activated T-cells 4	1.113	2.87569e-07	0.000579624
GO:0005634	nucleus	NOTCH1	AOS5|AOVD1|TAN1|hN1	notch 1	1.113	2.87569e-07	0.000579624
GO:0005634	nucleus	HIP1	HIP-I|ILWEQ|SHON|SHONbeta|SHONgamma	huntingtin interacting protein 1	1.113	2.87569e-07	0.000579624
GO:0005634	nucleus	SRF	MCM1	serum response factor	1.113	2.87569e-07	0.000579624
GO:0005634	nucleus	ZNF737	ZNF102	zinc finger protein 737	1.113	2.87569e-07	0.000579624
GO:0005634	nucleus	PSMA5	PSC5|ZETA	proteasome subunit alpha 5	1.113	2.87569e-07	0.000579624
GO:0005634	nucleus	SERTAD2	Sei-2|TRIP-Br2	SERTA domain containing 2	1.113	2.87569e-07	0.000579624
GO:0005634	nucleus	WAC	BM-016|DESSH|PRO1741|Wwp4	WW domain containing adaptor with coiled-coil	1.113	2.87569e-07	0.000579624
GO:0005634	nucleus	ROCK2	ROCK-II	Rho associated coiled-coil containing protein kinase 2	1.113	2.87569e-07	0.000579624
GO:0005634	nucleus	DHX30	DDX30|RETCOR	DExH-box helicase 30	1.113	2.87569e-07	0.000579624
GO:0005634	nucleus	ZNF33B	KOX2|KOX31|ZNF11B	zinc finger protein 33B	1.113	2.87569e-07	0.000579624
GO:0005634	nucleus	LUZP4	CT-28|CT-8|CT28|HOM-TES-85	leucine zipper protein 4	1.113	2.87569e-07	0.000579624
GO:0005634	nucleus	MARVELD1	GB14|MARVD1|MRVLDC1|bA548K23.8	MARVEL domain containing 1	1.113	2.87569e-07	0.000579624
GO:0005634	nucleus	CDK14	PFTAIRE1|PFTK1	cyclin dependent kinase 14	1.113	2.87569e-07	0.000579624
GO:0005634	nucleus	RPRD1B	C20orf77|CREPT|NET60|dJ1057B20.2	regulation of nuclear pre-mRNA domain containing 1B	1.113	2.87569e-07	0.000579624
GO:0005634	nucleus	MEIS3	MRG2	Meis homeobox 3	1.113	2.87569e-07	0.000579624
GO:0005634	nucleus	AKAP8	AKAP 95|AKAP-8|AKAP-95|AKAP95	A-kinase anchoring protein 8	1.113	2.87569e-07	0.000579624
GO:0005634	nucleus	POU2F1	OCT1|OTF1|oct-1B	POU class 2 homeobox 1	1.113	2.87569e-07	0.000579624
GO:0005634	nucleus	ZBTB14	ZF5|ZFP-161|ZFP-5|ZFP161|ZNF478	zinc finger and BTB domain containing 14	1.113	2.87569e-07	0.000579624
GO:0005634	nucleus	CELF2	BRUNOL3|CELF-2|CUG-BP2|CUGBP2|ETR-3|ETR3|NAPOR	CUGBP Elav-like family member 2	1.113	2.87569e-07	0.000579624
GO:0005634	nucleus	ZNF449	ZSCAN19	zinc finger protein 449	1.113	2.87569e-07	0.000579624
GO:0005634	nucleus	STAT5B	STAT5	signal transducer and activator of transcription 5B	1.113	2.87569e-07	0.000579624
GO:0005634	nucleus	KLF13	BTEB3|FKLF2|NSLP1|RFLAT-1|RFLAT1	Kruppel like factor 13	1.113	2.87569e-07	0.000579624
GO:0005634	nucleus	LIMS2	LGMD2W|PINCH-2|PINCH2	LIM zinc finger domain containing 2	1.113	2.87569e-07	0.000579624
GO:0005634	nucleus	RIPPLY1	-	ripply transcriptional repressor 1	1.113	2.87569e-07	0.000579624
GO:0005634	nucleus	STK17B	DRAK2	serine/threonine kinase 17b	1.113	2.87569e-07	0.000579624
GO:0005634	nucleus	KMT2A	ALL-1|CXXC7|HRX|HTRX1|MLL|MLL-AF9|MLL/GAS7|MLL1|MLL1A|TET1-MLL|TRX1|WDSTS	lysine methyltransferase 2A	1.113	2.87569e-07	0.000579624
GO:0005634	nucleus	NAA30	C14orf35|MAK3|Mak3p|NAT12|NAT12P	N(alpha)-acetyltransferase 30, NatC catalytic subunit	1.113	2.87569e-07	0.000579624
GO:0005634	nucleus	ZNF281	ZBP-99|ZNP-99	zinc finger protein 281	1.113	2.87569e-07	0.000579624
GO:0005634	nucleus	FOXO3	AF6q21|FKHRL1|FKHRL1P2|FOXO2|FOXO3A	forkhead box O3	1.113	2.87569e-07	0.000579624
GO:0005634	nucleus	ZNF346	JAZ|Zfp346	zinc finger protein 346	1.113	2.87569e-07	0.000579624
GO:0005634	nucleus	RPS24	DBA3|S24	ribosomal protein S24	1.113	2.87569e-07	0.000579624
GO:0005634	nucleus	FOXP4	hFKHLA	forkhead box P4	1.113	2.87569e-07	0.000579624
GO:0005634	nucleus	ITCH	ADMFD|AIF4|AIP4|NAPP1	itchy E3 ubiquitin protein ligase	1.113	2.87569e-07	0.000579624
GO:0005634	nucleus	ZNF516	HsT287	zinc finger protein 516	1.113	2.87569e-07	0.000579624
GO:0005634	nucleus	HLF	-	HLF, PAR bZIP transcription factor	1.113	2.87569e-07	0.000579624
GO:0005634	nucleus	RBM22	Cwc2|ZC3H16|fSAP47	RNA binding motif protein 22	1.113	2.87569e-07	0.000579624
GO:0005634	nucleus	LHX9	-	LIM homeobox 9	1.113	2.87569e-07	0.000579624
GO:0005634	nucleus	SLC25A4	AAC1|ANT|ANT 1|ANT1|MTDPS12|MTDPS12A|PEO2|PEO3|PEOA2|T1	solute carrier family 25 member 4	1.113	2.87569e-07	0.000579624
GO:0005634	nucleus	AJUBA	JUB	ajuba LIM protein	1.113	2.87569e-07	0.000579624
GO:0005634	nucleus	NFYA	CBF-A|CBF-B|HAP2|NF-YA	nuclear transcription factor Y subunit alpha	1.113	2.87569e-07	0.000579624
GO:0005634	nucleus	CNOT2	CDC36|HSPC131|NOT2|NOT2H	CCR4-NOT transcription complex subunit 2	1.113	2.87569e-07	0.000579624
GO:0005634	nucleus	KPTN	2E4|MRT41	kaptin, actin binding protein	1.113	2.87569e-07	0.000579624
GO:0005634	nucleus	CSRNP1	AXUD1|CSRNP-1|FAM130B|TAIP-3|URAX1	cysteine and serine rich nuclear protein 1	1.113	2.87569e-07	0.000579624
GO:0005634	nucleus	SRFBP1	BUD22|P49|Rlb1|STRAP|p49/STRAP	serum response factor binding protein 1	1.113	2.87569e-07	0.000579624
GO:0005634	nucleus	RTFDC1	C20orf43|CDAO5|HSPC164|SHUJUN-3	replication termination factor 2 domain containing 1	1.113	2.87569e-07	0.000579624
GO:0005634	nucleus	ZNF335	MCPH10|NIF-1|NIF1|NIF2	zinc finger protein 335	1.113	2.87569e-07	0.000579624
GO:0005634	nucleus	ZPBP2	ZPBPL	zona pellucida binding protein 2	1.113	2.87569e-07	0.000579624
GO:0005634	nucleus	SSBP3	CSDP|SSDP|SSDP1	single stranded DNA binding protein 3	1.113	2.87569e-07	0.000579624
GO:0005634	nucleus	HSBP1	NPC-A-13	heat shock factor binding protein 1	1.113	2.87569e-07	0.000579624
GO:0005634	nucleus	IMPDH1	IMPD|IMPD1|IMPDH-I|LCA11|RP10|sWSS2608	inosine monophosphate dehydrogenase 1	1.113	2.87569e-07	0.000579624
GO:0005634	nucleus	SFMBT2	-	Scm-like with four mbt domains 2	1.113	2.87569e-07	0.000579624
GO:0005634	nucleus	ATF7IP2	MCAF2	activating transcription factor 7 interacting protein 2	1.113	2.87569e-07	0.000579624
GO:0005634	nucleus	PHF12	PF1	PHD finger protein 12	1.113	2.87569e-07	0.000579624
GO:0005634	nucleus	UBD	FAT10|GABBR1|UBD-3	ubiquitin D	1.113	2.87569e-07	0.000579624
GO:0005634	nucleus	PLEKHG1	ARHGEF41	pleckstrin homology and RhoGEF domain containing G1	1.113	2.87569e-07	0.000579624
GO:0005634	nucleus	FGF12	EIEE47|FGF12B|FHF1	fibroblast growth factor 12	1.113	2.87569e-07	0.000579624
GO:0005634	nucleus	SETDB2	C13orf4|CLLD8|CLLL8|KMT1F	SET domain bifurcated 2	1.113	2.87569e-07	0.000579624
GO:0005634	nucleus	PDE1A	CAM-PDE-1A|HCAM-1|HCAM1|HSPDE1A	phosphodiesterase 1A	1.113	2.87569e-07	0.000579624
GO:0005634	nucleus	CAPG	AFCP|HEL-S-66|MCP	capping actin protein, gelsolin like	1.113	2.87569e-07	0.000579624
GO:0005634	nucleus	DPP9	DP9|DPLP9|DPRP-2|DPRP2	dipeptidyl peptidase 9	1.113	2.87569e-07	0.000579624
GO:0005634	nucleus	DECR1	DECR|NADPH|SDR18C1	2,4-dienoyl-CoA reductase 1	1.113	2.87569e-07	0.000579624
GO:0005634	nucleus	ZNF618	FP13169|NEDD10	zinc finger protein 618	1.113	2.87569e-07	0.000579624
GO:0005634	nucleus	HMBOX1	HNF1LA|HOT1|PBHNF	homeobox containing 1	1.113	2.87569e-07	0.000579624
GO:0005634	nucleus	SOX4	EVI16	SRY-box 4	1.113	2.87569e-07	0.000579624
GO:0005634	nucleus	ESR1	ER|ESR|ESRA|ESTRR|Era|NR3A1	estrogen receptor 1	1.113	2.87569e-07	0.000579624
GO:0005634	nucleus	TEAD2	ETF|TEAD-2|TEF-4|TEF4	TEA domain transcription factor 2	1.113	2.87569e-07	0.000579624
GO:0005634	nucleus	ZNF626	-	zinc finger protein 626	1.113	2.87569e-07	0.000579624
GO:0005634	nucleus	CRADD	MRT34|RAIDD	CASP2 and RIPK1 domain containing adaptor with death domain	1.113	2.87569e-07	0.000579624
GO:0005634	nucleus	ZNF550	-	zinc finger protein 550	1.113	2.87569e-07	0.000579624
GO:0005634	nucleus	RASSF2	CENP-34|RASFADIN	Ras association domain family member 2	1.113	2.87569e-07	0.000579624
GO:0005634	nucleus	ZNF491	-	zinc finger protein 491	1.113	2.87569e-07	0.000579624
GO:0005634	nucleus	SLC9A3R2	E3KARP|NHE3RF2|NHERF-2|NHERF2|OCTS2|SIP-1|SIP1|TKA-1	SLC9A3 regulator 2	1.113	2.87569e-07	0.000579624
GO:0005634	nucleus	COX15	CEMCOX2	COX15, cytochrome c oxidase assembly homolog	1.113	2.87569e-07	0.000579624
GO:0005634	nucleus	STRIP1	FAM40A|FAR11A	striatin interacting protein 1	1.113	2.87569e-07	0.000579624
GO:0005634	nucleus	TRIM7	GNIP|RNF90	tripartite motif containing 7	1.113	2.87569e-07	0.000579624
GO:0005634	nucleus	CPEB1	CPE-BP1|CPEB|CPEB-1|h-CPEB|hCPEB-1	cytoplasmic polyadenylation element binding protein 1	1.113	2.87569e-07	0.000579624
GO:0005634	nucleus	ZNF85	HPF4|HTF1	zinc finger protein 85	1.113	2.87569e-07	0.000579624
GO:0005634	nucleus	FOXI2	-	forkhead box I2	1.113	2.87569e-07	0.000579624
GO:0005634	nucleus	HIVEP3	KBP-1|KBP1|KRC|SHN3|Schnurri-3|ZAS3|ZNF40C	human immunodeficiency virus type I enhancer binding protein 3	1.113	2.87569e-07	0.000579624
GO:0005634	nucleus	UBQLN2	ALS15|CHAP1|DSK2|HRIHFB2157|N4BP4|PLIC2	ubiquilin 2	1.113	2.87569e-07	0.000579624
GO:0005634	nucleus	MEX3A	MEX-3A|RKHD4	mex-3 RNA binding family member A	1.113	2.87569e-07	0.000579624
GO:0005634	nucleus	PHF7	HSPC045|HSPC226|NYD-SP6	PHD finger protein 7	1.113	2.87569e-07	0.000579624
GO:0005634	nucleus	ZNF703	NLZ1|ZEPPO1|ZNF503L|ZPO1	zinc finger protein 703	1.113	2.87569e-07	0.000579624
GO:0005634	nucleus	PARP10	ARTD10	poly(ADP-ribose) polymerase family member 10	1.113	2.87569e-07	0.000579624
GO:0005634	nucleus	ANG	ALS9|HEL168|RAA1|RNASE4|RNASE5	angiogenin	1.113	2.87569e-07	0.000579624
GO:0005634	nucleus	CELF5	BRUNOL-5|BRUNOL5|CELF-5	CUGBP Elav-like family member 5	1.113	2.87569e-07	0.000579624
GO:0005634	nucleus	STPG1	C1orf201|MAPO2	sperm tail PG-rich repeat containing 1	1.113	2.87569e-07	0.000579624
GO:0005634	nucleus	PTPN14	PEZ|PTP36	protein tyrosine phosphatase, non-receptor type 14	1.113	2.87569e-07	0.000579624
GO:0005634	nucleus	LBH	-	limb bud and heart development	1.113	2.87569e-07	0.000579624
GO:0005634	nucleus	TRIP12	TRIP-12|ULF	thyroid hormone receptor interactor 12	1.113	2.87569e-07	0.000579624
GO:0005634	nucleus	CBX6	-	chromobox 6	1.113	2.87569e-07	0.000579624
GO:0005634	nucleus	NUDT16	-	nudix hydrolase 16	1.113	2.87569e-07	0.000579624
GO:0005634	nucleus	KLF2	LKLF	Kruppel like factor 2	1.113	2.87569e-07	0.000579624
GO:0005634	nucleus	REL	C-Rel	REL proto-oncogene, NF-kB subunit	1.113	2.87569e-07	0.000579624
GO:0005634	nucleus	BCL2L13	BCL-RAMBO|Bcl2-L-13|MIL1	BCL2 like 13	1.113	2.87569e-07	0.000579624
GO:0005634	nucleus	G6PD	G6PD1	glucose-6-phosphate dehydrogenase	1.113	2.87569e-07	0.000579624
GO:0005634	nucleus	CC2D1B	-	coiled-coil and C2 domain containing 1B	1.113	2.87569e-07	0.000579624
GO:0005634	nucleus	BRPF1	BR140	bromodomain and PHD finger containing 1	1.113	2.87569e-07	0.000579624
GO:0005634	nucleus	PLSCR1	MMTRA1B	phospholipid scramblase 1	1.113	2.87569e-07	0.000579624
GO:0005634	nucleus	RBM4	LARK|RBM4A|ZCCHC21|ZCRB3A	RNA binding motif protein 4	1.113	2.87569e-07	0.000579624
GO:0005634	nucleus	SAMHD1	CHBL2|DCIP|HDDC1|MOP-5|SBBI88	SAM and HD domain containing deoxynucleoside triphosphate triphosphohydrolase 1	1.113	2.87569e-07	0.000579624
GO:0005634	nucleus	WDFY1	FENS-1|WDF1|ZFYVE17	WD repeat and FYVE domain containing 1	1.113	2.87569e-07	0.000579624
GO:0005634	nucleus	CREB1	CREB|CREB-1	cAMP responsive element binding protein 1	1.113	2.87569e-07	0.000579624
GO:0005634	nucleus	LPIN2	-	lipin 2	1.113	2.87569e-07	0.000579624
GO:0005634	nucleus	EYA3	-	EYA transcriptional coactivator and phosphatase 3	1.113	2.87569e-07	0.000579624
GO:0005634	nucleus	TEKT4	-	tektin 4	1.113	2.87569e-07	0.000579624
GO:0005634	nucleus	ALPK3	MAK|MIDORI	alpha kinase 3	1.113	2.87569e-07	0.000579624
GO:0005634	nucleus	CMSS1	C3orf26	cms1 ribosomal small subunit homolog (yeast)	1.113	2.87569e-07	0.000579624
GO:0005634	nucleus	TRIM68	GC109|RNF137|SS-56|SS56	tripartite motif containing 68	1.113	2.87569e-07	0.000579624
GO:0005634	nucleus	XRCC3	CMM6	X-ray repair cross complementing 3	1.113	2.87569e-07	0.000579624
GO:0005634	nucleus	WDFY3	ALFY|ZFYVE25	WD repeat and FYVE domain containing 3	1.113	2.87569e-07	0.000579624
GO:0005634	nucleus	SCAI	C9orf126|NET40	suppressor of cancer cell invasion	1.113	2.87569e-07	0.000579624
GO:0005634	nucleus	HNF4A	FRTS4|HNF4|HNF4a7|HNF4a8|HNF4a9|HNF4alpha|MODY|MODY1|NR2A1|NR2A21|TCF|TCF14	hepatocyte nuclear factor 4 alpha	1.113	2.87569e-07	0.000579624
GO:0005634	nucleus	ZNF714	-	zinc finger protein 714	1.113	2.87569e-07	0.000579624
GO:0005634	nucleus	DHCR24	DCE|Nbla03646|SELADIN1|seladin-1	24-dehydrocholesterol reductase	1.113	2.87569e-07	0.000579624
GO:0005634	nucleus	TSPYL5	-	TSPY like 5	1.113	2.87569e-07	0.000579624
GO:0005634	nucleus	ZIC3	HTX|HTX1|VACTERLX|ZNF203	Zic family member 3	1.113	2.87569e-07	0.000579624
GO:0005634	nucleus	SRSF11	NET2|SFRS11|dJ677H15.2|p54	serine and arginine rich splicing factor 11	1.113	2.87569e-07	0.000579624
GO:0005634	nucleus	RPS6KA3	CLS|HU-3|ISPK-1|MAPKAPK1B|MRX19|RSK|RSK2|S6K-alpha3|p90-RSK2|pp90RSK2	ribosomal protein S6 kinase A3	1.113	2.87569e-07	0.000579624
GO:0005634	nucleus	SH3BP4	BOG25|TTP	SH3 domain binding protein 4	1.113	2.87569e-07	0.000579624
GO:0005634	nucleus	ZNF852	-	zinc finger protein 852	1.113	2.87569e-07	0.000579624
GO:0005634	nucleus	GJB4	CX30.3|EKV	gap junction protein beta 4	1.113	2.87569e-07	0.000579624
GO:0005634	nucleus	MPLKIP	ABHS|C7orf11|ORF20|TTD4	M-phase specific PLK1 interacting protein	1.113	2.87569e-07	0.000579624
GO:0005634	nucleus	SDE2	C1orf55|dJ671D7.1	SDE2 telomere maintenance homolog	1.113	2.87569e-07	0.000579624
GO:0005634	nucleus	ZNF582	-	zinc finger protein 582	1.113	2.87569e-07	0.000579624
GO:0005634	nucleus	RBM14	COAA|PSP2|SIP|SYTIP1|TMEM137	RNA binding motif protein 14	1.113	2.87569e-07	0.000579624
GO:0005634	nucleus	RNF187	RACO-1|RACO1	ring finger protein 187	1.113	2.87569e-07	0.000579624
GO:0005634	nucleus	HOXC12	HOC3F|HOX3|HOX3F	homeobox C12	1.113	2.87569e-07	0.000579624
GO:0005634	nucleus	SLC2A4RG	GEF|HDBP-1|HDBP1|Si-1-2|Si-1-2-19	SLC2A4 regulator	1.113	2.87569e-07	0.000579624
GO:0005634	nucleus	RAVER1	-	ribonucleoprotein, PTB binding 1	1.113	2.87569e-07	0.000579624
GO:0005634	nucleus	CEBPA	C/EBP-alpha|CEBP	CCAAT/enhancer binding protein alpha	1.113	2.87569e-07	0.000579624
GO:0005634	nucleus	BTBD3	dJ742J24.1	BTB domain containing 3	1.113	2.87569e-07	0.000579624
GO:0005634	nucleus	MOB1A	C2orf6|MATS1|MOB1|MOBK1B|MOBKL1B|Mob4B	MOB kinase activator 1A	1.113	2.87569e-07	0.000579624
GO:0005634	nucleus	ZSCAN16	ZNF392|ZNF435|dJ265C24.3	zinc finger and SCAN domain containing 16	1.113	2.87569e-07	0.000579624
GO:0005634	nucleus	CDK4	CMM3|PSK-J3	cyclin dependent kinase 4	1.113	2.87569e-07	0.000579624
GO:0005634	nucleus	TYK2	IMD35|JTK1	tyrosine kinase 2	1.113	2.87569e-07	0.000579624
GO:0005634	nucleus	ZNF585A	-	zinc finger protein 585A	1.113	2.87569e-07	0.000579624
GO:0005634	nucleus	ALDH1A3	ALDH1A6|ALDH6|MCOP8|RALDH3	aldehyde dehydrogenase 1 family member A3	1.113	2.87569e-07	0.000579624
GO:0005634	nucleus	CDC14B	CDC14B3|Cdc14B1|Cdc14B2|hCDC14B	cell division cycle 14B	1.113	2.87569e-07	0.000579624
GO:0005634	nucleus	CABYR	CABYRa|CABYRc|CABYRc/d|CABYRe|CBP86|CT88|FSP-2|FSP2	calcium binding tyrosine phosphorylation regulated	1.113	2.87569e-07	0.000579624
GO:0005634	nucleus	IGF2BP2	IMP-2|IMP2|VICKZ2	insulin like growth factor 2 mRNA binding protein 2	1.113	2.87569e-07	0.000579624
GO:0005634	nucleus	FAT2	CDHF8|CDHR9|HFAT2|MEGF1	FAT atypical cadherin 2	1.113	2.87569e-07	0.000579624
GO:0005634	nucleus	DBP	DABP	D-box binding PAR bZIP transcription factor	1.113	2.87569e-07	0.000579624
GO:0005634	nucleus	GATA6	-	GATA binding protein 6	1.113	2.87569e-07	0.000579624
GO:0005634	nucleus	XRRA1	-	X-ray radiation resistance associated 1	1.113	2.87569e-07	0.000579624
GO:0005634	nucleus	ZNF488	-	zinc finger protein 488	1.113	2.87569e-07	0.000579624
GO:0005634	nucleus	UBIAD1	SCCD|TERE1	UbiA prenyltransferase domain containing 1	1.113	2.87569e-07	0.000579624
GO:0005634	nucleus	SMC2	CAP-E|CAPE|SMC-2|SMC2L1	structural maintenance of chromosomes 2	1.113	2.87569e-07	0.000579624
GO:0005634	nucleus	ATN1	B37|D12S755E|DRPLA|HRS|NOD	atrophin 1	1.113	2.87569e-07	0.000579624
GO:0005634	nucleus	ZNF551	-	zinc finger protein 551	1.113	2.87569e-07	0.000579624
GO:0005634	nucleus	USP15	UNPH-2|UNPH4	ubiquitin specific peptidase 15	1.113	2.87569e-07	0.000579624
GO:0005634	nucleus	RAB2A	LHX|RAB2	RAB2A, member RAS oncogene family	1.113	2.87569e-07	0.000579624
GO:0005634	nucleus	PTP4A3	PRL-3|PRL-R|PRL3	protein tyrosine phosphatase type IVA, member 3	1.113	2.87569e-07	0.000579624
GO:0005634	nucleus	KIAA2022	KIDLIA|MRX98|XPN	KIAA2022	1.113	2.87569e-07	0.000579624
GO:0005634	nucleus	XPC	RAD4|XP3|XPCC|p125	XPC complex subunit, DNA damage recognition and repair factor	1.113	2.87569e-07	0.000579624
GO:0005634	nucleus	ZNF772	-	zinc finger protein 772	1.113	2.87569e-07	0.000579624
GO:0005634	nucleus	ALKBH4	ABH4	alkB homolog 4, lysine demethylase	1.113	2.87569e-07	0.000579624
GO:0005634	nucleus	ERCC6	ARMD5|CKN2|COFS|COFS1|CSB|POF11|RAD26|UVSS1	ERCC excision repair 6, chromatin remodeling factor	1.113	2.87569e-07	0.000579624
GO:0005634	nucleus	TNFAIP3	A20|AISBL|OTUD7C|TNFA1P2	TNF alpha induced protein 3	1.113	2.87569e-07	0.000579624
GO:0005634	nucleus	BARHL1	-	BarH like homeobox 1	1.113	2.87569e-07	0.000579624
GO:0005634	nucleus	NBN	AT-V1|AT-V2|ATV|NBS|NBS1|P95	nibrin	1.113	2.87569e-07	0.000579624
GO:0005634	nucleus	FANCC	FA3|FAC|FACC	Fanconi anemia complementation group C	1.113	2.87569e-07	0.000579624
GO:0005634	nucleus	MBNL1	EXP|MBNL	muscleblind like splicing regulator 1	1.113	2.87569e-07	0.000579624
GO:0005634	nucleus	TAF8	II|TAF|TAFII-43|TAFII43|TBN	TATA-box binding protein associated factor 8	1.113	2.87569e-07	0.000579624
GO:0005634	nucleus	AGO2	CASC7|EIF2C2|LINC00980|PPD|Q10	argonaute 2, RISC catalytic component	1.113	2.87569e-07	0.000579624
GO:0005634	nucleus	FOXE1	FKHL15|FOXE2|HFKH4|HFKL5|NMTC4|TITF2|TTF-2|TTF2	forkhead box E1	1.113	2.87569e-07	0.000579624
GO:0005634	nucleus	KLF9	BTEB|BTEB1	Kruppel like factor 9	1.113	2.87569e-07	0.000579624
GO:0005634	nucleus	HSFY1	HSF2L|HSFY	heat shock transcription factor, Y-linked 1	1.113	2.87569e-07	0.000579624
GO:0005634	nucleus	MACROD2	C20orf133|C2orf133	MACRO domain containing 2	1.113	2.87569e-07	0.000579624
GO:0005634	nucleus	SLC25A1	CTP|D2L2AD|SEA|SLC20A3	solute carrier family 25 member 1	1.113	2.87569e-07	0.000579624
GO:0005634	nucleus	ZSCAN29	ZNF690|Zfp690	zinc finger and SCAN domain containing 29	1.113	2.87569e-07	0.000579624
GO:0005634	nucleus	DUSP9	MKP-4|MKP4	dual specificity phosphatase 9	1.113	2.87569e-07	0.000579624
GO:0005634	nucleus	TAL1	SCL|TCL5|bHLHa17|tal-1	TAL bHLH transcription factor 1, erythroid differentiation factor	1.113	2.87569e-07	0.000579624
GO:0005634	nucleus	MDH2	M-MDH|MDH|MGC:3559|MOR1	malate dehydrogenase 2	1.113	2.87569e-07	0.000579624
GO:0005634	nucleus	FOXH1	FAST-1|FAST1	forkhead box H1	1.113	2.87569e-07	0.000579624
GO:0005634	nucleus	GBX2	-	gastrulation brain homeobox 2	1.113	2.87569e-07	0.000579624
GO:0005634	nucleus	CDX1	-	caudal type homeobox 1	1.113	2.87569e-07	0.000579624
GO:0005634	nucleus	TNK2	ACK|ACK-1|ACK1|p21cdc42Hs	tyrosine kinase non receptor 2	1.113	2.87569e-07	0.000579624
GO:0005634	nucleus	MED6	ARC33|NY-REN-28	mediator complex subunit 6	1.113	2.87569e-07	0.000579624
GO:0005634	nucleus	REEP6	C19orf32|DP1L1|REEP6.1|REEP6.2|RP77|TB2L1|Yip2f	receptor accessory protein 6	1.113	2.87569e-07	0.000579624
GO:0005634	nucleus	SYNPO	-	synaptopodin	1.113	2.87569e-07	0.000579624
GO:0005634	nucleus	SNTG1	G1SYN|SYN4	syntrophin gamma 1	1.113	2.87569e-07	0.000579624
GO:0005634	nucleus	NKRF	ITBA4|NRF	NFKB repressing factor	1.113	2.87569e-07	0.000579624
GO:0005634	nucleus	MBD2	DMTase|NY-CO-41	methyl-CpG binding domain protein 2	1.113	2.87569e-07	0.000579624
GO:0005634	nucleus	MTF1	MTF-1|ZRF	metal regulatory transcription factor 1	1.113	2.87569e-07	0.000579624
GO:0005634	nucleus	FAF1	CGI-03|HFAF1s|UBXD12|UBXN3A|hFAF1	Fas associated factor 1	1.113	2.87569e-07	0.000579624
GO:0005634	nucleus	ODF2	CT134|ODF2/1|ODF2/2|ODF84	outer dense fiber of sperm tails 2	1.113	2.87569e-07	0.000579624
GO:0005634	nucleus	KAT6B	GTPTS|MORF|MOZ2|MYST4|ZC2HC6B|qkf|querkopf	lysine acetyltransferase 6B	1.113	2.87569e-07	0.000579624
GO:0005634	nucleus	ISX	Pix-1|RAXLX	intestine specific homeobox	1.113	2.87569e-07	0.000579624
GO:0005634	nucleus	RBMS2	SCR3	RNA binding motif single stranded interacting protein 2	1.113	2.87569e-07	0.000579624
GO:0005634	nucleus	SS18	SSXT|SYT	SS18, nBAF chromatin remodeling complex subunit	1.113	2.87569e-07	0.000579624
GO:0005634	nucleus	MUS81	SLX3	MUS81 structure-specific endonuclease subunit	1.113	2.87569e-07	0.000579624
GO:0005634	nucleus	CCND1	BCL1|D11S287E|PRAD1|U21B31	cyclin D1	1.113	2.87569e-07	0.000579624
GO:0005634	nucleus	BBS4	-	Bardet-Biedl syndrome 4	1.113	2.87569e-07	0.000579624
GO:0005634	nucleus	TRIM11	BIA1|RNF92	tripartite motif containing 11	1.113	2.87569e-07	0.000579624
GO:0005634	nucleus	RNF126	-	ring finger protein 126	1.113	2.87569e-07	0.000579624
GO:0005634	nucleus	CREBL2	-	cAMP responsive element binding protein like 2	1.113	2.87569e-07	0.000579624
GO:0005634	nucleus	ZNF629	ZNF|ZNF65	zinc finger protein 629	1.113	2.87569e-07	0.000579624
GO:0005634	nucleus	ZNF276	CENP-Z|CENPZ|ZADT|ZFP276|ZNF477	zinc finger protein 276	1.113	2.87569e-07	0.000579624
GO:0005634	nucleus	MT1E	MT-1E|MT-IE|MT1|MTD	metallothionein 1E	1.113	2.87569e-07	0.000579624
GO:0005634	nucleus	KANSL1	CENP-36|KDVS|KIAA1267|MSL1v1|NSL1|hMSL1v1	KAT8 regulatory NSL complex subunit 1	1.113	2.87569e-07	0.000579624
GO:0005634	nucleus	EPC1	Epl1	enhancer of polycomb homolog 1	1.113	2.87569e-07	0.000579624
GO:0005634	nucleus	LIMK1	LIMK|LIMK-1	LIM domain kinase 1	1.113	2.87569e-07	0.000579624
GO:0005634	nucleus	TP53	BCC7|LFS1|P53|TRP53	tumor protein p53	1.113	2.87569e-07	0.000579624
GO:0005634	nucleus	RNF4	RES4-26|SLX5|SNURF	ring finger protein 4	1.113	2.87569e-07	0.000579624
GO:0005634	nucleus	HDGFRP3	CGI-142|HDGF-2|HDGF2|HRP-3	hepatoma-derived growth factor, related protein 3	1.113	2.87569e-07	0.000579624
GO:0005634	nucleus	MYD88	MYD88D	myeloid differentiation primary response 88	1.113	2.87569e-07	0.000579624
GO:0005634	nucleus	ZNF79	pT7	zinc finger protein 79	1.113	2.87569e-07	0.000579624
GO:0005634	nucleus	ARHGAP19	-	Rho GTPase activating protein 19	1.113	2.87569e-07	0.000579624
GO:0005634	nucleus	SFMBT1	RU1|SFMBT|hSFMBT	Scm-like with four mbt domains 1	1.113	2.87569e-07	0.000579624
GO:0005634	nucleus	HMG20A	HMGX1|HMGXB1	high mobility group 20A	1.113	2.87569e-07	0.000579624
GO:0005634	nucleus	ZNF512B	GM632	zinc finger protein 512B	1.113	2.87569e-07	0.000579624
GO:0005634	nucleus	C9orf142	PAXX|XLS	chromosome 9 open reading frame 142	1.113	2.87569e-07	0.000579624
GO:0005634	nucleus	ZBTB7A	FBI-1|FBI1|LRF|TIP21|ZBTB7|ZNF857A|pokemon	zinc finger and BTB domain containing 7A	1.113	2.87569e-07	0.000579624
GO:0005634	nucleus	ZFHX2	ZFH-5|ZNF409	zinc finger homeobox 2	1.113	2.87569e-07	0.000579624
GO:0005634	nucleus	ZNF707	-	zinc finger protein 707	1.113	2.87569e-07	0.000579624
GO:0005634	nucleus	MAPK1	ERK|ERK-2|ERK2|ERT1|MAPK2|P42MAPK|PRKM1|PRKM2|p38|p40|p41|p41mapk|p42-MAPK	mitogen-activated protein kinase 1	1.113	2.87569e-07	0.000579624
GO:0005634	nucleus	RUSC1	NESCA	RUN and SH3 domain containing 1	1.113	2.87569e-07	0.000579624
GO:0005634	nucleus	DUSP8	C11orf81|HB5|HVH-5|HVH8	dual specificity phosphatase 8	1.113	2.87569e-07	0.000579624
GO:0005634	nucleus	FKTN	CMD1X|FCMD|LGMD2M|MDDGA4|MDDGB4|MDDGC4	fukutin	1.113	2.87569e-07	0.000579624
GO:0005634	nucleus	HSPA4L	APG-1|HSPH3|Osp94	heat shock protein family A (Hsp70) member 4 like	1.113	2.87569e-07	0.000579624
GO:0005634	nucleus	BRIP1	BACH1|FANCJ|OF	BRCA1 interacting protein C-terminal helicase 1	1.113	2.87569e-07	0.000579624
GO:0005634	nucleus	RPL13	BBC1|D16S444E|D16S44E|L13	ribosomal protein L13	1.113	2.87569e-07	0.000579624
GO:0005634	nucleus	CAMK2N2	CAM-KIIN|CAMKIIN	calcium/calmodulin dependent protein kinase II inhibitor 2	1.113	2.87569e-07	0.000579624
GO:0005634	nucleus	AICDA	AID|ARP2|CDA2|HEL-S-284|HIGM2	activation induced cytidine deaminase	1.113	2.87569e-07	0.000579624
GO:0005634	nucleus	RAD51C	BROVCA3|FANCO|R51H3|RAD51L2	RAD51 paralog C	1.113	2.87569e-07	0.000579624
GO:0005634	nucleus	DNASE1L3	DHP2|DNAS1L3|LSD|SLEB16	deoxyribonuclease 1 like 3	1.113	2.87569e-07	0.000579624
GO:0005634	nucleus	LDOC1	BCUR1|Mar7|Mart7	LDOC1, regulator of NFKB signaling	1.113	2.87569e-07	0.000579624
GO:0005634	nucleus	CSRNP2	C12orf2|C12orf22|FAM130A1|PPP1R72|TAIP-12	cysteine and serine rich nuclear protein 2	1.113	2.87569e-07	0.000579624
GO:0005634	nucleus	UBE2O	E2-230K	ubiquitin conjugating enzyme E2 O	1.113	2.87569e-07	0.000579624
GO:0005634	nucleus	GPRC5B	RAIG-2|RAIG2	G protein-coupled receptor class C group 5 member B	1.113	2.87569e-07	0.000579624
GO:0005634	nucleus	DOT1L	DOT1|KMT4	DOT1 like histone lysine methyltransferase	1.113	2.87569e-07	0.000579624
GO:0005634	nucleus	ZNF771	DSC43	zinc finger protein 771	1.113	2.87569e-07	0.000579624
GO:0005634	nucleus	RXRB	DAUDI6|H-2RIIBP|NR2B2|RCoR-1	retinoid X receptor beta	1.113	2.87569e-07	0.000579624
GO:0005634	nucleus	TMEM53	NET4	transmembrane protein 53	1.113	2.87569e-07	0.000579624
GO:0005634	nucleus	ZNF101	HZF12	zinc finger protein 101	1.113	2.87569e-07	0.000579624
GO:0005634	nucleus	R3HDM4	C19orf22	R3H domain containing 4	1.113	2.87569e-07	0.000579624
GO:0005634	nucleus	NLE1	Nle	notchless homolog 1	1.113	2.87569e-07	0.000579624
GO:0005634	nucleus	ZNF333	-	zinc finger protein 333	1.113	2.87569e-07	0.000579624
GO:0005634	nucleus	UBE2B	E2-17kDa|HHR6B|HR6B|RAD6B|UBC2	ubiquitin conjugating enzyme E2 B	1.113	2.87569e-07	0.000579624
GO:0005634	nucleus	SALL4	DRRS|HSAL4|ZNF797	spalt like transcription factor 4	1.113	2.87569e-07	0.000579624
GO:0005634	nucleus	NF2	ACN|BANF|SCH	neurofibromin 2	1.113	2.87569e-07	0.000579624
GO:0005634	nucleus	HIST1H2BN	H2B/d|H2BFD	histone cluster 1 H2B family member n	1.113	2.87569e-07	0.000579624
GO:0005634	nucleus	FOSL2	FRA2	FOS like 2, AP-1 transcription factor subunit	1.113	2.87569e-07	0.000579624
GO:0005634	nucleus	TRNP1	C1orf225|TNRP	TMF1-regulated nuclear protein 1	1.113	2.87569e-07	0.000579624
GO:0005634	nucleus	ZNF704	Gig1	zinc finger protein 704	1.113	2.87569e-07	0.000579624
GO:0005634	nucleus	TLE3	ESG|ESG3|GRG3|HsT18976	transducin like enhancer of split 3	1.113	2.87569e-07	0.000579624
GO:0005634	nucleus	ZNF774	-	zinc finger protein 774	1.113	2.87569e-07	0.000579624
GO:0005634	nucleus	MLXIPL	CHREBP|MIO|MLX|MONDOB|WBSCR14|WS-bHLH|bHLHd14	MLX interacting protein like	1.113	2.87569e-07	0.000579624
GO:0005634	nucleus	FOXI1	FKH10|FKHL10|FREAC-6|FREAC6|HFH-3|HFH3	forkhead box I1	1.113	2.87569e-07	0.000579624
GO:0005634	nucleus	ZNF486	KRBO2	zinc finger protein 486	1.113	2.87569e-07	0.000579624
GO:0005634	nucleus	DGCR6L	DGCR6	DiGeorge syndrome critical region gene 6-like	1.113	2.87569e-07	0.000579624
GO:0005634	nucleus	ATXN1	ATX1|D6S504E|SCA1	ataxin 1	1.113	2.87569e-07	0.000579624
GO:0005634	nucleus	ZNF8	HF.18|Zfp128	zinc finger protein 8	1.113	2.87569e-07	0.000579624
GO:0005634	nucleus	HINT1	HINT|NMAN|PKCI-1|PRKCNH1	histidine triad nucleotide binding protein 1	1.113	2.87569e-07	0.000579624
GO:0005634	nucleus	YWHAB	GW128|HEL-S-1|HS1|KCIP-1|YWHAA	tyrosine 3-monooxygenase/tryptophan 5-monooxygenase activation protein beta	1.113	2.87569e-07	0.000579624
GO:0005634	nucleus	ABCB8	EST328128|M-ABC1|MABC1	ATP binding cassette subfamily B member 8	1.113	2.87569e-07	0.000579624
GO:0005634	nucleus	WDR33	NET14|WDC146	WD repeat domain 33	1.113	2.87569e-07	0.000579624
GO:0005634	nucleus	DYNLL2	DNCL1B|Dlc2|RSPH22	dynein light chain LC8-type 2	1.113	2.87569e-07	0.000579624
GO:0005634	nucleus	SNF8	Dot3|EAP30|VPS22	SNF8, ESCRT-II complex subunit	1.113	2.87569e-07	0.000579624
GO:0005634	nucleus	SMAD3	HSPC193|HsT17436|JV15-2|LDS1C|LDS3|MADH3	SMAD family member 3	1.113	2.87569e-07	0.000579624
GO:0005634	nucleus	HNRNPUL1	E1B-AP5|E1BAP5|HNRPUL1	heterogeneous nuclear ribonucleoprotein U like 1	1.113	2.87569e-07	0.000579624
GO:0005634	nucleus	PIN4	EPVH|PAR14|PAR17	peptidylprolyl cis/trans isomerase, NIMA-interacting 4	1.113	2.87569e-07	0.000579624
GO:0005634	nucleus	NIF3L1	ALS2CR1|CALS-7|MDS015	NGG1 interacting factor 3 like 1	1.113	2.87569e-07	0.000579624
GO:0005634	nucleus	ZBTB37	D430004I08Rik|ZNF908	zinc finger and BTB domain containing 37	1.113	2.87569e-07	0.000579624
GO:0005634	nucleus	MAGEA2	CT1.2|MAGE2|MAGEA2A	MAGE family member A2	1.113	2.87569e-07	0.000579624
GO:0005634	nucleus	DIDO1	BYE1|C20orf158|DATF-1|DATF1|DIDO2|DIDO3|DIO-1|DIO1|dJ885L7.8	death inducer-obliterator 1	1.113	2.87569e-07	0.000579624
GO:0005634	nucleus	ZBTB3	-	zinc finger and BTB domain containing 3	1.113	2.87569e-07	0.000579624
GO:0005634	nucleus	FUS	ALS6|ETM4|FUS1|HNRNPP2|POMP75|TLS	FUS RNA binding protein	1.113	2.87569e-07	0.000579624
GO:0005634	nucleus	PARP2	ADPRT2|ADPRTL2|ADPRTL3|ARTD2|PARP-2|pADPRT-2	poly(ADP-ribose) polymerase 2	1.113	2.87569e-07	0.000579624
GO:0005634	nucleus	ZBTB45	ZNF499	zinc finger and BTB domain containing 45	1.113	2.87569e-07	0.000579624
GO:0005634	nucleus	E2F1	E2F-1|RBAP1|RBBP3|RBP3	E2F transcription factor 1	1.113	2.87569e-07	0.000579624
GO:0005634	nucleus	DCAF13	GM83|HSPC064|WDSOF1	DDB1 and CUL4 associated factor 13	1.113	2.87569e-07	0.000579624
GO:0005634	nucleus	EMP2	XMP	epithelial membrane protein 2	1.113	2.87569e-07	0.000579624
GO:0005634	nucleus	REPIN1	AP4|RIP60|ZNF464|Zfp464	replication initiator 1	1.113	2.87569e-07	0.000579624
GO:0005634	nucleus	NUAK1	ARK5	NUAK family kinase 1	1.113	2.87569e-07	0.000579624
GO:0005634	nucleus	TUB	RDOB|rd5	tubby bipartite transcription factor	1.113	2.87569e-07	0.000579624
GO:0005634	nucleus	RBPJL	RBPL|RBPSUHL|SUHL	recombination signal binding protein for immunoglobulin kappa J region like	1.113	2.87569e-07	0.000579624
GO:0005634	nucleus	PLAGL2	ZNF900	PLAG1 like zinc finger 2	1.113	2.87569e-07	0.000579624
GO:0005634	nucleus	ZIC2	HPE5	Zic family member 2	1.113	2.87569e-07	0.000579624
GO:0005634	nucleus	TFAP2B	AP-2B|AP2-B|PDA2	transcription factor AP-2 beta	1.113	2.87569e-07	0.000579624
GO:0005634	nucleus	NPAT	E14|E14/NPAT|p220	nuclear protein, coactivator of histone transcription	1.113	2.87569e-07	0.000579624
GO:0005634	nucleus	MNT	MAD6|MXD6|ROX|bHLHd3	MAX network transcriptional repressor	1.113	2.87569e-07	0.000579624
GO:0005634	nucleus	BIRC3	AIP1|API2|CIAP2|HAIP1|HIAP1|MALT2|MIHC|RNF49|c-IAP2	baculoviral IAP repeat containing 3	1.113	2.87569e-07	0.000579624
GO:0005634	nucleus	HEYL	HESR3|HEY3|HRT3|bHLHb33	hes related family bHLH transcription factor with YRPW motif-like	1.113	2.87569e-07	0.000579624
GO:0005634	nucleus	PARG	PARG99	poly(ADP-ribose) glycohydrolase	1.113	2.87569e-07	0.000579624
GO:0005634	nucleus	ILF3	CBTF|DRBF|DRBP76|MMP4|MPHOSPH4|MPP4|NF-AT-90|NF110|NF110b|NF90|NF90a|NF90b|NFAR|NFAR-1|NFAR2|TCP110|TCP80	interleukin enhancer binding factor 3	1.113	2.87569e-07	0.000579624
GO:0005634	nucleus	RBBP4	NURF55|RBAP48|lin-53	RB binding protein 4, chromatin remodeling factor	1.113	2.87569e-07	0.000579624
GO:0005634	nucleus	FAM214B	KIAA1539	family with sequence similarity 214 member B	1.113	2.87569e-07	0.000579624
GO:0005634	nucleus	NEMF	NY-CO-1|SDCCAG1	nuclear export mediator factor	1.113	2.87569e-07	0.000579624
GO:0005634	nucleus	UBE3B	BPIDS|KOS	ubiquitin protein ligase E3B	1.113	2.87569e-07	0.000579624
GO:0005634	nucleus	EP300	KAT3B|RSTS2|p300	E1A binding protein p300	1.113	2.87569e-07	0.000579624
GO:0005634	nucleus	SPEN	HIAA0929|MINT|RBM15C|SHARP	spen family transcriptional repressor	1.113	2.87569e-07	0.000579624
GO:0005634	nucleus	CYFIP2	PIR121	cytoplasmic FMR1 interacting protein 2	1.113	2.87569e-07	0.000579624
GO:0005634	nucleus	AKAP13	AKAP-13|AKAP-Lbc|ARHGEF13|BRX|HA-3|Ht31|LBC|PRKA13|PROTO-LB|PROTO-LBC|c-lbc|p47	A-kinase anchoring protein 13	1.113	2.87569e-07	0.000579624
GO:0005634	nucleus	HOXB5	HHO.C10|HOX2|HOX2A|HU-1|Hox2.1	homeobox B5	1.113	2.87569e-07	0.000579624
GO:0005634	nucleus	SKP1	EMC19|OCP-II|OCP2|SKP1A|TCEB1L|p19A	S-phase kinase associated protein 1	1.113	2.87569e-07	0.000579624
GO:0005634	nucleus	RBMXL1	RBM1	RNA binding motif protein, X-linked like 1	1.113	2.87569e-07	0.000579624
GO:0005634	nucleus	EIF5	EIF-5|EIF-5A	eukaryotic translation initiation factor 5	1.113	2.87569e-07	0.000579624
GO:0005634	nucleus	TBL3	SAZD|UTP13	transducin beta like 3	1.113	2.87569e-07	0.000579624
GO:0005634	nucleus	ZNF451	COASTER|dJ417I1.1	zinc finger protein 451	1.113	2.87569e-07	0.000579624
GO:0005634	nucleus	CD27	S152|S152. LPFS2|T14|TNFRSF7|Tp55	CD27 molecule	1.113	2.87569e-07	0.000579624
GO:0005634	nucleus	CNOT6L	CCR4b	CCR4-NOT transcription complex subunit 6 like	1.113	2.87569e-07	0.000579624
GO:0005634	nucleus	TRAK1	MILT1|OIP106	trafficking kinesin protein 1	1.113	2.87569e-07	0.000579624
GO:0005634	nucleus	ZNF740	Zfp740	zinc finger protein 740	1.113	2.87569e-07	0.000579624
GO:0005634	nucleus	WIZ	ZNF803	widely interspaced zinc finger motifs	1.113	2.87569e-07	0.000579624
GO:0005634	nucleus	AHNAK2	C14orf78	AHNAK nucleoprotein 2	1.113	2.87569e-07	0.000579624
GO:0005634	nucleus	PRKCE	PKCE|nPKC-epsilon	protein kinase C epsilon	1.113	2.87569e-07	0.000579624
GO:0005634	nucleus	ZNF646	-	zinc finger protein 646	1.113	2.87569e-07	0.000579624
GO:0005634	nucleus	CBX2	CDCA6|M33|SRXY5	chromobox 2	1.113	2.87569e-07	0.000579624
GO:0005634	nucleus	CALCOCO1	Cocoa|PP13275|calphoglin	calcium binding and coiled-coil domain 1	1.113	2.87569e-07	0.000579624
GO:0005634	nucleus	ATM	AT1|ATA|ATC|ATD|ATDC|ATE|TEL1|TELO1	ATM serine/threonine kinase	1.113	2.87569e-07	0.000579624
GO:0005634	nucleus	WDR3	DIP2|UTP12	WD repeat domain 3	1.113	2.87569e-07	0.000579624
GO:0005634	nucleus	ZFP36L1	BRF1|Berg36|ERF-1|ERF1|RNF162B|TIS11B|cMG1	ZFP36 ring finger protein like 1	1.113	2.87569e-07	0.000579624
GO:0005634	nucleus	RBM38	HSRNASEB|RNPC1|SEB4B|SEB4D|dJ800J21.2	RNA binding motif protein 38	1.113	2.87569e-07	0.000579624
GO:0005634	nucleus	HIST2H2BF	-	histone cluster 2 H2B family member f	1.113	2.87569e-07	0.000579624
GO:0005634	nucleus	ZNF429	-	zinc finger protein 429	1.113	2.87569e-07	0.000579624
GO:0005634	nucleus	DCX	DBCN|DC|LISX|SCLH|XLIS	doublecortin	1.113	2.87569e-07	0.000579624
GO:0005634	nucleus	DYRK3	DYRK5|RED|REDK|hYAK3-2	dual specificity tyrosine phosphorylation regulated kinase 3	1.113	2.87569e-07	0.000579624
GO:0005634	nucleus	CALM3	CaM|CaMIII|HEL-S-72|PHKD|PHKD3	calmodulin 3	1.113	2.87569e-07	0.000579624
GO:0005634	nucleus	PHB2	BAP|BCAP37|Bap37|PNAS-141|REA|hBAP|p22	prohibitin 2	1.113	2.87569e-07	0.000579624
GO:0005634	nucleus	GSC2	GSCL	goosecoid homeobox 2	1.113	2.87569e-07	0.000579624
GO:0005634	nucleus	GCHFR	GFRP|HsT16933|P35	GTP cyclohydrolase I feedback regulator	1.113	2.87569e-07	0.000579624
GO:0005634	nucleus	LSG1	-	large 60S subunit nuclear export GTPase 1	1.113	2.87569e-07	0.000579624
GO:0005634	nucleus	ALX3	FND|FND1	ALX homeobox 3	1.113	2.87569e-07	0.000579624
GO:0005634	nucleus	CSE1L	CAS|CSE1|XPO2	chromosome segregation 1 like	1.113	2.87569e-07	0.000579624
GO:0005634	nucleus	PPM1E	CaMKP-N|POPX1|PP2CH|caMKN	protein phosphatase, Mg2+/Mn2+ dependent 1E	1.113	2.87569e-07	0.000579624
GO:0005634	nucleus	WDTC1	ADP|DCAF9	WD and tetratricopeptide repeats 1	1.113	2.87569e-07	0.000579624
GO:0005634	nucleus	RARB	HAP|MCOPS12|NR1B2|RARbeta1|RRB2	retinoic acid receptor beta	1.113	2.87569e-07	0.000579624
GO:0005634	nucleus	PBX2	G17|HOX12|PBX2MHC	PBX homeobox 2	1.113	2.87569e-07	0.000579624
GO:0005634	nucleus	NFKBIE	IKBE	NFKB inhibitor epsilon	1.113	2.87569e-07	0.000579624
GO:0005634	nucleus	GTF2B	TF2B|TFIIB	general transcription factor IIB	1.113	2.87569e-07	0.000579624
GO:0005634	nucleus	MAPKAPK2	MAPKAP-K2|MK-2|MK2	mitogen-activated protein kinase-activated protein kinase 2	1.113	2.87569e-07	0.000579624
GO:0005634	nucleus	NUDT3	DIPP|DIPP-1|DIPP1	nudix hydrolase 3	1.113	2.87569e-07	0.000579624
GO:0005634	nucleus	DACT1	DAPPER|DAPPER1|DPR1|FRODO|HDPR1|THYEX3	dishevelled binding antagonist of beta catenin 1	1.113	2.87569e-07	0.000579624
GO:0005634	nucleus	ELK1	-	ELK1, ETS transcription factor	1.113	2.87569e-07	0.000579624
GO:0005634	nucleus	MAML2	MAM-3|MAM2|MAM3|MLL-MAML2	mastermind like transcriptional coactivator 2	1.113	2.87569e-07	0.000579624
GO:0005634	nucleus	POLDIP2	PDIP38|POLD4|p38	DNA polymerase delta interacting protein 2	1.113	2.87569e-07	0.000579624
GO:0005634	nucleus	RAB3IP	RABIN3|RABIN8	RAB3A interacting protein	1.113	2.87569e-07	0.000579624
GO:0005634	nucleus	EGR4	NGFI-C|NGFIC|PAT133	early growth response 4	1.113	2.87569e-07	0.000579624
GO:0005634	nucleus	CSRNP3	FAM130A2|PPP1R73|TAIP-2|TAIP2	cysteine and serine rich nuclear protein 3	1.113	2.87569e-07	0.000579624
GO:0005634	nucleus	CAMK2D	CAMKD	calcium/calmodulin dependent protein kinase II delta	1.113	2.87569e-07	0.000579624
GO:0005634	nucleus	PURB	PURBETA	purine rich element binding protein B	1.113	2.87569e-07	0.000579624
GO:0005634	nucleus	MDM1	-	Mdm1 nuclear protein	1.113	2.87569e-07	0.000579624
GO:0005634	nucleus	MEFV	FMF|MEF|TRIM20	MEFV, pyrin innate immunity regulator	1.113	2.87569e-07	0.000579624
GO:0005634	nucleus	ZNF189	-	zinc finger protein 189	1.113	2.87569e-07	0.000579624
GO:0005634	nucleus	HES2	bHLHb40	hes family bHLH transcription factor 2	1.113	2.87569e-07	0.000579624
GO:0005634	nucleus	GRHL2	BOM|DFNA28|ECTDS|TFCP2L3	grainyhead like transcription factor 2	1.113	2.87569e-07	0.000579624
GO:0005634	nucleus	BLZF1	GOLGIN-45|JEM-1|JEM-1s|JEM1	basic leucine zipper nuclear factor 1	1.113	2.87569e-07	0.000579624
GO:0005634	nucleus	HOXA9	ABD-B|HOX1|HOX1.7|HOX1G	homeobox A9	1.113	2.87569e-07	0.000579624
GO:0005634	nucleus	CS	-	citrate synthase	1.113	2.87569e-07	0.000579624
GO:0005634	nucleus	FOXN3	C14orf116|CHES1|PRO1635	forkhead box N3	1.113	2.87569e-07	0.000579624
GO:0005634	nucleus	FOXC1	ARA|ASGD3|FKHL7|FREAC-3|FREAC3|IGDA|IHG1|IRID1|RIEG3	forkhead box C1	1.113	2.87569e-07	0.000579624
GO:0005634	nucleus	TCF7L2	TCF-4|TCF4	transcription factor 7 like 2	1.113	2.87569e-07	0.000579624
GO:0005634	nucleus	SIX5	BOR2|DMAHP	SIX homeobox 5	1.113	2.87569e-07	0.000579624
GO:0005634	nucleus	RBFOX1	2BP1|A2BP1|FOX-1|FOX1|HRNBP1	RNA binding protein, fox-1 homolog 1	1.113	2.87569e-07	0.000579624
GO:0005634	nucleus	SEMA4A	CORD10|RP35|SEMAB|SEMB	semaphorin 4A	1.113	2.87569e-07	0.000579624
GO:0005634	nucleus	SORBS2	ARGBP2|PRO0618	sorbin and SH3 domain containing 2	1.113	2.87569e-07	0.000579624
GO:0005634	nucleus	PCDHA2	PCDH-ALPHA2	protocadherin alpha 2	1.113	2.87569e-07	0.000579624
GO:0005634	nucleus	CNOT4	CLONE243|NOT4|NOT4H	CCR4-NOT transcription complex subunit 4	1.113	2.87569e-07	0.000579624
GO:0005634	nucleus	FAM107A	DRR1|TU3A	family with sequence similarity 107 member A	1.113	2.87569e-07	0.000579624
GO:0005634	nucleus	ASRGL1	ALP|ALP1|CRASH	asparaginase like 1	1.113	2.87569e-07	0.000579624
GO:0005634	nucleus	FOXM1	FKHL16|FOXM1B|HFH-11|HFH11|HNF-3|INS-1|MPHOSPH2|MPP-2|MPP2|PIG29|TRIDENT	forkhead box M1	1.113	2.87569e-07	0.000579624
GO:0005634	nucleus	CCNB1	CCNB	cyclin B1	1.113	2.87569e-07	0.000579624
GO:0005634	nucleus	FAM32A	OTAG-12|OTAG12	family with sequence similarity 32 member A	1.113	2.87569e-07	0.000579624
GO:0005634	nucleus	RYK	D3S3195|JTK5|JTK5A|RYK1	receptor-like tyrosine kinase	1.113	2.87569e-07	0.000579624
GO:0005634	nucleus	IFRD1	PC4|TIS7	interferon related developmental regulator 1	1.113	2.87569e-07	0.000579624
GO:0005634	nucleus	GNPDA2	GNP2|SB52	glucosamine-6-phosphate deaminase 2	1.113	2.87569e-07	0.000579624
GO:0005634	nucleus	EMC2	KIAA0103|TTC35	ER membrane protein complex subunit 2	1.113	2.87569e-07	0.000579624
GO:0005634	nucleus	ZNF155	pHZ-96	zinc finger protein 155	1.113	2.87569e-07	0.000579624
GO:0005634	nucleus	MLLT6	AF17	MLLT6, PHD finger domain containing	1.113	2.87569e-07	0.000579624
GO:0005634	nucleus	MAFB	DURS3|KRML|MCTO	MAF bZIP transcription factor B	1.113	2.87569e-07	0.000579624
GO:0005634	nucleus	PTGES2	C9orf15|GBF-1|GBF1|PGES2|mPGES-2	prostaglandin E synthase 2	1.113	2.87569e-07	0.000579624
GO:0005634	nucleus	TP73	P73	tumor protein p73	1.113	2.87569e-07	0.000579624
GO:0005634	nucleus	MSRB1	HSPC270|SELR|SELX|SEPX1|SepR	methionine sulfoxide reductase B1	1.113	2.87569e-07	0.000579624
GO:0005634	nucleus	PSMA2	HC3|MU|PMSA2|PSC2	proteasome subunit alpha 2	1.113	2.87569e-07	0.000579624
GO:0005634	nucleus	IFT74	BBS20|CCDC2|CMG-1|CMG1	intraflagellar transport 74	1.113	2.87569e-07	0.000579624
GO:0005634	nucleus	DYRK1B	AOMS3|MIRK	dual specificity tyrosine phosphorylation regulated kinase 1B	1.113	2.87569e-07	0.000579624
GO:0005634	nucleus	TGS1	NCOA6IP|PIMT|PIPMT	trimethylguanosine synthase 1	1.113	2.87569e-07	0.000579624
GO:0005634	nucleus	MESP1	bHLHc5	mesoderm posterior bHLH transcription factor 1	1.113	2.87569e-07	0.000579624
GO:0005634	nucleus	DGKD	DGKdelta|dgkd-2	diacylglycerol kinase delta	1.113	2.87569e-07	0.000579624
GO:0005634	nucleus	RUNX1	AML1|AML1-EVI-1|AMLCR1|CBF2alpha|CBFA2|EVI-1|PEBP2aB|PEBP2alpha	runt related transcription factor 1	1.113	2.87569e-07	0.000579624
GO:0005634	nucleus	STAT1	CANDF7|IMD31A|IMD31B|IMD31C|ISGF-3|STAT91	signal transducer and activator of transcription 1	1.113	2.87569e-07	0.000579624
GO:0005634	nucleus	ZNF501	ZNF|ZNF52	zinc finger protein 501	1.113	2.87569e-07	0.000579624
GO:0005634	nucleus	ZNF577	-	zinc finger protein 577	1.113	2.87569e-07	0.000579624
GO:0005634	nucleus	ZNF554	-	zinc finger protein 554	1.113	2.87569e-07	0.000579624
GO:0005634	nucleus	CSNK2A1	CK2A1|CKII|CSNK2A3|OCNDS	casein kinase 2 alpha 1	1.113	2.87569e-07	0.000579624
GO:0005634	nucleus	HDAC6	CPBHM|HD6|JM21|PPP1R90	histone deacetylase 6	1.113	2.87569e-07	0.000579624
GO:0005634	nucleus	GNL3L	GNL3B	G protein nucleolar 3 like	1.113	2.87569e-07	0.000579624
GO:0005634	nucleus	SERBP1	CGI-55|CHD3IP|HABP4L|PAI-RBP1|PAIRBP1	SERPINE1 mRNA binding protein 1	1.113	2.87569e-07	0.000579624
GO:0005634	nucleus	CELF1	BRUNOL2|CUG-BP|CUGBP|CUGBP1|EDEN-BP|NAB50|NAPOR|hNab50	CUGBP Elav-like family member 1	1.113	2.87569e-07	0.000579624
GO:0005634	nucleus	PPP1CB	HEL-S-80p|PP-1B|PP1B|PP1beta|PPP1CD	protein phosphatase 1 catalytic subunit beta	1.113	2.87569e-07	0.000579624
GO:0005634	nucleus	KDM5C	DXS1272E|JARID1C|MRX13|MRXJ|MRXSCJ|MRXSJ|SMCX|XE169	lysine demethylase 5C	1.113	2.87569e-07	0.000579624
GO:0005634	nucleus	PPP2R5C	B56G|PR61G	protein phosphatase 2 regulatory subunit B'gamma	1.113	2.87569e-07	0.000579624
GO:0005634	nucleus	EHD3	PAST3	EH domain containing 3	1.113	2.87569e-07	0.000579624
GO:0005634	nucleus	SERF2	4F5REL|FAM2C|H4F5REL|HsT17089	small EDRK-rich factor 2	1.113	2.87569e-07	0.000579624
GO:0005634	nucleus	GRAP2	GADS|GRAP-2|GRB2L|GRBLG|GRID|GRPL|GrbX|Grf40|Mona|P38	GRB2-related adaptor protein 2	1.113	2.87569e-07	0.000579624
GO:0005634	nucleus	NOM1	C7orf3|PPP1R113|SGD1	nucleolar protein with MIF4G domain 1	1.113	2.87569e-07	0.000579624
GO:0005634	nucleus	DPPA3	STELLA	developmental pluripotency associated 3	1.113	2.87569e-07	0.000579624
GO:0005634	nucleus	CCDC8	3M3|PPP1R20|p90	coiled-coil domain containing 8	1.113	2.87569e-07	0.000579624
GO:0005634	nucleus	ZNF35	HF.10|HF10|Zfp105	zinc finger protein 35	1.113	2.87569e-07	0.000579624
GO:0005634	nucleus	BHLHA15	BHLHB8|MIST1	basic helix-loop-helix family member a15	1.113	2.87569e-07	0.000579624
GO:0005634	nucleus	MDM2	ACTFS|HDMX|hdm2	MDM2 proto-oncogene	1.113	2.87569e-07	0.000579624
GO:0005634	nucleus	BRCC3	BRCC36|C6.1A|CXorf53	BRCA1/BRCA2-containing complex subunit 3	1.113	2.87569e-07	0.000579624
GO:0005634	nucleus	TDG	hTDG	thymine DNA glycosylase	1.113	2.87569e-07	0.000579624
GO:0005634	nucleus	RGS7BP	R7BP	regulator of G-protein signaling 7 binding protein	1.113	2.87569e-07	0.000579624
GO:0005634	nucleus	TSHZ2	C20orf17|OVC10-2|TSH2|ZABC2|ZNF218	teashirt zinc finger homeobox 2	1.113	2.87569e-07	0.000579624
GO:0005634	nucleus	ZNF70	Cos17	zinc finger protein 70	1.113	2.87569e-07	0.000579624
GO:0005634	nucleus	NFATC2	NFAT1|NFATP	nuclear factor of activated T-cells 2	1.113	2.87569e-07	0.000579624
GO:0005634	nucleus	UCKL1	UCK1L|URKL1	uridine-cytidine kinase 1 like 1	1.113	2.87569e-07	0.000579624
GO:0005634	nucleus	AP5Z1	KIAA0415|SPG48|zeta	adaptor related protein complex 5 zeta 1 subunit	1.113	2.87569e-07	0.000579624
GO:0005634	nucleus	DYNLT3	RP3|TCTE1L|TCTEX1L	dynein light chain Tctex-type 3	1.113	2.87569e-07	0.000579624
GO:0005634	nucleus	ATG2A	-	autophagy related 2A	1.113	2.87569e-07	0.000579624
GO:0005634	nucleus	OPTN	ALS12|FIP2|GLC1E|HIP7|HYPL|NRP|TFIIIA-INTP	optineurin	1.113	2.87569e-07	0.000579624
GO:0005634	nucleus	MLF2	NTN4	myeloid leukemia factor 2	1.113	2.87569e-07	0.000579624
GO:0005634	nucleus	FRK	GTK|PTK5|RAK	fyn related Src family tyrosine kinase	1.113	2.87569e-07	0.000579624
GO:0005634	nucleus	CBX5	HEL25|HP1|HP1A	chromobox 5	1.113	2.87569e-07	0.000579624
GO:0005634	nucleus	APTX	AOA|AOA1|AXA1|EAOH|EOAHA|FHA-HIT	aprataxin	1.113	2.87569e-07	0.000579624
GO:0005634	nucleus	ZNF578	-	zinc finger protein 578	1.113	2.87569e-07	0.000579624
GO:0005634	nucleus	PHF1	MTF2L2|PCL1|PHF2|TDRD19C|hPHF1	PHD finger protein 1	1.113	2.87569e-07	0.000579624
GO:0005634	nucleus	NMD3	CGI-07	NMD3 ribosome export adaptor	1.113	2.87569e-07	0.000579624
GO:0005634	nucleus	RUVBL1	ECP-54|ECP54|INO80H|NMP 238|NMP238|PONTIN|Pontin52|RVB1|TIH1|TIP49|TIP49A	RuvB like AAA ATPase 1	1.113	2.87569e-07	0.000579624
GO:0005634	nucleus	ZNF207	BuGZ|hBuGZ	zinc finger protein 207	1.113	2.87569e-07	0.000579624
GO:0005634	nucleus	RPS6KA6	PP90RSK4|RSK-4|RSK4|S6K-alpha-6|p90RSK6	ribosomal protein S6 kinase A6	1.113	2.87569e-07	0.000579624
GO:0005634	nucleus	CSNK1G1	CK1gamma1	casein kinase 1 gamma 1	1.113	2.87569e-07	0.000579624
GO:0005634	nucleus	YAF2	-	YY1 associated factor 2	1.113	2.87569e-07	0.000579624
GO:0005634	nucleus	ARMC7	-	armadillo repeat containing 7	1.113	2.87569e-07	0.000579624
GO:0005634	nucleus	ESCO2	2410004I17Rik|EFO2|RBS	establishment of sister chromatid cohesion N-acetyltransferase 2	1.113	2.87569e-07	0.000579624
GO:0005634	nucleus	ZBTB16	PLZF|ZNF145	zinc finger and BTB domain containing 16	1.113	2.87569e-07	0.000579624
GO:0005634	nucleus	MED14	CRSP150|CRSP2|CSRP|CXorf4|DRIP150|EXLM1|RGR1|TRAP170	mediator complex subunit 14	1.113	2.87569e-07	0.000579624
GO:0005634	nucleus	PBX1	-	PBX homeobox 1	1.113	2.87569e-07	0.000579624
GO:0005634	nucleus	NUBP2	CFD1|NBP 2|NUBP1	nucleotide binding protein 2	1.113	2.87569e-07	0.000579624
GO:0005634	nucleus	ZNF738	-	zinc finger protein 738	1.113	2.87569e-07	0.000579624
GO:0005634	nucleus	SENP7	-	SUMO1/sentrin specific peptidase 7	1.113	2.87569e-07	0.000579624
GO:0005634	nucleus	CERKL	RP26	ceramide kinase like	1.113	2.87569e-07	0.000579624
GO:0005634	nucleus	RBM3	IS1-RNPL|RNPL	RNA binding motif (RNP1, RRM) protein 3	1.113	2.87569e-07	0.000579624
GO:0005634	nucleus	PYCARD	ASC|CARD5|TMS|TMS-1|TMS1	PYD and CARD domain containing	1.113	2.87569e-07	0.000579624
GO:0005634	nucleus	KAT7	HBO1|HBOA|MYST2|ZC2HC7	lysine acetyltransferase 7	1.113	2.87569e-07	0.000579624
GO:0005634	nucleus	CSNK1E	CKIepsilon|HCKIE	casein kinase 1 epsilon	1.113	2.87569e-07	0.000579624
GO:0005634	nucleus	MLH3	HNPCC7	mutL homolog 3	1.113	2.87569e-07	0.000579624
GO:0005634	nucleus	PADI2	PAD-H19|PAD2|PDI2	peptidyl arginine deiminase 2	1.113	2.87569e-07	0.000579624
GO:0005634	nucleus	ARHGAP35	GRF-1|GRLF1|P190-A|P190A|p190ARhoGAP|p190RhoGAP	Rho GTPase activating protein 35	1.113	2.87569e-07	0.000579624
GO:0005634	nucleus	ZNF844	-	zinc finger protein 844	1.113	2.87569e-07	0.000579624
GO:0005634	nucleus	USP1	UBP	ubiquitin specific peptidase 1	1.113	2.87569e-07	0.000579624
GO:0005634	nucleus	PDHB	PDHBD|PDHE1-B|PHE1B	pyruvate dehydrogenase (lipoamide) beta	1.113	2.87569e-07	0.000579624
GO:0005634	nucleus	ZNF250	ZFP647|ZNF647	zinc finger protein 250	1.113	2.87569e-07	0.000579624
GO:0005634	nucleus	APPL1	APPL|DIP13alpha|MODY14	adaptor protein, phosphotyrosine interacting with PH domain and leucine zipper 1	1.113	2.87569e-07	0.000579624
GO:0005634	nucleus	MYCL	L-Myc|LMYC|MYCL1|bHLHe38	v-myc avian myelocytomatosis viral oncogene lung carcinoma derived homolog	1.113	2.87569e-07	0.000579624
GO:0005634	nucleus	ZNF131	ZBTB35|pHZ-10	zinc finger protein 131	1.113	2.87569e-07	0.000579624
GO:0005634	nucleus	ASH1L	ASH1|ASH1L1|KMT2H	ASH1 like histone lysine methyltransferase	1.113	2.87569e-07	0.000579624
GO:0005634	nucleus	MRPL19	L19mt|MRP-L15|MRP-L19|MRPL15|RLX1|RPML15	mitochondrial ribosomal protein L19	1.113	2.87569e-07	0.000579624
GO:0005634	nucleus	ARID4B	BCAA|BRCAA1|RBBP1L1|RBP1L1|SAP180	AT-rich interaction domain 4B	1.113	2.87569e-07	0.000579624
GO:0005634	nucleus	KIN	BTCD|KIN17|Rts2	Kin17 DNA and RNA binding protein	1.113	2.87569e-07	0.000579624
GO:0005634	nucleus	IKBKB	IKK-beta|IKK2|IKKB|IMD15|NFKBIKB	inhibitor of nuclear factor kappa B kinase subunit beta	1.113	2.87569e-07	0.000579624
GO:0005634	nucleus	ZC3HAV1	ARTD13|FLB6421|PARP13|ZAP|ZC3H2|ZC3HDC2	zinc finger CCCH-type containing, antiviral 1	1.113	2.87569e-07	0.000579624
GO:0005634	nucleus	POLL	BETAN|POLKAPPA	DNA polymerase lambda	1.113	2.87569e-07	0.000579624
GO:0005634	nucleus	HERC3	-	HECT and RLD domain containing E3 ubiquitin protein ligase 3	1.113	2.87569e-07	0.000579624
GO:0005634	nucleus	MKNK1	MNK1	MAP kinase interacting serine/threonine kinase 1	1.113	2.87569e-07	0.000579624
GO:0005634	nucleus	PRC1	ASE1	protein regulator of cytokinesis 1	1.113	2.87569e-07	0.000579624
GO:0005634	nucleus	MNX1	HB9|HLXB9|HOXHB9|SCRA1	motor neuron and pancreas homeobox 1	1.113	2.87569e-07	0.000579624
GO:0005634	nucleus	ERGIC2	CDA14|Erv41|PTX1|cd002	ERGIC and golgi 2	1.113	2.87569e-07	0.000579624
GO:0005634	nucleus	ZBTB32	FAXF|FAZF|Rog|TZFP|ZNF538	zinc finger and BTB domain containing 32	1.113	2.87569e-07	0.000579624
GO:0005634	nucleus	PALD1	KIAA1274|PALD	phosphatase domain containing, paladin 1	1.113	2.87569e-07	0.000579624
GO:0005634	nucleus	REXO4	REX4|XPMC2|XPMC2H	REX4 homolog, 3'-5' exonuclease	1.113	2.87569e-07	0.000579624
GO:0005634	nucleus	TBX22	ABERS|CLPA|CPX|TBXX|dJ795G23.1	T-box 22	1.113	2.87569e-07	0.000579624
GO:0005634	nucleus	LUZP1	LUZP	leucine zipper protein 1	1.113	2.87569e-07	0.000579624
GO:0005634	nucleus	JARID2	JMJ	jumonji and AT-rich interaction domain containing 2	1.113	2.87569e-07	0.000579624
GO:0005634	nucleus	PCBD1	DCOH|PCBD|PCD|PHS	pterin-4 alpha-carbinolamine dehydratase 1	1.113	2.87569e-07	0.000579624
GO:0005634	nucleus	SAE1	AOS1|HSPC140|SUA1|UBLE1A	SUMO1 activating enzyme subunit 1	1.113	2.87569e-07	0.000579624
GO:0005634	nucleus	MAF	AYGRP|CCA4|CTRCT21|c-MAF	MAF bZIP transcription factor	1.113	2.87569e-07	0.000579624
GO:0005634	nucleus	RALY	HNRPCL2|P542	RALY heterogeneous nuclear ribonucleoprotein	1.113	2.87569e-07	0.000579624
GO:0005634	nucleus	PKIA	PRKACN1	cAMP-dependent protein kinase inhibitor alpha	1.113	2.87569e-07	0.000579624
GO:0005634	nucleus	PALM	-	paralemmin	1.113	2.87569e-07	0.000579624
GO:0005634	nucleus	MYOCD	MYCD	myocardin	1.113	2.87569e-07	0.000579624
GO:0005634	nucleus	DCUN1D1	DCNL1|DCUN1L1|RP42|SCCRO|SCRO|Tes3	defective in cullin neddylation 1 domain containing 1	1.113	2.87569e-07	0.000579624
GO:0005634	nucleus	ASB16	-	ankyrin repeat and SOCS box containing 16	1.113	2.87569e-07	0.000579624
GO:0005634	nucleus	SETMAR	METNASE|Mar1	SET domain and mariner transposase fusion gene	1.113	2.87569e-07	0.000579624
GO:0005634	nucleus	UMPS	OPRT	uridine monophosphate synthetase	1.113	2.87569e-07	0.000579624
GO:0005634	nucleus	ZNF662	-	zinc finger protein 662	1.113	2.87569e-07	0.000579624
GO:0005634	nucleus	GRWD1	CDW4|GRWD|RRB1|WDR28	glutamate rich WD repeat containing 1	1.113	2.87569e-07	0.000579624
GO:0005634	nucleus	SLC25A10	DIC	solute carrier family 25 member 10	1.113	2.87569e-07	0.000579624
GO:0005634	nucleus	NFKBID	IkappaBNS|TA-NFKBH	NFKB inhibitor delta	1.113	2.87569e-07	0.000579624
GO:0005634	nucleus	POLR2F	HRBP14.4|POLRF|RPABC14.4|RPABC2|RPB14.4|RPB6|RPC15	RNA polymerase II subunit F	1.113	2.87569e-07	0.000579624
GO:0005634	nucleus	UGDH	GDH|UDP-GlcDH|UDPGDH|UGD	UDP-glucose 6-dehydrogenase	1.113	2.87569e-07	0.000579624
GO:0005634	nucleus	UBE2QL1	-	ubiquitin conjugating enzyme E2 Q family like 1	1.113	2.87569e-07	0.000579624
GO:0005634	nucleus	ZNF398	P51|P71|ZER6	zinc finger protein 398	1.113	2.87569e-07	0.000579624
GO:0005634	nucleus	NFIB	CTF|HMGIC/NFIB|NF-I/B|NF1-B|NFI-B|NFI-RED|NFIB2|NFIB3	nuclear factor I B	1.113	2.87569e-07	0.000579624
GO:0005634	nucleus	NCAPH2	CAPH2	non-SMC condensin II complex subunit H2	1.113	2.87569e-07	0.000579624
GO:0005634	nucleus	TFAP4	AP-4|bHLHc41	transcription factor AP-4	1.113	2.87569e-07	0.000579624
GO:0005634	nucleus	ZNF549	-	zinc finger protein 549	1.113	2.87569e-07	0.000579624
GO:0005634	nucleus	TTBK1	BDTK	tau tubulin kinase 1	1.113	2.87569e-07	0.000579624
GO:0005634	nucleus	PDGFRA	CD140A|PDGFR-2|PDGFR2	platelet derived growth factor receptor alpha	1.113	2.87569e-07	0.000579624
GO:0005634	nucleus	ZNF776	-	zinc finger protein 776	1.113	2.87569e-07	0.000579624
GO:0005634	nucleus	CARF	ALS2CR8|NYD-SP24	calcium responsive transcription factor	1.113	2.87569e-07	0.000579624
GO:0005634	nucleus	SLC30A9	C4orf1|GAC63|HUEL|ZNT9	solute carrier family 30 member 9	1.113	2.87569e-07	0.000579624
GO:0005634	nucleus	MEIS1	-	Meis homeobox 1	1.113	2.87569e-07	0.000579624
GO:0005634	nucleus	RPP40	RNASEP1|bA428J1.3	ribonuclease P/MRP subunit p40	1.113	2.87569e-07	0.000579624
GO:0005634	nucleus	ASS1	ASS|CTLN1	argininosuccinate synthase 1	1.113	2.87569e-07	0.000579624
GO:0005634	nucleus	MAB21L2	MCOPS14	mab-21 like 2	1.113	2.87569e-07	0.000579624
GO:0005634	nucleus	ORC4	ORC4L|ORC4P	origin recognition complex subunit 4	1.113	2.87569e-07	0.000579624
GO:0005634	nucleus	ZNF264	-	zinc finger protein 264	1.113	2.87569e-07	0.000579624
GO:0005634	nucleus	CHID1	GL008|SI-CLP|SICLP	chitinase domain containing 1	1.113	2.87569e-07	0.000579624
GO:0005634	nucleus	TXK	BTKL|PSCTK5|PTK4|RLK|TKL	TXK tyrosine kinase	1.113	2.87569e-07	0.000579624
GO:0005634	nucleus	OTUB1	HSPC263|OTB1|OTU1	OTU deubiquitinase, ubiquitin aldehyde binding 1	1.113	2.87569e-07	0.000579624
GO:0005634	nucleus	NUDT4	DIPP2|DIPP2alpha|DIPP2beta|HDCMB47P	nudix hydrolase 4	1.113	2.87569e-07	0.000579624
GO:0005634	nucleus	EPB41	4.1R|EL1|HE	erythrocyte membrane protein band 4.1	1.113	2.87569e-07	0.000579624
GO:0005634	nucleus	TSC22D1	Ptg-2|TGFB1I4|TSC22	TSC22 domain family member 1	1.113	2.87569e-07	0.000579624
GO:0005634	nucleus	ETV6	TEL|TEL/ABL|THC5	ETS variant 6	1.113	2.87569e-07	0.000579624
GO:0005634	nucleus	SPRED1	NFLS|PPP1R147|hSpred1|spred-1	sprouty related EVH1 domain containing 1	1.113	2.87569e-07	0.000579624
GO:0005634	nucleus	DDX39B	BAT1|D6S81E|UAP56	DExD-box helicase 39B	1.113	2.87569e-07	0.000579624
GO:0005634	nucleus	ZNF37A	KOX21|ZNF37	zinc finger protein 37A	1.113	2.87569e-07	0.000579624
GO:0005634	nucleus	DDX11	CHL1|CHLR1|KRG2|WABS	DEAD/H-box helicase 11	1.113	2.87569e-07	0.000579624
GO:0005634	nucleus	ISOC2	-	isochorismatase domain containing 2	1.113	2.87569e-07	0.000579624
GO:0005634	nucleus	MITF	CMM8|COMMAD|MI|WS2|WS2A|bHLHe32	melanogenesis associated transcription factor	1.113	2.87569e-07	0.000579624
GO:0005634	nucleus	RRAGD	RAGD|bA11D8.2.1	Ras related GTP binding D	1.113	2.87569e-07	0.000579624
GO:0005634	nucleus	TNRC18	CAGL79|TNRC18A	trinucleotide repeat containing 18	1.113	2.87569e-07	0.000579624
GO:0005634	nucleus	FOXR2	FOXN6	forkhead box R2	1.113	2.87569e-07	0.000579624
GO:0005634	nucleus	KLF11	FKLF|FKLF1|MODY7|TIEG2|Tieg3	Kruppel like factor 11	1.113	2.87569e-07	0.000579624
GO:0005634	nucleus	IRAK1BP1	AIP70|SIMPL	interleukin 1 receptor associated kinase 1 binding protein 1	1.113	2.87569e-07	0.000579624
GO:0005634	nucleus	NDOR1	NR1|bA350O14.9	NADPH dependent diflavin oxidoreductase 1	1.113	2.87569e-07	0.000579624
GO:0005634	nucleus	CNBP	CNBP1|DM2|PROMM|RNF163|ZCCHC22|ZNF9	CCHC-type zinc finger nucleic acid binding protein	1.113	2.87569e-07	0.000579624
GO:0005634	nucleus	HIST1H1C	H1.2|H1C|H1F2|H1s-1	histone cluster 1 H1 family member c	1.113	2.87569e-07	0.000579624
GO:0005634	nucleus	ORC1	HSORC1|ORC1L|PARC1	origin recognition complex subunit 1	1.113	2.87569e-07	0.000579624
GO:0005634	nucleus	PRMT6	HRMT1L6	protein arginine methyltransferase 6	1.113	2.87569e-07	0.000579624
GO:0005634	nucleus	METTL8	TIP	methyltransferase like 8	1.113	2.87569e-07	0.000579624
GO:0005634	nucleus	BCL10	CARMEN|CIPER|CLAP|IMD37|c-E10|mE10	B-cell CLL/lymphoma 10	1.113	2.87569e-07	0.000579624
GO:0005634	nucleus	CLIC5	DFNB102|DFNB103|MST130|MSTP130	chloride intracellular channel 5	1.113	2.87569e-07	0.000579624
GO:0005634	nucleus	CDKL1	KKIALRE|P42	cyclin dependent kinase like 1	1.113	2.87569e-07	0.000579624
GO:0005634	nucleus	ZNF850	ZNF850P	zinc finger protein 850	1.113	2.87569e-07	0.000579624
GO:0005634	nucleus	PAX2	FSGS7|PAPRS	paired box 2	1.113	2.87569e-07	0.000579624
GO:0005634	nucleus	RNF20	BRE1|BRE1A|hBRE1	ring finger protein 20	1.113	2.87569e-07	0.000579624
GO:0005634	nucleus	STK24	HEL-S-95|MST3|MST3B|STE20|STK3	serine/threonine kinase 24	1.113	2.87569e-07	0.000579624
GO:0005634	nucleus	NFYC	CBF-C|CBFC|H1TF2A|HAP5|HSM|NF-YC	nuclear transcription factor Y subunit gamma	1.113	2.87569e-07	0.000579624
GO:0005634	nucleus	ZBTB2	ZNF437	zinc finger and BTB domain containing 2	1.113	2.87569e-07	0.000579624
GO:0005634	nucleus	ZNF746	PARIS	zinc finger protein 746	1.113	2.87569e-07	0.000579624
GO:0005634	nucleus	PPP2R5A	B56A|PR61A	protein phosphatase 2 regulatory subunit B'alpha	1.113	2.87569e-07	0.000579624
GO:0005634	nucleus	APOBEC3C	A3C|APOBEC1L|ARDC2|ARDC4|ARP5|PBI|bK150C2.3	apolipoprotein B mRNA editing enzyme catalytic subunit 3C	1.113	2.87569e-07	0.000579624
GO:0005634	nucleus	PPP1R11	CFAP255|HCG-V|HCGV|IPP3|TCTE5|TCTEX5	protein phosphatase 1 regulatory inhibitor subunit 11	1.113	2.87569e-07	0.000579624
GO:0005634	nucleus	BARD1	-	BRCA1 associated RING domain 1	1.113	2.87569e-07	0.000579624
GO:0005634	nucleus	TET2	KIAA1546|MDS	tet methylcytosine dioxygenase 2	1.113	2.87569e-07	0.000579624
GO:0005634	nucleus	PDGFRB	CD140B|IBGC4|IMF1|JTK12|KOGS|PDGFR|PDGFR-1|PDGFR1|PENTT	platelet derived growth factor receptor beta	1.113	2.87569e-07	0.000579624
GO:0005634	nucleus	NR6A1	CT150|GCNF|GCNF1|NR61|RTR|hGCNF|hRTR	nuclear receptor subfamily 6 group A member 1	1.113	2.87569e-07	0.000579624
GO:0005634	nucleus	ALG2	CDG1I|CDGIi|CMS14|CMSTA3|NET38|hALPG2	ALG2, alpha-1,3/1,6-mannosyltransferase	1.113	2.87569e-07	0.000579624
GO:0005634	nucleus	TXNDC9	APACD|PHLP3	thioredoxin domain containing 9	1.113	2.87569e-07	0.000579624
GO:0005634	nucleus	ZNF71	EZFIT	zinc finger protein 71	1.113	2.87569e-07	0.000579624
GO:0005634	nucleus	USP37	-	ubiquitin specific peptidase 37	1.113	2.87569e-07	0.000579624
GO:0005634	nucleus	XBP1	TREB-5|TREB5|XBP-1|XBP2	X-box binding protein 1	1.113	2.87569e-07	0.000579624
GO:0005634	nucleus	FIGN	-	fidgetin, microtubule severing factor	1.113	2.87569e-07	0.000579624
GO:0005634	nucleus	CAMTA2	-	calmodulin binding transcription activator 2	1.113	2.87569e-07	0.000579624
GO:0005634	nucleus	MAML1	Mam-1|Mam1	mastermind like transcriptional coactivator 1	1.113	2.87569e-07	0.000579624
GO:0005634	nucleus	ZNF519	HsT2362	zinc finger protein 519	1.113	2.87569e-07	0.000579624
GO:0005634	nucleus	MKNK2	GPRK7|MNK2	MAP kinase interacting serine/threonine kinase 2	1.113	2.87569e-07	0.000579624
GO:0005634	nucleus	RPA1	HSSB|MST075|REPA1|RF-A|RP-A|RPA70	replication protein A1	1.113	2.87569e-07	0.000579624
GO:0005634	nucleus	CYBA	p22-PHOX	cytochrome b-245 alpha chain	1.113	2.87569e-07	0.000579624
GO:0005634	nucleus	IDH3B	RP46	isocitrate dehydrogenase 3 (NAD(+)) beta	1.113	2.87569e-07	0.000579624
GO:0005634	nucleus	MT1A	MT1|MT1S|MTC	metallothionein 1A	1.113	2.87569e-07	0.000579624
GO:0005634	nucleus	ZFP3	ZNF752	ZFP3 zinc finger protein	1.113	2.87569e-07	0.000579624
GO:0005634	nucleus	HMX3	NKX-5.1|NKX5.1|Nkx5-1	H6 family homeobox 3	1.113	2.87569e-07	0.000579624
GO:0005634	nucleus	MAPK8	JNK|JNK-46|JNK1|JNK1A2|JNK21B1/2|PRKM8|SAPK1|SAPK1c	mitogen-activated protein kinase 8	1.113	2.87569e-07	0.000579624
GO:0005634	nucleus	DEPDC1	DEP.8|DEPDC1-V2|DEPDC1A|SDP35	DEP domain containing 1	1.113	2.87569e-07	0.000579624
GO:0005634	nucleus	ZNF708	KOX8|ZNF15|ZNF15L1	zinc finger protein 708	1.113	2.87569e-07	0.000579624
GO:0005634	nucleus	ARL3	ARFL3	ADP ribosylation factor like GTPase 3	1.113	2.87569e-07	0.000579624
GO:0005634	nucleus	EYA4	CMD1J|DFNA10	EYA transcriptional coactivator and phosphatase 4	1.113	2.87569e-07	0.000579624
GO:0005634	nucleus	RNASEH2C	AGS3|AYP1	ribonuclease H2 subunit C	1.113	2.87569e-07	0.000579624
GO:0005634	nucleus	VSX2	CHX10|HOX10|MCOP2|MCOPCB3|RET1	visual system homeobox 2	1.113	2.87569e-07	0.000579624
GO:0005634	nucleus	RAB6C	WTH3	RAB6C, member RAS oncogene family	1.113	2.87569e-07	0.000579624
GO:0005634	nucleus	BBS7	BBS2L1	Bardet-Biedl syndrome 7	1.113	2.87569e-07	0.000579624
GO:0005634	nucleus	FOXJ2	FHX	forkhead box J2	1.113	2.87569e-07	0.000579624
GO:0005634	nucleus	RPL37A	L37A	ribosomal protein L37a	1.113	2.87569e-07	0.000579624
GO:0005634	nucleus	SEPT4	ARTS|BRADEION|CE5B3|H5|MART|PNUTL2|SEP4|hCDCREL-2|hucep-7	septin 4	1.113	2.87569e-07	0.000579624
GO:0005634	nucleus	SSB	LARP3|La|La/SSB	Sjogren syndrome antigen B	1.113	2.87569e-07	0.000579624
GO:0005634	nucleus	CLU	AAG4|APO-J|APOJ|CLI|CLU1|CLU2|KUB1|NA1/NA2|SGP-2|SGP2|SP-40|TRPM-2|TRPM2	clusterin	1.113	2.87569e-07	0.000579624
GO:0005634	nucleus	CENPP	CENP-P	centromere protein P	1.113	2.87569e-07	0.000579624
GO:0005634	nucleus	ZNF620	-	zinc finger protein 620	1.113	2.87569e-07	0.000579624
GO:0005634	nucleus	ZNF160	F11|HKr18|HZF5|KR18	zinc finger protein 160	1.113	2.87569e-07	0.000579624
GO:0005634	nucleus	H2AFV	H2A.Z-2|H2AV	H2A histone family member V	1.113	2.87569e-07	0.000579624
GO:0005634	nucleus	ZNF124	HZF-16|HZF16|ZK7	zinc finger protein 124	1.113	2.87569e-07	0.000579624
GO:0005634	nucleus	ARID4A	RBBP-1|RBBP1|RBP-1|RBP1	AT-rich interaction domain 4A	1.113	2.87569e-07	0.000579624
GO:0005634	nucleus	IKZF4	EOS|ZNFN1A4	IKAROS family zinc finger 4	1.113	2.87569e-07	0.000579624
GO:0005634	nucleus	NEK10	-	NIMA related kinase 10	1.113	2.87569e-07	0.000579624
GO:0005634	nucleus	FTO	ALKBH9|BMIQ14|GDFD	FTO, alpha-ketoglutarate dependent dioxygenase	1.113	2.87569e-07	0.000579624
GO:0005634	nucleus	PHC3	EDR3|HPH3	polyhomeotic homolog 3	1.113	2.87569e-07	0.000579624
GO:0005634	nucleus	ZBTB8A	BOZF1|ZBTB8|ZNF916A	zinc finger and BTB domain containing 8A	1.113	2.87569e-07	0.000579624
GO:0005634	nucleus	ZW10	HZW10|KNTC1AP	zw10 kinetochore protein	1.113	2.87569e-07	0.000579624
GO:0005634	nucleus	ZFAND2A	AIRAP	zinc finger AN1-type containing 2A	1.113	2.87569e-07	0.000579624
GO:0005634	nucleus	DENND4B	KIAA0476	DENN domain containing 4B	1.113	2.87569e-07	0.000579624
GO:0005634	nucleus	HIST1H3H	H3/k|H3F1K|H3FK	histone cluster 1 H3 family member h	1.113	2.87569e-07	0.000579624
GO:0005634	nucleus	GTF3C1	TFIIIC|TFIIIC220|TFIIICalpha	general transcription factor IIIC subunit 1	1.113	2.87569e-07	0.000579624
GO:0005634	nucleus	TSC22D3	DIP|DSIPI|GILZ|TSC-22R	TSC22 domain family member 3	1.113	2.87569e-07	0.000579624
GO:0005634	nucleus	ASCC1	ASC1p50|CGI-18|SMABF2|p50	activating signal cointegrator 1 complex subunit 1	1.113	2.87569e-07	0.000579624
GO:0005634	nucleus	SAMD4B	SMGB|Smaug2	sterile alpha motif domain containing 4B	1.113	2.87569e-07	0.000579624
GO:0005634	nucleus	CHD7	CRG|HH5|IS3|KAL5	chromodomain helicase DNA binding protein 7	1.113	2.87569e-07	0.000579624
GO:0005634	nucleus	TBX2	-	T-box 2	1.113	2.87569e-07	0.000579624
GO:0005634	nucleus	FGFR1OP	FOP	FGFR1 oncogene partner	1.113	2.87569e-07	0.000579624
GO:0005634	nucleus	CCNL2	ANIA-6B|CCNM|CCNS|HCLA-ISO|HLA-ISO|PCEE|SB138	cyclin L2	1.113	2.87569e-07	0.000579624
GO:0005634	nucleus	YLPM1	C14orf170|PPP1R169|ZAP113|ZAP3	YLP motif containing 1	1.113	2.87569e-07	0.000579624
GO:0005634	nucleus	ID4	IDB4|bHLHb27	inhibitor of DNA binding 4, HLH protein	1.113	2.87569e-07	0.000579624
GO:0005634	nucleus	ZFP62	ZET|ZNF755	ZFP62 zinc finger protein	1.113	2.87569e-07	0.000579624
GO:0005634	nucleus	SART3	DSAP1|P100|RP11-13G14|TIP110|p110|p110(nrb)	squamous cell carcinoma antigen recognized by T-cells 3	1.113	2.87569e-07	0.000579624
GO:0005634	nucleus	CDX2	CDX-3|CDX2/AS|CDX3	caudal type homeobox 2	1.113	2.87569e-07	0.000579624
GO:0005634	nucleus	MAX	bHLHd4	MYC associated factor X	1.113	2.87569e-07	0.000579624
GO:0005634	nucleus	SALL2	COLB|HSAL2|Sal-2|ZNF795|p150(Sal2)	spalt like transcription factor 2	1.113	2.87569e-07	0.000579624
GO:0005634	nucleus	GAPDHS	GAPD2|GAPDH-2|GAPDS|HEL-S-278|HSD-35	glyceraldehyde-3-phosphate dehydrogenase, spermatogenic	1.113	2.87569e-07	0.000579624
GO:0005634	nucleus	SMDT1	C22orf32|DDDD|EMRE|dJ186O1.1	single-pass membrane protein with aspartate rich tail 1	1.113	2.87569e-07	0.000579624
GO:0005634	nucleus	TTC3	DCRR1|RNF105|TPRDIII	tetratricopeptide repeat domain 3	1.113	2.87569e-07	0.000579624
GO:0005634	nucleus	SIAH1	SIAH1A	siah E3 ubiquitin protein ligase 1	1.113	2.87569e-07	0.000579624
GO:0005634	nucleus	BNC2	BSN2	basonuclin 2	1.113	2.87569e-07	0.000579624
GO:0005634	nucleus	CLIC1	G6|NCC27	chloride intracellular channel 1	1.113	2.87569e-07	0.000579624
GO:0005634	nucleus	DUSP2	PAC-1|PAC1	dual specificity phosphatase 2	1.113	2.87569e-07	0.000579624
GO:0005634	nucleus	PRKCB	PKC-beta|PKCB|PRKCB1|PRKCB2	protein kinase C beta	1.113	2.87569e-07	0.000579624
GO:0005634	nucleus	FAM53A	DNTNP	family with sequence similarity 53 member A	1.113	2.87569e-07	0.000579624
GO:0005634	nucleus	CPEB4	CPE-BP4|hCPEB-4	cytoplasmic polyadenylation element binding protein 4	1.113	2.87569e-07	0.000579624
GO:0005634	nucleus	EBF3	COE3|EBF-3|O/E-2|OE-2	early B-cell factor 3	1.113	2.87569e-07	0.000579624
GO:0005634	nucleus	TSC1	LAM|TSC	tuberous sclerosis 1	1.113	2.87569e-07	0.000579624
GO:0005634	nucleus	RAD51D	BROVCA4|R51H3|RAD51L3|TRAD	RAD51 paralog D	1.113	2.87569e-07	0.000579624
GO:0005634	nucleus	CYCS	CYC|HCS|THC4	cytochrome c, somatic	1.113	2.87569e-07	0.000579624
GO:0005634	nucleus	RPP30	TSG15	ribonuclease P/MRP subunit p30	1.113	2.87569e-07	0.000579624
GO:0005634	nucleus	SWAP70	HSPC321|SWAP-70	SWAP switching B-cell complex subunit 70	1.113	2.87569e-07	0.000579624
GO:0005634	nucleus	RIPPLY3	DSCR6	ripply transcriptional repressor 3	1.113	2.87569e-07	0.000579624
GO:0005634	nucleus	POU6F2	RPF-1|WT5|WTSL	POU class 6 homeobox 2	1.113	2.87569e-07	0.000579624
GO:0005634	nucleus	ZXDC	ZXDL	ZXD family zinc finger C	1.113	2.87569e-07	0.000579624
GO:0005634	nucleus	TAF1A	MGC:17061|RAFI48|SL1|TAFI48	TATA-box binding protein associated factor, RNA polymerase I subunit A	1.113	2.87569e-07	0.000579624
GO:0005634	nucleus	KIAA1456	C8orf79|TRM9L	KIAA1456	1.113	2.87569e-07	0.000579624
GO:0005634	nucleus	ATF3	-	activating transcription factor 3	1.113	2.87569e-07	0.000579624
GO:0005634	nucleus	NOVA2	ANOVA|NOVA3	NOVA alternative splicing regulator 2	1.113	2.87569e-07	0.000579624
GO:0005634	nucleus	KCTD13	BACURD1|FKSG86|PDIP1|POLDIP1|hBACURD1	potassium channel tetramerization domain containing 13	1.113	2.87569e-07	0.000579624
GO:0005634	nucleus	RPL15	DBA12|EC45|L15|RPL10|RPLY10|RPYL10	ribosomal protein L15	1.113	2.87569e-07	0.000579624
GO:0005634	nucleus	ZNF397	ZNF47|ZSCAN15	zinc finger protein 397	1.113	2.87569e-07	0.000579624
GO:0005634	nucleus	SMC1A	CDLS2|DXS423E|SB1.8|SMC1|SMC1L1|SMC1alpha|SMCB	structural maintenance of chromosomes 1A	1.113	2.87569e-07	0.000579624
GO:0005634	nucleus	NCAPH	BRRN1|CAP-H	non-SMC condensin I complex subunit H	1.113	2.87569e-07	0.000579624
GO:0005634	nucleus	CTBP2	-	C-terminal binding protein 2	1.113	2.87569e-07	0.000579624
GO:0005634	nucleus	HSFY2	HSF2L|HSFY	heat shock transcription factor, Y-linked 2	1.113	2.87569e-07	0.000579624
GO:0005634	nucleus	FUBP1	FBP|FUBP|hDH V	far upstream element binding protein 1	1.113	2.87569e-07	0.000579624
GO:0005634	nucleus	RBM8A	BOV-1A|BOV-1B|BOV-1C|C1DELq21.1|DEL1q21.1|MDS014|RBM8|RBM8B|TAR|Y14|ZNRP|ZRNP1	RNA binding motif protein 8A	1.113	2.87569e-07	0.000579624
GO:0005634	nucleus	PLAG1	PSA|SGPA|ZNF912	PLAG1 zinc finger	1.113	2.87569e-07	0.000579624
GO:0005634	nucleus	ASCL1	ASH1|HASH1|MASH1|bHLHa46	achaete-scute family bHLH transcription factor 1	1.113	2.87569e-07	0.000579624
GO:0005634	nucleus	ZNF2	A1-5|ZNF661|Zfp661	zinc finger protein 2	1.113	2.87569e-07	0.000579624
GO:0005634	nucleus	IRF5	SLEB10	interferon regulatory factor 5	1.113	2.87569e-07	0.000579624
GO:0005634	nucleus	YAP1	COB1|YAP|YAP2|YAP65|YKI	Yes associated protein 1	1.113	2.87569e-07	0.000579624
GO:0005634	nucleus	METTL22	C16orf68	methyltransferase like 22	1.113	2.87569e-07	0.000579624
GO:0005634	nucleus	CDK16	PCTAIRE|PCTAIRE1|PCTGAIRE|PCTK1	cyclin dependent kinase 16	1.113	2.87569e-07	0.000579624
GO:0005634	nucleus	MXD4	MAD4|MST149|MSTP149|bHLHc12	MAX dimerization protein 4	1.113	2.87569e-07	0.000579624
GO:0005634	nucleus	EID1	C15orf3|CRI1|EID-1|IRO45620|PNAS-22|PTD014|RBP21	EP300 interacting inhibitor of differentiation 1	1.113	2.87569e-07	0.000579624
GO:0005634	nucleus	PER3	FASPS3|GIG13	period circadian clock 3	1.113	2.87569e-07	0.000579624
GO:0005634	nucleus	CALCA	CALC1|CGRP|CGRP-I|CGRP1|CT|KC|PCT	calcitonin related polypeptide alpha	1.113	2.87569e-07	0.000579624
GO:0005634	nucleus	ACTN4	ACTININ-4|FSGS|FSGS1	actinin alpha 4	1.113	2.87569e-07	0.000579624
GO:0005634	nucleus	YY1	DELTA|INO80S|NF-E1|UCRBP|YIN-YANG-1	YY1 transcription factor	1.113	2.87569e-07	0.000579624
GO:0005634	nucleus	MEF2D	-	myocyte enhancer factor 2D	1.113	2.87569e-07	0.000579624
GO:0005634	nucleus	NAP1L1	NAP1|NAP1L|NRP	nucleosome assembly protein 1 like 1	1.113	2.87569e-07	0.000579624
GO:0005634	nucleus	OAS1	E18/E16|IFI-4|OIAS|OIASI	2'-5'-oligoadenylate synthetase 1	1.113	2.87569e-07	0.000579624
GO:0005634	nucleus	ZBTB20	DPZF|HOF|ODA-8S|PRIMS|ZNF288	zinc finger and BTB domain containing 20	1.113	2.87569e-07	0.000579624
GO:0005634	nucleus	ASH2L	ASH2|ASH2L1|ASH2L2|Bre2	ASH2 like histone lysine methyltransferase complex subunit	1.113	2.87569e-07	0.000579624
GO:0005634	nucleus	WDR48	P80|SPG60|UAF1	WD repeat domain 48	1.113	2.87569e-07	0.000579624
GO:0005634	nucleus	ADCY1	AC1|DFNB44	adenylate cyclase 1	1.113	2.87569e-07	0.000579624
GO:0005634	nucleus	RAD18	RNF73	RAD18, E3 ubiquitin protein ligase	1.113	2.87569e-07	0.000579624
GO:0005634	nucleus	MSANTD4	KIAA1826	Myb/SANT DNA binding domain containing 4 with coiled-coils	1.113	2.87569e-07	0.000579624
GO:0005634	nucleus	ZIK1	ZNF762	zinc finger protein interacting with K protein 1	1.113	2.87569e-07	0.000579624
GO:0005634	nucleus	GTF2F1	BTF4|RAP74|TF2F1|TFIIF	general transcription factor IIF subunit 1	1.113	2.87569e-07	0.000579624
GO:0005634	nucleus	ZNF784	-	zinc finger protein 784	1.113	2.87569e-07	0.000579624
GO:0005634	nucleus	MDN1	Rea1	midasin AAA ATPase 1	1.113	2.87569e-07	0.000579624
GO:0005634	nucleus	FMN1	FMN|LD	formin 1	1.113	2.87569e-07	0.000579624
GO:0005634	nucleus	CASZ1	CAS11|CST|SRG|ZNF693|dJ734G22.1	castor zinc finger 1	1.113	2.87569e-07	0.000579624
GO:0005634	nucleus	MVB12B	C9orf28|FAM125B	multivesicular body subunit 12B	1.113	2.87569e-07	0.000579624
GO:0005634	nucleus	ZNF805	-	zinc finger protein 805	1.113	2.87569e-07	0.000579624
GO:0005634	nucleus	NFIC	CTF|CTF5|NF-I|NFI	nuclear factor I C	1.113	2.87569e-07	0.000579624
GO:0005634	nucleus	DDX54	DP97	DEAD-box helicase 54	1.113	2.87569e-07	0.000579624
GO:0005634	nucleus	ARIH2	ARI2|TRIAD1	ariadne RBR E3 ubiquitin protein ligase 2	1.113	2.87569e-07	0.000579624
GO:0005634	nucleus	MMS19	MET18|MMS19L|hMMS19	MMS19 homolog, cytosolic iron-sulfur assembly component	1.113	2.87569e-07	0.000579624
GO:0005634	nucleus	HIST1H2BD	H2B.1B|H2B/b|H2BFB|HIRIP2|dJ221C16.6	histone cluster 1 H2B family member d	1.113	2.87569e-07	0.000579624
GO:0005634	nucleus	BRD2	BRD2-IT1|D6S113E|FSH|FSRG1|NAT|O27.1.1|RING3|RNF3	bromodomain containing 2	1.113	2.87569e-07	0.000579624
GO:0005634	nucleus	ATF7	ATFA	activating transcription factor 7	1.113	2.87569e-07	0.000579624
GO:0005634	nucleus	MX2	MXB	MX dynamin like GTPase 2	1.113	2.87569e-07	0.000579624
GO:0005634	nucleus	HACE1	SPPRS	HECT domain and ankyrin repeat containing E3 ubiquitin protein ligase 1	1.113	2.87569e-07	0.000579624
GO:0005634	nucleus	ZNF484	BA526D8.4	zinc finger protein 484	1.113	2.87569e-07	0.000579624
GO:0005634	nucleus	MAF1	-	MAF1 homolog, negative regulator of RNA polymerase III	1.113	2.87569e-07	0.000579624
GO:0005634	nucleus	RGS20	RGSZ1|ZGAP1|g(z)GAP|gz-GAP	regulator of G-protein signaling 20	1.113	2.87569e-07	0.000579624
GO:0005634	nucleus	XRN1	SEP1	5'-3' exoribonuclease 1	1.113	2.87569e-07	0.000579624
GO:0005634	nucleus	HIF1AN	FIH1	hypoxia inducible factor 1 alpha subunit inhibitor	1.113	2.87569e-07	0.000579624
GO:0005634	nucleus	SPC24	SPBC24	SPC24, NDC80 kinetochore complex component	1.113	2.87569e-07	0.000579624
GO:0005634	nucleus	PPP2CA	PP2Ac|PP2CA|PP2Calpha|RP-C	protein phosphatase 2 catalytic subunit alpha	1.113	2.87569e-07	0.000579624
GO:0005634	nucleus	CRISP1	AEGL1|ARP|CRISP-1|HEL-S-57|HSCRISP1D|HSCRISP1G|HUMARP	cysteine rich secretory protein 1	1.113	2.87569e-07	0.000579624
GO:0005634	nucleus	ACAD9	NPD002	acyl-CoA dehydrogenase family member 9	1.113	2.87569e-07	0.000579624
GO:0005634	nucleus	ZNF592	CAMOS|SCAR5	zinc finger protein 592	1.113	2.87569e-07	0.000579624
GO:0005634	nucleus	HOXD12	HOX4H	homeobox D12	1.113	2.87569e-07	0.000579624
GO:0005634	nucleus	HOXB1	HCFP3|HOX2|HOX2I|Hox-2.9	homeobox B1	1.113	2.87569e-07	0.000579624
GO:0005634	nucleus	S100A1	S100|S100-alpha|S100A	S100 calcium binding protein A1	1.113	2.87569e-07	0.000579624
GO:0005634	nucleus	YOD1	DUBA8|OTUD2|PRO0907	YOD1 deubiquitinase	1.113	2.87569e-07	0.000579624
GO:0005634	nucleus	ATP1A3	AHC2|ATP1A1|CAPOS|DYT12|RDP	ATPase Na+/K+ transporting subunit alpha 3	1.113	2.87569e-07	0.000579624
GO:0005634	nucleus	ZGLP1	GATAD3|GLP-1|GLP1	zinc finger, GATA-like protein 1	1.113	2.87569e-07	0.000579624
GO:0005634	nucleus	STK36	FU	serine/threonine kinase 36	1.113	2.87569e-07	0.000579624
GO:0005634	nucleus	ZNF225	-	zinc finger protein 225	1.113	2.87569e-07	0.000579624
GO:0005634	nucleus	PDE4DIP	CMYA2|MMGL	phosphodiesterase 4D interacting protein	1.113	2.87569e-07	0.000579624
GO:0005634	nucleus	JAZF1	TIP27|ZNF802	JAZF zinc finger 1	1.113	2.87569e-07	0.000579624
GO:0005634	nucleus	PHLDA1	DT1P1B11|PHRIP|TDAG51	pleckstrin homology like domain family A member 1	1.113	2.87569e-07	0.000579624
GO:0005634	nucleus	USP31	-	ubiquitin specific peptidase 31	1.113	2.87569e-07	0.000579624
GO:0005634	nucleus	HNRNPA0	HNRPA0	heterogeneous nuclear ribonucleoprotein A0	1.113	2.87569e-07	0.000579624
GO:0005634	nucleus	ABCC6	ABC34|ARA|EST349056|GACI2|MLP1|MOAT-E|MOATE|MRP6|PXE|PXE1|URG7	ATP binding cassette subfamily C member 6	1.113	2.87569e-07	0.000579624
GO:0005634	nucleus	ZNF467	EZI|Zfp467	zinc finger protein 467	1.113	2.87569e-07	0.000579624
GO:0005634	nucleus	ACPP	5'-NT|ACP-3|ACP3	acid phosphatase, prostate	1.113	2.87569e-07	0.000579624
GO:0005634	nucleus	KMT2B	CXXC10|DYT28|HRX2|MLL1B|MLL2|MLL4|TRX2|WBP-7|WBP7	lysine methyltransferase 2B	1.113	2.87569e-07	0.000579624
GO:0005634	nucleus	GLI3	ACLS|GCPS|GLI3-190|GLI3FL|PAP-A|PAPA|PAPA1|PAPB|PHS|PPDIV	GLI family zinc finger 3	1.113	2.87569e-07	0.000579624
GO:0005634	nucleus	KATNAL1	-	katanin catalytic subunit A1 like 1	1.113	2.87569e-07	0.000579624
GO:0005634	nucleus	PPP2R1A	MRD36|PP2A-Aalpha|PP2AA|PP2AAALPHA|PR65A	protein phosphatase 2 scaffold subunit Aalpha	1.113	2.87569e-07	0.000579624
GO:0005634	nucleus	CDCA8	BOR|BOREALIN|DasraB|MESRGP	cell division cycle associated 8	1.113	2.87569e-07	0.000579624
GO:0005634	nucleus	POLR2H	RPABC3|RPB17|RPB8	RNA polymerase II subunit H	1.113	2.87569e-07	0.000579624
GO:0005634	nucleus	ADAR	ADAR1|AGS6|DRADA|DSH|DSRAD|G1P1|IFI-4|IFI4|K88DSRBP|P136	adenosine deaminase, RNA specific	1.113	2.87569e-07	0.000579624
GO:0005634	nucleus	CCNJL	-	cyclin J like	1.113	2.87569e-07	0.000579624
GO:0005634	nucleus	FOXO1	FKH1|FKHR|FOXO1A	forkhead box O1	1.113	2.87569e-07	0.000579624
GO:0005634	nucleus	NPLOC4	NPL4	NPL4 homolog, ubiquitin recognition factor	1.113	2.87569e-07	0.000579624
GO:0005634	nucleus	PTK2B	CADTK|CAKB|FADK2|FAK2|PKB|PTK|PYK2|RAFTK	protein tyrosine kinase 2 beta	1.113	2.87569e-07	0.000579624
GO:0005634	nucleus	IRF2BPL	C14orf4|EAP1	interferon regulatory factor 2 binding protein like	1.113	2.87569e-07	0.000579624
GO:0005634	nucleus	CDC73	C1orf28|FIHP|HPTJT|HRPT1|HRPT2|HYX	cell division cycle 73	1.113	2.87569e-07	0.000579624
GO:0005634	nucleus	DTL	CDT2|DCAF2|L2DTL|RAMP	denticleless E3 ubiquitin protein ligase homolog	1.113	2.87569e-07	0.000579624
GO:0005634	nucleus	LIMK2	-	LIM domain kinase 2	1.113	2.87569e-07	0.000579624
GO:0005634	nucleus	EPS15L1	EPS15R	epidermal growth factor receptor pathway substrate 15 like 1	1.113	2.87569e-07	0.000579624
GO:0005634	nucleus	CRTC3	TORC-3|TORC3	CREB regulated transcription coactivator 3	1.113	2.87569e-07	0.000579624
GO:0005634	nucleus	SKIV2L2	Dob1|KIAA0052|Mtr4|fSAP118	Ski2 like RNA helicase 2	1.113	2.87569e-07	0.000579624
GO:0005634	nucleus	GPBP1	GPBP|SSH6|VASCULIN	GC-rich promoter binding protein 1	1.113	2.87569e-07	0.000579624
GO:0005634	nucleus	SENP5	-	SUMO1/sentrin specific peptidase 5	1.113	2.87569e-07	0.000579624
GO:0005634	nucleus	MYOZ1	CS-2|FATZ|MYOZ	myozenin 1	1.113	2.87569e-07	0.000579624
GO:0005634	nucleus	ADD1	ADDA	adducin 1	1.113	2.87569e-07	0.000579624
GO:0005634	nucleus	RRN3	A-270G1.2|TIFIA	RRN3 homolog, RNA polymerase I transcription factor	1.113	2.87569e-07	0.000579624
GO:0005634	nucleus	ZNF12	GIOT-3|HZF11|KOX3|ZNF325	zinc finger protein 12	1.113	2.87569e-07	0.000579624
GO:0005634	nucleus	ZBTB8B	ZNF916B	zinc finger and BTB domain containing 8B	1.113	2.87569e-07	0.000579624
GO:0005634	nucleus	HN1L	C16orf34|L11	hematological and neurological expressed 1 like	1.113	2.87569e-07	0.000579624
GO:0005634	nucleus	MCRS1	ICP22BP|INO80Q|MCRS2|MSP58|P78	microspherule protein 1	1.113	2.87569e-07	0.000579624
GO:0005634	nucleus	CSDC2	PIPPIN|dJ347H13.2	cold shock domain containing C2	1.113	2.87569e-07	0.000579624
GO:0005634	nucleus	ZNF177	PIGX	zinc finger protein 177	1.113	2.87569e-07	0.000579624
GO:0005634	nucleus	SOX18	HLTRS|HLTS	SRY-box 18	1.113	2.87569e-07	0.000579624
GO:0005634	nucleus	FSTL3	FLRG|FSRP	follistatin like 3	1.113	2.87569e-07	0.000579624
GO:0005634	nucleus	NSMF	HH9|NELF	NMDA receptor synaptonuclear signaling and neuronal migration factor	1.113	2.87569e-07	0.000579624
GO:0005634	nucleus	ARRB1	ARB1|ARR1	arrestin beta 1	1.113	2.87569e-07	0.000579624
GO:0005634	nucleus	ZNF609	-	zinc finger protein 609	1.113	2.87569e-07	0.000579624
GO:0005634	nucleus	ATXN3	AT3|ATX3|JOS|MJD|MJD1|SCA3	ataxin 3	1.113	2.87569e-07	0.000579624
GO:0005634	nucleus	PHF8	JHDM1F|KDM7B|MRXSSD|ZNF422	PHD finger protein 8	1.113	2.87569e-07	0.000579624
GO:0005634	nucleus	RNF165	ARKL2|RNF111L2	ring finger protein 165	1.113	2.87569e-07	0.000579624
GO:0005634	nucleus	FEV	HSRNAFEV|PET-1	FEV, ETS transcription factor	1.113	2.87569e-07	0.000579624
GO:0005634	nucleus	NUF2	CDCA1|CT106|NUF2R	NUF2, NDC80 kinetochore complex component	1.113	2.87569e-07	0.000579624
GO:0005634	nucleus	ETS1	ETS-1|EWSR2|c-ets-1|p54	ETS proto-oncogene 1, transcription factor	1.113	2.87569e-07	0.000579624
GO:0005634	nucleus	SCRN1	SES1	secernin 1	1.113	2.87569e-07	0.000579624
GO:0005634	nucleus	OCRL	INPP5F|LOCR|NPHL2|OCRL-1|OCRL1	OCRL, inositol polyphosphate-5-phosphatase	1.113	2.87569e-07	0.000579624
GO:0005634	nucleus	LANCL2	GPR69B|TASP	LanC like 2	1.113	2.87569e-07	0.000579624
GO:0005634	nucleus	ZKSCAN2	ZNF694|ZSCAN31|ZSCAN34	zinc finger with KRAB and SCAN domains 2	1.113	2.87569e-07	0.000579624
GO:0005634	nucleus	HSPB7	cvHSP	heat shock protein family B (small) member 7	1.113	2.87569e-07	0.000579624
GO:0005634	nucleus	HOXC4	HOX3|HOX3E|cp19	homeobox C4	1.113	2.87569e-07	0.000579624
GO:0005634	nucleus	RREB1	FINB|HNT|LZ321|RREB-1|Zep-1	ras responsive element binding protein 1	1.113	2.87569e-07	0.000579624
GO:0005634	nucleus	HDAC5	HD5|NY-CO-9	histone deacetylase 5	1.113	2.87569e-07	0.000579624
GO:0005634	nucleus	ZNF605	-	zinc finger protein 605	1.113	2.87569e-07	0.000579624
GO:0005634	nucleus	ZNF277	NRIF4|ZNF277P	zinc finger protein 277	1.113	2.87569e-07	0.000579624
GO:0005634	nucleus	RRP36	C6orf153|dJ20C7.4	ribosomal RNA processing 36	1.113	2.87569e-07	0.000579624
GO:0005634	nucleus	ANO7	D-TMPP|DTMPP|IPCA-5|IPCA5|NGEP|PCANAP5|PCANAP5L|TMEM16G	anoctamin 7	1.113	2.87569e-07	0.000579624
GO:0005634	nucleus	SMYD1	BOP|KMT3D|ZMYND18|ZMYND22	SET and MYND domain containing 1	1.113	2.87569e-07	0.000579624
GO:0005634	nucleus	ZNF69	Cos5|hZNF3	zinc finger protein 69	1.113	2.87569e-07	0.000579624
GO:0005634	nucleus	FRA10AC1	C10orf4|F26C11.1-like|FRA10A	FRA10A associated CGG repeat 1	1.113	2.87569e-07	0.000579624
GO:0005634	nucleus	ZWINT	HZwint-1|KNTC2AP|SIP30|ZWINT1	ZW10 interacting kinetochore protein	1.113	2.87569e-07	0.000579624
GO:0005634	nucleus	MED17	CRSP6|CRSP77|DRIP80|TRAP80	mediator complex subunit 17	1.113	2.87569e-07	0.000579624
GO:0005634	nucleus	YWHAZ	14-3-3-zeta|HEL-S-3|HEL-S-93|HEL4|KCIP-1|YWHAD	tyrosine 3-monooxygenase/tryptophan 5-monooxygenase activation protein zeta	1.113	2.87569e-07	0.000579624
GO:0005634	nucleus	HSP90B1	ECGP|GP96|GRP94|HEL-S-125m|HEL35|TRA1	heat shock protein 90 beta family member 1	1.113	2.87569e-07	0.000579624
GO:0005634	nucleus	ZNF84	HPF2	zinc finger protein 84	1.113	2.87569e-07	0.000579624
GO:0005634	nucleus	UBR5	DD5|EDD|EDD1|HYD	ubiquitin protein ligase E3 component n-recognin 5	1.113	2.87569e-07	0.000579624
GO:0005634	nucleus	KLHL7	CISS3|KLHL6|SBBI26	kelch like family member 7	1.113	2.87569e-07	0.000579624
GO:0005634	nucleus	C19orf33	H2RSP|IMUP|IMUP-1|IMUP-2	chromosome 19 open reading frame 33	1.113	2.87569e-07	0.000579624
GO:0005634	nucleus	AGO1	EIF2C|EIF2C1|GERP95|Q99|hAgo1	argonaute 1, RISC catalytic component	1.113	2.87569e-07	0.000579624
GO:0005634	nucleus	SPRYD4	-	SPRY domain containing 4	1.113	2.87569e-07	0.000579624
GO:0005634	nucleus	CDYL2	PCCP1	chromodomain Y-like 2	1.113	2.87569e-07	0.000579624
GO:0005634	nucleus	SLC3A2	4F2|4F2HC|4T2HC|CD98|CD98HC|MDU1|NACAE	solute carrier family 3 member 2	1.113	2.87569e-07	0.000579624
GO:0005634	nucleus	FOXD2	FKHL17|FREAC-9|FREAC9	forkhead box D2	1.113	2.87569e-07	0.000579624
GO:0005634	nucleus	RRP8	KIAA0409|NML	ribosomal RNA processing 8, methyltransferase, homolog (yeast)	1.113	2.87569e-07	0.000579624
GO:0005634	nucleus	DNPEP	ASPEP|DAP	aspartyl aminopeptidase	1.113	2.87569e-07	0.000579624
GO:0005634	nucleus	TBC1D1	TBC|TBC1	TBC1 domain family member 1	1.113	2.87569e-07	0.000579624
GO:0005634	nucleus	SYCE2	CESC1	synaptonemal complex central element protein 2	1.113	2.87569e-07	0.000579624
GO:0005634	nucleus	COPS8	COP9|CSN8|SGN8	COP9 signalosome subunit 8	1.113	2.87569e-07	0.000579624
GO:0005634	nucleus	NSUN5	NOL1|NOL1R|NSUN5A|WBSCR20|WBSCR20A|p120|p120(NOL1)	NOP2/Sun RNA methyltransferase family member 5	1.113	2.87569e-07	0.000579624
GO:0005634	nucleus	HTT	HD|IT15	huntingtin	1.113	2.87569e-07	0.000579624
GO:0005634	nucleus	PRICKLE1	EPM1B|RILP	prickle planar cell polarity protein 1	1.113	2.87569e-07	0.000579624
GO:0005634	nucleus	POU2F2	OCT2|OTF2|Oct-2	POU class 2 homeobox 2	1.113	2.87569e-07	0.000579624
GO:0005634	nucleus	RMND5B	GID2|GID2B	required for meiotic nuclear division 5 homolog B	1.113	2.87569e-07	0.000579624
GO:0005634	nucleus	HIST1H2BJ	H2B/r|H2BFR|H2BJ	histone cluster 1 H2B family member j	1.113	2.87569e-07	0.000579624
GO:0005634	nucleus	ASXL3	BRPS|KIAA1713	additional sex combs like 3, transcriptional regulator	1.113	2.87569e-07	0.000579624
GO:0005634	nucleus	KDM4A	JHDM3A|JMJD2|JMJD2A|TDRD14A	lysine demethylase 4A	1.113	2.87569e-07	0.000579624
GO:0005634	nucleus	ZNF251	-	zinc finger protein 251	1.113	2.87569e-07	0.000579624
GO:0005634	nucleus	SF3B3	RSE1|SAP130|SF3b130|STAF130	splicing factor 3b subunit 3	1.113	2.87569e-07	0.000579624
GO:0005634	nucleus	DGKQ	DAGK|DAGK4|DAGK7	diacylglycerol kinase theta	1.113	2.87569e-07	0.000579624
GO:0005634	nucleus	ZRANB3	4933425L19Rik|AH2	zinc finger RANBP2-type containing 3	1.113	2.87569e-07	0.000579624
GO:0005634	nucleus	TNIK	MRT54	TRAF2 and NCK interacting kinase	1.113	2.87569e-07	0.000579624
GO:0005634	nucleus	PCGF2	MEL-18|RNF110|ZNF144	polycomb group ring finger 2	1.113	2.87569e-07	0.000579624
GO:0005634	nucleus	POLA1	NSX|POLA|p180	DNA polymerase alpha 1, catalytic subunit	1.113	2.87569e-07	0.000579624
GO:0005634	nucleus	CENPA	CENP-A|CenH3	centromere protein A	1.113	2.87569e-07	0.000579624
GO:0005634	nucleus	MBD5	MRD1	methyl-CpG binding domain protein 5	1.113	2.87569e-07	0.000579624
GO:0005634	nucleus	RBPJ	AOS3|CBF1|IGKJRB|IGKJRB1|KBF2|RBP-J|RBPJK|RBPSUH|SUH|csl	recombination signal binding protein for immunoglobulin kappa J region	1.113	2.87569e-07	0.000579624
GO:0005634	nucleus	ITGA2	BR|CD49B|GPIa|HPA-5|VLA-2|VLAA2	integrin subunit alpha 2	1.113	2.87569e-07	0.000579624
GO:0005634	nucleus	HCFC1	CFF|HCF|HCF-1|HCF1|HFC1|MRX3|PPP1R89|VCAF	host cell factor C1	1.113	2.87569e-07	0.000579624
GO:0005634	nucleus	PRR11	-	proline rich 11	1.113	2.87569e-07	0.000579624
GO:0005634	nucleus	LDB1	CLIM-2|CLIM2|LDB-1|NLI	LIM domain binding 1	1.113	2.87569e-07	0.000579624
GO:0005634	nucleus	IRAK3	ASRT5|IRAKM	interleukin 1 receptor associated kinase 3	1.113	2.87569e-07	0.000579624
GO:0005634	nucleus	SPDEF	PDEF|bA375E1.3	SAM pointed domain containing ETS transcription factor	1.113	2.87569e-07	0.000579624
GO:0005634	nucleus	PLEKHA2	TAPP2	pleckstrin homology domain containing A2	1.113	2.87569e-07	0.000579624
GO:0005634	nucleus	MLLT10	AF10	myeloid/lymphoid or mixed-lineage leukemia; translocated to, 10	1.113	2.87569e-07	0.000579624
GO:0005634	nucleus	PKN3	UTDP4-1	protein kinase N3	1.113	2.87569e-07	0.000579624
GO:0005634	nucleus	MAEA	EMLP|EMP|GID9|HLC-10|PIG5	macrophage erythroblast attacher	1.113	2.87569e-07	0.000579624
GO:0005634	nucleus	ZNF212	C2H2-150|ZNF182|ZNFC150	zinc finger protein 212	1.113	2.87569e-07	0.000579624
GO:0005634	nucleus	THRA	AR7|CHNG6|EAR7|ERB-T-1|ERBA|ERBA1|NR1A1|THRA1|THRA2|c-ERBA-1	thyroid hormone receptor, alpha	1.113	2.87569e-07	0.000579624
GO:0005634	nucleus	RALGDS	RGDS|RGF|RalGEF	ral guanine nucleotide dissociation stimulator	1.113	2.87569e-07	0.000579624
GO:0005634	nucleus	SORBS3	SCAM-1|SCAM1|SH3D4	sorbin and SH3 domain containing 3	1.113	2.87569e-07	0.000579624
GO:0005634	nucleus	ZNF678	-	zinc finger protein 678	1.113	2.87569e-07	0.000579624
GO:0005634	nucleus	CUX2	CDP2|CUTL2	cut like homeobox 2	1.113	2.87569e-07	0.000579624
GO:0005634	nucleus	MTA3	-	metastasis associated 1 family member 3	1.113	2.87569e-07	0.000579624
GO:0005634	nucleus	DNASE1L1	DNAS1L1|DNASEX|DNL1L|G4.8|XIB	deoxyribonuclease 1 like 1	1.113	2.87569e-07	0.000579624
GO:0005634	nucleus	TERF1	PIN2|TRBF1|TRF|TRF1|hTRF1-AS|t-TRF1	telomeric repeat binding factor 1	1.113	2.87569e-07	0.000579624
GO:0005634	nucleus	ZNF709	-	zinc finger protein 709	1.113	2.87569e-07	0.000579624
GO:0005634	nucleus	ATRX	ATR2|JMS|MRX52|MRXHF1|RAD54|RAD54L|SFM1|SHS|XH2|XNP|ZNF-HX	ATRX, chromatin remodeler	1.113	2.87569e-07	0.000579624
GO:0005634	nucleus	ZBTB7C	APM-1|APM1|ZBTB36|ZNF857C	zinc finger and BTB domain containing 7C	1.113	2.87569e-07	0.000579624
GO:0005634	nucleus	TRIOBP	DFNB28|HRIHFB2122|TAP68|TARA|dJ37E16.4	TRIO and F-actin binding protein	1.113	2.87569e-07	0.000579624
GO:0005634	nucleus	HDAC2	HD2|RPD3|YAF1	histone deacetylase 2	1.113	2.87569e-07	0.000579624
GO:0005634	nucleus	GLI4	HKR4|ZNF928	GLI family zinc finger 4	1.113	2.87569e-07	0.000579624
GO:0005634	nucleus	WTIP	-	Wilms tumor 1 interacting protein	1.113	2.87569e-07	0.000579624
GO:0005634	nucleus	CAMK4	CaMK IV|CaMK-GR|caMK	calcium/calmodulin dependent protein kinase IV	1.113	2.87569e-07	0.000579624
GO:0005634	nucleus	DMRT2	-	doublesex and mab-3 related transcription factor 2	1.113	2.87569e-07	0.000579624
GO:0005634	nucleus	MRPL44	COXPD16|L44MT|MRP-L44	mitochondrial ribosomal protein L44	1.113	2.87569e-07	0.000579624
GO:0005634	nucleus	ZFP91	DMS-8|DSM-8|FKSG11|PZF|ZFP-91|ZNF757	ZFP91 zinc finger protein	1.113	2.87569e-07	0.000579624
GO:0005634	nucleus	ZNF487	KRBO1|ZNF487P	zinc finger protein 487	1.113	2.87569e-07	0.000579624
GO:0005634	nucleus	RGS12	-	regulator of G-protein signaling 12	1.113	2.87569e-07	0.000579624
GO:0005634	nucleus	ARHGAP39	CrGAP|Vilse	Rho GTPase activating protein 39	1.113	2.87569e-07	0.000579624
GO:0005634	nucleus	ESR2	ER-BETA|ESR-BETA|ESRB|ESTRB|Erb|NR3A2	estrogen receptor 2	1.113	2.87569e-07	0.000579624
GO:0005634	nucleus	RNF216	CAHH|TRIAD3|U7I1|UBCE7IP1|ZIN	ring finger protein 216	1.113	2.87569e-07	0.000579624
GO:0005634	nucleus	CDK15	ALS2CR7|PFTAIRE2|PFTK2	cyclin dependent kinase 15	1.113	2.87569e-07	0.000579624
GO:0005634	nucleus	RAD1	HRAD1|REC1	RAD1 checkpoint DNA exonuclease	1.113	2.87569e-07	0.000579624
GO:0005634	nucleus	CARD8	CARDINAL|DACAR|DAKAR|NDPP|NDPP1|TUCAN	caspase recruitment domain family member 8	1.113	2.87569e-07	0.000579624
GO:0005634	nucleus	ZNF345	HZF10	zinc finger protein 345	1.113	2.87569e-07	0.000579624
GO:0005634	nucleus	RAD51B	R51H2|RAD51L1|REC2	RAD51 paralog B	1.113	2.87569e-07	0.000579624
GO:0005634	nucleus	ZNF583	-	zinc finger protein 583	1.113	2.87569e-07	0.000579624
GO:0005634	nucleus	CAMKK1	CAMKKA	calcium/calmodulin dependent protein kinase kinase 1	1.113	2.87569e-07	0.000579624
GO:0005634	nucleus	CTNNBIP1	ICAT	catenin beta interacting protein 1	1.113	2.87569e-07	0.000579624
GO:0005634	nucleus	ZNF275	-	zinc finger protein 275	1.113	2.87569e-07	0.000579624
GO:0005634	nucleus	STX1B	GEFSP9|STX1B1|STX1B2	syntaxin 1B	1.113	2.87569e-07	0.000579624
GO:0005634	nucleus	PDZD7	DFNB57|PDZK7	PDZ domain containing 7	1.113	2.87569e-07	0.000579624
GO:0005634	nucleus	TIGD5	-	tigger transposable element derived 5	1.113	2.87569e-07	0.000579624
GO:0005634	nucleus	ZNF701	-	zinc finger protein 701	1.113	2.87569e-07	0.000579624
GO:0005634	nucleus	RGS4	RGP4|SCZD9	regulator of G-protein signaling 4	1.113	2.87569e-07	0.000579624
GO:0005634	nucleus	ZNF668	-	zinc finger protein 668	1.113	2.87569e-07	0.000579624
GO:0005634	nucleus	USB1	C16orf57|HVSL1|Mpn1|PN|hUsb1	U6 snRNA biogenesis phosphodiesterase 1	1.113	2.87569e-07	0.000579624
GO:0005634	nucleus	TOR1AIP1	LAP1|LAP1B|LGMD2Y	torsin 1A interacting protein 1	1.113	2.87569e-07	0.000579624
GO:0005634	nucleus	RAX2	ARMD6|CORD11|QRX|RAXL1	retina and anterior neural fold homeobox 2	1.113	2.87569e-07	0.000579624
GO:0005634	nucleus	ERCC6L2	BMFS2|C9orf102|RAD26L|SR278	ERCC excision repair 6 like 2	1.113	2.87569e-07	0.000579624
GO:0005634	nucleus	TFCP2	LBP1C|LSF|LSF1D|SEF|TFCP2C	transcription factor CP2	1.113	2.87569e-07	0.000579624
GO:0005634	nucleus	GDAP1	CMT4|CMT4A|CMTRIA	ganglioside induced differentiation associated protein 1	1.113	2.87569e-07	0.000579624
GO:0005634	nucleus	NOL6	NRAP|UTP22|bA311H10.1	nucleolar protein 6	1.113	2.87569e-07	0.000579624
GO:0005634	nucleus	UHMK1	KIS|KIST|P-CIP2	U2AF homology motif kinase 1	1.113	2.87569e-07	0.000579624
GO:0005634	nucleus	DNAJB2	CMT2T|DSMA5|HSJ-1|HSJ1|HSPF3	DnaJ heat shock protein family (Hsp40) member B2	1.113	2.87569e-07	0.000579624
GO:0005634	nucleus	SOCS7	NAP4|NCKAP4	suppressor of cytokine signaling 7	1.113	2.87569e-07	0.000579624
GO:0005634	nucleus	CPEB3	-	cytoplasmic polyadenylation element binding protein 3	1.113	2.87569e-07	0.000579624
GO:0005634	nucleus	PDK1	-	pyruvate dehydrogenase kinase 1	1.113	2.87569e-07	0.000579624
GO:0005634	nucleus	CRYAA	CRYA1|CTRCT9|HSPB4	crystallin alpha A	1.113	2.87569e-07	0.000579624
GO:0005634	nucleus	NEUROG2	Atoh4|Math4A|NGN2|bHLHa8|ngn-2	neurogenin 2	1.113	2.87569e-07	0.000579624
GO:0005634	nucleus	TRA2B	Htra2-beta|PPP1R156|SFRS10|SRFS10|TRA2-BETA|TRAN2B	transformer 2 beta homolog (Drosophila)	1.113	2.87569e-07	0.000579624
GO:0005634	nucleus	DUSP3	VHR	dual specificity phosphatase 3	1.113	2.87569e-07	0.000579624
GO:0005634	nucleus	SKI	SGS|SKV	SKI proto-oncogene	1.113	2.87569e-07	0.000579624
GO:0005634	nucleus	ERBB4	ALS19|HER4|p180erbB4	erb-b2 receptor tyrosine kinase 4	1.113	2.87569e-07	0.000579624
GO:0005634	nucleus	LYN	JTK8|p53Lyn|p56Lyn	LYN proto-oncogene, Src family tyrosine kinase	1.113	2.87569e-07	0.000579624
GO:0005634	nucleus	IPMK	-	inositol polyphosphate multikinase	1.113	2.87569e-07	0.000579624
GO:0005634	nucleus	NCOR2	CTG26|N-CoR2|SMAP270|SMRT|SMRTE|SMRTE-tau|TNRC14|TRAC|TRAC-1|TRAC1	nuclear receptor corepressor 2	1.113	2.87569e-07	0.000579624
GO:0005634	nucleus	SNAPC5	SNAP19	small nuclear RNA activating complex polypeptide 5	1.113	2.87569e-07	0.000579624
GO:0005634	nucleus	NMNAT1	LCA9|NMNAT|PNAT1	nicotinamide nucleotide adenylyltransferase 1	1.113	2.87569e-07	0.000579624
GO:0005634	nucleus	DUSP10	MKP-5|MKP5	dual specificity phosphatase 10	1.113	2.87569e-07	0.000579624
GO:0005634	nucleus	PPP1CC	PP-1G|PP1C|PPP1G	protein phosphatase 1 catalytic subunit gamma	1.113	2.87569e-07	0.000579624
GO:0005634	nucleus	ZZZ3	ATAC1	zinc finger ZZ-type containing 3	1.113	2.87569e-07	0.000579624
GO:0005634	nucleus	NABP2	OBFC2B|SOSS-B1|SSB1|hSSB1	nucleic acid binding protein 2	1.113	2.87569e-07	0.000579624
GO:0005634	nucleus	ERCC2	COFS2|EM9|TFIIH|TTD|TTD1|XPD	ERCC excision repair 2, TFIIH core complex helicase subunit	1.113	2.87569e-07	0.000579624
GO:0005634	nucleus	SYK	p72-Syk	spleen associated tyrosine kinase	1.113	2.87569e-07	0.000579624
GO:0005634	nucleus	INO80	INO80A|INOC1|hINO80	INO80 complex subunit	1.113	2.87569e-07	0.000579624
GO:0005634	nucleus	UPF1	HUPF1|NORF1|RENT1|pNORF1|smg-2	UPF1, RNA helicase and ATPase	1.113	2.87569e-07	0.000579624
GO:0005634	nucleus	RBFOX2	FOX2|Fox-2|HNRBP2|HRNBP2|RBM9|RTA|dJ106I20.3|fxh	RNA binding protein, fox-1 homolog 2	1.113	2.87569e-07	0.000579624
GO:0005634	nucleus	YPEL1	FKSG3	yippee like 1	1.113	2.87569e-07	0.000579624
GO:0005634	nucleus	IKZF1	CVID13|Hs.54452|IK1|IKAROS|LYF1|LyF-1|PPP1R92|PRO0758|ZNFN1A1	IKAROS family zinc finger 1	1.113	2.87569e-07	0.000579624
GO:0005634	nucleus	DNAJC27	RBJ|RabJS	DnaJ heat shock protein family (Hsp40) member C27	1.113	2.87569e-07	0.000579624
GO:0005634	nucleus	SPOP	BTBD32|TEF2	speckle type BTB/POZ protein	1.113	2.87569e-07	0.000579624
GO:0005634	nucleus	GMEB1	P96PIF|PIF96	glucocorticoid modulatory element binding protein 1	1.113	2.87569e-07	0.000579624
GO:0005634	nucleus	NUCKS1	JC7|NUCKS	nuclear casein kinase and cyclin dependent kinase substrate 1	1.113	2.87569e-07	0.000579624
GO:0005634	nucleus	STK35	CLIK1|STK35L1	serine/threonine kinase 35	1.113	2.87569e-07	0.000579624
GO:0005634	nucleus	HAT1	KAT1	histone acetyltransferase 1	1.113	2.87569e-07	0.000579624
GO:0005634	nucleus	CHMP4A	C14orf123|CHMP4|CHMP4B|HSPC134|SHAX2|SNF7|SNF7-1|VPS32-1|VPS32A	charged multivesicular body protein 4A	1.113	2.87569e-07	0.000579624
GO:0005634	nucleus	KDM5B	CT31|JARID1B|PLU-1|PLU1|PPP1R98|PUT1|RBBP2H1A|RBP2-H1	lysine demethylase 5B	1.113	2.87569e-07	0.000579624
GO:0005634	nucleus	ZBTB42	LCCS6|ZNF925	zinc finger and BTB domain containing 42	1.113	2.87569e-07	0.000579624
GO:0005634	nucleus	PKD1	PBP|Pc-1|TRPP1	polycystin 1, transient receptor potential channel interacting	1.113	2.87569e-07	0.000579624
GO:0005634	nucleus	ZNF460	HZF8|ZNF272	zinc finger protein 460	1.113	2.87569e-07	0.000579624
GO:0005634	nucleus	NDRG1	CAP43|CMT4D|DRG-1|DRG1|GC4|HMSNL|NDR1|NMSL|PROXY1|RIT42|RTP|TARG1|TDD5	N-myc downstream regulated 1	1.113	2.87569e-07	0.000579624
GO:0005634	nucleus	SOX11	MRD27	SRY-box 11	1.113	2.87569e-07	0.000579624
GO:0005634	nucleus	NAIF1	C9orf90|bA379C10.2	nuclear apoptosis inducing factor 1	1.113	2.87569e-07	0.000579624
GO:0005634	nucleus	ZNF827	-	zinc finger protein 827	1.113	2.87569e-07	0.000579624
GO:0005634	nucleus	GSK3B	-	glycogen synthase kinase 3 beta	1.113	2.87569e-07	0.000579624
GO:0005634	nucleus	BRWD3	BRODL|MRX93	bromodomain and WD repeat domain containing 3	1.113	2.87569e-07	0.000579624
GO:0005634	nucleus	GATA4	ASD2|TACHD|TOF|VSD1	GATA binding protein 4	1.113	2.87569e-07	0.000579624
GO:0005634	nucleus	PPM1A	PP2C-ALPHA|PP2CA|PP2Calpha	protein phosphatase, Mg2+/Mn2+ dependent 1A	1.113	2.87569e-07	0.000579624
GO:0005634	nucleus	TET3	hCG_40738	tet methylcytosine dioxygenase 3	1.113	2.87569e-07	0.000579624
GO:0005634	nucleus	RNMT	CMT1|CMT1c|MET|Met|RG7MT1|cm1p|hCMT1|hMet	RNA guanine-7 methyltransferase	1.113	2.87569e-07	0.000579624
GO:0005634	nucleus	RPAP2	C1orf82|Rtr1	RNA polymerase II associated protein 2	1.113	2.87569e-07	0.000579624
GO:0005634	nucleus	ATXN7	ADCAII|OPCA3|SCA7	ataxin 7	1.113	2.87569e-07	0.000579624
GO:0005634	nucleus	HNRNPLL	HNRPLL|SRRF	heterogeneous nuclear ribonucleoprotein L like	1.113	2.87569e-07	0.000579624
GO:0005634	nucleus	POLR2L	RBP10|RPABC5|RPB10|RPB10beta|RPB7.6|hRPB7.6	RNA polymerase II subunit L	1.113	2.87569e-07	0.000579624
GO:0005634	nucleus	TOB2	APRO5|TOB4|TOBL|TROB2	transducer of ERBB2, 2	1.113	2.87569e-07	0.000579624
GO:0005634	nucleus	SF3B1	Hsh155|MDS|PRP10|PRPF10|SAP155|SF3b155	splicing factor 3b subunit 1	1.113	2.87569e-07	0.000579624
GO:0005634	nucleus	TIAF1	MAJN|SPR210	TGFB1-induced anti-apoptotic factor 1	1.113	2.87569e-07	0.000579624
GO:0005634	nucleus	HIC2	HRG22|ZBTB30|ZNF907	HIC ZBTB transcriptional repressor 2	1.113	2.87569e-07	0.000579624
GO:0005634	nucleus	FOXK1	FOXK1L	forkhead box K1	1.113	2.87569e-07	0.000579624
GO:0005634	nucleus	MAGEA2B	CT1.2|MAGE2	MAGE family member A2B	1.113	2.87569e-07	0.000579624
GO:0005634	nucleus	ELF5	ESE2	E74 like ETS transcription factor 5	1.113	2.87569e-07	0.000579624
GO:0005634	nucleus	DYRK1A	DYRK|DYRK1|HP86|MNB|MNBH|MRD7	dual specificity tyrosine phosphorylation regulated kinase 1A	1.113	2.87569e-07	0.000579624
GO:0005634	nucleus	RANBP10	-	RAN binding protein 10	1.113	2.87569e-07	0.000579624
GO:0005634	nucleus	HSPB1	CMT2F|HEL-S-102|HMN2B|HS.76067|HSP27|HSP28|Hsp25|SRP27	heat shock protein family B (small) member 1	1.113	2.87569e-07	0.000579624
GO:0005634	nucleus	UBXN1	2B28|SAKS1|UBXD10	UBX domain protein 1	1.113	2.87569e-07	0.000579624
GO:0005634	nucleus	G3BP1	G3BP|HDH-VIII	G3BP stress granule assembly factor 1	1.113	2.87569e-07	0.000579624
GO:0005634	nucleus	BAG1	BAG-1|HAP|RAP46	BCL2 associated athanogene 1	1.113	2.87569e-07	0.000579624
GO:0005634	nucleus	GLIS2	NKL|NPHP7	GLIS family zinc finger 2	1.113	2.87569e-07	0.000579624
GO:0005634	nucleus	PSMA4	HC9|HsT17706|PSC9	proteasome subunit alpha 4	1.113	2.87569e-07	0.000579624
GO:0005634	nucleus	HOXB2	HOX2|HOX2H|Hox-2.8|K8	homeobox B2	1.113	2.87569e-07	0.000579624
GO:0005634	nucleus	ZNF280B	5'OY11.1|D87009.C22.3|SUHW2|ZNF279|ZNF632	zinc finger protein 280B	1.113	2.87569e-07	0.000579624
GO:0005634	nucleus	POU2AF1	BOB1|OBF-1|OBF1|OCAB	POU class 2 associating factor 1	1.113	2.87569e-07	0.000579624
GO:0005634	nucleus	CASP2	CASP-2|ICH1|NEDD-2|NEDD2|PPP1R57	caspase 2	1.113	2.87569e-07	0.000579624
GO:0005634	nucleus	TLK2	HsHPK|PKU-ALPHA	tousled like kinase 2	1.113	2.87569e-07	0.000579624
GO:0005634	nucleus	GLRX3	GLRX4|GRX3|GRX4|PICOT|TXNL2|TXNL3	glutaredoxin 3	1.113	2.87569e-07	0.000579624
GO:0005634	nucleus	HOMEZ	KIAA1443	homeobox and leucine zipper encoding	1.113	2.87569e-07	0.000579624
GO:0005634	nucleus	MBD1	CXXC3|PCM1|RFT	methyl-CpG binding domain protein 1	1.113	2.87569e-07	0.000579624
GO:0005634	nucleus	ZNF343	dJ734P14.5	zinc finger protein 343	1.113	2.87569e-07	0.000579624
GO:0005634	nucleus	CCNL1	ANIA6A|BM-001|PRO1073|ania-6a	cyclin L1	1.113	2.87569e-07	0.000579624
GO:0005634	nucleus	RABGAP1L	HHL|TBC1D18	RAB GTPase activating protein 1 like	1.113	2.87569e-07	0.000579624
GO:0005634	nucleus	ZNF425	-	zinc finger protein 425	1.113	2.87569e-07	0.000579624
GO:0005634	nucleus	PMM2	CDG1|CDG1a|CDGS|PMI|PMI1|PMM 2	phosphomannomutase 2	1.113	2.87569e-07	0.000579624
GO:0005634	nucleus	FAM212B	C1orf183|INKA2	family with sequence similarity 212 member B	1.113	2.87569e-07	0.000579624
GO:0005829	cytosol	TGOLN2	TGN38|TGN46|TGN48|TGN51|TTGN2	trans-golgi network protein 2	1.117	4.83935e-07	0.00081285
GO:0005829	cytosol	RNF187	RACO-1|RACO1	ring finger protein 187	1.117	4.83935e-07	0.00081285
GO:0005829	cytosol	FBXL16	C16orf22|Fbl16|c380A1.1	F-box and leucine rich repeat protein 16	1.117	4.83935e-07	0.00081285
GO:0005829	cytosol	PTPN7	BPTP-4|HEPTP|LC-PTP|LPTP|PTPNI	protein tyrosine phosphatase, non-receptor type 7	1.117	4.83935e-07	0.00081285
GO:0005829	cytosol	KMT2A	ALL-1|CXXC7|HRX|HTRX1|MLL|MLL-AF9|MLL/GAS7|MLL1|MLL1A|TET1-MLL|TRX1|WDSTS	lysine methyltransferase 2A	1.117	4.83935e-07	0.00081285
GO:0005829	cytosol	TAOK1	KFC-B|MAP3K16|MARKK|PSK-2|PSK2|TAO1|hKFC-B|hTAOK1	TAO kinase 1	1.117	4.83935e-07	0.00081285
GO:0005829	cytosol	PGPEP1	PAP-I|PGI|PGP|PGP-I|PGPI|Pcp	pyroglutamyl-peptidase I	1.117	4.83935e-07	0.00081285
GO:0005829	cytosol	MX2	MXB	MX dynamin like GTPase 2	1.117	4.83935e-07	0.00081285
GO:0005829	cytosol	PRKACG	BDPLT19|KAPG|PKACg	protein kinase cAMP-activated catalytic subunit gamma	1.117	4.83935e-07	0.00081285
GO:0005829	cytosol	FABP7	B-FABP|BLBP|FABPB|MRG	fatty acid binding protein 7	1.117	4.83935e-07	0.00081285
GO:0005829	cytosol	AIFM2	AMID|PRG3	apoptosis inducing factor, mitochondria associated 2	1.117	4.83935e-07	0.00081285
GO:0005829	cytosol	GMPR	GMPR 1|GMPR1	guanosine monophosphate reductase	1.117	4.83935e-07	0.00081285
GO:0005829	cytosol	OAS1	E18/E16|IFI-4|OIAS|OIASI	2'-5'-oligoadenylate synthetase 1	1.117	4.83935e-07	0.00081285
GO:0005829	cytosol	SLAIN2	KIAA1458	SLAIN motif family member 2	1.117	4.83935e-07	0.00081285
GO:0005829	cytosol	MON2	-	MON2 homolog, regulator of endosome-to-Golgi trafficking	1.117	4.83935e-07	0.00081285
GO:0005829	cytosol	KIF13B	GAKIN	kinesin family member 13B	1.117	4.83935e-07	0.00081285
GO:0005829	cytosol	MYO1D	PPP1R108|myr4	myosin ID	1.117	4.83935e-07	0.00081285
GO:0005829	cytosol	GSPT1	551G9.2|ETF3A|GST1|eRF3a	G1 to S phase transition 1	1.117	4.83935e-07	0.00081285
GO:0005829	cytosol	UBR5	DD5|EDD|EDD1|HYD	ubiquitin protein ligase E3 component n-recognin 5	1.117	4.83935e-07	0.00081285
GO:0005829	cytosol	NPHP3	CFAP31|MKS7|NPH3|RHPD|RHPD1|SLSN3	nephrocystin 3	1.117	4.83935e-07	0.00081285
GO:0005829	cytosol	LCLAT1	1AGPAT8|AGPAT8|ALCAT1|HSRG1849|LYCAT|UNQ1849	lysocardiolipin acyltransferase 1	1.117	4.83935e-07	0.00081285
GO:0005829	cytosol	AMDHD2	CGI-14	amidohydrolase domain containing 2	1.117	4.83935e-07	0.00081285
GO:0005829	cytosol	ARHGAP19	-	Rho GTPase activating protein 19	1.117	4.83935e-07	0.00081285
GO:0005829	cytosol	RAB3IL1	GRAB	RAB3A interacting protein like 1	1.117	4.83935e-07	0.00081285
GO:0005829	cytosol	PIP5KL1	PIPKH|bA203J24.5	phosphatidylinositol-4-phosphate 5-kinase like 1	1.117	4.83935e-07	0.00081285
GO:0005829	cytosol	IGBP1	ALPHA-4|IBP1	immunoglobulin binding protein 1	1.117	4.83935e-07	0.00081285
GO:0005829	cytosol	CAPZB	CAPB|CAPPB|CAPZ	capping actin protein of muscle Z-line beta subunit	1.117	4.83935e-07	0.00081285
GO:0005829	cytosol	NT5DC3	TU12B1-TY|TU12B1TY	5'-nucleotidase domain containing 3	1.117	4.83935e-07	0.00081285
GO:0005829	cytosol	RUSC1	NESCA	RUN and SH3 domain containing 1	1.117	4.83935e-07	0.00081285
GO:0005829	cytosol	SPTBN2	GTRAP41|SCA5|SCAR14	spectrin beta, non-erythrocytic 2	1.117	4.83935e-07	0.00081285
GO:0005829	cytosol	DYNC1LI2	DNCLI2|LIC2	dynein cytoplasmic 1 light intermediate chain 2	1.117	4.83935e-07	0.00081285
GO:0005829	cytosol	CHD5	CHD-5	chromodomain helicase DNA binding protein 5	1.117	4.83935e-07	0.00081285
GO:0005829	cytosol	PRF1	FLH2|HPLH2|P1|PFN1|PFP	perforin 1	1.117	4.83935e-07	0.00081285
GO:0005829	cytosol	HAP1	HAP2|HIP5|HLP|hHLP1	huntingtin associated protein 1	1.117	4.83935e-07	0.00081285
GO:0005829	cytosol	RPS6KB1	PS6K|S6K|S6K-beta-1|S6K1|STK14A|p70 S6KA|p70(S6K)-alpha|p70-S6K|p70-alpha	ribosomal protein S6 kinase B1	1.117	4.83935e-07	0.00081285
GO:0005829	cytosol	ALDH3B1	ALDH4|ALDH7	aldehyde dehydrogenase 3 family member B1	1.117	4.83935e-07	0.00081285
GO:0005829	cytosol	SORT1	Gp95|LDLCQ6|NT3|NTR3	sortilin 1	1.117	4.83935e-07	0.00081285
GO:0005829	cytosol	CAPRIN1	GPIAP1|GPIP137|GRIP137|M11S1|RNG105|p137GPI	cell cycle associated protein 1	1.117	4.83935e-07	0.00081285
GO:0005829	cytosol	PTGES2	C9orf15|GBF-1|GBF1|PGES2|mPGES-2	prostaglandin E synthase 2	1.117	4.83935e-07	0.00081285
GO:0005829	cytosol	SMAD3	HSPC193|HsT17436|JV15-2|LDS1C|LDS3|MADH3	SMAD family member 3	1.117	4.83935e-07	0.00081285
GO:0005829	cytosol	HIF1AN	FIH1	hypoxia inducible factor 1 alpha subunit inhibitor	1.117	4.83935e-07	0.00081285
GO:0005829	cytosol	RARRES3	HRASLS4|HRSL4|PLA1/2-3|RIG1|TIG3	retinoic acid receptor responder 3	1.117	4.83935e-07	0.00081285
GO:0005829	cytosol	TOB2	APRO5|TOB4|TOBL|TROB2	transducer of ERBB2, 2	1.117	4.83935e-07	0.00081285
GO:0005829	cytosol	MYO9B	CELIAC4|MYR5	myosin IXB	1.117	4.83935e-07	0.00081285
GO:0005829	cytosol	CARD8	CARDINAL|DACAR|DAKAR|NDPP|NDPP1|TUCAN	caspase recruitment domain family member 8	1.117	4.83935e-07	0.00081285
GO:0005829	cytosol	CA7	CAVII	carbonic anhydrase 7	1.117	4.83935e-07	0.00081285
GO:0005829	cytosol	RAPH1	ALS2CR18|ALS2CR9|LPD|PREL-2|PREL2|RMO1|RalGDS/AF-6	Ras association (RalGDS/AF-6) and pleckstrin homology domains 1	1.117	4.83935e-07	0.00081285
GO:0005829	cytosol	ETS2	ETS2IT1	ETS proto-oncogene 2, transcription factor	1.117	4.83935e-07	0.00081285
GO:0005829	cytosol	DYNLL2	DNCL1B|Dlc2|RSPH22	dynein light chain LC8-type 2	1.117	4.83935e-07	0.00081285
GO:0005829	cytosol	TNFAIP3	A20|AISBL|OTUD7C|TNFA1P2	TNF alpha induced protein 3	1.117	4.83935e-07	0.00081285
GO:0005829	cytosol	PPP1CC	PP-1G|PP1C|PPP1G	protein phosphatase 1 catalytic subunit gamma	1.117	4.83935e-07	0.00081285
GO:0005829	cytosol	ATG13	KIAA0652|PARATARG8	autophagy related 13	1.117	4.83935e-07	0.00081285
GO:0005829	cytosol	BBS1	BBS2L2	Bardet-Biedl syndrome 1	1.117	4.83935e-07	0.00081285
GO:0005829	cytosol	HOOK3	HK3	hook microtubule tethering protein 3	1.117	4.83935e-07	0.00081285
GO:0005829	cytosol	ZNRF1	NIN283	zinc and ring finger 1	1.117	4.83935e-07	0.00081285
GO:0005829	cytosol	RHPN1	ODF5|RHOPHILIN|RHPN	rhophilin Rho GTPase binding protein 1	1.117	4.83935e-07	0.00081285
GO:0005829	cytosol	TRIM26	AFP|RNF95|ZNF173	tripartite motif containing 26	1.117	4.83935e-07	0.00081285
GO:0005829	cytosol	AGO3	EIF2C3	argonaute 3, RISC catalytic component	1.117	4.83935e-07	0.00081285
GO:0005829	cytosol	IARS	GRIDHH|IARS1|ILERS|ILRS|IRS|PRO0785	isoleucyl-tRNA synthetase	1.117	4.83935e-07	0.00081285
GO:0005829	cytosol	SHC3	N-Shc|NSHC|RAI|SHCC	SHC adaptor protein 3	1.117	4.83935e-07	0.00081285
GO:0005829	cytosol	NCKAP1L	HEM1	NCK associated protein 1 like	1.117	4.83935e-07	0.00081285
GO:0005829	cytosol	FBXL20	Fbl2|Fbl20	F-box and leucine rich repeat protein 20	1.117	4.83935e-07	0.00081285
GO:0005829	cytosol	RRAGC	GTR2|RAGC|TIB929	Ras related GTP binding C	1.117	4.83935e-07	0.00081285
GO:0005829	cytosol	PDE4B	DPDE4|PDEIVB	phosphodiesterase 4B	1.117	4.83935e-07	0.00081285
GO:0005829	cytosol	OTUD3	DUBA4	OTU deubiquitinase 3	1.117	4.83935e-07	0.00081285
GO:0005829	cytosol	HIST2H2BE	GL105|H2B|H2B.1|H2BFQ|H2BGL105|H2BQ	histone cluster 2 H2B family member e	1.117	4.83935e-07	0.00081285
GO:0005829	cytosol	SENP2	AXAM2|SMT3IP2	SUMO1/sentrin/SMT3 specific peptidase 2	1.117	4.83935e-07	0.00081285
GO:0005829	cytosol	AKAP13	AKAP-13|AKAP-Lbc|ARHGEF13|BRX|HA-3|Ht31|LBC|PRKA13|PROTO-LB|PROTO-LBC|c-lbc|p47	A-kinase anchoring protein 13	1.117	4.83935e-07	0.00081285
GO:0005829	cytosol	CNOT6L	CCR4b	CCR4-NOT transcription complex subunit 6 like	1.117	4.83935e-07	0.00081285
GO:0005829	cytosol	TNS3	TEM6|TENS1	tensin 3	1.117	4.83935e-07	0.00081285
GO:0005829	cytosol	WDR45	JM5|NBIA4|NBIA5|WDRX1|WIPI-4|WIPI4	WD repeat domain 45	1.117	4.83935e-07	0.00081285
GO:0005829	cytosol	CNOT2	CDC36|HSPC131|NOT2|NOT2H	CCR4-NOT transcription complex subunit 2	1.117	4.83935e-07	0.00081285
GO:0005829	cytosol	AIP	ARA9|FKBP16|FKBP37|SMTPHN|XAP-2|XAP2	aryl hydrocarbon receptor interacting protein	1.117	4.83935e-07	0.00081285
GO:0005829	cytosol	NABP2	OBFC2B|SOSS-B1|SSB1|hSSB1	nucleic acid binding protein 2	1.117	4.83935e-07	0.00081285
GO:0005829	cytosol	SLC2A4	GLUT4	solute carrier family 2 member 4	1.117	4.83935e-07	0.00081285
GO:0005829	cytosol	HPD	4-HPPD|4HPPD|GLOD3|HPPDASE|PPD	4-hydroxyphenylpyruvate dioxygenase	1.117	4.83935e-07	0.00081285
GO:0005829	cytosol	GIGYF2	GYF2|PARK11|PERQ2|PERQ3|TNRC15	GRB10 interacting GYF protein 2	1.117	4.83935e-07	0.00081285
GO:0005829	cytosol	WAS	IMD2|SCNX|THC|THC1|WASP|WASPA	Wiskott-Aldrich syndrome	1.117	4.83935e-07	0.00081285
GO:0005829	cytosol	RAB3IP	RABIN3|RABIN8	RAB3A interacting protein	1.117	4.83935e-07	0.00081285
GO:0005829	cytosol	UGDH	GDH|UDP-GlcDH|UDPGDH|UGD	UDP-glucose 6-dehydrogenase	1.117	4.83935e-07	0.00081285
GO:0005829	cytosol	PGLS	6PGL|HEL-S-304	6-phosphogluconolactonase	1.117	4.83935e-07	0.00081285
GO:0005829	cytosol	ARID4A	RBBP-1|RBBP1|RBP-1|RBP1	AT-rich interaction domain 4A	1.117	4.83935e-07	0.00081285
GO:0005829	cytosol	ULK1	ATG1|ATG1A|UNC51|Unc51.1|hATG1	unc-51 like autophagy activating kinase 1	1.117	4.83935e-07	0.00081285
GO:0005829	cytosol	TRUB2	CLONE24922	TruB pseudouridine synthase family member 2	1.117	4.83935e-07	0.00081285
GO:0005829	cytosol	RAF1	CMD1NN|CRAF|NS5|Raf-1|c-Raf	Raf-1 proto-oncogene, serine/threonine kinase	1.117	4.83935e-07	0.00081285
GO:0005829	cytosol	ENDOD1	-	endonuclease domain containing 1	1.117	4.83935e-07	0.00081285
GO:0005829	cytosol	RUNX1	AML1|AML1-EVI-1|AMLCR1|CBF2alpha|CBFA2|EVI-1|PEBP2aB|PEBP2alpha	runt related transcription factor 1	1.117	4.83935e-07	0.00081285
GO:0005829	cytosol	KRT39	CK-39|K39|KA35	keratin 39	1.117	4.83935e-07	0.00081285
GO:0005829	cytosol	RPL37	L37	ribosomal protein L37	1.117	4.83935e-07	0.00081285
GO:0005829	cytosol	NMT1	NMT	N-myristoyltransferase 1	1.117	4.83935e-07	0.00081285
GO:0005829	cytosol	TNIK	MRT54	TRAF2 and NCK interacting kinase	1.117	4.83935e-07	0.00081285
GO:0005829	cytosol	CEP97	2810403B08Rik|LRRIQ2	centrosomal protein 97	1.117	4.83935e-07	0.00081285
GO:0005829	cytosol	NFATC2	NFAT1|NFATP	nuclear factor of activated T-cells 2	1.117	4.83935e-07	0.00081285
GO:0005829	cytosol	NDE1	HOM-TES-87|LIS4|MHAC|NDE|NUDE|NUDE1	nudE neurodevelopment protein 1	1.117	4.83935e-07	0.00081285
GO:0005829	cytosol	POLH	RAD30|RAD30A|XP-V|XPV	DNA polymerase eta	1.117	4.83935e-07	0.00081285
GO:0005829	cytosol	NOD2	ACUG|BLAU|CARD15|CD|CLR16.3|IBD1|NLRC2|NOD2B|PSORAS1	nucleotide binding oligomerization domain containing 2	1.117	4.83935e-07	0.00081285
GO:0005829	cytosol	GCLC	GCL|GCS|GLCL|GLCLC	glutamate-cysteine ligase catalytic subunit	1.117	4.83935e-07	0.00081285
GO:0005829	cytosol	PRKCB	PKC-beta|PKCB|PRKCB1|PRKCB2	protein kinase C beta	1.117	4.83935e-07	0.00081285
GO:0005829	cytosol	CRYAA	CRYA1|CTRCT9|HSPB4	crystallin alpha A	1.117	4.83935e-07	0.00081285
GO:0005829	cytosol	RAP1GAP2	GARNL4|RAP1GA3	RAP1 GTPase activating protein 2	1.117	4.83935e-07	0.00081285
GO:0005829	cytosol	UBE2G2	UBC7	ubiquitin conjugating enzyme E2 G2	1.117	4.83935e-07	0.00081285
GO:0005829	cytosol	USP13	ISOT3|IsoT-3	ubiquitin specific peptidase 13 (isopeptidase T-3)	1.117	4.83935e-07	0.00081285
GO:0005829	cytosol	TP73	P73	tumor protein p73	1.117	4.83935e-07	0.00081285
GO:0005829	cytosol	LZTS2	LAPSER1	leucine zipper tumor suppressor 2	1.117	4.83935e-07	0.00081285
GO:0005829	cytosol	RNF8	hRNF8	ring finger protein 8	1.117	4.83935e-07	0.00081285
GO:0005829	cytosol	GNPDA2	GNP2|SB52	glucosamine-6-phosphate deaminase 2	1.117	4.83935e-07	0.00081285
GO:0005829	cytosol	EIF4E	AUTS19|CBP|EIF4E1|EIF4EL1|EIF4F|eIF-4E	eukaryotic translation initiation factor 4E	1.117	4.83935e-07	0.00081285
GO:0005829	cytosol	SORD	HEL-S-95n|SORD1	sorbitol dehydrogenase	1.117	4.83935e-07	0.00081285
GO:0005829	cytosol	HINT1	HINT|NMAN|PKCI-1|PRKCNH1	histidine triad nucleotide binding protein 1	1.117	4.83935e-07	0.00081285
GO:0005829	cytosol	MPRIP	M-RIP|MRIP|RHOIP3|RIP3|p116Rip	myosin phosphatase Rho interacting protein	1.117	4.83935e-07	0.00081285
GO:0005829	cytosol	FBXL7	FBL6|FBL7	F-box and leucine rich repeat protein 7	1.117	4.83935e-07	0.00081285
GO:0005829	cytosol	DOPEY1	DOP1|KIAA1117|dJ202D23.2	dopey family member 1	1.117	4.83935e-07	0.00081285
GO:0005829	cytosol	MSRB1	HSPC270|SELR|SELX|SEPX1|SepR	methionine sulfoxide reductase B1	1.117	4.83935e-07	0.00081285
GO:0005829	cytosol	MSX2	CRS2|FPP|HOX8|MSH|PFM|PFM1	msh homeobox 2	1.117	4.83935e-07	0.00081285
GO:0005829	cytosol	GCLM	GLCLR	glutamate-cysteine ligase modifier subunit	1.117	4.83935e-07	0.00081285
GO:0005829	cytosol	GMPS	-	guanine monophosphate synthase	1.117	4.83935e-07	0.00081285
GO:0005829	cytosol	UAP1L1	-	UDP-N-acetylglucosamine pyrophosphorylase 1 like 1	1.117	4.83935e-07	0.00081285
GO:0005829	cytosol	DSTYK	CAKUT1|DustyPK|HDCMD38P|RIP5|RIPK5	dual serine/threonine and tyrosine protein kinase	1.117	4.83935e-07	0.00081285
GO:0005829	cytosol	MDM2	ACTFS|HDMX|hdm2	MDM2 proto-oncogene	1.117	4.83935e-07	0.00081285
GO:0005829	cytosol	HCFC2	HCF-2|HCF2	host cell factor C2	1.117	4.83935e-07	0.00081285
GO:0005829	cytosol	CENPL	C1orf155|CENP-L|dJ383J4.3	centromere protein L	1.117	4.83935e-07	0.00081285
GO:0005829	cytosol	EFTUD2	MFDGA|MFDM|SNRNP116|Snrp116|Snu114|U5-116KD	elongation factor Tu GTP binding domain containing 2	1.117	4.83935e-07	0.00081285
GO:0005829	cytosol	AKR7A2	AFAR|AFAR1|AFB1-AR1|AKR7	aldo-keto reductase family 7 member A2	1.117	4.83935e-07	0.00081285
GO:0005829	cytosol	NBN	AT-V1|AT-V2|ATV|NBS|NBS1|P95	nibrin	1.117	4.83935e-07	0.00081285
GO:0005829	cytosol	HOMEZ	KIAA1443	homeobox and leucine zipper encoding	1.117	4.83935e-07	0.00081285
GO:0005829	cytosol	ABI2	ABI-2|ABI2B|AIP-1|AblBP3|SSH3BP2|argBP1|argBPIA|argBPIB	abl interactor 2	1.117	4.83935e-07	0.00081285
GO:0005829	cytosol	RAB11A	YL8	RAB11A, member RAS oncogene family	1.117	4.83935e-07	0.00081285
GO:0005829	cytosol	MCF2L	ARHGEF14|DBS|OST	MCF.2 cell line derived transforming sequence like	1.117	4.83935e-07	0.00081285
GO:0005829	cytosol	DDX3Y	DBY	DEAD-box helicase 3, Y-linked	1.117	4.83935e-07	0.00081285
GO:0005829	cytosol	FANCC	FA3|FAC|FACC	Fanconi anemia complementation group C	1.117	4.83935e-07	0.00081285
GO:0005829	cytosol	SLC17A5	AST|ISSD|NSD|SD|SIALIN|SIASD|SLD	solute carrier family 17 member 5	1.117	4.83935e-07	0.00081285
GO:0005829	cytosol	KNSTRN	C15orf23|HSD11|SKAP|TRAF4AF1	kinetochore localized astrin/SPAG5 binding protein	1.117	4.83935e-07	0.00081285
GO:0005829	cytosol	RIPK2	CARD3|CARDIAK|CCK|GIG30|RICK|RIP2	receptor interacting serine/threonine kinase 2	1.117	4.83935e-07	0.00081285
GO:0005829	cytosol	CPLX2	921-L|CPX-2|CPX2|Hfb1	complexin 2	1.117	4.83935e-07	0.00081285
GO:0005829	cytosol	CENPO	CENP-O|ICEN-36|MCM21R	centromere protein O	1.117	4.83935e-07	0.00081285
GO:0005829	cytosol	KDM5C	DXS1272E|JARID1C|MRX13|MRXJ|MRXSCJ|MRXSJ|SMCX|XE169	lysine demethylase 5C	1.117	4.83935e-07	0.00081285
GO:0005829	cytosol	NABP1	OBFC2A|SOSS-B2|SSB2	nucleic acid binding protein 1	1.117	4.83935e-07	0.00081285
GO:0005829	cytosol	STAT1	CANDF7|IMD31A|IMD31B|IMD31C|ISGF-3|STAT91	signal transducer and activator of transcription 1	1.117	4.83935e-07	0.00081285
GO:0005829	cytosol	PLIN3	M6PRBP1|PP17|TIP47	perilipin 3	1.117	4.83935e-07	0.00081285
GO:0005829	cytosol	PAFAH1B2	HEL-S-303	platelet activating factor acetylhydrolase 1b catalytic subunit 2	1.117	4.83935e-07	0.00081285
GO:0005829	cytosol	CUX1	CASP|CDP|CDP/Cut|CDP1|COY1|CUTL1|CUX|Clox|Cux/CDP|GOLIM6|Nbla10317|p100|p110|p200|p75	cut like homeobox 1	1.117	4.83935e-07	0.00081285
GO:0005829	cytosol	DUSP9	MKP-4|MKP4	dual specificity phosphatase 9	1.117	4.83935e-07	0.00081285
GO:0005829	cytosol	ARL6IP1	AIP1|ARL6IP|ARMER|SPG61	ADP ribosylation factor like GTPase 6 interacting protein 1	1.117	4.83935e-07	0.00081285
GO:0005829	cytosol	GLS	AAD20|GAC|GAM|GLS1|KGA	glutaminase	1.117	4.83935e-07	0.00081285
GO:0005829	cytosol	ARHGEF4	ASEF|ASEF1|GEF4|STM6	Rho guanine nucleotide exchange factor 4	1.117	4.83935e-07	0.00081285
GO:0005829	cytosol	POLR3D	BN51T|RPC4|RPC53|TSBN51	RNA polymerase III subunit D	1.117	4.83935e-07	0.00081285
GO:0005829	cytosol	CHP1	CHP|SLC9A1BP|Sid470p|p22|p24	calcineurin like EF-hand protein 1	1.117	4.83935e-07	0.00081285
GO:0005829	cytosol	ZNF641	-	zinc finger protein 641	1.117	4.83935e-07	0.00081285
GO:0005829	cytosol	MOCS3	UBA4	molybdenum cofactor synthesis 3	1.117	4.83935e-07	0.00081285
GO:0005829	cytosol	ARHGAP39	CrGAP|Vilse	Rho GTPase activating protein 39	1.117	4.83935e-07	0.00081285
GO:0005829	cytosol	UCKL1	UCK1L|URKL1	uridine-cytidine kinase 1 like 1	1.117	4.83935e-07	0.00081285
GO:0005829	cytosol	ITCH	ADMFD|AIF4|AIP4|NAPP1	itchy E3 ubiquitin protein ligase	1.117	4.83935e-07	0.00081285
GO:0005829	cytosol	NLRC3	CLR16.2|NOD3	NLR family CARD domain containing 3	1.117	4.83935e-07	0.00081285
GO:0005829	cytosol	BCL2L11	BAM|BIM|BOD	BCL2 like 11	1.117	4.83935e-07	0.00081285
GO:0005829	cytosol	AKR1C4	3-alpha-HSD|C11|CDR|CHDR|DD-4|DD4|HAKRA	aldo-keto reductase family 1 member C4	1.117	4.83935e-07	0.00081285
GO:0005829	cytosol	DSN1	C20orf172|KNL3|MIS13|dJ469A13.2|hKNL-3	DSN1 homolog, MIS12 kinetochore complex component	1.117	4.83935e-07	0.00081285
GO:0005829	cytosol	CASP2	CASP-2|ICH1|NEDD-2|NEDD2|PPP1R57	caspase 2	1.117	4.83935e-07	0.00081285
GO:0005829	cytosol	MGLL	HU-K5|HUK5|MAGL|MGL	monoglyceride lipase	1.117	4.83935e-07	0.00081285
GO:0005829	cytosol	ACSBG1	BG|BG1|BGM|GR-LACS|LPD	acyl-CoA synthetase bubblegum family member 1	1.117	4.83935e-07	0.00081285
GO:0005829	cytosol	LPP	-	LIM domain containing preferred translocation partner in lipoma	1.117	4.83935e-07	0.00081285
GO:0005829	cytosol	RANBP10	-	RAN binding protein 10	1.117	4.83935e-07	0.00081285
GO:0005829	cytosol	ADAP1	CENTA1|GCS1L|p42IP4	ArfGAP with dual PH domains 1	1.117	4.83935e-07	0.00081285
GO:0005829	cytosol	SYN1	SYN1a|SYN1b|SYNI	synapsin I	1.117	4.83935e-07	0.00081285
GO:0005829	cytosol	MTHFD1	MTHFC|MTHFD	methylenetetrahydrofolate dehydrogenase, cyclohydrolase and formyltetrahydrofolate synthetase 1	1.117	4.83935e-07	0.00081285
GO:0005829	cytosol	ARFGAP2	IRZ|NBLA10535|ZFP289|ZNF289	ADP ribosylation factor GTPase activating protein 2	1.117	4.83935e-07	0.00081285
GO:0005829	cytosol	DAB2IP	AF9Q34|AIP-1|AIP1|DIP1/2	DAB2 interacting protein	1.117	4.83935e-07	0.00081285
GO:0005829	cytosol	RAB3GAP1	P130|RAB3GAP|RAB3GAP130|WARBM1	RAB3 GTPase activating protein catalytic subunit 1	1.117	4.83935e-07	0.00081285
GO:0005829	cytosol	DPH2	DPH2L2	DPH2 homolog	1.117	4.83935e-07	0.00081285
GO:0005829	cytosol	VTI1A	MMDS3|MVti1|VTI1RP2|Vti1-rp2	vesicle transport through interaction with t-SNAREs 1A	1.117	4.83935e-07	0.00081285
GO:0005829	cytosol	UBR4	RBAF600|ZUBR1|p600	ubiquitin protein ligase E3 component n-recognin 4	1.117	4.83935e-07	0.00081285
GO:0005829	cytosol	GATSL2	CASTOR2|GATSL1	GATS protein like 2	1.117	4.83935e-07	0.00081285
GO:0005829	cytosol	RPS6KA6	PP90RSK4|RSK-4|RSK4|S6K-alpha-6|p90RSK6	ribosomal protein S6 kinase A6	1.117	4.83935e-07	0.00081285
GO:0005829	cytosol	UNC119B	POC7B	unc-119 lipid binding chaperone B	1.117	4.83935e-07	0.00081285
GO:0005829	cytosol	CTNNBIP1	ICAT	catenin beta interacting protein 1	1.117	4.83935e-07	0.00081285
GO:0005829	cytosol	FANCI	KIAA1794	Fanconi anemia complementation group I	1.117	4.83935e-07	0.00081285
GO:0005829	cytosol	SH3KBP1	CD2BP3|CIN85|GIG10|HSB-1|HSB1|MIG18	SH3 domain containing kinase binding protein 1	1.117	4.83935e-07	0.00081285
GO:0005829	cytosol	GCC1	GCC1P|GCC88	GRIP and coiled-coil domain containing 1	1.117	4.83935e-07	0.00081285
GO:0005829	cytosol	AKT1	AKT|CWS6|PKB|PKB-ALPHA|PRKBA|RAC|RAC-ALPHA	AKT serine/threonine kinase 1	1.117	4.83935e-07	0.00081285
GO:0005829	cytosol	SYTL4	SLP4	synaptotagmin like 4	1.117	4.83935e-07	0.00081285
GO:0005829	cytosol	ORC4	ORC4L|ORC4P	origin recognition complex subunit 4	1.117	4.83935e-07	0.00081285
GO:0005829	cytosol	APOA5	APOAV|RAP3	apolipoprotein A5	1.117	4.83935e-07	0.00081285
GO:0005829	cytosol	SRXN1	C20orf139|Npn3|SRX|SRX1	sulfiredoxin 1	1.117	4.83935e-07	0.00081285
GO:0005829	cytosol	CLTA	LCA	clathrin light chain A	1.117	4.83935e-07	0.00081285
GO:0005829	cytosol	WDFY1	FENS-1|WDF1|ZFYVE17	WD repeat and FYVE domain containing 1	1.117	4.83935e-07	0.00081285
GO:0005829	cytosol	CYTIP	B3-1|CASP|CYBR|CYTHIP|HE|PSCDBP	cytohesin 1 interacting protein	1.117	4.83935e-07	0.00081285
GO:0005829	cytosol	GNAT1	CSNB1G|CSNBAD3|GBT1|GNATR	G protein subunit alpha transducin 1	1.117	4.83935e-07	0.00081285
GO:0005829	cytosol	HMGA1	HMG-R|HMGA1A|HMGIY	high mobility group AT-hook 1	1.117	4.83935e-07	0.00081285
GO:0005829	cytosol	PARG	PARG99	poly(ADP-ribose) glycohydrolase	1.117	4.83935e-07	0.00081285
GO:0005829	cytosol	POLA1	NSX|POLA|p180	DNA polymerase alpha 1, catalytic subunit	1.117	4.83935e-07	0.00081285
GO:0005829	cytosol	TRIM16L	TRIM70	tripartite motif containing 16-like	1.117	4.83935e-07	0.00081285
GO:0005829	cytosol	G3BP1	G3BP|HDH-VIII	G3BP stress granule assembly factor 1	1.117	4.83935e-07	0.00081285
GO:0005829	cytosol	TRIM45	RNF99	tripartite motif containing 45	1.117	4.83935e-07	0.00081285
GO:0005829	cytosol	IMPAD1	GPAPP|IMP 3|IMP-3|IMPA3	inositol monophosphatase domain containing 1	1.117	4.83935e-07	0.00081285
GO:0005829	cytosol	MYLK	AAT7|KRP|MLCK|MLCK1|MLCK108|MLCK210|MSTP083|MYLK1|smMLCK	myosin light chain kinase	1.117	4.83935e-07	0.00081285
GO:0005829	cytosol	EXOC8	EXO84|Exo84p|SEC84	exocyst complex component 8	1.117	4.83935e-07	0.00081285
GO:0005829	cytosol	UBQLN2	ALS15|CHAP1|DSK2|HRIHFB2157|N4BP4|PLIC2	ubiquilin 2	1.117	4.83935e-07	0.00081285
GO:0005829	cytosol	COPZ1	CGI-120|COPZ|HSPC181|zeta-COP|zeta1-COP	coatomer protein complex subunit zeta 1	1.117	4.83935e-07	0.00081285
GO:0005829	cytosol	ATXN10	E46L|HUMEEP|SCA10	ataxin 10	1.117	4.83935e-07	0.00081285
GO:0005829	cytosol	ATOX1	ATX1|HAH1	antioxidant 1 copper chaperone	1.117	4.83935e-07	0.00081285
GO:0005829	cytosol	GSR	HEL-75|HEL-S-122m	glutathione-disulfide reductase	1.117	4.83935e-07	0.00081285
GO:0005829	cytosol	GSK3B	-	glycogen synthase kinase 3 beta	1.117	4.83935e-07	0.00081285
GO:0005829	cytosol	RPL18	L18	ribosomal protein L18	1.117	4.83935e-07	0.00081285
GO:0005829	cytosol	CNOT4	CLONE243|NOT4|NOT4H	CCR4-NOT transcription complex subunit 4	1.117	4.83935e-07	0.00081285
GO:0005829	cytosol	NDOR1	NR1|bA350O14.9	NADPH dependent diflavin oxidoreductase 1	1.117	4.83935e-07	0.00081285
GO:0005829	cytosol	CAMKK1	CAMKKA	calcium/calmodulin dependent protein kinase kinase 1	1.117	4.83935e-07	0.00081285
GO:0005829	cytosol	HIST1H2BN	H2B/d|H2BFD	histone cluster 1 H2B family member n	1.117	4.83935e-07	0.00081285
GO:0005829	cytosol	TSC1	LAM|TSC	tuberous sclerosis 1	1.117	4.83935e-07	0.00081285
GO:0005829	cytosol	HSPB1	CMT2F|HEL-S-102|HMN2B|HS.76067|HSP27|HSP28|Hsp25|SRP27	heat shock protein family B (small) member 1	1.117	4.83935e-07	0.00081285
GO:0005829	cytosol	NDRG1	CAP43|CMT4D|DRG-1|DRG1|GC4|HMSNL|NDR1|NMSL|PROXY1|RIT42|RTP|TARG1|TDD5	N-myc downstream regulated 1	1.117	4.83935e-07	0.00081285
GO:0005829	cytosol	TWF1	A6|PTK9	twinfilin actin binding protein 1	1.117	4.83935e-07	0.00081285
GO:0005829	cytosol	WEE2	WEE1B	WEE1 homolog 2	1.117	4.83935e-07	0.00081285
GO:0005829	cytosol	ARHGAP20	RARHOGAP	Rho GTPase activating protein 20	1.117	4.83935e-07	0.00081285
GO:0005829	cytosol	SPC24	SPBC24	SPC24, NDC80 kinetochore complex component	1.117	4.83935e-07	0.00081285
GO:0005829	cytosol	CLCN5	CLC5|CLCK2|ClC-5|DENTS|NPHL1|NPHL2|XLRH|XRN|hCIC-K2	chloride voltage-gated channel 5	1.117	4.83935e-07	0.00081285
GO:0005829	cytosol	LRP1	A2MR|APOER|APR|CD91|IGFBP3R|KPA|LRP|LRP1A|TGFBR5	LDL receptor related protein 1	1.117	4.83935e-07	0.00081285
GO:0005829	cytosol	SLC35F6	ANT2BP|C2orf18|TANGO9	solute carrier family 35 member F6	1.117	4.83935e-07	0.00081285
GO:0005829	cytosol	DMD	BMD|CMD3B|DXS142|DXS164|DXS206|DXS230|DXS239|DXS268|DXS269|DXS270|DXS272|MRX85	dystrophin	1.117	4.83935e-07	0.00081285
GO:0005829	cytosol	RPL15	DBA12|EC45|L15|RPL10|RPLY10|RPYL10	ribosomal protein L15	1.117	4.83935e-07	0.00081285
GO:0005829	cytosol	CYCS	CYC|HCS|THC4	cytochrome c, somatic	1.117	4.83935e-07	0.00081285
GO:0005829	cytosol	CTIF	Gm672|KIAA0427	cap binding complex dependent translation initiation factor	1.117	4.83935e-07	0.00081285
GO:0005829	cytosol	RAB39A	RAB39	RAB39A, member RAS oncogene family	1.117	4.83935e-07	0.00081285
GO:0005829	cytosol	MAPKAPK2	MAPKAP-K2|MK-2|MK2	mitogen-activated protein kinase-activated protein kinase 2	1.117	4.83935e-07	0.00081285
GO:0005829	cytosol	STX1B	GEFSP9|STX1B1|STX1B2	syntaxin 1B	1.117	4.83935e-07	0.00081285
GO:0005829	cytosol	AGO1	EIF2C|EIF2C1|GERP95|Q99|hAgo1	argonaute 1, RISC catalytic component	1.117	4.83935e-07	0.00081285
GO:0005829	cytosol	ANKFY1	ANKHZN|BTBD23|ZFYVE14	ankyrin repeat and FYVE domain containing 1	1.117	4.83935e-07	0.00081285
GO:0005829	cytosol	RASA4	CAPRI|GAPL	RAS p21 protein activator 4	1.117	4.83935e-07	0.00081285
GO:0005829	cytosol	BUB3	BUB3L|hBUB3	BUB3, mitotic checkpoint protein	1.117	4.83935e-07	0.00081285
GO:0005829	cytosol	KDM5B	CT31|JARID1B|PLU-1|PLU1|PPP1R98|PUT1|RBBP2H1A|RBP2-H1	lysine demethylase 5B	1.117	4.83935e-07	0.00081285
GO:0005829	cytosol	PPIP5K2	CFAP160|HISPPD1|IP7K2|VIP2	diphosphoinositol pentakisphosphate kinase 2	1.117	4.83935e-07	0.00081285
GO:0005829	cytosol	STAT5B	STAT5	signal transducer and activator of transcription 5B	1.117	4.83935e-07	0.00081285
GO:0005829	cytosol	APAF1	APAF-1|CED4	apoptotic peptidase activating factor 1	1.117	4.83935e-07	0.00081285
GO:0005829	cytosol	PDE6D	JBTS22|PDED	phosphodiesterase 6D	1.117	4.83935e-07	0.00081285
GO:0005829	cytosol	FRK	GTK|PTK5|RAK	fyn related Src family tyrosine kinase	1.117	4.83935e-07	0.00081285
GO:0005829	cytosol	IFIT2	G10P2|GARG-39|IFI-54|IFI-54K|IFI54|IFIT-2|ISG-54 K|ISG-54K|ISG54|P54|cig42	interferon induced protein with tetratricopeptide repeats 2	1.117	4.83935e-07	0.00081285
GO:0005829	cytosol	KAZN	KAZ	kazrin, periplakin interacting protein	1.117	4.83935e-07	0.00081285
GO:0005829	cytosol	BMF	-	Bcl2 modifying factor	1.117	4.83935e-07	0.00081285
GO:0005829	cytosol	PLEKHJ1	GNRPX	pleckstrin homology domain containing J1	1.117	4.83935e-07	0.00081285
GO:0005829	cytosol	UBE2D3	E2(17)KB3|UBC4/5|UBCH5C	ubiquitin conjugating enzyme E2 D3	1.117	4.83935e-07	0.00081285
GO:0005829	cytosol	TEAD2	ETF|TEAD-2|TEF-4|TEF4	TEA domain transcription factor 2	1.117	4.83935e-07	0.00081285
GO:0005829	cytosol	RAB1B	-	RAB1B, member RAS oncogene family	1.117	4.83935e-07	0.00081285
GO:0005829	cytosol	CKM	CKMM|M-CK	creatine kinase, M-type	1.117	4.83935e-07	0.00081285
GO:0005829	cytosol	DHTKD1	AMOXAD|CMT2Q	dehydrogenase E1 and transketolase domain containing 1	1.117	4.83935e-07	0.00081285
GO:0005829	cytosol	MYD88	MYD88D	myeloid differentiation primary response 88	1.117	4.83935e-07	0.00081285
GO:0005829	cytosol	TUB	RDOB|rd5	tubby bipartite transcription factor	1.117	4.83935e-07	0.00081285
GO:0005829	cytosol	TUBD1	TUBD	tubulin delta 1	1.117	4.83935e-07	0.00081285
GO:0005829	cytosol	OXSR1	OSR1	oxidative stress responsive 1	1.117	4.83935e-07	0.00081285
GO:0005829	cytosol	DECR1	DECR|NADPH|SDR18C1	2,4-dienoyl-CoA reductase 1	1.117	4.83935e-07	0.00081285
GO:0005829	cytosol	EPB41	4.1R|EL1|HE	erythrocyte membrane protein band 4.1	1.117	4.83935e-07	0.00081285
GO:0005829	cytosol	PPP1CB	HEL-S-80p|PP-1B|PP1B|PP1beta|PPP1CD	protein phosphatase 1 catalytic subunit beta	1.117	4.83935e-07	0.00081285
GO:0005829	cytosol	GOSR2	Bos1|EPM6|GS27	golgi SNAP receptor complex member 2	1.117	4.83935e-07	0.00081285
GO:0005829	cytosol	TTC3	DCRR1|RNF105|TPRDIII	tetratricopeptide repeat domain 3	1.117	4.83935e-07	0.00081285
GO:0005829	cytosol	IPO9	Imp9	importin 9	1.117	4.83935e-07	0.00081285
GO:0005829	cytosol	RCHY1	ARNIP|CHIMP|PIRH2|PRO1996|RNF199|ZCHY|ZNF363	ring finger and CHY zinc finger domain containing 1	1.117	4.83935e-07	0.00081285
GO:0005829	cytosol	GSTM1	GST1|GSTM1-1|GSTM1a-1a|GSTM1b-1b|GTH4|GTM1|H-B|MU|MU-1	glutathione S-transferase mu 1	1.117	4.83935e-07	0.00081285
GO:0005829	cytosol	VAMP8	EDB|VAMP-8	vesicle associated membrane protein 8	1.117	4.83935e-07	0.00081285
GO:0005829	cytosol	PHKA1	PHKA	phosphorylase kinase regulatory subunit alpha 1	1.117	4.83935e-07	0.00081285
GO:0005829	cytosol	TNRC6A	CAGH26|GW1|GW182|TNRC6	trinucleotide repeat containing 6A	1.117	4.83935e-07	0.00081285
GO:0005829	cytosol	DVL3	DRS3	dishevelled segment polarity protein 3	1.117	4.83935e-07	0.00081285
GO:0005829	cytosol	UBR1	JBS	ubiquitin protein ligase E3 component n-recognin 1	1.117	4.83935e-07	0.00081285
GO:0005829	cytosol	STAG1	SA1|SCC3A	stromal antigen 1	1.117	4.83935e-07	0.00081285
GO:0005829	cytosol	ARHGAP25	HEL-S-308|KAIA0053	Rho GTPase activating protein 25	1.117	4.83935e-07	0.00081285
GO:0005829	cytosol	POLR3F	RPC39|RPC6	RNA polymerase III subunit F	1.117	4.83935e-07	0.00081285
GO:0005829	cytosol	RCC2	TD-60	regulator of chromosome condensation 2	1.117	4.83935e-07	0.00081285
GO:0005829	cytosol	CDK14	PFTAIRE1|PFTK1	cyclin dependent kinase 14	1.117	4.83935e-07	0.00081285
GO:0005829	cytosol	PDLIM5	ENH|ENH1|L9|LIM	PDZ and LIM domain 5	1.117	4.83935e-07	0.00081285
GO:0005829	cytosol	RANGAP1	Fug1|RANGAP|SD	Ran GTPase activating protein 1	1.117	4.83935e-07	0.00081285
GO:0005829	cytosol	SNRPD3	SMD3|Sm-D3	small nuclear ribonucleoprotein D3 polypeptide	1.117	4.83935e-07	0.00081285
GO:0005829	cytosol	PDE4A	DPDE2|PDE4|PDE46	phosphodiesterase 4A	1.117	4.83935e-07	0.00081285
GO:0005829	cytosol	TRIM16	EBBP	tripartite motif containing 16	1.117	4.83935e-07	0.00081285
GO:0005829	cytosol	FMNL2	FHOD2	formin like 2	1.117	4.83935e-07	0.00081285
GO:0005829	cytosol	HAUS3	C4orf15|IT1|dgt3	HAUS augmin like complex subunit 3	1.117	4.83935e-07	0.00081285
GO:0005829	cytosol	WIPF3	CR16	WAS/WASL interacting protein family member 3	1.117	4.83935e-07	0.00081285
GO:0005829	cytosol	URGCP	URG4	upregulator of cell proliferation	1.117	4.83935e-07	0.00081285
GO:0005829	cytosol	FBXL12	Fbl12	F-box and leucine rich repeat protein 12	1.117	4.83935e-07	0.00081285
GO:0005829	cytosol	DUS1L	DUS1|PP3111	dihydrouridine synthase 1 like	1.117	4.83935e-07	0.00081285
GO:0005829	cytosol	BRK1	C3orf10|HSPC300|MDS027|hHBrk1	BRICK1, SCAR/WAVE actin nucleating complex subunit	1.117	4.83935e-07	0.00081285
GO:0005829	cytosol	DHX30	DDX30|RETCOR	DExH-box helicase 30	1.117	4.83935e-07	0.00081285
GO:0005829	cytosol	UBE2Q2	-	ubiquitin conjugating enzyme E2 Q2	1.117	4.83935e-07	0.00081285
GO:0005829	cytosol	MYRF	C11orf9|MRF|Ndt80|pqn-47	myelin regulatory factor	1.117	4.83935e-07	0.00081285
GO:0005829	cytosol	DVL1	DRS2|DVL|DVL1L1|DVL1P1	dishevelled segment polarity protein 1	1.117	4.83935e-07	0.00081285
GO:0005829	cytosol	CBLB	Cbl-b|Nbla00127|RNF56	Cbl proto-oncogene B	1.117	4.83935e-07	0.00081285
GO:0005829	cytosol	PPP1R15A	GADD34	protein phosphatase 1 regulatory subunit 15A	1.117	4.83935e-07	0.00081285
GO:0005829	cytosol	EPAS1	ECYT4|HIF2A|HLF|MOP2|PASD2|bHLHe73	endothelial PAS domain protein 1	1.117	4.83935e-07	0.00081285
GO:0005829	cytosol	COPA	AILJK|HEP-COP	coatomer protein complex subunit alpha	1.117	4.83935e-07	0.00081285
GO:0005829	cytosol	ABCD1	ABC42|ALD|ALDP|AMN	ATP binding cassette subfamily D member 1	1.117	4.83935e-07	0.00081285
GO:0005829	cytosol	TP53INP2	C20orf110|DOR|PIG-U|PINH|dJ1181N3.1	tumor protein p53 inducible nuclear protein 2	1.117	4.83935e-07	0.00081285
GO:0005829	cytosol	PLSCR1	MMTRA1B	phospholipid scramblase 1	1.117	4.83935e-07	0.00081285
GO:0005829	cytosol	PDE1A	CAM-PDE-1A|HCAM-1|HCAM1|HSPDE1A	phosphodiesterase 1A	1.117	4.83935e-07	0.00081285
GO:0005829	cytosol	MTMR7	-	myotubularin related protein 7	1.117	4.83935e-07	0.00081285
GO:0005829	cytosol	EHD3	PAST3	EH domain containing 3	1.117	4.83935e-07	0.00081285
GO:0005829	cytosol	TUBA4A	ALS22|H2-ALPHA|TUBA1	tubulin alpha 4a	1.117	4.83935e-07	0.00081285
GO:0005829	cytosol	NPLOC4	NPL4	NPL4 homolog, ubiquitin recognition factor	1.117	4.83935e-07	0.00081285
GO:0005829	cytosol	ERBB2	CD340|HER-2|HER-2/neu|HER2|MLN 19|NEU|NGL|TKR1	erb-b2 receptor tyrosine kinase 2	1.117	4.83935e-07	0.00081285
GO:0005829	cytosol	BTG2	APRO1|PC3|TIS21	BTG anti-proliferation factor 2	1.117	4.83935e-07	0.00081285
GO:0005829	cytosol	RPS24	DBA3|S24	ribosomal protein S24	1.117	4.83935e-07	0.00081285
GO:0005829	cytosol	FXR1	FXR1P	FMR1 autosomal homolog 1	1.117	4.83935e-07	0.00081285
GO:0005829	cytosol	PIP5K1A	-	phosphatidylinositol-4-phosphate 5-kinase type 1 alpha	1.117	4.83935e-07	0.00081285
GO:0005829	cytosol	NAA30	C14orf35|MAK3|Mak3p|NAT12|NAT12P	N(alpha)-acetyltransferase 30, NatC catalytic subunit	1.117	4.83935e-07	0.00081285
GO:0005829	cytosol	DCAF13	GM83|HSPC064|WDSOF1	DDB1 and CUL4 associated factor 13	1.117	4.83935e-07	0.00081285
GO:0005829	cytosol	USP15	UNPH-2|UNPH4	ubiquitin specific peptidase 15	1.117	4.83935e-07	0.00081285
GO:0005829	cytosol	ZBTB14	ZF5|ZFP-161|ZFP-5|ZFP161|ZNF478	zinc finger and BTB domain containing 14	1.117	4.83935e-07	0.00081285
GO:0005829	cytosol	RSU1	RSP-1	Ras suppressor protein 1	1.117	4.83935e-07	0.00081285
GO:0005829	cytosol	DOCK2	IMD40	dedicator of cytokinesis 2	1.117	4.83935e-07	0.00081285
GO:0005829	cytosol	FARP1	CDEP|FARP1-IT1|PLEKHC2|PPP1R75	FERM, ARH/RhoGEF and pleckstrin domain protein 1	1.117	4.83935e-07	0.00081285
GO:0005829	cytosol	GPI	AMF|GNPI|NLK|PGI|PHI|SA-36|SA36	glucose-6-phosphate isomerase	1.117	4.83935e-07	0.00081285
GO:0005829	cytosol	BARX2	-	BARX homeobox 2	1.117	4.83935e-07	0.00081285
GO:0005829	cytosol	LSG1	-	large 60S subunit nuclear export GTPase 1	1.117	4.83935e-07	0.00081285
GO:0005829	cytosol	PRKACA	PKACA|PPNAD4	protein kinase cAMP-activated catalytic subunit alpha	1.117	4.83935e-07	0.00081285
GO:0005829	cytosol	RGS3	C2PA|RGP3	regulator of G-protein signaling 3	1.117	4.83935e-07	0.00081285
GO:0005829	cytosol	BAIAP2L1	IRTKS	BAI1 associated protein 2 like 1	1.117	4.83935e-07	0.00081285
GO:0005829	cytosol	SERTAD2	Sei-2|TRIP-Br2	SERTA domain containing 2	1.117	4.83935e-07	0.00081285
GO:0005829	cytosol	POLR3A	ADDH|HLD7|RPC1|RPC155|hRPC155	RNA polymerase III subunit A	1.117	4.83935e-07	0.00081285
GO:0005829	cytosol	PGM2L1	BM32A|PMMLP	phosphoglucomutase 2 like 1	1.117	4.83935e-07	0.00081285
GO:0005829	cytosol	MEFV	FMF|MEF|TRIM20	MEFV, pyrin innate immunity regulator	1.117	4.83935e-07	0.00081285
GO:0005829	cytosol	FBXO41	FBX41	F-box protein 41	1.117	4.83935e-07	0.00081285
GO:0005829	cytosol	RRP8	KIAA0409|NML	ribosomal RNA processing 8, methyltransferase, homolog (yeast)	1.117	4.83935e-07	0.00081285
GO:0005829	cytosol	TGM2	TG(C)|TGC	transglutaminase 2	1.117	4.83935e-07	0.00081285
GO:0005829	cytosol	ABR	MDB	active BCR-related	1.117	4.83935e-07	0.00081285
GO:0005829	cytosol	HDAC5	HD5|NY-CO-9	histone deacetylase 5	1.117	4.83935e-07	0.00081285
GO:0005829	cytosol	YES1	HsT441|P61-YES|Yes|c-yes	YES proto-oncogene 1, Src family tyrosine kinase	1.117	4.83935e-07	0.00081285
GO:0005829	cytosol	SPTB	EL3|HS2|HSPTB1|SPH2	spectrin beta, erythrocytic	1.117	4.83935e-07	0.00081285
GO:0005829	cytosol	SRP9	ALURBP	signal recognition particle 9	1.117	4.83935e-07	0.00081285
GO:0005829	cytosol	EMC8	C16orf2|C16orf4|COX4NB|FAM158B|NOC4	ER membrane protein complex subunit 8	1.117	4.83935e-07	0.00081285
GO:0005829	cytosol	RGS4	RGP4|SCZD9	regulator of G-protein signaling 4	1.117	4.83935e-07	0.00081285
GO:0005829	cytosol	PFKFB4	-	6-phosphofructo-2-kinase/fructose-2,6-biphosphatase 4	1.117	4.83935e-07	0.00081285
GO:0005829	cytosol	MRPS16	CGI-132|COXPD2|MRP-S16|RPMS16	mitochondrial ribosomal protein S16	1.117	4.83935e-07	0.00081285
GO:0005829	cytosol	SEC16B	LZTR2|PGPR-p117|RGPR|SEC16S	SEC16 homolog B, endoplasmic reticulum export factor	1.117	4.83935e-07	0.00081285
GO:0005829	cytosol	CAMK2B	CAM2|CAMK2|CAMKB	calcium/calmodulin dependent protein kinase II beta	1.117	4.83935e-07	0.00081285
GO:0005829	cytosol	APEH	AARE|ACPH|APH|D3F15S2|D3S48E|DNF15S2|OPH	acylaminoacyl-peptide hydrolase	1.117	4.83935e-07	0.00081285
GO:0005829	cytosol	METAP2	MAP2|MNPEP|p67eIF2	methionyl aminopeptidase 2	1.117	4.83935e-07	0.00081285
GO:0005829	cytosol	KRTAP4-3	KAP4.3	keratin associated protein 4-3	1.117	4.83935e-07	0.00081285
GO:0005829	cytosol	CDK15	ALS2CR7|PFTAIRE2|PFTK2	cyclin dependent kinase 15	1.117	4.83935e-07	0.00081285
GO:0005829	cytosol	TOMM40	C19orf1|D19S1177E|PER-EC1|PEREC1|TOM40	translocase of outer mitochondrial membrane 40	1.117	4.83935e-07	0.00081285
GO:0005829	cytosol	ATP6V1E1	ATP6E|ATP6E2|ATP6V1E|P31|Vma4	ATPase H+ transporting V1 subunit E1	1.117	4.83935e-07	0.00081285
GO:0005829	cytosol	FNBP1	FBP17	formin binding protein 1	1.117	4.83935e-07	0.00081285
GO:0005829	cytosol	FAM131B	-	family with sequence similarity 131 member B	1.117	4.83935e-07	0.00081285
GO:0005829	cytosol	ATXN7	ADCAII|OPCA3|SCA7	ataxin 7	1.117	4.83935e-07	0.00081285
GO:0005829	cytosol	EXOSC7	EAP1|RRP42|Rrp42p|hRrp42p|p8	exosome component 7	1.117	4.83935e-07	0.00081285
GO:0005829	cytosol	TRIP12	TRIP-12|ULF	thyroid hormone receptor interactor 12	1.117	4.83935e-07	0.00081285
GO:0005829	cytosol	MYH14	DFNA4|DFNA4A|FP17425|MHC16|MYH17|NMHC II-C|NMHC-II-C|PNMHH|myosin	myosin heavy chain 14	1.117	4.83935e-07	0.00081285
GO:0005829	cytosol	ANO6	BDPLT7|SCTS|TMEM16F	anoctamin 6	1.117	4.83935e-07	0.00081285
GO:0005829	cytosol	ARHGAP4	C1|RGC1|RhoGAP4|SrGAP4|p115	Rho GTPase activating protein 4	1.117	4.83935e-07	0.00081285
GO:0005829	cytosol	CDC42EP3	BORG2|CEP3|UB1	CDC42 effector protein 3	1.117	4.83935e-07	0.00081285
GO:0005829	cytosol	GLI3	ACLS|GCPS|GLI3-190|GLI3FL|PAP-A|PAPA|PAPA1|PAPB|PHS|PPDIV	GLI family zinc finger 3	1.117	4.83935e-07	0.00081285
GO:0005829	cytosol	OGDHL	-	oxoglutarate dehydrogenase-like	1.117	4.83935e-07	0.00081285
GO:0005829	cytosol	DENND4B	KIAA0476	DENN domain containing 4B	1.117	4.83935e-07	0.00081285
GO:0005829	cytosol	PMM1	Sec53	phosphomannomutase 1	1.117	4.83935e-07	0.00081285
GO:0005829	cytosol	TBC1D1	TBC|TBC1	TBC1 domain family member 1	1.117	4.83935e-07	0.00081285
GO:0005829	cytosol	VAV3	-	vav guanine nucleotide exchange factor 3	1.117	4.83935e-07	0.00081285
GO:0005829	cytosol	UPB1	BUP1	beta-ureidopropionase 1	1.117	4.83935e-07	0.00081285
GO:0005829	cytosol	RUNX3	AML2|CBFA3|PEBP2aC	runt related transcription factor 3	1.117	4.83935e-07	0.00081285
GO:0005829	cytosol	SYS1	C20orf169|dJ453C12.4|dJ453C12.4.1	SYS1, golgi trafficking protein	1.117	4.83935e-07	0.00081285
GO:0005829	cytosol	PRR13	TXR1	proline rich 13	1.117	4.83935e-07	0.00081285
GO:0005829	cytosol	DIABLO	DFNA64|SMAC	diablo IAP-binding mitochondrial protein	1.117	4.83935e-07	0.00081285
GO:0005829	cytosol	RAPGEF2	CNrasGEF|NRAPGEP|PDZ-GEF1|PDZGEF1|RA-GEF|RA-GEF-1|Rap-GEP|nRap GEP	Rap guanine nucleotide exchange factor 2	1.117	4.83935e-07	0.00081285
GO:0005829	cytosol	ZBTB16	PLZF|ZNF145	zinc finger and BTB domain containing 16	1.117	4.83935e-07	0.00081285
GO:0005829	cytosol	ZBED3	-	zinc finger BED-type containing 3	1.117	4.83935e-07	0.00081285
GO:0005829	cytosol	KSR2	-	kinase suppressor of ras 2	1.117	4.83935e-07	0.00081285
GO:0005829	cytosol	HIST1H2BJ	H2B/r|H2BFR|H2BJ	histone cluster 1 H2B family member j	1.117	4.83935e-07	0.00081285
GO:0005829	cytosol	CPLX1	CPX-I|CPX1	complexin 1	1.117	4.83935e-07	0.00081285
GO:0005829	cytosol	KHSRP	FBP2|FUBP2|KSRP	KH-type splicing regulatory protein	1.117	4.83935e-07	0.00081285
GO:0005829	cytosol	MAPK13	MAPK 13|MAPK-13|PRKM13|SAPK4|p38delta	mitogen-activated protein kinase 13	1.117	4.83935e-07	0.00081285
GO:0005829	cytosol	TNRC18	CAGL79|TNRC18A	trinucleotide repeat containing 18	1.117	4.83935e-07	0.00081285
GO:0005829	cytosol	PML	MYL|PP8675|RNF71|TRIM19	promyelocytic leukemia	1.117	4.83935e-07	0.00081285
GO:0005829	cytosol	MCC	MCC1	mutated in colorectal cancers	1.117	4.83935e-07	0.00081285
GO:0005829	cytosol	PALD1	KIAA1274|PALD	phosphatase domain containing, paladin 1	1.117	4.83935e-07	0.00081285
GO:0005829	cytosol	TTI2	C8orf41|MRT39	TELO2 interacting protein 2	1.117	4.83935e-07	0.00081285
GO:0005829	cytosol	RAPGEF6	KIA001LB|PDZ-GEF2|PDZGEF2|RA-GEF-2|RAGEF2	Rap guanine nucleotide exchange factor 6	1.117	4.83935e-07	0.00081285
GO:0005829	cytosol	CD44	CDW44|CSPG8|ECMR-III|HCELL|HUTCH-I|IN|LHR|MC56|MDU2|MDU3|MIC4|Pgp1	CD44 molecule (Indian blood group)	1.117	4.83935e-07	0.00081285
GO:0005829	cytosol	ZFP36L1	BRF1|Berg36|ERF-1|ERF1|RNF162B|TIS11B|cMG1	ZFP36 ring finger protein like 1	1.117	4.83935e-07	0.00081285
GO:0005829	cytosol	PDIA6	ERP5|P5|TXNDC7	protein disulfide isomerase family A member 6	1.117	4.83935e-07	0.00081285
GO:0005829	cytosol	EIF4B	EIF-4B|PRO1843	eukaryotic translation initiation factor 4B	1.117	4.83935e-07	0.00081285
GO:0005829	cytosol	DCAF7	AN11|HAN11|SWAN-1|WDR68	DDB1 and CUL4 associated factor 7	1.117	4.83935e-07	0.00081285
GO:0005829	cytosol	FAF1	CGI-03|HFAF1s|UBXD12|UBXN3A|hFAF1	Fas associated factor 1	1.117	4.83935e-07	0.00081285
GO:0005829	cytosol	MPI	CDG1B|PMI|PMI1	mannose phosphate isomerase	1.117	4.83935e-07	0.00081285
GO:0005829	cytosol	MDM1	-	Mdm1 nuclear protein	1.117	4.83935e-07	0.00081285
GO:0005829	cytosol	PCBD1	DCOH|PCBD|PCD|PHS	pterin-4 alpha-carbinolamine dehydratase 1	1.117	4.83935e-07	0.00081285
GO:0005829	cytosol	DNAJC3	ACPHD|ERdj6|HP58|P58|P58IPK|PRKRI	DnaJ heat shock protein family (Hsp40) member C3	1.117	4.83935e-07	0.00081285
GO:0005829	cytosol	TRIM11	BIA1|RNF92	tripartite motif containing 11	1.117	4.83935e-07	0.00081285
GO:0005829	cytosol	CSE1L	CAS|CSE1|XPO2	chromosome segregation 1 like	1.117	4.83935e-07	0.00081285
GO:0005829	cytosol	C17orf49	BAP18|HEPIS	chromosome 17 open reading frame 49	1.117	4.83935e-07	0.00081285
GO:0005829	cytosol	RBFOX2	FOX2|Fox-2|HNRBP2|HRNBP2|RBM9|RTA|dJ106I20.3|fxh	RNA binding protein, fox-1 homolog 2	1.117	4.83935e-07	0.00081285
GO:0005829	cytosol	KAT7	HBO1|HBOA|MYST2|ZC2HC7	lysine acetyltransferase 7	1.117	4.83935e-07	0.00081285
GO:0005829	cytosol	GFAP	ALXDRD	glial fibrillary acidic protein	1.117	4.83935e-07	0.00081285
GO:0005829	cytosol	OTUB1	HSPC263|OTB1|OTU1	OTU deubiquitinase, ubiquitin aldehyde binding 1	1.117	4.83935e-07	0.00081285
GO:0005829	cytosol	KRTAP5-5	KRTAP5-11|KRTAP5.5	keratin associated protein 5-5	1.117	4.83935e-07	0.00081285
GO:0005829	cytosol	KIF18B	-	kinesin family member 18B	1.117	4.83935e-07	0.00081285
GO:0005829	cytosol	HERC1	MDFPMR|p532|p619	HECT and RLD domain containing E3 ubiquitin protein ligase family member 1	1.117	4.83935e-07	0.00081285
GO:0005829	cytosol	PBXIP1	HPIP	PBX homeobox interacting protein 1	1.117	4.83935e-07	0.00081285
GO:0005829	cytosol	STAT2	IMD44|ISGF-3|P113|STAT113	signal transducer and activator of transcription 2	1.117	4.83935e-07	0.00081285
GO:0005829	cytosol	RNF115	BCA2|ZNF364	ring finger protein 115	1.117	4.83935e-07	0.00081285
GO:0005829	cytosol	KRT85	ECTD4|HB5|Hb-5|K85|KRTHB5|hHb5	keratin 85	1.117	4.83935e-07	0.00081285
GO:0005829	cytosol	WDFY3	ALFY|ZFYVE25	WD repeat and FYVE domain containing 3	1.117	4.83935e-07	0.00081285
GO:0005829	cytosol	GPRC5B	RAIG-2|RAIG2	G protein-coupled receptor class C group 5 member B	1.117	4.83935e-07	0.00081285
GO:0005829	cytosol	RAC2	EN-7|Gx|HSPC022|p21-Rac2	ras-related C3 botulinum toxin substrate 2 (rho family, small GTP binding protein Rac2)	1.117	4.83935e-07	0.00081285
GO:0005829	cytosol	MYLIP	IDOL|MIR	myosin regulatory light chain interacting protein	1.117	4.83935e-07	0.00081285
GO:0005829	cytosol	FBXW9	Fbw9	F-box and WD repeat domain containing 9	1.117	4.83935e-07	0.00081285
GO:0005829	cytosol	ACKR2	CCBP2|CCR10|CCR9|CMKBR9|D6|hD6	atypical chemokine receptor 2	1.117	4.83935e-07	0.00081285
GO:0005829	cytosol	PDE4C	DPDE1|PDE21	phosphodiesterase 4C	1.117	4.83935e-07	0.00081285
GO:0005829	cytosol	NCKIPSD	AF3P21|DIP|DIP1|ORF1|SPIN90|VIP54|WASLBP|WISH	NCK interacting protein with SH3 domain	1.117	4.83935e-07	0.00081285
GO:0005829	cytosol	SPHK2	SK 2|SK-2|SPK 2|SPK-2	sphingosine kinase 2	1.117	4.83935e-07	0.00081285
GO:0005829	cytosol	KRAS	C-K-RAS|CFC2|K-RAS2A|K-RAS2B|K-RAS4A|K-RAS4B|KI-RAS|KRAS1|KRAS2|NS|NS3|RALD|RASK2|c-Ki-ras2	KRAS proto-oncogene, GTPase	1.117	4.83935e-07	0.00081285
GO:0005829	cytosol	COX19	-	COX19, cytochrome c oxidase assembly factor	1.117	4.83935e-07	0.00081285
GO:0005829	cytosol	DPP9	DP9|DPLP9|DPRP-2|DPRP2	dipeptidyl peptidase 9	1.117	4.83935e-07	0.00081285
GO:0005829	cytosol	HN1L	C16orf34|L11	hematological and neurological expressed 1 like	1.117	4.83935e-07	0.00081285
GO:0005829	cytosol	SMC2	CAP-E|CAPE|SMC-2|SMC2L1	structural maintenance of chromosomes 2	1.117	4.83935e-07	0.00081285
GO:0005829	cytosol	KRTAP5-6	KRTAP5.6	keratin associated protein 5-6	1.117	4.83935e-07	0.00081285
GO:0005829	cytosol	BCL2L10	BCL-B|Boo|Diva|bcl2-L-10	BCL2 like 10	1.117	4.83935e-07	0.00081285
GO:0005829	cytosol	PITPNM2	NIR-3|NIR3|RDGB2|RDGBA2	phosphatidylinositol transfer protein membrane associated 2	1.117	4.83935e-07	0.00081285
GO:0005829	cytosol	FEM1C	EUROIMAGE686608|EUROIMAGE783647|FEM1A	fem-1 homolog C	1.117	4.83935e-07	0.00081285
GO:0005829	cytosol	CARD11	BENTA|BIMP3|CARMA1|IMD11|PPBL	caspase recruitment domain family member 11	1.117	4.83935e-07	0.00081285
GO:0005829	cytosol	FOXO1	FKH1|FKHR|FOXO1A	forkhead box O1	1.117	4.83935e-07	0.00081285
GO:0005829	cytosol	HSPA4L	APG-1|HSPH3|Osp94	heat shock protein family A (Hsp70) member 4 like	1.117	4.83935e-07	0.00081285
GO:0005829	cytosol	ADH6	ADH-5	alcohol dehydrogenase 6 (class V)	1.117	4.83935e-07	0.00081285
GO:0005829	cytosol	S100A16	AAG13|DT1P1A7|S100F	S100 calcium binding protein A16	1.117	4.83935e-07	0.00081285
GO:0005829	cytosol	PRTFDC1	HHGP	phosphoribosyl transferase domain containing 1	1.117	4.83935e-07	0.00081285
GO:0005829	cytosol	ZC3HAV1	ARTD13|FLB6421|PARP13|ZAP|ZC3H2|ZC3HDC2	zinc finger CCCH-type containing, antiviral 1	1.117	4.83935e-07	0.00081285
GO:0005829	cytosol	OPTN	ALS12|FIP2|GLC1E|HIP7|HYPL|NRP|TFIIIA-INTP	optineurin	1.117	4.83935e-07	0.00081285
GO:0005829	cytosol	JAK3	JAK-3|JAK3_HUMAN|JAKL|L-JAK|LJAK	Janus kinase 3	1.117	4.83935e-07	0.00081285
GO:0005829	cytosol	ZNF354C	KID3	zinc finger protein 354C	1.117	4.83935e-07	0.00081285
GO:0005829	cytosol	SKA2	FAM33A	spindle and kinetochore associated complex subunit 2	1.117	4.83935e-07	0.00081285
GO:0005829	cytosol	MT1A	MT1|MT1S|MTC	metallothionein 1A	1.117	4.83935e-07	0.00081285
GO:0005829	cytosol	CASZ1	CAS11|CST|SRG|ZNF693|dJ734G22.1	castor zinc finger 1	1.117	4.83935e-07	0.00081285
GO:0005829	cytosol	THTPA	THTP|THTPASE	thiamine triphosphatase	1.117	4.83935e-07	0.00081285
GO:0005829	cytosol	FANCD2	FA-D2|FA4|FACD|FAD|FAD2|FANCD	Fanconi anemia complementation group D2	1.117	4.83935e-07	0.00081285
GO:0005829	cytosol	RASAL2	NGAP	RAS protein activator like 2	1.117	4.83935e-07	0.00081285
GO:0005829	cytosol	KCNAB2	AKR6A5|HKvbeta2|HKvbeta2.1|HKvbeta2.2|KCNA2B|KV-BETA-2	potassium voltage-gated channel subfamily A regulatory beta subunit 2	1.117	4.83935e-07	0.00081285
GO:0005829	cytosol	ARHGEF9	COLLYBISTIN|EIEE8|HPEM-2|PEM-2|PEM2	Cdc42 guanine nucleotide exchange factor 9	1.117	4.83935e-07	0.00081285
GO:0005829	cytosol	EIF4H	WBSCR1|WSCR1|eIF-4H	eukaryotic translation initiation factor 4H	1.117	4.83935e-07	0.00081285
GO:0005829	cytosol	LIF	CDF|DIA|HILDA|MLPLI	leukemia inhibitory factor	1.117	4.83935e-07	0.00081285
GO:0005829	cytosol	ZNF397	ZNF47|ZSCAN15	zinc finger protein 397	1.117	4.83935e-07	0.00081285
GO:0005829	cytosol	CRTC3	TORC-3|TORC3	CREB regulated transcription coactivator 3	1.117	4.83935e-07	0.00081285
GO:0005829	cytosol	HDAC6	CPBHM|HD6|JM21|PPP1R90	histone deacetylase 6	1.117	4.83935e-07	0.00081285
GO:0005829	cytosol	SNRPD1	HsT2456|SMD1|SNRPD|Sm-D1	small nuclear ribonucleoprotein D1 polypeptide	1.117	4.83935e-07	0.00081285
GO:0005829	cytosol	FBXO44	FBG3|FBX30|FBX6A|Fbx44|Fbxo6a	F-box protein 44	1.117	4.83935e-07	0.00081285
GO:0005829	cytosol	TRIM9	RNF91|SPRING	tripartite motif containing 9	1.117	4.83935e-07	0.00081285
GO:0005829	cytosol	GSTT2B	GSTT2P	glutathione S-transferase theta 2B (gene/pseudogene)	1.117	4.83935e-07	0.00081285
GO:0005829	cytosol	ZNF106	SH3BP3|ZFP106|ZNF474	zinc finger protein 106	1.117	4.83935e-07	0.00081285
GO:0005829	cytosol	KLHL3	PHA2D	kelch like family member 3	1.117	4.83935e-07	0.00081285
GO:0005829	cytosol	SUGT1	SGT1	SGT1 homolog, MIS12 kinetochore complex assembly cochaperone	1.117	4.83935e-07	0.00081285
GO:0005829	cytosol	DCUN1D1	DCNL1|DCUN1L1|RP42|SCCRO|SCRO|Tes3	defective in cullin neddylation 1 domain containing 1	1.117	4.83935e-07	0.00081285
GO:0005829	cytosol	BRAP	BRAP2|IMP|RNF52	BRCA1 associated protein	1.117	4.83935e-07	0.00081285
GO:0005829	cytosol	SH3GL2	CNSA2|EEN-B1|SH3D2A|SH3P4	SH3 domain containing GRB2 like 2, endophilin A1	1.117	4.83935e-07	0.00081285
GO:0005829	cytosol	SETDB2	C13orf4|CLLD8|CLLL8|KMT1F	SET domain bifurcated 2	1.117	4.83935e-07	0.00081285
GO:0005829	cytosol	SNX8	Mvp1	sorting nexin 8	1.117	4.83935e-07	0.00081285
GO:0005829	cytosol	IMPA2	-	inositol monophosphatase 2	1.117	4.83935e-07	0.00081285
GO:0005829	cytosol	CHMP4A	C14orf123|CHMP4|CHMP4B|HSPC134|SHAX2|SNF7|SNF7-1|VPS32-1|VPS32A	charged multivesicular body protein 4A	1.117	4.83935e-07	0.00081285
GO:0005829	cytosol	HIST1H2BD	H2B.1B|H2B/b|H2BFB|HIRIP2|dJ221C16.6	histone cluster 1 H2B family member d	1.117	4.83935e-07	0.00081285
GO:0005829	cytosol	PIK3AP1	BCAP	phosphoinositide-3-kinase adaptor protein 1	1.117	4.83935e-07	0.00081285
GO:0005829	cytosol	PDXK	C21orf124|C21orf97|HEL-S-1a|PKH|PNK|PRED79	pyridoxal kinase	1.117	4.83935e-07	0.00081285
GO:0005829	cytosol	PPM1F	CAMKP|CaMKPase|FEM-2|POPX2|hFEM-2	protein phosphatase, Mg2+/Mn2+ dependent 1F	1.117	4.83935e-07	0.00081285
GO:0005829	cytosol	MASP1	3MC1|CRARF|CRARF1|MAP1|MASP|MASP3|MAp44|PRSS5|RaRF	mannan binding lectin serine peptidase 1	1.117	4.83935e-07	0.00081285
GO:0005829	cytosol	MNX1	HB9|HLXB9|HOXHB9|SCRA1	motor neuron and pancreas homeobox 1	1.117	4.83935e-07	0.00081285
GO:0005829	cytosol	DUSP3	VHR	dual specificity phosphatase 3	1.117	4.83935e-07	0.00081285
GO:0005829	cytosol	AHI1	AHI-1|JBTS3|ORF1|dJ71N10.1	Abelson helper integration site 1	1.117	4.83935e-07	0.00081285
GO:0005829	cytosol	NKAP	-	NFKB activating protein	1.117	4.83935e-07	0.00081285
GO:0005829	cytosol	HID1	C17orf28|DMC1|HID-1	HID1 domain containing	1.117	4.83935e-07	0.00081285
GO:0005829	cytosol	N4BP2	B3BP	NEDD4 binding protein 2	1.117	4.83935e-07	0.00081285
GO:0005829	cytosol	UBE2I	C358B7.1|P18|UBC9	ubiquitin conjugating enzyme E2 I	1.117	4.83935e-07	0.00081285
GO:0005829	cytosol	STK39	DCHT|PASK|SPAK	serine/threonine kinase 39	1.117	4.83935e-07	0.00081285
GO:0005829	cytosol	PSMD5	S5B	proteasome 26S subunit, non-ATPase 5	1.117	4.83935e-07	0.00081285
GO:0005829	cytosol	EPHX2	CEH|SEH	epoxide hydrolase 2	1.117	4.83935e-07	0.00081285
GO:0005829	cytosol	AHNAK2	C14orf78	AHNAK nucleoprotein 2	1.117	4.83935e-07	0.00081285
GO:0005829	cytosol	PLA2G4F	PLA2G4FZ	phospholipase A2 group IVF	1.117	4.83935e-07	0.00081285
GO:0005829	cytosol	IRF4	LSIRF|MUM1|NF-EM5|SHEP8	interferon regulatory factor 4	1.117	4.83935e-07	0.00081285
GO:0005829	cytosol	GSTM2	GST4|GSTM|GSTM2-2|GTHMUS	glutathione S-transferase mu 2	1.117	4.83935e-07	0.00081285
GO:0005829	cytosol	CCP110	CP110|Cep110	centriolar coiled-coil protein 110	1.117	4.83935e-07	0.00081285
GO:0005829	cytosol	DCX	DBCN|DC|LISX|SCLH|XLIS	doublecortin	1.117	4.83935e-07	0.00081285
GO:0005829	cytosol	SIAH1	SIAH1A	siah E3 ubiquitin protein ligase 1	1.117	4.83935e-07	0.00081285
GO:0005829	cytosol	FSCN1	FAN1|HSN|SNL|p55	fascin actin-bundling protein 1	1.117	4.83935e-07	0.00081285
GO:0005829	cytosol	EDC3	LSM16|MRT50|YJDC|YJEFN2	enhancer of mRNA decapping 3	1.117	4.83935e-07	0.00081285
GO:0005829	cytosol	CKAP4	CLIMP-63|ERGIC-63|p63	cytoskeleton associated protein 4	1.117	4.83935e-07	0.00081285
GO:0005829	cytosol	RBM4	LARK|RBM4A|ZCCHC21|ZCRB3A	RNA binding motif protein 4	1.117	4.83935e-07	0.00081285
GO:0005829	cytosol	PDE7A	HCP1|PDE7	phosphodiesterase 7A	1.117	4.83935e-07	0.00081285
GO:0005829	cytosol	GDAP1	CMT4|CMT4A|CMTRIA	ganglioside induced differentiation associated protein 1	1.117	4.83935e-07	0.00081285
GO:0005829	cytosol	KSR1	KSR|RSU2	kinase suppressor of ras 1	1.117	4.83935e-07	0.00081285
GO:0005829	cytosol	DCTN3	DCTN-22|DCTN22	dynactin subunit 3	1.117	4.83935e-07	0.00081285
GO:0005829	cytosol	REPS2	POB1	RALBP1 associated Eps domain containing 2	1.117	4.83935e-07	0.00081285
GO:0005829	cytosol	MYO1C	MMI-beta|MMIb|NMI|myr2	myosin IC	1.117	4.83935e-07	0.00081285
GO:0005829	cytosol	MAP3K3	MAPKKK3|MEKK3	mitogen-activated protein kinase kinase kinase 3	1.117	4.83935e-07	0.00081285
GO:0005829	cytosol	ARHGAP35	GRF-1|GRLF1|P190-A|P190A|p190ARhoGAP|p190RhoGAP	Rho GTPase activating protein 35	1.117	4.83935e-07	0.00081285
GO:0005829	cytosol	NCALD	-	neurocalcin delta	1.117	4.83935e-07	0.00081285
GO:0005829	cytosol	LRRC45	-	leucine rich repeat containing 45	1.117	4.83935e-07	0.00081285
GO:0005829	cytosol	RBM38	HSRNASEB|RNPC1|SEB4B|SEB4D|dJ800J21.2	RNA binding motif protein 38	1.117	4.83935e-07	0.00081285
GO:0005829	cytosol	DNPEP	ASPEP|DAP	aspartyl aminopeptidase	1.117	4.83935e-07	0.00081285
GO:0005829	cytosol	FBXO31	FBX14|FBXO14|Fbx31|MRT45|pp2386	F-box protein 31	1.117	4.83935e-07	0.00081285
GO:0005829	cytosol	ADD2	ADDB	adducin 2	1.117	4.83935e-07	0.00081285
GO:0005829	cytosol	EPB41L5	BE37|YMO1|YRT	erythrocyte membrane protein band 4.1 like 5	1.117	4.83935e-07	0.00081285
GO:0005829	cytosol	POLR2L	RBP10|RPABC5|RPB10|RPB10beta|RPB7.6|hRPB7.6	RNA polymerase II subunit L	1.117	4.83935e-07	0.00081285
GO:0005829	cytosol	SMG6	C17orf31|EST1A|SMG-6|hSMG5/7a	SMG6, nonsense mediated mRNA decay factor	1.117	4.83935e-07	0.00081285
GO:0005829	cytosol	CDC42	CDC42Hs|G25K|TKS	cell division cycle 42	1.117	4.83935e-07	0.00081285
GO:0005829	cytosol	PTCD3	MRP-S39	pentatricopeptide repeat domain 3	1.117	4.83935e-07	0.00081285
GO:0005829	cytosol	GSDMA	FKSG9|GSDM|GSDM1	gasdermin A	1.117	4.83935e-07	0.00081285
GO:0005829	cytosol	LIMK1	LIMK|LIMK-1	LIM domain kinase 1	1.117	4.83935e-07	0.00081285
GO:0005829	cytosol	CALCOCO1	Cocoa|PP13275|calphoglin	calcium binding and coiled-coil domain 1	1.117	4.83935e-07	0.00081285
GO:0005829	cytosol	EIF1AX	EIF1A|EIF1AP1|EIF4C|eIF-1A|eIF-4C	eukaryotic translation initiation factor 1A, X-linked	1.117	4.83935e-07	0.00081285
GO:0005829	cytosol	GMEB2	GMEB-2|P79PIF|PIF79	glucocorticoid modulatory element binding protein 2	1.117	4.83935e-07	0.00081285
GO:0005829	cytosol	VPS52	ARE1|SAC2|SACM2L|dJ1033B10.5	VPS52, GARP complex subunit	1.117	4.83935e-07	0.00081285
GO:0005829	cytosol	GRHPR	GLXR|GLYD|PH2	glyoxylate and hydroxypyruvate reductase	1.117	4.83935e-07	0.00081285
GO:0005829	cytosol	RAB32	-	RAB32, member RAS oncogene family	1.117	4.83935e-07	0.00081285
GO:0005829	cytosol	DUSP7	MKPX|PYST2	dual specificity phosphatase 7	1.117	4.83935e-07	0.00081285
GO:0005829	cytosol	RPRD1B	C20orf77|CREPT|NET60|dJ1057B20.2	regulation of nuclear pre-mRNA domain containing 1B	1.117	4.83935e-07	0.00081285
GO:0005829	cytosol	GIPC1	C19orf3|GIPC|GLUT1CBP|Hs.6454|IIP-1|NIP|RGS19IP1|SEMCAP|SYNECTIIN|SYNECTIN|TIP-2	GIPC PDZ domain containing family member 1	1.117	4.83935e-07	0.00081285
GO:0005829	cytosol	GRWD1	CDW4|GRWD|RRB1|WDR28	glutamate rich WD repeat containing 1	1.117	4.83935e-07	0.00081285
GO:0005829	cytosol	HINFP	HiNF-P|MIZF|ZNF743	histone H4 transcription factor	1.117	4.83935e-07	0.00081285
GO:0005829	cytosol	ARHGAP17	MST066|MST110|MSTP038|MSTP066|MSTP110|NADRIN|PP367|PP4534|RICH-1|RICH1|WBP15	Rho GTPase activating protein 17	1.117	4.83935e-07	0.00081285
GO:0005829	cytosol	LMO7	FBX20|FBXO20|LMO7b|LOMP	LIM domain 7	1.117	4.83935e-07	0.00081285
GO:0005829	cytosol	PPM1A	PP2C-ALPHA|PP2CA|PP2Calpha	protein phosphatase, Mg2+/Mn2+ dependent 1A	1.117	4.83935e-07	0.00081285
GO:0005829	cytosol	FKBP4	FKBP51|FKBP52|FKBP59|HBI|Hsp56|PPIase|p52	FK506 binding protein 4	1.117	4.83935e-07	0.00081285
GO:0005829	cytosol	GPSM1	AGS3	G-protein signaling modulator 1	1.117	4.83935e-07	0.00081285
GO:0005829	cytosol	SYT7	IPCA-7|IPCA7|PCANAP7|SYT-VII|SYTVII	synaptotagmin 7	1.117	4.83935e-07	0.00081285
GO:0005829	cytosol	DCTN5	-	dynactin subunit 5	1.117	4.83935e-07	0.00081285
GO:0005829	cytosol	FGFR1OP	FOP	FGFR1 oncogene partner	1.117	4.83935e-07	0.00081285
GO:0005829	cytosol	TJP2	C9DUPq21.11|DFNA51|DUP9q21.11|PFIC4|X104|ZO2	tight junction protein 2	1.117	4.83935e-07	0.00081285
GO:0005829	cytosol	KALRN	ARHGEF24|CHD5|CHDS5|DUET|DUO|HAPIP|TRAD	kalirin, RhoGEF kinase	1.117	4.83935e-07	0.00081285
GO:0005829	cytosol	MTHFD1L	FTHFSDC1|MTC1THFS|dJ292B18.2	methylenetetrahydrofolate dehydrogenase (NADP+ dependent) 1-like	1.117	4.83935e-07	0.00081285
GO:0005829	cytosol	QDPR	DHPR|PKU2|SDR33C1	quinoid dihydropteridine reductase	1.117	4.83935e-07	0.00081285
GO:0005829	cytosol	NUDCD2	NudCL2	NudC domain containing 2	1.117	4.83935e-07	0.00081285
GO:0005829	cytosol	COMT	HEL-S-98n	catechol-O-methyltransferase	1.117	4.83935e-07	0.00081285
GO:0005829	cytosol	HSPA6	HSP70B'	heat shock protein family A (Hsp70) member 6	1.117	4.83935e-07	0.00081285
GO:0005829	cytosol	TP53	BCC7|LFS1|P53|TRP53	tumor protein p53	1.117	4.83935e-07	0.00081285
GO:0005829	cytosol	GPBP1	GPBP|SSH6|VASCULIN	GC-rich promoter binding protein 1	1.117	4.83935e-07	0.00081285
GO:0005829	cytosol	UBE2O	E2-230K	ubiquitin conjugating enzyme E2 O	1.117	4.83935e-07	0.00081285
GO:0005829	cytosol	ARHGAP6	RHOGAP6|RHOGAPX-1	Rho GTPase activating protein 6	1.117	4.83935e-07	0.00081285
GO:0005829	cytosol	CEP41	JBTS15|TSGA14	centrosomal protein 41	1.117	4.83935e-07	0.00081285
GO:0005829	cytosol	RAB35	H-ray|RAB1C|RAY	RAB35, member RAS oncogene family	1.117	4.83935e-07	0.00081285
GO:0005829	cytosol	SND1	TDRD11|Tudor-SN|p100	staphylococcal nuclease and tudor domain containing 1	1.117	4.83935e-07	0.00081285
GO:0005829	cytosol	BAZ2A	TIP5|WALp3	bromodomain adjacent to zinc finger domain 2A	1.117	4.83935e-07	0.00081285
GO:0005829	cytosol	RNF135	L13|MMFD|REUL|Riplet	ring finger protein 135	1.117	4.83935e-07	0.00081285
GO:0005829	cytosol	STARD10	CGI-52|NY-CO-28|PCTP2|SDCCAG28	StAR related lipid transfer domain containing 10	1.117	4.83935e-07	0.00081285
GO:0005829	cytosol	PDSS2	C6orf210|COQ10D3|DLP1|bA59I9.3|hDLP1	decaprenyl diphosphate synthase subunit 2	1.117	4.83935e-07	0.00081285
GO:0005829	cytosol	PLEK	P47	pleckstrin	1.117	4.83935e-07	0.00081285
GO:0005829	cytosol	FBXL22	Fbl22	F-box and leucine rich repeat protein 22	1.117	4.83935e-07	0.00081285
GO:0005829	cytosol	ANKRD23	DARP|MARP3	ankyrin repeat domain 23	1.117	4.83935e-07	0.00081285
GO:0005829	cytosol	SOS1	GF1|GGF1|GINGF|HGF|NS4	SOS Ras/Rac guanine nucleotide exchange factor 1	1.117	4.83935e-07	0.00081285
GO:0005829	cytosol	KHK	-	ketohexokinase	1.117	4.83935e-07	0.00081285
GO:0005829	cytosol	GAPVD1	GAPEX5|GAPex-5|RAP6	GTPase activating protein and VPS9 domains 1	1.117	4.83935e-07	0.00081285
GO:0005829	cytosol	HSPA1B	HSP70-1B|HSP70-2|HSP70.2	heat shock protein family A (Hsp70) member 1B	1.117	4.83935e-07	0.00081285
GO:0005829	cytosol	SH2D4A	PPP1R38|SH2A	SH2 domain containing 4A	1.117	4.83935e-07	0.00081285
GO:0005829	cytosol	SPATA13	ARHGEF29|ASEF2	spermatogenesis associated 13	1.117	4.83935e-07	0.00081285
GO:0005829	cytosol	ARHGAP29	PARG1	Rho GTPase activating protein 29	1.117	4.83935e-07	0.00081285
GO:0005829	cytosol	KLHDC3	PEAS|dJ20C7.3	kelch domain containing 3	1.117	4.83935e-07	0.00081285
GO:0005829	cytosol	FBXO21	FBX21	F-box protein 21	1.117	4.83935e-07	0.00081285
GO:0005829	cytosol	RPL24	HEL-S-310|L24	ribosomal protein L24	1.117	4.83935e-07	0.00081285
GO:0005829	cytosol	RGS12	-	regulator of G-protein signaling 12	1.117	4.83935e-07	0.00081285
GO:0005829	cytosol	EHD2	PAST2	EH domain containing 2	1.117	4.83935e-07	0.00081285
GO:0005829	cytosol	FBXL18	Fbl18	F-box and leucine rich repeat protein 18	1.117	4.83935e-07	0.00081285
GO:0005829	cytosol	APOLD1	VERGE	apolipoprotein L domain containing 1	1.117	4.83935e-07	0.00081285
GO:0005829	cytosol	DTX3L	BBAP	deltex E3 ubiquitin ligase 3L	1.117	4.83935e-07	0.00081285
GO:0005829	cytosol	ZNF593	ZT86	zinc finger protein 593	1.117	4.83935e-07	0.00081285
GO:0005829	cytosol	INMT	TEMT	indolethylamine N-methyltransferase	1.117	4.83935e-07	0.00081285
GO:0005829	cytosol	PDE9A	HSPDE9A2	phosphodiesterase 9A	1.117	4.83935e-07	0.00081285
GO:0005829	cytosol	LITAF	PIG7|SIMPLE|TP53I7	lipopolysaccharide induced TNF factor	1.117	4.83935e-07	0.00081285
GO:0005829	cytosol	MYBPC1	LCCS4|MYBPCC|MYBPCS	myosin binding protein C, slow type	1.117	4.83935e-07	0.00081285
GO:0005829	cytosol	ANKRD27	PP12899|VARP	ankyrin repeat domain 27	1.117	4.83935e-07	0.00081285
GO:0005829	cytosol	GAPDHS	GAPD2|GAPDH-2|GAPDS|HEL-S-278|HSD-35	glyceraldehyde-3-phosphate dehydrogenase, spermatogenic	1.117	4.83935e-07	0.00081285
GO:0005829	cytosol	E2F3	E2F-3	E2F transcription factor 3	1.117	4.83935e-07	0.00081285
GO:0005829	cytosol	AR	AIS|AR8|DHTR|HUMARA|HYSP1|KD|NR3C4|SBMA|SMAX1|TFM	androgen receptor	1.117	4.83935e-07	0.00081285
GO:0005829	cytosol	EIF4EBP1	4E-BP1|4EBP1|BP-1|PHAS-I	eukaryotic translation initiation factor 4E binding protein 1	1.117	4.83935e-07	0.00081285
GO:0005829	cytosol	SFRP1	FRP|FRP-1|FRP1|FrzA|SARP2	secreted frizzled related protein 1	1.117	4.83935e-07	0.00081285
GO:0005829	cytosol	LSM3	SMX4|USS2|YLR438C	LSM3 homolog, U6 small nuclear RNA and mRNA degradation associated	1.117	4.83935e-07	0.00081285
GO:0005829	cytosol	PMF1	-	polyamine modulated factor 1	1.117	4.83935e-07	0.00081285
GO:0005829	cytosol	DNAJB2	CMT2T|DSMA5|HSJ-1|HSJ1|HSPF3	DnaJ heat shock protein family (Hsp40) member B2	1.117	4.83935e-07	0.00081285
GO:0005829	cytosol	RAB2A	LHX|RAB2	RAB2A, member RAS oncogene family	1.117	4.83935e-07	0.00081285
GO:0005829	cytosol	MLLT10	AF10	myeloid/lymphoid or mixed-lineage leukemia; translocated to, 10	1.117	4.83935e-07	0.00081285
GO:0005829	cytosol	CCNT2	CYCT2	cyclin T2	1.117	4.83935e-07	0.00081285
GO:0005829	cytosol	ASRGL1	ALP|ALP1|CRASH	asparaginase like 1	1.117	4.83935e-07	0.00081285
GO:0005829	cytosol	SLC7A5	4F2LC|CD98|D16S469E|E16|LAT1|MPE16	solute carrier family 7 member 5	1.117	4.83935e-07	0.00081285
GO:0005829	cytosol	AKT1S1	Lobe|PRAS40	AKT1 substrate 1	1.117	4.83935e-07	0.00081285
GO:0005829	cytosol	RAB11FIP3	CART1|Rab11-FIP3	RAB11 family interacting protein 3	1.117	4.83935e-07	0.00081285
GO:0005829	cytosol	YWHAQ	14-3-3|1C5|HS1	tyrosine 3-monooxygenase/tryptophan 5-monooxygenase activation protein theta	1.117	4.83935e-07	0.00081285
GO:0005829	cytosol	UROC1	HMFN0320|UROCD	urocanate hydratase 1	1.117	4.83935e-07	0.00081285
GO:0005829	cytosol	TXLNG	CXorf15|ELRG|FIAT|LSR5|TXLNGX	taxilin gamma	1.117	4.83935e-07	0.00081285
GO:0005829	cytosol	TBC1D30	-	TBC1 domain family member 30	1.117	4.83935e-07	0.00081285
GO:0005829	cytosol	RAB6C	WTH3	RAB6C, member RAS oncogene family	1.117	4.83935e-07	0.00081285
GO:0005829	cytosol	HDGFRP3	CGI-142|HDGF-2|HDGF2|HRP-3	hepatoma-derived growth factor, related protein 3	1.117	4.83935e-07	0.00081285
GO:0005829	cytosol	CARNS1	ATPGD1	carnosine synthase 1	1.117	4.83935e-07	0.00081285
GO:0005829	cytosol	PPFIA4	-	PTPRF interacting protein alpha 4	1.117	4.83935e-07	0.00081285
GO:0005829	cytosol	KRTAP4-9	KAP4.9	keratin associated protein 4-9	1.117	4.83935e-07	0.00081285
GO:0005829	cytosol	BLOC1S6	BLOS6|HPS9|PA|PALLID|PLDN	biogenesis of lysosomal organelles complex 1 subunit 6	1.117	4.83935e-07	0.00081285
GO:0005829	cytosol	RABIF	MSS4|RASGFR3|RASGRF3	RAB interacting factor	1.117	4.83935e-07	0.00081285
GO:0005829	cytosol	ERBB4	ALS19|HER4|p180erbB4	erb-b2 receptor tyrosine kinase 4	1.117	4.83935e-07	0.00081285
GO:0005829	cytosol	PNP	NP|PRO1837|PUNP	purine nucleoside phosphorylase	1.117	4.83935e-07	0.00081285
GO:0005829	cytosol	TCP10	TCP10A	t-complex 10	1.117	4.83935e-07	0.00081285
GO:0005829	cytosol	UBE2S	E2-EPF|E2EPF|EPF5	ubiquitin conjugating enzyme E2 S	1.117	4.83935e-07	0.00081285
GO:0005829	cytosol	ALDH7A1	ATQ1|EPD|PDE	aldehyde dehydrogenase 7 family member A1	1.117	4.83935e-07	0.00081285
GO:0005829	cytosol	CBS	HIP4	cystathionine-beta-synthase	1.117	4.83935e-07	0.00081285
GO:0005829	cytosol	STRIP1	FAM40A|FAR11A	striatin interacting protein 1	1.117	4.83935e-07	0.00081285
GO:0005829	cytosol	RAD51C	BROVCA3|FANCO|R51H3|RAD51L2	RAD51 paralog C	1.117	4.83935e-07	0.00081285
GO:0005829	cytosol	SHANK3	DEL22q13.3|PROSAP2|PSAP2|SCZD15|SPANK-2	SH3 and multiple ankyrin repeat domains 3	1.117	4.83935e-07	0.00081285
GO:0005829	cytosol	GIT1	-	GIT ArfGAP 1	1.117	4.83935e-07	0.00081285
GO:0005829	cytosol	SYNJ2	INPP5H	synaptojanin 2	1.117	4.83935e-07	0.00081285
GO:0005829	cytosol	BAG1	BAG-1|HAP|RAP46	BCL2 associated athanogene 1	1.117	4.83935e-07	0.00081285
GO:0005829	cytosol	NUDT3	DIPP|DIPP-1|DIPP1	nudix hydrolase 3	1.117	4.83935e-07	0.00081285
GO:0005829	cytosol	HGS	HRS	hepatocyte growth factor-regulated tyrosine kinase substrate	1.117	4.83935e-07	0.00081285
GO:0005829	cytosol	PHLDB2	LL5b|LL5beta	pleckstrin homology like domain family B member 2	1.117	4.83935e-07	0.00081285
GO:0005829	cytosol	BRPF1	BR140	bromodomain and PHD finger containing 1	1.117	4.83935e-07	0.00081285
GO:0005829	cytosol	ANGEL1	Ccr4e|KIAA0759	angel homolog 1	1.117	4.83935e-07	0.00081285
GO:0005829	cytosol	COPS8	COP9|CSN8|SGN8	COP9 signalosome subunit 8	1.117	4.83935e-07	0.00081285
GO:0005829	cytosol	ATAT1	C6orf134|MEC17|Nbla00487|TAT|alpha-TAT|alpha-TAT1	alpha tubulin acetyltransferase 1	1.117	4.83935e-07	0.00081285
GO:0005829	cytosol	AP5M1	C14orf108|MUDENG|Mu5|MuD	adaptor related protein complex 5 mu 1 subunit	1.117	4.83935e-07	0.00081285
GO:0005829	cytosol	KRT76	HUMCYT2A|KRT2B|KRT2P	keratin 76	1.117	4.83935e-07	0.00081285
GO:0005829	cytosol	DNAJB4	DNAJW|DjB4|HLJ1	DnaJ heat shock protein family (Hsp40) member B4	1.117	4.83935e-07	0.00081285
GO:0005829	cytosol	KDM4A	JHDM3A|JMJD2|JMJD2A|TDRD14A	lysine demethylase 4A	1.117	4.83935e-07	0.00081285
GO:0005829	cytosol	PLCD3	PLC-delta-3	phospholipase C delta 3	1.117	4.83935e-07	0.00081285
GO:0005829	cytosol	TULP1	LCA15|RP14|TUBL1	tubby like protein 1	1.117	4.83935e-07	0.00081285
GO:0005829	cytosol	KRT78	CK-78|K5B|K78|Kb40	keratin 78	1.117	4.83935e-07	0.00081285
GO:0005829	cytosol	ARHGEF2	GEF|GEF-H1|GEFH1|LFP40|P40	Rho/Rac guanine nucleotide exchange factor 2	1.117	4.83935e-07	0.00081285
GO:0005829	cytosol	LARS2	HLASA|LEURS|PRLTS4|mtLeuRS	leucyl-tRNA synthetase 2, mitochondrial	1.117	4.83935e-07	0.00081285
GO:0005829	cytosol	KPNA6	IPOA7|KPNA7	karyopherin subunit alpha 6	1.117	4.83935e-07	0.00081285
GO:0005829	cytosol	LIMS2	LGMD2W|PINCH-2|PINCH2	LIM zinc finger domain containing 2	1.117	4.83935e-07	0.00081285
GO:0005829	cytosol	AP1S1	AP19|CLAPS1|EKV3|MEDNIK|SIGMA1A	adaptor related protein complex 1 sigma 1 subunit	1.117	4.83935e-07	0.00081285
GO:0005829	cytosol	RUVBL1	ECP-54|ECP54|INO80H|NMP 238|NMP238|PONTIN|Pontin52|RVB1|TIH1|TIP49|TIP49A	RuvB like AAA ATPase 1	1.117	4.83935e-07	0.00081285
GO:0005829	cytosol	G6PD	G6PD1	glucose-6-phosphate dehydrogenase	1.117	4.83935e-07	0.00081285
GO:0005829	cytosol	VCL	CMD1W|CMH15|HEL114|MV|MVCL	vinculin	1.117	4.83935e-07	0.00081285
GO:0005829	cytosol	PLA2G4C	CPLA2-gamma	phospholipase A2 group IVC	1.117	4.83935e-07	0.00081285
GO:0005829	cytosol	WHAMM	WHAMM1|WHDC1	WAS protein homolog associated with actin, golgi membranes and microtubules	1.117	4.83935e-07	0.00081285
GO:0005829	cytosol	GSTM4	GSTM4-4|GTM4	glutathione S-transferase mu 4	1.117	4.83935e-07	0.00081285
GO:0005829	cytosol	LSM4	GRP|YER112W	LSM4 homolog, U6 small nuclear RNA and mRNA degradation associated	1.117	4.83935e-07	0.00081285
GO:0005829	cytosol	C19orf12	MPAN|NBIA3|NBIA4|SPG43	chromosome 19 open reading frame 12	1.117	4.83935e-07	0.00081285
GO:0005829	cytosol	PPP2R1A	MRD36|PP2A-Aalpha|PP2AA|PP2AAALPHA|PR65A	protein phosphatase 2 scaffold subunit Aalpha	1.117	4.83935e-07	0.00081285
GO:0005829	cytosol	HOXB5	HHO.C10|HOX2|HOX2A|HU-1|Hox2.1	homeobox B5	1.117	4.83935e-07	0.00081285
GO:0005829	cytosol	NCAPH	BRRN1|CAP-H	non-SMC condensin I complex subunit H	1.117	4.83935e-07	0.00081285
GO:0005829	cytosol	SESN2	HI95|SES2|SEST2	sestrin 2	1.117	4.83935e-07	0.00081285
GO:0005829	cytosol	CLU	AAG4|APO-J|APOJ|CLI|CLU1|CLU2|KUB1|NA1/NA2|SGP-2|SGP2|SP-40|TRPM-2|TRPM2	clusterin	1.117	4.83935e-07	0.00081285
GO:0005829	cytosol	DGKQ	DAGK|DAGK4|DAGK7	diacylglycerol kinase theta	1.117	4.83935e-07	0.00081285
GO:0005829	cytosol	CALM3	CaM|CaMIII|HEL-S-72|PHKD|PHKD3	calmodulin 3	1.117	4.83935e-07	0.00081285
GO:0005829	cytosol	HERC3	-	HECT and RLD domain containing E3 ubiquitin protein ligase 3	1.117	4.83935e-07	0.00081285
GO:0005829	cytosol	ZNF318	HRIHFB2436|TZF|ZFP318	zinc finger protein 318	1.117	4.83935e-07	0.00081285
GO:0005829	cytosol	BTRC	BETA-TRCP|FBW1A|FBXW1|FBXW1A|FWD1|bTrCP|bTrCP1|betaTrCP	beta-transducin repeat containing E3 ubiquitin protein ligase	1.117	4.83935e-07	0.00081285
GO:0005829	cytosol	P4HA2	MYP25	prolyl 4-hydroxylase subunit alpha 2	1.117	4.83935e-07	0.00081285
GO:0005829	cytosol	RPS29	DBA13|S29	ribosomal protein S29	1.117	4.83935e-07	0.00081285
GO:0005829	cytosol	MOB1A	C2orf6|MATS1|MOB1|MOBK1B|MOBKL1B|Mob4B	MOB kinase activator 1A	1.117	4.83935e-07	0.00081285
GO:0005829	cytosol	STK36	FU	serine/threonine kinase 36	1.117	4.83935e-07	0.00081285
GO:0005829	cytosol	AJUBA	JUB	ajuba LIM protein	1.117	4.83935e-07	0.00081285
GO:0005829	cytosol	SERF2	4F5REL|FAM2C|H4F5REL|HsT17089	small EDRK-rich factor 2	1.117	4.83935e-07	0.00081285
GO:0005829	cytosol	FAM217B	C20orf177|dJ551D2.5	family with sequence similarity 217 member B	1.117	4.83935e-07	0.00081285
GO:0005829	cytosol	CC2D2A	JBTS9|MKS6	coiled-coil and C2 domain containing 2A	1.117	4.83935e-07	0.00081285
GO:0005829	cytosol	ITPA	C20orf37|HLC14-06-P|ITPase|My049|NTPase|dJ794I6.3	inosine triphosphatase	1.117	4.83935e-07	0.00081285
GO:0005829	cytosol	PPP1R14A	CPI-17|CPI17|PPP1INL	protein phosphatase 1 regulatory inhibitor subunit 14A	1.117	4.83935e-07	0.00081285
GO:0005829	cytosol	SORBS3	SCAM-1|SCAM1|SH3D4	sorbin and SH3 domain containing 3	1.117	4.83935e-07	0.00081285
GO:0005829	cytosol	MBD2	DMTase|NY-CO-41	methyl-CpG binding domain protein 2	1.117	4.83935e-07	0.00081285
GO:0005829	cytosol	FOXC1	ARA|ASGD3|FKHL7|FREAC-3|FREAC3|IGDA|IHG1|IRID1|RIEG3	forkhead box C1	1.117	4.83935e-07	0.00081285
GO:0005829	cytosol	PMM2	CDG1|CDG1a|CDGS|PMI|PMI1|PMM 2	phosphomannomutase 2	1.117	4.83935e-07	0.00081285
GO:0005829	cytosol	MEX3A	MEX-3A|RKHD4	mex-3 RNA binding family member A	1.117	4.83935e-07	0.00081285
GO:0005829	cytosol	PPP3CB	CALNA2|CALNB|CNA2|PP2Bbeta	protein phosphatase 3 catalytic subunit beta	1.117	4.83935e-07	0.00081285
GO:0005829	cytosol	LCP1	CP64|HEL-S-37|L-PLASTIN|LC64P|LPL|PLS2	lymphocyte cytosolic protein 1	1.117	4.83935e-07	0.00081285
GO:0005829	cytosol	LPIN2	-	lipin 2	1.117	4.83935e-07	0.00081285
GO:0005829	cytosol	PHLDA1	DT1P1B11|PHRIP|TDAG51	pleckstrin homology like domain family A member 1	1.117	4.83935e-07	0.00081285
GO:0005829	cytosol	ORC1	HSORC1|ORC1L|PARC1	origin recognition complex subunit 1	1.117	4.83935e-07	0.00081285
GO:0005829	cytosol	PDPK1	PDK1|PDPK2|PDPK2P|PRO0461	3-phosphoinositide dependent protein kinase 1	1.117	4.83935e-07	0.00081285
GO:0005829	cytosol	PRKAR1B	PRKAR1	protein kinase cAMP-dependent type I regulatory subunit beta	1.117	4.83935e-07	0.00081285
GO:0005829	cytosol	SHB	bA3J10.2	SH2 domain containing adaptor protein B	1.117	4.83935e-07	0.00081285
GO:0005829	cytosol	LARP4	PP13296	La ribonucleoprotein domain family member 4	1.117	4.83935e-07	0.00081285
GO:0005829	cytosol	JAZF1	TIP27|ZNF802	JAZF zinc finger 1	1.117	4.83935e-07	0.00081285
GO:0005829	cytosol	ACBD6	-	acyl-CoA binding domain containing 6	1.117	4.83935e-07	0.00081285
GO:0005829	cytosol	SPRED1	NFLS|PPP1R147|hSpred1|spred-1	sprouty related EVH1 domain containing 1	1.117	4.83935e-07	0.00081285
GO:0005829	cytosol	REL	C-Rel	REL proto-oncogene, NF-kB subunit	1.117	4.83935e-07	0.00081285
GO:0005829	cytosol	QPRT	HEL-S-90n|QPRTase	quinolinate phosphoribosyltransferase	1.117	4.83935e-07	0.00081285
GO:0005829	cytosol	EMP2	XMP	epithelial membrane protein 2	1.117	4.83935e-07	0.00081285
GO:0005829	cytosol	FPGS	-	folylpolyglutamate synthase	1.117	4.83935e-07	0.00081285
GO:0005829	cytosol	SHC2	SCK|SHCB|SLI	SHC adaptor protein 2	1.117	4.83935e-07	0.00081285
GO:0005829	cytosol	TFAM	MTDPS15|MTTF1|MTTFA|TCF6|TCF6L1|TCF6L2|TCF6L3	transcription factor A, mitochondrial	1.117	4.83935e-07	0.00081285
GO:0005829	cytosol	NMT2	-	N-myristoyltransferase 2	1.117	4.83935e-07	0.00081285
GO:0005829	cytosol	ARHGEF17	P164RHOGEF|RHOGEF17|TEM4|p164-RhoGEF	Rho guanine nucleotide exchange factor 17	1.117	4.83935e-07	0.00081285
GO:0005829	cytosol	LHPP	HDHD2B	phospholysine phosphohistidine inorganic pyrophosphate phosphatase	1.117	4.83935e-07	0.00081285
GO:0005829	cytosol	RAP1A	C21KG|G-22K|KREV-1|KREV1|RAP1|SMGP21	RAP1A, member of RAS oncogene family	1.117	4.83935e-07	0.00081285
GO:0005829	cytosol	CORO7	0610011B16Rik|CRN7|POD1	coronin 7	1.117	4.83935e-07	0.00081285
GO:0005829	cytosol	NUDT4	DIPP2|DIPP2alpha|DIPP2beta|HDCMB47P	nudix hydrolase 4	1.117	4.83935e-07	0.00081285
GO:0005829	cytosol	LANCL2	GPR69B|TASP	LanC like 2	1.117	4.83935e-07	0.00081285
GO:0005829	cytosol	APPL1	APPL|DIP13alpha|MODY14	adaptor protein, phosphotyrosine interacting with PH domain and leucine zipper 1	1.117	4.83935e-07	0.00081285
GO:0005829	cytosol	CTU1	ATPBD3|NCS6	cytosolic thiouridylase subunit 1	1.117	4.83935e-07	0.00081285
GO:0005829	cytosol	NCS1	FLUP|FREQ	neuronal calcium sensor 1	1.117	4.83935e-07	0.00081285
GO:0005829	cytosol	IGF2BP2	IMP-2|IMP2|VICKZ2	insulin like growth factor 2 mRNA binding protein 2	1.117	4.83935e-07	0.00081285
GO:0005829	cytosol	GSTO2	GSTO 2-2|bA127L20.1	glutathione S-transferase omega 2	1.117	4.83935e-07	0.00081285
GO:0005829	cytosol	RNF126	-	ring finger protein 126	1.117	4.83935e-07	0.00081285
GO:0005829	cytosol	ANKS1B	AIDA|AIDA-1|ANKS2|EB-1|EB1|cajalin-2	ankyrin repeat and sterile alpha motif domain containing 1B	1.117	4.83935e-07	0.00081285
GO:0005829	cytosol	GMIP	ARHGAP46	GEM interacting protein	1.117	4.83935e-07	0.00081285
GO:0005829	cytosol	TAGLN2	HA1756	transgelin 2	1.117	4.83935e-07	0.00081285
GO:0005829	cytosol	CCT4	CCT-DELTA|Cctd|SRB	chaperonin containing TCP1 subunit 4	1.117	4.83935e-07	0.00081285
GO:0005829	cytosol	TBC1D10B	EPI64B|FP2461	TBC1 domain family member 10B	1.117	4.83935e-07	0.00081285
GO:0005829	cytosol	GNAZ	gz-alpha	G protein subunit alpha z	1.117	4.83935e-07	0.00081285
GO:0005829	cytosol	KLC1	KLC|KNS2|KNS2A	kinesin light chain 1	1.117	4.83935e-07	0.00081285
GO:0005829	cytosol	HSD17B13	HMFN0376|NIIL497|SCDR9|SDR16C3	hydroxysteroid 17-beta dehydrogenase 13	1.117	4.83935e-07	0.00081285
GO:0005829	cytosol	BIRC3	AIP1|API2|CIAP2|HAIP1|HIAP1|MALT2|MIHC|RNF49|c-IAP2	baculoviral IAP repeat containing 3	1.117	4.83935e-07	0.00081285
GO:0005829	cytosol	SPRY1	hSPRY1	sprouty RTK signaling antagonist 1	1.117	4.83935e-07	0.00081285
GO:0005829	cytosol	FNBP1L	C1orf39|TOCA1	formin binding protein 1 like	1.117	4.83935e-07	0.00081285
GO:0005829	cytosol	ATXN3	AT3|ATX3|JOS|MJD|MJD1|SCA3	ataxin 3	1.117	4.83935e-07	0.00081285
GO:0005829	cytosol	CEP63	SCKL6	centrosomal protein 63	1.117	4.83935e-07	0.00081285
GO:0005829	cytosol	UPF1	HUPF1|NORF1|RENT1|pNORF1|smg-2	UPF1, RNA helicase and ATPase	1.117	4.83935e-07	0.00081285
GO:0005829	cytosol	SCLY	SCL|hSCL	selenocysteine lyase	1.117	4.83935e-07	0.00081285
GO:0005829	cytosol	DBNL	ABP1|HIP-55|HIP55|SH3P7	drebrin like	1.117	4.83935e-07	0.00081285
GO:0005829	cytosol	EPS15L1	EPS15R	epidermal growth factor receptor pathway substrate 15 like 1	1.117	4.83935e-07	0.00081285
GO:0005829	cytosol	RALGDS	RGDS|RGF|RalGEF	ral guanine nucleotide dissociation stimulator	1.117	4.83935e-07	0.00081285
GO:0005829	cytosol	GRB10	GRB-IR|Grb-10|IRBP|MEG1|RSS	growth factor receptor bound protein 10	1.117	4.83935e-07	0.00081285
GO:0005829	cytosol	THEM4	CTMP	thioesterase superfamily member 4	1.117	4.83935e-07	0.00081285
GO:0005829	cytosol	CEP78	C9orf81|CRDHL|IP63	centrosomal protein 78	1.117	4.83935e-07	0.00081285
GO:0005829	cytosol	UBE2M	UBC-RS2|UBC12|hUbc12	ubiquitin conjugating enzyme E2 M	1.117	4.83935e-07	0.00081285
GO:0005829	cytosol	SNAP29	CEDNIK|SNAP-29	synaptosome associated protein 29	1.117	4.83935e-07	0.00081285
GO:0005829	cytosol	PPP6C	PP6|PP6C	protein phosphatase 6 catalytic subunit	1.117	4.83935e-07	0.00081285
GO:0005829	cytosol	AMOTL1	JEAP	angiomotin like 1	1.117	4.83935e-07	0.00081285
GO:0005829	cytosol	PADI2	PAD-H19|PAD2|PDI2	peptidyl arginine deiminase 2	1.117	4.83935e-07	0.00081285
GO:0005829	cytosol	ITPKB	IP3-3KB|IP3K|IP3K-B|IP3KB|PIG37	inositol-trisphosphate 3-kinase B	1.117	4.83935e-07	0.00081285
GO:0005829	cytosol	ARPC2	ARC34|PNAS-139|PRO2446|p34-Arc	actin related protein 2/3 complex subunit 2	1.117	4.83935e-07	0.00081285
GO:0005829	cytosol	GRK5	GPRK5	G protein-coupled receptor kinase 5	1.117	4.83935e-07	0.00081285
GO:0005829	cytosol	PPP2CA	PP2Ac|PP2CA|PP2Calpha|RP-C	protein phosphatase 2 catalytic subunit alpha	1.117	4.83935e-07	0.00081285
GO:0005829	cytosol	TDRP	C8orf42|Inm01|TDRP1|TDRP2	testis development related protein	1.117	4.83935e-07	0.00081285
GO:0005829	cytosol	ACOT11	BFIT|STARD14|THEA|THEM1	acyl-CoA thioesterase 11	1.117	4.83935e-07	0.00081285
GO:0005829	cytosol	MGRN1	RNF156	mahogunin ring finger 1	1.117	4.83935e-07	0.00081285
GO:0005829	cytosol	SYK	p72-Syk	spleen associated tyrosine kinase	1.117	4.83935e-07	0.00081285
GO:0005829	cytosol	UMPS	OPRT	uridine monophosphate synthetase	1.117	4.83935e-07	0.00081285
GO:0005829	cytosol	WASF2	IMD2|SCAR2|WASF4|WAVE2|dJ393P12.2	WAS protein family member 2	1.117	4.83935e-07	0.00081285
GO:0005829	cytosol	CABYR	CABYRa|CABYRc|CABYRc/d|CABYRe|CBP86|CT88|FSP-2|FSP2	calcium binding tyrosine phosphorylation regulated	1.117	4.83935e-07	0.00081285
GO:0005829	cytosol	WT1	AWT1|EWS-WT1|GUD|NPHS4|WAGR|WIT-2|WT33	Wilms tumor 1	1.117	4.83935e-07	0.00081285
GO:0005829	cytosol	NF2	ACN|BANF|SCH	neurofibromin 2	1.117	4.83935e-07	0.00081285
GO:0005829	cytosol	PARP10	ARTD10	poly(ADP-ribose) polymerase family member 10	1.117	4.83935e-07	0.00081285
GO:0005829	cytosol	FAM13A	ARHGAP48|FAM13A1	family with sequence similarity 13 member A	1.117	4.83935e-07	0.00081285
GO:0005829	cytosol	GLYR1	BM045|HIBDL|N-PAC|NP60	glyoxylate reductase 1 homolog	1.117	4.83935e-07	0.00081285
GO:0005829	cytosol	RAPGEF1	C3G|GRF2	Rap guanine nucleotide exchange factor 1	1.117	4.83935e-07	0.00081285
GO:0005829	cytosol	FXR2	FMR1L2|FXR2P	FMR1 autosomal homolog 2	1.117	4.83935e-07	0.00081285
GO:0005829	cytosol	CCND1	BCL1|D11S287E|PRAD1|U21B31	cyclin D1	1.117	4.83935e-07	0.00081285
GO:0005829	cytosol	ARHGAP30	-	Rho GTPase activating protein 30	1.117	4.83935e-07	0.00081285
GO:0005829	cytosol	APOC2	APO-CII|APOC-II	apolipoprotein C2	1.117	4.83935e-07	0.00081285
GO:0005829	cytosol	TPPP	TPPP/p25|TPPP1|p24|p25|p25alpha	tubulin polymerization promoting protein	1.117	4.83935e-07	0.00081285
GO:0005829	cytosol	PLA2G16	AdPLA|H-REV107-1|HRASLS3|HREV107|HREV107-1|HREV107-3|HRSL3	phospholipase A2 group XVI	1.117	4.83935e-07	0.00081285
GO:0005829	cytosol	SHANK1	SPANK-1|SSTRIP|synamon	SH3 and multiple ankyrin repeat domains 1	1.117	4.83935e-07	0.00081285
GO:0005829	cytosol	FKBP8	FKBP38|FKBPr38	FK506 binding protein 8	1.117	4.83935e-07	0.00081285
GO:0005829	cytosol	BAD	BBC2|BCL2L8	BCL2 associated agonist of cell death	1.117	4.83935e-07	0.00081285
GO:0005829	cytosol	AP1B1	ADTB1|AP105A|BAM22|CLAPB2	adaptor related protein complex 1 beta 1 subunit	1.117	4.83935e-07	0.00081285
GO:0005829	cytosol	ATG2A	-	autophagy related 2A	1.117	4.83935e-07	0.00081285
GO:0005829	cytosol	RASSF2	CENP-34|RASFADIN	Ras association domain family member 2	1.117	4.83935e-07	0.00081285
GO:0005829	cytosol	PIP4K2B	PI5P4KB|PIP5K2B|PIP5KIIB|PIP5KIIbeta|PIP5P4KB	phosphatidylinositol-5-phosphate 4-kinase type 2 beta	1.117	4.83935e-07	0.00081285
GO:0005829	cytosol	CCDC8	3M3|PPP1R20|p90	coiled-coil domain containing 8	1.117	4.83935e-07	0.00081285
GO:0005829	cytosol	DTX1	hDx-1	deltex E3 ubiquitin ligase 1	1.117	4.83935e-07	0.00081285
GO:0005829	cytosol	LGALS8	Gal-8|PCTA-1|PCTA1|Po66-CBP	galectin 8	1.117	4.83935e-07	0.00081285
GO:0005829	cytosol	COPG1	COPG	coatomer protein complex subunit gamma 1	1.117	4.83935e-07	0.00081285
GO:0005829	cytosol	TBC1D14	-	TBC1 domain family member 14	1.117	4.83935e-07	0.00081285
GO:0005829	cytosol	RPH3A	-	rabphilin 3A	1.117	4.83935e-07	0.00081285
GO:0005829	cytosol	POLA2	-	DNA polymerase alpha 2, accessory subunit	1.117	4.83935e-07	0.00081285
GO:0005829	cytosol	PAX5	ALL3|BSAP	paired box 5	1.117	4.83935e-07	0.00081285
GO:0005829	cytosol	PSMA5	PSC5|ZETA	proteasome subunit alpha 5	1.117	4.83935e-07	0.00081285
[truncated: 15,326 more rows]

## Sheet: Down_miRNA_GO_Enrichment
GO_ID	GO_Name	Population_mapped_id	Study_mapped_id	Enrichment	P_value	FDR
GO:0043194	axon initial segment	10	4	12.385	0.000193711	0.221804
GO:0033268	node of Ranvier	14	4	8.846	0.000832827	0.221804
GO:0045121	membrane raft	202	15	2.299	0.00241813	0.265022
GO:0043025	neuronal cell body	304	19	1.935	0.00484824	0.265022
GO:0070522	ERCC4-ERCC1 complex	4	2	15.481	0.00598378	0.265022
GO:0030054	cell junction	476	26	1.691	0.00664014	0.265022
GO:0005887	integral component of plasma membrane	1438	63	1.356	0.00820534	0.265022
GO:0030018	Z disc	110	9	2.533	0.00930587	0.265022
GO:0001741	XY body	14	3	6.635	0.00935225	0.265022
GO:0005921	gap junction	16	3	5.805	0.0137156	0.265022
GO:0016010	dystrophin-associated glycoprotein complex	16	3	5.805	0.0137156	0.265022
GO:0030425	dendrite	337	19	1.746	0.0137456	0.265022
GO:0045202	synapse	159	11	2.142	0.0143147	0.265022
GO:0045211	postsynaptic membrane	207	13	1.944	0.0172677	0.265022
GO:0005901	caveola	65	6	2.858	0.018277	0.265022
GO:0043231	intracellular membrane-bounded organelle	596	29	1.507	0.0190782	0.265022
GO:0031463	Cul3-RING ubiquitin ligase complex	67	6	2.773	0.020933	0.265022
GO:0043235	receptor complex	127	9	2.194	0.0220741	0.265022
GO:0008076	voltage-gated potassium channel complex	88	7	2.463	0.0236894	0.265022
GO:0035869	ciliary transition zone	20	3	4.644	0.025385	0.265022
GO:0000139	Golgi membrane	590	28	1.469	0.0278683	0.265022
GO:0031618	nuclear pericentric heterochromatin	9	2	6.881	0.0322501	0.265022
GO:0000153	cytoplasmic ubiquitin ligase complex	1	1	30.962	0.0322973	0.265022
GO:0005767	secondary lysosome	1	1	30.962	0.0322973	0.265022
GO:0005940	septin ring	1	1	30.962	0.0322973	0.265022
GO:0030128	clathrin coat of endocytic vesicle	1	1	30.962	0.0322973	0.265022
GO:0032173	septin collar	1	1	30.962	0.0322973	0.265022
GO:0034359	mature chylomicron	1	1	30.962	0.0322973	0.265022
GO:0034360	chylomicron remnant	1	1	30.962	0.0322973	0.265022
GO:0038037	G-protein coupled receptor dimeric complex	1	1	30.962	0.0322973	0.265022
GO:0038038	G-protein coupled receptor homodimeric complex	1	1	30.962	0.0322973	0.265022
GO:0045263	proton-transporting ATP synthase complex, coupling factor F(o)	1	1	30.962	0.0322973	0.265022
GO:0070722	Tle3-Aes complex	1	1	30.962	0.0322973	0.265022
GO:0071007	U2-type catalytic step 2 spliceosome	1	1	30.962	0.0322973	0.265022
GO:0097442	CA3 pyramidal cell dendrite	1	1	30.962	0.0322973	0.265022
GO:1990425	ryanodine receptor complex	1	1	30.962	0.0322973	0.265022
GO:1990843	subsarcolemmal mitochondrion	1	1	30.962	0.0322973	0.265022
GO:1990844	interfibrillar mitochondrion	1	1	30.962	0.0322973	0.265022
GO:0030424	axon	228	13	1.765	0.0344484	0.27901
GO:0010494	cytoplasmic stress granule	40	4	3.096	0.0393471	0.298688
GO:0016605	PML body	98	7	2.212	0.039387	0.298688
GO:0032590	dendrite membrane	10	2	6.192	0.039464	0.298688
GO:0097038	perinuclear endoplasmic reticulum	10	2	6.192	0.039464	0.298688
GO:0009898	cytoplasmic side of plasma membrane	42	4	2.949	0.0458508	0.298688
GO:0016442	RISC complex	11	2	5.63	0.0472212	0.298688
GO:0035631	CD40 receptor complex	11	2	5.63	0.0472212	0.298688
GO:0005925	focal adhesion	392	19	1.501	0.0523285	0.298688
GO:0032433	filopodium tip	12	2	5.16	0.0554794	0.298688
GO:0036038	MKS complex	12	2	5.16	0.0554794	0.298688
GO:0042383	sarcolemma	85	6	2.186	0.0569346	0.298688
GO:0012505	endomembrane system	107	7	2.026	0.0582908	0.298688
GO:0043204	perikaryon	108	7	2.007	0.0606842	0.298688
GO:0000152	nuclear ubiquitin ligase complex	2	1	15.481	0.0635532	0.298688
GO:0002945	cyclin K-CDK13 complex	2	1	15.481	0.0635532	0.298688
GO:0005668	RNA polymerase transcription factor SL1 complex	2	1	15.481	0.0635532	0.298688
GO:0015934	large ribosomal subunit	2	1	15.481	0.0635532	0.298688
GO:0016935	glycine-gated chloride channel complex	2	1	15.481	0.0635532	0.298688
GO:0030055	cell-substrate junction	2	1	15.481	0.0635532	0.298688
GO:0030427	site of polarized growth	2	1	15.481	0.0635532	0.298688
GO:0032301	MutSalpha complex	2	1	15.481	0.0635532	0.298688
GO:0032302	MutSbeta complex	2	1	15.481	0.0635532	0.298688
GO:0034066	RIC1-RGP1 guanyl-nucleotide exchange factor complex	2	1	15.481	0.0635532	0.298688
GO:0034665	integrin alpha1-beta1 complex	2	1	15.481	0.0635532	0.298688
GO:0034681	integrin alpha11-beta1 complex	2	1	15.481	0.0635532	0.298688
GO:0036117	hyaluranon cable	2	1	15.481	0.0635532	0.298688
GO:0048269	methionine adenosyltransferase complex	2	1	15.481	0.0635532	0.298688
GO:0072534	perineuronal net	2	1	15.481	0.0635532	0.298688
GO:0072536	interleukin-23 receptor complex	2	1	15.481	0.0635532	0.298688
GO:0072563	endothelial microparticle	2	1	15.481	0.0635532	0.298688
GO:0090571	RNA polymerase II transcription repressor complex	2	1	15.481	0.0635532	0.298688
GO:0098855	HCN channel complex	2	1	15.481	0.0635532	0.298688
GO:0099512	supramolecular fiber	2	1	15.481	0.0635532	0.298688
GO:0097440	apical dendrite	13	2	4.763	0.064198	0.298688
GO:0005791	rough endoplasmic reticulum	48	4	2.58	0.0687099	0.316538
GO:0016021	integral component of membrane	3571	130	1.127	0.0697636	0.320605
GO:0030140	trans-Golgi network transport vesicle	14	2	4.423	0.073339	0.32905
GO:0045178	basal part of cell	14	2	4.423	0.073339	0.32905
GO:0043005	neuron projection	232	12	1.601	0.0742294	0.32905
GO:0042995	cell projection	71	5	2.18	0.0792972	0.32905
GO:0005811	lipid particle	72	5	2.15	0.0830743	0.32905
GO:0030426	growth cone	117	7	1.852	0.0849044	0.32905
GO:0070821	tertiary granule membrane	73	5	2.121	0.0869449	0.32905
GO:0005794	Golgi apparatus	828	34	1.271	0.0904216	0.32905
GO:0001673	male germ cell nucleus	16	2	3.87	0.0927446	0.32905
GO:0000110	nucleotide-excision repair factor 1 complex	3	1	10.321	0.0938012	0.32905
GO:0005594	collagen type IX trimer	3	1	10.321	0.0938012	0.32905
GO:0005967	mitochondrial pyruvate dehydrogenase complex	3	1	10.321	0.0938012	0.32905
GO:0019908	nuclear cyclin-dependent protein kinase holoenzyme complex	3	1	10.321	0.0938012	0.32905
GO:0033557	Slx1-Slx4 complex	3	1	10.321	0.0938012	0.32905
GO:0042721	mitochondrial inner membrane protein insertion complex	3	1	10.321	0.0938012	0.32905
GO:0044545	NSL complex	3	1	10.321	0.0938012	0.32905
GO:0071006	U2-type catalytic step 1 spliceosome	3	1	10.321	0.0938012	0.32905
GO:0097441	basilar dendrite	3	1	10.321	0.0938012	0.32905
GO:0097454	Schwann cell microvillus	3	1	10.321	0.0938012	0.32905
GO:1904115	axon cytoplasm	35	3	2.654	0.102619	0.348019
GO:0031092	platelet alpha granule membrane	17	2	3.643	0.102942	0.348019
GO:0001650	fibrillar center	125	7	1.734	0.110446	0.348019
GO:1902711	GABA-A receptor complex	18	2	3.44	0.113428	0.348019
GO:0015629	actin cytoskeleton	201	10	1.54	0.117217	0.348019
GO:0005581	collagen trimer	58	4	2.135	0.11731	0.348019
GO:0009897	external side of plasma membrane	202	10	1.533	0.119992	0.348019
GO:0000109	nucleotide-excision repair complex	4	1	7.741	0.123074	0.348019
GO:0016013	syntrophin complex	4	1	7.741	0.123074	0.348019
GO:0034363	intermediate-density lipoprotein particle	4	1	7.741	0.123074	0.348019
GO:0035985	senescence-associated heterochromatin focus	4	1	7.741	0.123074	0.348019
GO:0044292	dendrite terminus	4	1	7.741	0.123074	0.348019
GO:0097361	CIA complex	4	1	7.741	0.123074	0.348019
GO:0097413	Lewy body	4	1	7.741	0.123074	0.348019
GO:0097524	sperm plasma membrane	4	1	7.741	0.123074	0.348019
GO:0043034	costamere	19	2	3.259	0.124173	0.348019
GO:0005768	endosome	230	11	1.481	0.126805	0.354599
GO:0005622	intracellular	525	22	1.297	0.129225	0.360561
GO:0031090	organelle membrane	83	5	1.865	0.130566	0.363654
GO:0000159	protein phosphatase type 2A complex	21	2	2.949	0.146332	0.370357
GO:0005697	telomerase holoenzyme complex	21	2	2.949	0.146332	0.370357
GO:0032839	dendrite cytoplasm	21	2	2.949	0.146332	0.370357
GO:0016469	proton-transporting two-sector ATPase complex	5	1	6.192	0.151402	0.370357
GO:0017059	serine C-palmitoyltransferase complex	5	1	6.192	0.151402	0.370357
GO:0033010	paranodal junction	5	1	6.192	0.151402	0.370357
GO:0042719	mitochondrial intermembrane space protein transporter complex	5	1	6.192	0.151402	0.370357
GO:0044300	cerebellar mossy fiber	5	1	6.192	0.151402	0.370357
GO:0048476	Holliday junction resolvase complex	5	1	6.192	0.151402	0.370357
GO:0070552	BRISC complex	5	1	6.192	0.151402	0.370357
GO:0071817	MMXD complex	5	1	6.192	0.151402	0.370357
GO:0097165	nuclear stress granule	5	1	6.192	0.151402	0.370357
GO:0005667	transcription factor complex	189	9	1.474	0.159318	0.385198
GO:0071013	catalytic step 2 spliceosome	89	5	1.739	0.160658	0.388188
GO:0030133	transport vesicle	92	5	1.683	0.176666	0.393292
GO:0016012	sarcoglycan complex	6	1	5.16	0.178817	0.393292
GO:0031105	septin complex	6	1	5.16	0.178817	0.393292
GO:0033180	proton-transporting V-type ATPase, V1 domain	6	1	5.16	0.178817	0.393292
GO:0034388	Pwp2p-containing subcomplex of 90S preribosome	6	1	5.16	0.178817	0.393292
GO:0035068	micro-ribonucleoprotein complex	6	1	5.16	0.178817	0.393292
GO:0035749	myelin sheath adaxonal region	6	1	5.16	0.178817	0.393292
GO:0061617	MICOS complex	6	1	5.16	0.178817	0.393292
GO:0070937	CRD-mediated mRNA stability complex	6	1	5.16	0.178817	0.393292
GO:0071204	histone pre-mRNA 3'end processing complex	6	1	5.16	0.178817	0.393292
GO:0097227	sperm annulus	6	1	5.16	0.178817	0.393292
GO:0043234	protein complex	384	16	1.29	0.180556	0.395027
GO:0044322	endoplasmic reticulum quality control compartment	24	2	2.58	0.18087	0.395027
GO:0016607	nuclear speck	359	15	1.294	0.187294	0.406925
GO:0008305	integrin complex	25	2	2.477	0.19264	0.413118
GO:0036464	cytoplasmic ribonucleoprotein granule	25	2	2.477	0.19264	0.413118
GO:0031226	intrinsic component of plasma membrane	26	2	2.382	0.204505	0.413118
GO:0005683	U7 snRNP	7	1	4.423	0.205347	0.413118
GO:0030868	smooth endoplasmic reticulum membrane	7	1	4.423	0.205347	0.413118
GO:0031931	TORC1 complex	7	1	4.423	0.205347	0.413118
GO:0032593	insulin-responsive compartment	7	1	4.423	0.205347	0.413118
GO:0042788	polysomal ribosome	7	1	4.423	0.205347	0.413118
GO:0070531	BRCA1-A complex	7	1	4.423	0.205347	0.413118
GO:0070578	RISC-loading complex	7	1	4.423	0.205347	0.413118
GO:0071141	SMAD protein complex	7	1	4.423	0.205347	0.413118
GO:0097197	tetraspanin-enriched microdomain	7	1	4.423	0.205347	0.413118
GO:0005886	plasma membrane	4249	146	1.064	0.206714	0.415645
GO:0034707	chloride channel complex	49	3	1.896	0.210189	0.421953
GO:0098794	postsynapse	27	2	2.294	0.216448	0.427818
GO:0019005	SCF ubiquitin ligase complex	50	3	1.858	0.218663	0.427818
GO:0000794	condensed nuclear chromosome	28	2	2.212	0.228449	0.427818
GO:0000439	core TFIIH complex	8	1	3.87	0.231022	0.427818
GO:0008024	cyclin/CDK positive transcription elongation factor complex	8	1	3.87	0.231022	0.427818
GO:0008074	guanylate cyclase complex, soluble	8	1	3.87	0.231022	0.427818
GO:0031209	SCAR complex	8	1	3.87	0.231022	0.427818
GO:0043190	ATP-binding cassette (ABC) transporter complex	8	1	3.87	0.231022	0.427818
GO:0043196	varicosity	8	1	3.87	0.231022	0.427818
GO:0070852	cell body fiber	8	1	3.87	0.231022	0.427818
GO:0031526	brush border membrane	52	3	1.786	0.235812	0.435399
GO:0000151	ubiquitin ligase complex	104	5	1.489	0.24589	0.44401
GO:0001669	acrosomal vesicle	79	4	1.568	0.25164	0.44401
GO:0000930	gamma-tubulin complex	9	1	3.44	0.255868	0.44401
GO:0005740	mitochondrial envelope	9	1	3.44	0.255868	0.44401
GO:0016281	eukaryotic translation initiation factor 4F complex	9	1	3.44	0.255868	0.44401
GO:0022626	cytosolic ribosome	9	1	3.44	0.255868	0.44401
GO:0031045	dense core granule	9	1	3.44	0.255868	0.44401
GO:0031095	platelet dense tubular network membrane	9	1	3.44	0.255868	0.44401
GO:0031253	cell projection membrane	9	1	3.44	0.255868	0.44401
GO:0032426	stereocilium tip	9	1	3.44	0.255868	0.44401
GO:0043596	nuclear replication fork	9	1	3.44	0.255868	0.44401
GO:0035861	site of double-strand break	31	2	1.998	0.264654	0.45693
GO:0005654	nucleoplasm	2974	102	1.062	0.266628	0.459914
GO:0005743	mitochondrial inner membrane	415	16	1.194	0.268927	0.463668
GO:0009986	cell surface	532	20	1.164	0.273914	0.464458
GO:0016529	sarcoplasmic reticulum	32	2	1.935	0.276741	0.464458
GO:0001527	microfibril	10	1	3.096	0.279913	0.464458
GO:0008385	IkappaB kinase complex	10	1	3.096	0.279913	0.464458
GO:0031464	Cul4A-RING E3 ubiquitin ligase complex	10	1	3.096	0.279913	0.464458
GO:0061700	GATOR2 complex	10	1	3.096	0.279913	0.464458
GO:0072546	ER membrane protein complex	10	1	3.096	0.279913	0.464458
GO:0000790	nuclear chromatin	192	8	1.29	0.281637	0.466905
GO:0005795	Golgi stack	33	2	1.877	0.288815	0.476069
GO:0032391	photoreceptor connecting cilium	33	2	1.877	0.288815	0.476069
GO:0005788	endoplasmic reticulum lumen	194	8	1.277	0.29101	0.478709
GO:0005902	microvillus	59	3	1.574	0.297274	0.478709
GO:0005578	proteinaceous extracellular matrix	253	10	1.224	0.30234	0.478709
GO:0002116	semaphorin receptor complex	11	1	2.815	0.303183	0.478709
GO:0005885	Arp2/3 protein complex	11	1	2.815	0.303183	0.478709
GO:0016471	vacuolar proton-transporting V-type ATPase complex	11	1	2.815	0.303183	0.478709
GO:0017146	NMDA selective glutamate receptor complex	11	1	2.815	0.303183	0.478709
GO:0019031	viral envelope	11	1	2.815	0.303183	0.478709
GO:0031462	Cul2-RING ubiquitin ligase complex	11	1	2.815	0.303183	0.478709
GO:0033270	paranode region of axon	11	1	2.815	0.303183	0.478709
GO:0034663	endoplasmic reticulum chaperone complex	11	1	2.815	0.303183	0.478709
GO:0036513	Derlin-1 retrotranslocation complex	11	1	2.815	0.303183	0.478709
GO:0043220	Schmidt-Lanterman incisure	11	1	2.815	0.303183	0.478709
GO:0097504	Gemini of coiled bodies	11	1	2.815	0.303183	0.478709
GO:1990909	Wnt signalosome	11	1	2.815	0.303183	0.478709
GO:0005783	endoplasmic reticulum	840	30	1.106	0.310258	0.489264
GO:0008180	COP9 signalosome	35	2	1.769	0.31288	0.491744
GO:0035580	specific granule lumen	62	3	1.498	0.323956	0.493885
GO:0001917	photoreceptor inner segment	36	2	1.72	0.324849	0.493885
GO:0016592	mediator complex	36	2	1.72	0.324849	0.493885
GO:0001931	uropod	12	1	2.58	0.325701	0.493885
GO:0005774	vacuolar membrane	12	1	2.58	0.325701	0.493885
GO:0005845	mRNA cap binding complex	12	1	2.58	0.325701	0.493885
GO:0010369	chromocenter	12	1	2.58	0.325701	0.493885
GO:0017119	Golgi transport complex	12	1	2.58	0.325701	0.493885
GO:0031672	A band	12	1	2.58	0.325701	0.493885
GO:0031932	TORC2 complex	12	1	2.58	0.325701	0.493885
GO:0033391	chromatoid body	12	1	2.58	0.325701	0.493885
GO:0060077	inhibitory synapse	12	1	2.58	0.325701	0.493885
GO:0070971	endoplasmic reticulum exit site	12	1	2.58	0.325701	0.493885
GO:0005737	cytoplasm	3936	132	1.038	0.32601	0.494155
GO:0043209	myelin sheath	145	6	1.281	0.327462	0.496155
GO:0035578	azurophil granule lumen	91	4	1.361	0.338819	0.509819
GO:0035579	specific granule membrane	91	4	1.361	0.338819	0.509819
GO:0000974	Prp19 complex	13	1	2.382	0.347493	0.509819
GO:0005675	holo TFIIH complex	13	1	2.382	0.347493	0.509819
GO:0016580	Sin3 complex	13	1	2.382	0.347493	0.509819
GO:0032797	SMN complex	13	1	2.382	0.347493	0.509819
GO:0042627	chylomicron	13	1	2.382	0.347493	0.509819
GO:0042641	actomyosin	13	1	2.382	0.347493	0.509819
GO:0031252	cell leading edge	38	2	1.63	0.348614	0.510266
GO:0031234	extrinsic component of cytoplasmic side of plasma membrane	66	3	1.407	0.359513	0.523623
GO:0043195	terminal bouton	66	3	1.407	0.359513	0.523623
GO:0030315	T-tubule	39	2	1.588	0.360392	0.523623
GO:0005815	microtubule organizing center	152	6	1.222	0.367742	0.52395
GO:0001518	voltage-gated sodium channel complex	14	1	2.212	0.368582	0.52395
GO:0015935	small ribosomal subunit	14	1	2.212	0.368582	0.52395
GO:0030285	integral component of synaptic vesicle membrane	14	1	2.212	0.368582	0.52395
GO:0031011	Ino80 complex	14	1	2.212	0.368582	0.52395
GO:0034362	low-density lipoprotein particle	14	1	2.212	0.368582	0.52395
GO:0030175	filopodium	68	3	1.366	0.377202	0.534179
GO:0005856	cytoskeleton	332	12	1.119	0.386778	0.537675
GO:0005662	DNA replication factor A complex	15	1	2.064	0.38899	0.537675
GO:0005798	Golgi-associated vesicle	15	1	2.064	0.38899	0.537675
GO:0031083	BLOC-1 complex	15	1	2.064	0.38899	0.537675
GO:0044306	neuron projection terminus	15	1	2.064	0.38899	0.537675
GO:0071004	U2-type prespliceosome	15	1	2.064	0.38899	0.537675
GO:0045177	apical part of cell	70	3	1.327	0.394788	0.544478
GO:0016234	inclusion body	16	1	1.935	0.40874	0.550961
GO:0030532	small nuclear ribonucleoprotein complex	16	1	1.935	0.40874	0.550961
GO:0031904	endosome lumen	16	1	1.935	0.40874	0.550961
GO:0071682	endocytic vesicle lumen	16	1	1.935	0.40874	0.550961
GO:0080008	Cul4-RING E3 ubiquitin ligase complex	16	1	1.935	0.40874	0.550961
GO:0072686	mitotic spindle	44	2	1.407	0.417948	0.561154
GO:0000932	P-body	103	4	1.202	0.42689	0.564349
GO:0000307	cyclin-dependent protein kinase holoenzyme complex	17	1	1.821	0.427852	0.564349
GO:0005657	replication fork	17	1	1.821	0.427852	0.564349
GO:0005665	DNA-directed RNA polymerase II, core complex	17	1	1.821	0.427852	0.564349
GO:0005685	U1 snRNP	17	1	1.821	0.427852	0.564349
GO:0005852	eukaryotic translation initiation factor 3 complex	17	1	1.821	0.427852	0.564349
GO:0031143	pseudopodium	17	1	1.821	0.427852	0.564349
GO:0031527	filopodium membrane	17	1	1.821	0.427852	0.564349
GO:0034719	SMN-Sm protein complex	17	1	1.821	0.427852	0.564349
GO:0035371	microtubule plus-end	17	1	1.821	0.427852	0.564349
GO:0005912	adherens junction	45	2	1.376	0.429149	0.56467
GO:0043679	axon terminus	45	2	1.376	0.429149	0.56467
GO:0005911	cell-cell junction	163	6	1.14	0.431265	0.566659
GO:0016324	apical plasma membrane	284	10	1.09	0.435804	0.572222
GO:0000781	chromosome, telomeric region	46	2	1.346	0.440236	0.576225
GO:0022627	cytosolic small ribosomal subunit	46	2	1.346	0.440236	0.576225
GO:0060170	ciliary membrane	46	2	1.346	0.440236	0.576225
GO:0016020	membrane	1908	63	1.022	0.445727	0.576975
GO:0032809	neuronal cell body membrane	18	1	1.72	0.446347	0.576975
GO:0042101	T cell receptor complex	18	1	1.72	0.446347	0.576975
GO:0005840	ribosome	47	2	1.318	0.451203	0.582048
GO:0005929	cilium	167	6	1.112	0.454165	0.585667
GO:0000922	spindle pole	107	4	1.157	0.455689	0.58743
GO:0005789	endoplasmic reticulum membrane	870	29	1.032	0.457609	0.589702
GO:0005730	nucleolus	809	27	1.033	0.458437	0.590544
GO:0005634	nucleus	5065	165	1.009	0.46352	0.590544
GO:0001891	phagocytic cup	19	1	1.63	0.464246	0.590544
GO:0030992	intraciliary transport particle B	19	1	1.63	0.464246	0.590544
GO:0043197	dendritic spine	109	4	1.136	0.469909	0.597342
GO:0019898	extrinsic component of membrane	79	3	1.176	0.471901	0.599347
GO:0001750	photoreceptor outer segment	49	2	1.264	0.472765	0.599347
GO:0032154	cleavage furrow	49	2	1.264	0.472765	0.599347
GO:0030496	midbody	140	5	1.106	0.473966	0.600463
GO:0031225	anchored component of membrane	110	4	1.126	0.476968	0.604063
GO:0000792	heterochromatin	20	1	1.548	0.481567	0.604376
GO:0005771	multivesicular body	20	1	1.548	0.481567	0.604376
GO:0005839	proteasome core complex	20	1	1.548	0.481567	0.604376
GO:0005922	connexin complex	20	1	1.548	0.481567	0.604376
GO:0034361	very-low-density lipoprotein particle	20	1	1.548	0.481567	0.604376
GO:0016604	nuclear body	264	9	1.056	0.482205	0.604975
GO:0016323	basolateral plasma membrane	174	6	1.068	0.493676	0.616437
GO:0005871	kinesin complex	51	2	1.214	0.493807	0.616437
GO:0015030	Cajal body	51	2	1.214	0.493807	0.616437
GO:0005575	cellular_component	483	16	1.026	0.494845	0.617151
GO:0031307	integral component of mitochondrial outer membrane	21	1	1.474	0.498329	0.617151
GO:0031674	I band	21	1	1.474	0.498329	0.617151
GO:0031965	nuclear membrane	237	8	1.045	0.499995	0.619011
GO:0016328	lateral plasma membrane	53	2	1.168	0.51431	0.629752
GO:0030672	synaptic vesicle membrane	53	2	1.168	0.51431	0.629752
GO:0031528	microvillus membrane	22	1	1.407	0.514549	0.629752
GO:0042629	mast cell granule	22	1	1.407	0.514549	0.629752
GO:0005819	spindle	116	4	1.068	0.518507	0.634181
GO:0001726	ruffle	85	3	1.093	0.520759	0.636728
GO:0008021	synaptic vesicle	86	3	1.08	0.528662	0.641427
GO:0005640	nuclear outer membrane	23	1	1.346	0.530246	0.641427
GO:0005892	acetylcholine-gated channel complex	23	1	1.346	0.530246	0.641427
GO:0036126	sperm flagellum	23	1	1.346	0.530246	0.641427
GO:0097730	non-motile cilium	23	1	1.346	0.530246	0.641427
GO:0017053	transcriptional repressor complex	55	2	1.126	0.534255	0.644406
GO:0030173	integral component of Golgi membrane	55	2	1.126	0.534255	0.644406
GO:0098793	presynapse	55	2	1.126	0.534255	0.644406
GO:0005719	nuclear euchromatin	24	1	1.29	0.545437	0.65202
GO:0032993	protein-DNA complex	24	1	1.29	0.545437	0.65202
GO:0000786	nucleosome	89	3	1.044	0.551927	0.659149
GO:0043202	lysosomal lumen	89	3	1.044	0.551927	0.659149
GO:0019897	extrinsic component of plasma membrane	25	1	1.238	0.560137	0.663669
GO:0097546	ciliary base	25	1	1.238	0.560137	0.663669
GO:0005689	U12-type spliceosomal complex	26	1	1.191	0.574362	0.673031
GO:0031519	PcG protein complex	26	1	1.191	0.574362	0.673031
GO:0034451	centriolar satellite	26	1	1.191	0.574362	0.673031
GO:0030027	lamellipodium	158	5	0.98	0.581287	0.680303
GO:0005790	smooth endoplasmic reticulum	27	1	1.147	0.588128	0.683234
GO:0101003	ficolin-1-rich granule membrane	61	2	1.015	0.59065	0.685527
GO:0042734	presynaptic membrane	62	2	0.999	0.59954	0.692488
GO:0048786	presynaptic active zone	28	1	1.106	0.601449	0.692488
GO:0071339	MLL1 complex	28	1	1.106	0.601449	0.692488
GO:0036064	ciliary basal body	96	3	0.968	0.603466	0.694171
GO:0002102	podosome	29	1	1.068	0.61434	0.700662
GO:0005891	voltage-gated calcium channel complex	29	1	1.068	0.61434	0.700662
GO:0000784	nuclear chromosome, telomeric region	131	4	0.945	0.614793	0.700965
GO:0016363	nuclear matrix	100	3	0.929	0.631101	0.713916
GO:0031941	filamentous actin	31	1	0.999	0.638887	0.719226
GO:0030666	endocytic vesicle membrane	67	2	0.924	0.641802	0.721451
GO:0031093	platelet alpha granule lumen	67	2	0.924	0.641802	0.721451
GO:0031410	cytoplasmic vesicle	204	6	0.911	0.648655	0.726747
GO:0001772	immunological synapse	32	1	0.968	0.65057	0.726747
GO:0005875	microtubule associated complex	32	1	0.968	0.65057	0.726747
GO:0005777	peroxisome	103	3	0.902	0.650935	0.726747
GO:0005643	nuclear pore	69	2	0.897	0.657696	0.733381
GO:0031012	extracellular matrix	273	8	0.907	0.659508	0.735183
GO:0016459	myosin complex	33	1	0.938	0.661874	0.736507
GO:0032040	small-subunit processome	34	1	0.911	0.672814	0.744052
GO:0030141	secretory granule	71	2	0.872	0.673019	0.744052
GO:0055037	recycling endosome	107	3	0.868	0.676178	0.747103
GO:0005739	mitochondrion	1289	39	0.937	0.689565	0.757431
GO:0005669	transcription factor TFIID complex	36	1	0.86	0.693645	0.759022
GO:0071944	cell periphery	36	1	0.86	0.693645	0.759022
GO:0005604	basement membrane	75	2	0.826	0.701992	0.765476
GO:0005930	axoneme	76	2	0.815	0.708894	0.77076
GO:0031966	mitochondrial membrane	77	2	0.804	0.715661	0.77542
GO:0005770	late endosome	116	3	0.801	0.727976	0.786718
GO:0005844	polysome	40	1	0.774	0.731417	0.788165
GO:0010008	endosome membrane	189	5	0.819	0.734469	0.790999
GO:0030669	clathrin-coated endocytic vesicle membrane	41	1	0.755	0.74011	0.793656
GO:0032588	trans-Golgi network membrane	81	2	0.765	0.74142	0.794833
GO:0005801	cis-Golgi network	42	1	0.737	0.748522	0.800387
GO:0030665	clathrin-coated vesicle membrane	42	1	0.737	0.748522	0.800387
GO:0014069	postsynaptic density	194	5	0.798	0.754887	0.805875
GO:0005747	mitochondrial respiratory chain complex I	43	1	0.72	0.756663	0.805875
GO:0042645	mitochondrial nucleoid	43	1	0.72	0.756663	0.805875
GO:0000777	condensed chromosome kinetochore	84	2	0.737	0.759407	0.808338
GO:0005938	cell cortex	124	3	0.749	0.768363	0.814634
GO:1904813	ficolin-1-rich granule lumen	124	3	0.749	0.768363	0.814634
GO:0045111	intermediate filament cytoskeleton	45	1	0.688	0.772162	0.816354
GO:0097542	ciliary tip	45	1	0.688	0.772162	0.816354
GO:0000785	chromatin	87	2	0.712	0.776301	0.820037
GO:0005681	spliceosomal complex	89	2	0.696	0.78698	0.828749
GO:0030667	secretory granule membrane	91	2	0.68	0.797208	0.837403
GO:0030139	endocytic vesicle	50	1	0.619	0.806734	0.843864
GO:0000228	nuclear chromosome	51	1	0.607	0.812993	0.84899
GO:0031201	SNARE complex	51	1	0.607	0.812993	0.84899
GO:0005762	mitochondrial large ribosomal subunit	52	1	0.595	0.819049	0.854363
GO:0005778	peroxisomal membrane	52	1	0.595	0.819049	0.854363
GO:0005802	trans-Golgi network	137	3	0.678	0.823443	0.85823
GO:0005694	chromosome	98	2	0.632	0.829656	0.863026
GO:0000775	chromosome, centromeric region	54	1	0.573	0.83058	0.863509
GO:0005905	clathrin-coated pit	55	1	0.563	0.836068	0.86729
GO:0030176	integral component of endoplasmic reticulum membrane	100	2	0.619	0.838028	0.868843
GO:0030136	clathrin-coated vesicle	56	1	0.553	0.841378	0.871112
GO:0005796	Golgi lumen	101	2	0.613	0.842073	0.871591
GO:0005769	early endosome	220	5	0.704	0.842398	0.871686
GO:0005764	lysosome	222	5	0.697	0.847914	0.876185
GO:0000502	proteasome complex	58	1	0.534	0.851488	0.878427
GO:0005759	mitochondrial matrix	336	8	0.737	0.853597	0.88036
GO:0005884	actin filament	59	1	0.525	0.8563	0.882177
GO:0035577	azurophil granule membrane	59	1	0.525	0.8563	0.882177
GO:0005741	mitochondrial outer membrane	151	3	0.615	0.869865	0.893207
GO:0044297	cell body	65	1	0.476	0.88207	0.903266
GO:0005923	bicellular tight junction	113	2	0.548	0.88393	0.904677
GO:0005793	endoplasmic reticulum-Golgi intermediate compartment	66	1	0.469	0.885892	0.905696
GO:0034774	secretory granule lumen	114	2	0.543	0.88691	0.90649
GO:0022625	cytosolic large ribosomal subunit	67	1	0.462	0.88959	0.908225
GO:0005814	centriole	116	2	0.534	0.892658	0.91038
GO:0030529	intracellular ribonucleoprotein complex	116	2	0.534	0.892658	0.91038
GO:0033116	endoplasmic reticulum-Golgi intermediate compartment membrane	68	1	0.455	0.893169	0.910653
GO:0030670	phagocytic vesicle membrane	70	1	0.442	0.899982	0.916106
GO:0005874	microtubule	288	6	0.645	0.906852	0.921848
GO:0005758	mitochondrial intermembrane space	75	1	0.413	0.915178	0.928298
GO:0032580	Golgi cisterna membrane	75	1	0.413	0.915178	0.928298
GO:0031982	vesicle	127	2	0.488	0.919701	0.931878
GO:0031514	motile cilium	79	1	0.392	0.925657	0.9369
GO:0030659	cytoplasmic vesicle membrane	131	2	0.473	0.927839	0.938602
GO:0000776	kinetochore	82	1	0.378	0.932659	0.941699
GO:0032587	ruffle membrane	82	1	0.378	0.932659	0.941699
GO:0015630	microtubule cytoskeleton	137	2	0.452	0.9386	0.946933
GO:0070062	extracellular exosome	2784	77	0.856	0.942665	0.950523
GO:0005829	cytosol	4717	136	0.893	0.946772	0.954407
GO:0045095	keratin filament	96	1	0.323	0.957566	0.963993
GO:0031902	late endosome membrane	98	1	0.316	0.960276	0.966462
GO:0005615	extracellular space	1373	34	0.767	0.961362	0.967241
GO:0005882	intermediate filament	99	1	0.313	0.961566	0.967241
GO:0048471	perinuclear region of cytoplasm	613	13	0.657	0.962018	0.967436
GO:0042470	melanosome	101	1	0.307	0.964021	0.968671
GO:0005635	nuclear envelope	157	2	0.394	0.964491	0.968883
GO:0005813	centrosome	417	7	0.52	0.982688	0.985579
GO:0005576	extracellular region	1867	44	0.73	0.991893	0.993748
GO:0005913	cell-cell adherens junction	318	4	0.389	0.992604	0.994195
GO:0005765	lysosomal membrane	272	2	0.228	0.998734	0.999267

## Sheet: Down_miRNA_GO_TargetGene
GO_ID	GO_Name	Gene_symbol	Gene_synonyms	Description	Enrichment	P_value	FDR
GO:0043194	axon initial segment	NFASC	NF|NRCAML	neurofascin	12.385	0.000193711	0.221804
GO:0043194	axon initial segment	SCN8A	BFIS5|CERIII|CIAT|EIEE13|MED|NaCh6|Nav1.6|PN4	sodium voltage-gated channel alpha subunit 8	12.385	0.000193711	0.221804
GO:0043194	axon initial segment	KCNQ2	BFNC|EBN|EBN1|ENB1|HNSPC|KCNA11|KV7.2	potassium voltage-gated channel subfamily Q member 2	12.385	0.000193711	0.221804
GO:0043194	axon initial segment	KCNQ3	BFNC2|EBN2|KV7.3	potassium voltage-gated channel subfamily Q member 3	12.385	0.000193711	0.221804
GO:0033268	node of Ranvier	KCNQ2	BFNC|EBN|EBN1|ENB1|HNSPC|KCNA11|KV7.2	potassium voltage-gated channel subfamily Q member 2	8.846	0.000832827	0.221804
GO:0033268	node of Ranvier	SCN8A	BFIS5|CERIII|CIAT|EIEE13|MED|NaCh6|Nav1.6|PN4	sodium voltage-gated channel alpha subunit 8	8.846	0.000832827	0.221804
GO:0033268	node of Ranvier	KCNQ3	BFNC2|EBN2|KV7.3	potassium voltage-gated channel subfamily Q member 3	8.846	0.000832827	0.221804
GO:0033268	node of Ranvier	NFASC	NF|NRCAML	neurofascin	8.846	0.000832827	0.221804
GO:0045121	membrane raft	FAIM2	LFG|LFG2|NGP35|NMP35|TMBIM2	Fas apoptotic inhibitory molecule 2	2.299	0.00241813	0.265022
GO:0045121	membrane raft	ATP7A	DSMAX|MK|MNK|SMAX3	ATPase copper transporting alpha	2.299	0.00241813	0.265022
GO:0045121	membrane raft	KCNE1	ISK|JLNS|JLNS2|LQT2/5|LQT5|MinK	potassium voltage-gated channel subfamily E regulatory subunit 1	2.299	0.00241813	0.265022
GO:0045121	membrane raft	STAT6	D12S1644|IL-4-STAT|STAT6B|STAT6C	signal transducer and activator of transcription 6	2.299	0.00241813	0.265022
GO:0045121	membrane raft	ANGPT1	AGP1|AGPT|ANG1	angiopoietin 1	2.299	0.00241813	0.265022
GO:0045121	membrane raft	NOS1	IHPS1|N-NOS|NC-NOS|NOS|bNOS|nNOS	nitric oxide synthase 1	2.299	0.00241813	0.265022
GO:0045121	membrane raft	PGK1	HEL-S-68p|MIG10|PGKA	phosphoglycerate kinase 1	2.299	0.00241813	0.265022
GO:0045121	membrane raft	DMD	BMD|CMD3B|DXS142|DXS164|DXS206|DXS230|DXS239|DXS268|DXS269|DXS270|DXS272|MRX85	dystrophin	2.299	0.00241813	0.265022
GO:0045121	membrane raft	EMP2	XMP	epithelial membrane protein 2	2.299	0.00241813	0.265022
GO:0045121	membrane raft	TNR	TN-R	tenascin R	2.299	0.00241813	0.265022
GO:0045121	membrane raft	ARID3A	BRIGHT|DRIL1|DRIL3|E2FBP1	AT-rich interaction domain 3A	2.299	0.00241813	0.265022
GO:0045121	membrane raft	OLR1	CLEC8A|LOX1|LOXIN|SCARE1|SLOX1	oxidized low density lipoprotein receptor 1	2.299	0.00241813	0.265022
GO:0045121	membrane raft	OPRM1	LMOR|M-OR-1|MOP|MOR|MOR1|OPRM	opioid receptor mu 1	2.299	0.00241813	0.265022
GO:0045121	membrane raft	ITGA1	CD49a|VLA1	integrin subunit alpha 1	2.299	0.00241813	0.265022
GO:0045121	membrane raft	CNTN1	F3|GP135|MYPCN	contactin 1	2.299	0.00241813	0.265022
GO:0043025	neuronal cell body	ALCAM	CD166|MEMD	activated leukocyte cell adhesion molecule	1.935	0.00484824	0.265022
GO:0043025	neuronal cell body	MYO5A	GS1|MYH12|MYO5|MYR12	myosin VA	1.935	0.00484824	0.265022
GO:0043025	neuronal cell body	CHRNA4	BFNC|EBN|EBN1|NACHR|NACHRA4|NACRA4	cholinergic receptor nicotinic alpha 4 subunit	1.935	0.00484824	0.265022
GO:0043025	neuronal cell body	CYGB	HGB|STAP	cytoglobin	1.935	0.00484824	0.265022
GO:0043025	neuronal cell body	PURA	MRD31|PUR-ALPHA|PUR1|PURALPHA	purine rich element binding protein A	1.935	0.00484824	0.265022
GO:0043025	neuronal cell body	APOB	FLDB|LDLCQ4|apoB-100|apoB-48	apolipoprotein B	1.935	0.00484824	0.265022
GO:0043025	neuronal cell body	SLC4A10	NBCn2|NCBE	solute carrier family 4 member 10	1.935	0.00484824	0.265022
GO:0043025	neuronal cell body	EPHA5	CEK7|EHK-1|EHK1|EK7|HEK7|TYRO4	EPH receptor A5	1.935	0.00484824	0.265022
GO:0043025	neuronal cell body	NRXN1	Hs.22998|PTHSL2|SCZD17	neurexin 1	1.935	0.00484824	0.265022
GO:0043025	neuronal cell body	GDPD5	GDE2|PP1665	glycerophosphodiester phosphodiesterase domain containing 5	1.935	0.00484824	0.265022
GO:0043025	neuronal cell body	NOV	CCN3|IBP-9|IGFBP-9|IGFBP9|NOVh	nephroblastoma overexpressed	1.935	0.00484824	0.265022
GO:0043025	neuronal cell body	KCNN3	KCa2.3|SK3|SKCA3|hSK3	potassium calcium-activated channel subfamily N member 3	1.935	0.00484824	0.265022
GO:0043025	neuronal cell body	OMP	-	olfactory marker protein	1.935	0.00484824	0.265022
GO:0043025	neuronal cell body	STRN3	PPP2R6B|S/G2NA|SG2NA	striatin 3	1.935	0.00484824	0.265022
GO:0043025	neuronal cell body	EFHC1	EJM1|dJ304B14.2	EF-hand domain containing 1	1.935	0.00484824	0.265022
GO:0043025	neuronal cell body	PPARGC1A	LEM6|PGC-1(alpha)|PGC-1alpha|PGC-1v|PGC1|PGC1A|PPARGC1	PPARG coactivator 1 alpha	1.935	0.00484824	0.265022
GO:0043025	neuronal cell body	ATP2B2	PMCA2|PMCA2a|PMCA2i	ATPase plasma membrane Ca2+ transporting 2	1.935	0.00484824	0.265022
GO:0043025	neuronal cell body	ATP7A	DSMAX|MK|MNK|SMAX3	ATPase copper transporting alpha	1.935	0.00484824	0.265022
GO:0043025	neuronal cell body	GABRA2	-	gamma-aminobutyric acid type A receptor alpha2 subunit	1.935	0.00484824	0.265022
GO:0070522	ERCC4-ERCC1 complex	ERCC1	COFS4|RAD10|UV20	ERCC excision repair 1, endonuclease non-catalytic subunit	15.481	0.00598378	0.265022
GO:0070522	ERCC4-ERCC1 complex	SLX4	BTBD12|FANCP|MUS312	SLX4 structure-specific endonuclease subunit	15.481	0.00598378	0.265022
GO:0030054	cell junction	CHRNA4	BFNC|EBN|EBN1|NACHR|NACHRA4|NACRA4	cholinergic receptor nicotinic alpha 4 subunit	1.691	0.00664014	0.265022
GO:0030054	cell junction	FRRS1L	C9orf4|CG-6|CG6|EIEE37	ferric chelate reductase 1 like	1.691	0.00664014	0.265022
GO:0030054	cell junction	GRID1	GluD1	glutamate ionotropic receptor delta type subunit 1	1.691	0.00664014	0.265022
GO:0030054	cell junction	HOMER1	HOMER|HOMER1A|HOMER1B|HOMER1C|SYN47|Ves-1	homer scaffolding protein 1	1.691	0.00664014	0.265022
GO:0030054	cell junction	NRXN1	Hs.22998|PTHSL2|SCZD17	neurexin 1	1.691	0.00664014	0.265022
GO:0030054	cell junction	GRIN2B	EIEE27|GluN2B|MRD6|NMDAR2B|NR2B|hNR3	glutamate ionotropic receptor NMDA type subunit 2B	1.691	0.00664014	0.265022
GO:0030054	cell junction	RSC1A1	RS1	regulator of solute carriers 1	1.691	0.00664014	0.265022
GO:0030054	cell junction	PCDH1	PC42|PCDH42	protocadherin 1	1.691	0.00664014	0.265022
GO:0030054	cell junction	FARP1	CDEP|FARP1-IT1|PLEKHC2|PPP1R75	FERM, ARH/RhoGEF and pleckstrin domain protein 1	1.691	0.00664014	0.265022
GO:0030054	cell junction	ICA1	ICA69|ICAp69	islet cell autoantigen 1	1.691	0.00664014	0.265022
GO:0030054	cell junction	GLRA3	-	glycine receptor alpha 3	1.691	0.00664014	0.265022
GO:0030054	cell junction	SDK1	-	sidekick cell adhesion molecule 1	1.691	0.00664014	0.265022
GO:0030054	cell junction	ESCO2	2410004I17Rik|EFO2|RBS	establishment of sister chromatid cohesion N-acetyltransferase 2	1.691	0.00664014	0.265022
GO:0030054	cell junction	SLX4	BTBD12|FANCP|MUS312	SLX4 structure-specific endonuclease subunit	1.691	0.00664014	0.265022
GO:0030054	cell junction	BVES	HBVES|LGMD2X|POP1|POPDC1	blood vessel epicardial substance	1.691	0.00664014	0.265022
GO:0030054	cell junction	ARHGEF18	P114-RhoGEF	Rho/Rac guanine nucleotide exchange factor 18	1.691	0.00664014	0.265022
GO:0030054	cell junction	GABRA2	-	gamma-aminobutyric acid type A receptor alpha2 subunit	1.691	0.00664014	0.265022
GO:0030054	cell junction	SDK2	-	sidekick cell adhesion molecule 2	1.691	0.00664014	0.265022
GO:0030054	cell junction	FAIM2	LFG|LFG2|NGP35|NMP35|TMBIM2	Fas apoptotic inhibitory molecule 2	1.691	0.00664014	0.265022
GO:0030054	cell junction	GABRG3	-	gamma-aminobutyric acid type A receptor gamma3 subunit	1.691	0.00664014	0.265022
GO:0030054	cell junction	ANKS1B	AIDA|AIDA-1|ANKS2|EB-1|EB1|cajalin-2	ankyrin repeat and sterile alpha motif domain containing 1B	1.691	0.00664014	0.265022
GO:0030054	cell junction	SV2B	HsT19680	synaptic vesicle glycoprotein 2B	1.691	0.00664014	0.265022
GO:0030054	cell junction	ATP2B2	PMCA2|PMCA2a|PMCA2i	ATPase plasma membrane Ca2+ transporting 2	1.691	0.00664014	0.265022
GO:0030054	cell junction	SH3PXD2A	FISH|SH3MD1|TKS5	SH3 and PX domains 2A	1.691	0.00664014	0.265022
GO:0030054	cell junction	SSPN	DAGA5|KRAG|NSPN|SPN1|SPN2	sarcospan	1.691	0.00664014	0.265022
GO:0030054	cell junction	SNCA	NACP|PARK1|PARK4|PD1	synuclein alpha	1.691	0.00664014	0.265022
GO:0005887	integral component of plasma membrane	CLEC2D	CLAX|LLT1|OCIL	C-type lectin domain family 2 member D	1.356	0.00820534	0.265022
GO:0005887	integral component of plasma membrane	NRXN1	Hs.22998|PTHSL2|SCZD17	neurexin 1	1.356	0.00820534	0.265022
GO:0005887	integral component of plasma membrane	CAPRIN1	GPIAP1|GPIP137|GRIP137|M11S1|RNG105|p137GPI	cell cycle associated protein 1	1.356	0.00820534	0.265022
GO:0005887	integral component of plasma membrane	GRM1	GPRC1A|MGLU1|MGLUR1|PPP1R85|SCAR13	glutamate metabotropic receptor 1	1.356	0.00820534	0.265022
GO:0005887	integral component of plasma membrane	TM2D1	BBP	TM2 domain containing 1	1.356	0.00820534	0.265022
GO:0005887	integral component of plasma membrane	FLT4	FLT-4|FLT41|LMPH1A|PCL|VEGFR-3|VEGFR3	fms related tyrosine kinase 4	1.356	0.00820534	0.265022
GO:0005887	integral component of plasma membrane	HHIP	HIP	hedgehog interacting protein	1.356	0.00820534	0.265022
GO:0005887	integral component of plasma membrane	PCDH1	PC42|PCDH42	protocadherin 1	1.356	0.00820534	0.265022
GO:0005887	integral component of plasma membrane	HAS3	-	hyaluronan synthase 3	1.356	0.00820534	0.265022
GO:0005887	integral component of plasma membrane	IL17RD	HH18|IL-17RD|IL17RLM|SEF	interleukin 17 receptor D	1.356	0.00820534	0.265022
GO:0005887	integral component of plasma membrane	NTRK3	GP145-TrkC|TRKC|gp145(trkC)	neurotrophic receptor tyrosine kinase 3	1.356	0.00820534	0.265022
GO:0005887	integral component of plasma membrane	SLC3A1	ATR1|CSNU1|D2H|NBAT|RBAT	solute carrier family 3 member 1	1.356	0.00820534	0.265022
GO:0005887	integral component of plasma membrane	ALCAM	CD166|MEMD	activated leukocyte cell adhesion molecule	1.356	0.00820534	0.265022
GO:0005887	integral component of plasma membrane	TACR3	HH11|NK-3R|NK3R|NKR|TAC3RL	tachykinin receptor 3	1.356	0.00820534	0.265022
GO:0005887	integral component of plasma membrane	GLRA3	-	glycine receptor alpha 3	1.356	0.00820534	0.265022
GO:0005887	integral component of plasma membrane	BEST3	VMD2L3	bestrophin 3	1.356	0.00820534	0.265022
GO:0005887	integral component of plasma membrane	EDA2R	EDA-A2R|EDAA2R|TNFRSF27|XEDAR	ectodysplasin A2 receptor	1.356	0.00820534	0.265022
GO:0005887	integral component of plasma membrane	SLC22A25	HIMTP|UST6	solute carrier family 22 member 25	1.356	0.00820534	0.265022
GO:0005887	integral component of plasma membrane	FLRT2	-	fibronectin leucine rich transmembrane protein 2	1.356	0.00820534	0.265022
GO:0005887	integral component of plasma membrane	SLC7A11	CCBR1|xCT	solute carrier family 7 member 11	1.356	0.00820534	0.265022
GO:0005887	integral component of plasma membrane	FAM26E	C6orf188|dJ493F7.3	family with sequence similarity 26 member E	1.356	0.00820534	0.265022
GO:0005887	integral component of plasma membrane	KCNK10	K2p10.1|PPP1R97|TREK-2|TREK2	potassium two pore domain channel subfamily K member 10	1.356	0.00820534	0.265022
GO:0005887	integral component of plasma membrane	ATP7A	DSMAX|MK|MNK|SMAX3	ATPase copper transporting alpha	1.356	0.00820534	0.265022
GO:0005887	integral component of plasma membrane	SCARB1	CD36L1|CLA-1|CLA1|HDLQTL6|SR-BI|SRB1	scavenger receptor class B member 1	1.356	0.00820534	0.265022
GO:0005887	integral component of plasma membrane	SLC20A2	GLVR-2|GLVR2|IBGC1|IBGC3|MLVAR|PIT-2|PIT2|RAM1|Ram-1	solute carrier family 20 member 2	1.356	0.00820534	0.265022
GO:0005887	integral component of plasma membrane	SEMA6D	-	semaphorin 6D	1.356	0.00820534	0.265022
GO:0005887	integral component of plasma membrane	OPRM1	LMOR|M-OR-1|MOP|MOR|MOR1|OPRM	opioid receptor mu 1	1.356	0.00820534	0.265022
GO:0005887	integral component of plasma membrane	GPR83	GIR|GPR72	G protein-coupled receptor 83	1.356	0.00820534	0.265022
GO:0005887	integral component of plasma membrane	OLR1	CLEC8A|LOX1|LOXIN|SCARE1|SLOX1	oxidized low density lipoprotein receptor 1	1.356	0.00820534	0.265022
GO:0005887	integral component of plasma membrane	SLCO2A1	MATR1|OATP2A1|PGT|PHOAR2|SLC21A2	solute carrier organic anion transporter family member 2A1	1.356	0.00820534	0.265022
GO:0005887	integral component of plasma membrane	SLC24A4	AI2A5|NCKX4|SHEP6|SLC24A2	solute carrier family 24 member 4	1.356	0.00820534	0.265022
GO:0005887	integral component of plasma membrane	SEMA6A	HT018|SEMA|SEMA6A1|SEMAQ|VIA	semaphorin 6A	1.356	0.00820534	0.265022
GO:0005887	integral component of plasma membrane	ATP2B2	PMCA2|PMCA2a|PMCA2i	ATPase plasma membrane Ca2+ transporting 2	1.356	0.00820534	0.265022
GO:0005887	integral component of plasma membrane	HCN4	SSS2	hyperpolarization activated cyclic nucleotide gated potassium channel 4	1.356	0.00820534	0.265022
GO:0005887	integral component of plasma membrane	SLC6A19	B0AT1|HND	solute carrier family 6 member 19	1.356	0.00820534	0.265022
GO:0005887	integral component of plasma membrane	SLCO1B3	HBLRR|LST-2|LST-3TM13|LST3|OATP-8|OATP1B3|OATP8|SLC21A8	solute carrier organic anion transporter family member 1B3	1.356	0.00820534	0.265022
GO:0005887	integral component of plasma membrane	ATP13A4	-	ATPase 13A4	1.356	0.00820534	0.265022
GO:0005887	integral component of plasma membrane	BPI	BPIFD1|rBPI	bactericidal/permeability-increasing protein	1.356	0.00820534	0.265022
GO:0005887	integral component of plasma membrane	PTGER4	EP4|EP4R	prostaglandin E receptor 4	1.356	0.00820534	0.265022
GO:0005887	integral component of plasma membrane	HRH1	H1-R|H1R|HH1R|hisH1	histamine receptor H1	1.356	0.00820534	0.265022
GO:0005887	integral component of plasma membrane	TSPAN14	DC-TM4F2|TM4SF14	tetraspanin 14	1.356	0.00820534	0.265022
GO:0005887	integral component of plasma membrane	TNFRSF10A	APO2|CD261|DR4|TRAILR-1|TRAILR1	TNF receptor superfamily member 10a	1.356	0.00820534	0.265022
GO:0005887	integral component of plasma membrane	NTRK2	GP145-TrkB|TRKB|trk-B	neurotrophic receptor tyrosine kinase 2	1.356	0.00820534	0.265022
GO:0005887	integral component of plasma membrane	GPR50	H9|Mel1c	G protein-coupled receptor 50	1.356	0.00820534	0.265022
GO:0005887	integral component of plasma membrane	ACVR2B	ACTRIIB|ActR-IIB|HTX4	activin A receptor type 2B	1.356	0.00820534	0.265022
GO:0005887	integral component of plasma membrane	KCNK5	K2p5.1|KCNK5b|TASK-2|TASK2	potassium two pore domain channel subfamily K member 5	1.356	0.00820534	0.265022
GO:0005887	integral component of plasma membrane	EPHA5	CEK7|EHK-1|EHK1|EK7|HEK7|TYRO4	EPH receptor A5	1.356	0.00820534	0.265022
GO:0005887	integral component of plasma membrane	IL17RA	CANDF5|CD217|CDw217|IL-17RA|IL17R|IMD51|hIL-17R	interleukin 17 receptor A	1.356	0.00820534	0.265022
GO:0005887	integral component of plasma membrane	FXYD5	DYSAD|HSPC113|IWU1|KCT1|OIT2|PRO6241|RIC	FXYD domain containing ion transport regulator 5	1.356	0.00820534	0.265022
GO:0005887	integral component of plasma membrane	FADS2	D6D|DES6|FADSD6|LLCDL2|SLL0262|TU13	fatty acid desaturase 2	1.356	0.00820534	0.265022
GO:0005887	integral component of plasma membrane	TLR5	MELIOS|SLE1|SLEB1|TIL3	toll like receptor 5	1.356	0.00820534	0.265022
GO:0005887	integral component of plasma membrane	SLCO4C1	OATP-H|OATP-M1|OATP4C1|OATPX|PRO2176|SLC21A20	solute carrier organic anion transporter family member 4C1	1.356	0.00820534	0.265022
GO:0005887	integral component of plasma membrane	PCDH17	PCDH68|PCH68	protocadherin 17	1.356	0.00820534	0.265022
GO:0005887	integral component of plasma membrane	KCNJ15	IRKK|KIR1.3|KIR4.2	potassium voltage-gated channel subfamily J member 15	1.356	0.00820534	0.265022
GO:0005887	integral component of plasma membrane	TMPRSS11A	ECRG1	transmembrane protease, serine 11A	1.356	0.00820534	0.265022
GO:0005887	integral component of plasma membrane	ABCG1	ABC8|WHITE1	ATP binding cassette subfamily G member 1	1.356	0.00820534	0.265022
GO:0005887	integral component of plasma membrane	SLC25A4	AAC1|ANT|ANT 1|ANT1|MTDPS12|MTDPS12A|PEO2|PEO3|PEOA2|T1	solute carrier family 25 member 4	1.356	0.00820534	0.265022
GO:0005887	integral component of plasma membrane	GRIN2B	EIEE27|GluN2B|MRD6|NMDAR2B|NR2B|hNR3	glutamate ionotropic receptor NMDA type subunit 2B	1.356	0.00820534	0.265022
GO:0005887	integral component of plasma membrane	MC2R	ACTHR	melanocortin 2 receptor	1.356	0.00820534	0.265022
GO:0005887	integral component of plasma membrane	SSPN	DAGA5|KRAG|NSPN|SPN1|SPN2	sarcospan	1.356	0.00820534	0.265022
GO:0005887	integral component of plasma membrane	EPHA1	EPH|EPHT|EPHT1	EPH receptor A1	1.356	0.00820534	0.265022
GO:0005887	integral component of plasma membrane	KCNK12	K2p12.1|THIK-2|THIK2	potassium two pore domain channel subfamily K member 12	1.356	0.00820534	0.265022
GO:0005887	integral component of plasma membrane	SLC4A10	NBCn2|NCBE	solute carrier family 4 member 10	1.356	0.00820534	0.265022
GO:0030018	Z disc	SORBS2	ARGBP2|PRO0618	sorbin and SH3 domain containing 2	2.533	0.00930587	0.265022
GO:0030018	Z disc	HOMER1	HOMER|HOMER1A|HOMER1B|HOMER1C|SYN47|Ves-1	homer scaffolding protein 1	2.533	0.00930587	0.265022
GO:0030018	Z disc	BMP10	-	bone morphogenetic protein 10	2.533	0.00930587	0.265022
GO:0030018	Z disc	KCNE1	ISK|JLNS|JLNS2|LQT2/5|LQT5|MinK	potassium voltage-gated channel subfamily E regulatory subunit 1	2.533	0.00930587	0.265022
GO:0030018	Z disc	NOS1	IHPS1|N-NOS|NC-NOS|NOS|bNOS|nNOS	nitric oxide synthase 1	2.533	0.00930587	0.265022
GO:0030018	Z disc	SCN8A	BFIS5|CERIII|CIAT|EIEE13|MED|NaCh6|Nav1.6|PN4	sodium voltage-gated channel alpha subunit 8	2.533	0.00930587	0.265022
GO:0030018	Z disc	CFL2	NEM7	cofilin 2	2.533	0.00930587	0.265022
GO:0030018	Z disc	DMD	BMD|CMD3B|DXS142|DXS164|DXS206|DXS230|DXS239|DXS268|DXS269|DXS270|DXS272|MRX85	dystrophin	2.533	0.00930587	0.265022
GO:0030018	Z disc	PPP1R12B	MYPT2|PP1bp55	protein phosphatase 1 regulatory subunit 12B	2.533	0.00930587	0.265022
GO:0001741	XY body	H2AFX	H2A.X|H2A/X|H2AX	H2A histone family member X	6.635	0.00935225	0.265022
GO:0001741	XY body	ESCO2	2410004I17Rik|EFO2|RBS	establishment of sister chromatid cohesion N-acetyltransferase 2	6.635	0.00935225	0.265022
GO:0001741	XY body	SUMO1	DAP1|GMP1|OFC10|PIC1|SENP2|SMT3|SMT3C|SMT3H3|UBL1	small ubiquitin-like modifier 1	6.635	0.00935225	0.265022
GO:0005921	gap junction	PANX3	PX3	pannexin 3	5.805	0.0137156	0.265022
GO:0005921	gap junction	NOV	CCN3|IBP-9|IGFBP-9|IGFBP9|NOVh	nephroblastoma overexpressed	5.805	0.0137156	0.265022
GO:0005921	gap junction	SPECC1L	CYTSA|GBBB2|OBLFC1	sperm antigen with calponin homology and coiled-coil domains 1 like	5.805	0.0137156	0.265022
GO:0016010	dystrophin-associated glycoprotein complex	DMD	BMD|CMD3B|DXS142|DXS164|DXS206|DXS230|DXS239|DXS268|DXS269|DXS270|DXS272|MRX85	dystrophin	5.805	0.0137156	0.265022
GO:0016010	dystrophin-associated glycoprotein complex	SGCD	35DAG|CMD1L|DAGD|SG-delta|SGCDP|SGD	sarcoglycan delta	5.805	0.0137156	0.265022
GO:0016010	dystrophin-associated glycoprotein complex	SSPN	DAGA5|KRAG|NSPN|SPN1|SPN2	sarcospan	5.805	0.0137156	0.265022
GO:0030425	dendrite	RBM3	IS1-RNPL|RNPL	RNA binding motif (RNP1, RRM) protein 3	1.746	0.0137456	0.265022
GO:0030425	dendrite	ZDHHC5	DHHC5|ZNF375	zinc finger DHHC-type containing 5	1.746	0.0137456	0.265022
GO:0030425	dendrite	OPRM1	LMOR|M-OR-1|MOP|MOR|MOR1|OPRM	opioid receptor mu 1	1.746	0.0137456	0.265022
GO:0030425	dendrite	CRHBP	CRF-BP|CRFBP	corticotropin releasing hormone binding protein	1.746	0.0137456	0.265022
GO:0030425	dendrite	EPHA5	CEK7|EHK-1|EHK1|EK7|HEK7|TYRO4	EPH receptor A5	1.746	0.0137456	0.265022
GO:0030425	dendrite	SACS	ARSACS|DNAJC29|PPP1R138|SPAX6	sacsin molecular chaperone	1.746	0.0137456	0.265022
GO:0030425	dendrite	PCSK2	NEC 2|NEC-2|NEC2|PC2|SPC2	proprotein convertase subtilisin/kexin type 2	1.746	0.0137456	0.265022
GO:0030425	dendrite	ALCAM	CD166|MEMD	activated leukocyte cell adhesion molecule	1.746	0.0137456	0.265022
GO:0030425	dendrite	STRN3	PPP2R6B|S/G2NA|SG2NA	striatin 3	1.746	0.0137456	0.265022
GO:0030425	dendrite	CHRNA4	BFNC|EBN|EBN1|NACHR|NACHRA4|NACRA4	cholinergic receptor nicotinic alpha 4 subunit	1.746	0.0137456	0.265022
GO:0030425	dendrite	NOV	CCN3|IBP-9|IGFBP-9|IGFBP9|NOVh	nephroblastoma overexpressed	1.746	0.0137456	0.265022
GO:0030425	dendrite	GLRA3	-	glycine receptor alpha 3	1.746	0.0137456	0.265022
GO:0030425	dendrite	SUMO1	DAP1|GMP1|OFC10|PIC1|SENP2|SMT3|SMT3C|SMT3H3|UBL1	small ubiquitin-like modifier 1	1.746	0.0137456	0.265022
GO:0030425	dendrite	GRM1	GPRC1A|MGLU1|MGLUR1|PPP1R85|SCAR13	glutamate metabotropic receptor 1	1.746	0.0137456	0.265022
GO:0030425	dendrite	PURA	MRD31|PUR-ALPHA|PUR1|PURALPHA	purine rich element binding protein A	1.746	0.0137456	0.265022
GO:0030425	dendrite	FARP1	CDEP|FARP1-IT1|PLEKHC2|PPP1R75	FERM, ARH/RhoGEF and pleckstrin domain protein 1	1.746	0.0137456	0.265022
GO:0030425	dendrite	CAPRIN1	GPIAP1|GPIP137|GRIP137|M11S1|RNG105|p137GPI	cell cycle associated protein 1	1.746	0.0137456	0.265022
GO:0030425	dendrite	GABRA2	-	gamma-aminobutyric acid type A receptor alpha2 subunit	1.746	0.0137456	0.265022
GO:0030425	dendrite	RPL28	L28	ribosomal protein L28	1.746	0.0137456	0.265022
GO:0045202	synapse	NOS1	IHPS1|N-NOS|NC-NOS|NOS|bNOS|nNOS	nitric oxide synthase 1	2.142	0.0143147	0.265022
GO:0045202	synapse	DMD	BMD|CMD3B|DXS142|DXS164|DXS206|DXS230|DXS239|DXS268|DXS269|DXS270|DXS272|MRX85	dystrophin	2.142	0.0143147	0.265022
GO:0045202	synapse	FRRS1L	C9orf4|CG-6|CG6|EIEE37	ferric chelate reductase 1 like	2.142	0.0143147	0.265022
GO:0045202	synapse	ERC1	Cast2|ELKS|ERC-1|RAB6IP2	ELKS/RAB6-interacting/CAST family member 1	2.142	0.0143147	0.265022
GO:0045202	synapse	SUMO1	DAP1|GMP1|OFC10|PIC1|SENP2|SMT3|SMT3C|SMT3H3|UBL1	small ubiquitin-like modifier 1	2.142	0.0143147	0.265022
GO:0045202	synapse	HRH4	AXOR35|BG26|GPCR105|GPRv53|H4|H4R|HH4R	histamine receptor H4	2.142	0.0143147	0.265022
GO:0045202	synapse	SDK2	-	sidekick cell adhesion molecule 2	2.142	0.0143147	0.265022
GO:0045202	synapse	FLRT2	-	fibronectin leucine rich transmembrane protein 2	2.142	0.0143147	0.265022
GO:0045202	synapse	TLN2	ILWEQ	talin 2	2.142	0.0143147	0.265022
GO:0045202	synapse	ATP2B2	PMCA2|PMCA2a|PMCA2i	ATPase plasma membrane Ca2+ transporting 2	2.142	0.0143147	0.265022
GO:0045202	synapse	SDK1	-	sidekick cell adhesion molecule 1	2.142	0.0143147	0.265022
GO:0045211	postsynaptic membrane	SSPN	DAGA5|KRAG|NSPN|SPN1|SPN2	sarcospan	1.944	0.0172677	0.265022
GO:0045211	postsynaptic membrane	HOMER1	HOMER|HOMER1A|HOMER1B|HOMER1C|SYN47|Ves-1	homer scaffolding protein 1	1.944	0.0172677	0.265022
GO:0045211	postsynaptic membrane	CHRNA4	BFNC|EBN|EBN1|NACHR|NACHRA4|NACRA4	cholinergic receptor nicotinic alpha 4 subunit	1.944	0.0172677	0.265022
GO:0045211	postsynaptic membrane	ANKS1B	AIDA|AIDA-1|ANKS2|EB-1|EB1|cajalin-2	ankyrin repeat and sterile alpha motif domain containing 1B	1.944	0.0172677	0.265022
GO:0045211	postsynaptic membrane	FAIM2	LFG|LFG2|NGP35|NMP35|TMBIM2	Fas apoptotic inhibitory molecule 2	1.944	0.0172677	0.265022
GO:0045211	postsynaptic membrane	GRID1	GluD1	glutamate ionotropic receptor delta type subunit 1	1.944	0.0172677	0.265022
GO:0045211	postsynaptic membrane	GRIN2B	EIEE27|GluN2B|MRD6|NMDAR2B|NR2B|hNR3	glutamate ionotropic receptor NMDA type subunit 2B	1.944	0.0172677	0.265022
GO:0045211	postsynaptic membrane	DMD	BMD|CMD3B|DXS142|DXS164|DXS206|DXS230|DXS239|DXS268|DXS269|DXS270|DXS272|MRX85	dystrophin	1.944	0.0172677	0.265022
GO:0045211	postsynaptic membrane	GLRA3	-	glycine receptor alpha 3	1.944	0.0172677	0.265022
GO:0045211	postsynaptic membrane	PTEN	10q23del|BZS|CWS1|DEC|GLM2|MHAM|MMAC1|PTEN1|TEP1	phosphatase and tensin homolog	1.944	0.0172677	0.265022
GO:0045211	postsynaptic membrane	GABRG3	-	gamma-aminobutyric acid type A receptor gamma3 subunit	1.944	0.0172677	0.265022
GO:0045211	postsynaptic membrane	GABRA2	-	gamma-aminobutyric acid type A receptor alpha2 subunit	1.944	0.0172677	0.265022
GO:0045211	postsynaptic membrane	NTRK2	GP145-TrkB|TRKB|trk-B	neurotrophic receptor tyrosine kinase 2	1.944	0.0172677	0.265022
GO:0005901	caveola	EMP2	XMP	epithelial membrane protein 2	2.858	0.018277	0.265022
GO:0005901	caveola	CDH13	CDHH|P105	cadherin 13	2.858	0.018277	0.265022
GO:0005901	caveola	SCARB1	CD36L1|CLA-1|CLA1|HDLQTL6|SR-BI|SRB1	scavenger receptor class B member 1	2.858	0.018277	0.265022
GO:0005901	caveola	MAPK1	ERK|ERK-2|ERK2|ERT1|MAPK2|P42MAPK|PRKM1|PRKM2|p38|p40|p41|p41mapk|p42-MAPK	mitogen-activated protein kinase 1	2.858	0.018277	0.265022
GO:0005901	caveola	NOS1	IHPS1|N-NOS|NC-NOS|NOS|bNOS|nNOS	nitric oxide synthase 1	2.858	0.018277	0.265022
GO:0005901	caveola	BVES	HBVES|LGMD2X|POP1|POPDC1	blood vessel epicardial substance	2.858	0.018277	0.265022
GO:0043231	intracellular membrane-bounded organelle	ANKS1B	AIDA|AIDA-1|ANKS2|EB-1|EB1|cajalin-2	ankyrin repeat and sterile alpha motif domain containing 1B	1.507	0.0190782	0.265022
GO:0043231	intracellular membrane-bounded organelle	CCNL2	ANIA-6B|CCNM|CCNS|HCLA-ISO|HLA-ISO|PCEE|SB138	cyclin L2	1.507	0.0190782	0.265022
GO:0043231	intracellular membrane-bounded organelle	ICA1	ICA69|ICAp69	islet cell autoantigen 1	1.507	0.0190782	0.265022
GO:0043231	intracellular membrane-bounded organelle	CYP2C19	CPCJ|CYP2C|CYPIIC17|CYPIIC19|P450C2C|P450IIC19	cytochrome P450 family 2 subfamily C member 19	1.507	0.0190782	0.265022
GO:0043231	intracellular membrane-bounded organelle	CYP1B1	ASGD6|CP1B|CYPIB1|GLC3A|P4501B1	cytochrome P450 family 1 subfamily B member 1	1.507	0.0190782	0.265022
GO:0043231	intracellular membrane-bounded organelle	ATP2B2	PMCA2|PMCA2a|PMCA2i	ATPase plasma membrane Ca2+ transporting 2	1.507	0.0190782	0.265022
GO:0043231	intracellular membrane-bounded organelle	ARID3A	BRIGHT|DRIL1|DRIL3|E2FBP1	AT-rich interaction domain 3A	1.507	0.0190782	0.265022
GO:0043231	intracellular membrane-bounded organelle	PPARGC1A	LEM6|PGC-1(alpha)|PGC-1alpha|PGC-1v|PGC1|PGC1A|PPARGC1	PPARG coactivator 1 alpha	1.507	0.0190782	0.265022
GO:0043231	intracellular membrane-bounded organelle	EPN2	EHB21	epsin 2	1.507	0.0190782	0.265022
GO:0043231	intracellular membrane-bounded organelle	NOV	CCN3|IBP-9|IGFBP-9|IGFBP9|NOVh	nephroblastoma overexpressed	1.507	0.0190782	0.265022
GO:0043231	intracellular membrane-bounded organelle	FOXN2	HTLF	forkhead box N2	1.507	0.0190782	0.265022
GO:0043231	intracellular membrane-bounded organelle	STS	ARSC|ARSC1|ASC|ES|SSDD|XLI	steroid sulfatase	1.507	0.0190782	0.265022
GO:0043231	intracellular membrane-bounded organelle	MGST3	GST-III	microsomal glutathione S-transferase 3	1.507	0.0190782	0.265022
GO:0043231	intracellular membrane-bounded organelle	PLEKHM1	AP162|B2|OPTB6	pleckstrin homology and RUN domain containing M1	1.507	0.0190782	0.265022
GO:0043231	intracellular membrane-bounded organelle	OLR1	CLEC8A|LOX1|LOXIN|SCARE1|SLOX1	oxidized low density lipoprotein receptor 1	1.507	0.0190782	0.265022
GO:0043231	intracellular membrane-bounded organelle	IKZF1	CVID13|Hs.54452|IK1|IKAROS|LYF1|LyF-1|PPP1R92|PRO0758|ZNFN1A1	IKAROS family zinc finger 1	1.507	0.0190782	0.265022
GO:0043231	intracellular membrane-bounded organelle	PCDH1	PC42|PCDH42	protocadherin 1	1.507	0.0190782	0.265022
GO:0043231	intracellular membrane-bounded organelle	UGT3A2	-	UDP glycosyltransferase family 3 member A2	1.507	0.0190782	0.265022
GO:0043231	intracellular membrane-bounded organelle	ERGIC1	ERGIC-32|ERGIC32|NET24	endoplasmic reticulum-golgi intermediate compartment 1	1.507	0.0190782	0.265022
GO:0043231	intracellular membrane-bounded organelle	PCSK2	NEC 2|NEC-2|NEC2|PC2|SPC2	proprotein convertase subtilisin/kexin type 2	1.507	0.0190782	0.265022
GO:0043231	intracellular membrane-bounded organelle	SLC4A1AP	HLC3	solute carrier family 4 member 1 adaptor protein	1.507	0.0190782	0.265022
GO:0043231	intracellular membrane-bounded organelle	TNPO3	IPO12|LGMD1F|MTR10A|TRN-SR|TRN-SR2|TRNSR	transportin 3	1.507	0.0190782	0.265022
GO:0043231	intracellular membrane-bounded organelle	ATP13A4	-	ATPase 13A4	1.507	0.0190782	0.265022
GO:0043231	intracellular membrane-bounded organelle	AMER1	FAM123B|OSCS|WTX	APC membrane recruitment protein 1	1.507	0.0190782	0.265022
GO:0043231	intracellular membrane-bounded organelle	GRHL1	LBP32|MGR|NH32|TFCP2L2	grainyhead like transcription factor 1	1.507	0.0190782	0.265022
GO:0043231	intracellular membrane-bounded organelle	APOB	FLDB|LDLCQ4|apoB-100|apoB-48	apolipoprotein B	1.507	0.0190782	0.265022
GO:0043231	intracellular membrane-bounded organelle	GALNT8	GALNAC-T8	polypeptide N-acetylgalactosaminyltransferase 8	1.507	0.0190782	0.265022
GO:0043231	intracellular membrane-bounded organelle	SCARB1	CD36L1|CLA-1|CLA1|HDLQTL6|SR-BI|SRB1	scavenger receptor class B member 1	1.507	0.0190782	0.265022
GO:0043231	intracellular membrane-bounded organelle	OSBPL9	ORP-9|ORP9	oxysterol binding protein like 9	1.507	0.0190782	0.265022
GO:0031463	Cul3-RING ubiquitin ligase complex	KLHL9	-	kelch like family member 9	2.773	0.020933	0.265022
GO:0031463	Cul3-RING ubiquitin ligase complex	SPOPL	BTBD33	speckle type BTB/POZ protein like	2.773	0.020933	0.265022
GO:0031463	Cul3-RING ubiquitin ligase complex	ARIH1	ARI|HARI|HHARI|UBCH7BP	ariadne RBR E3 ubiquitin protein ligase 1	2.773	0.020933	0.265022
GO:0031463	Cul3-RING ubiquitin ligase complex	KLHL13	BKLHD2	kelch like family member 13	2.773	0.020933	0.265022
GO:0031463	Cul3-RING ubiquitin ligase complex	KLHL42	Ctb9|KLHDC5	kelch like family member 42	2.773	0.020933	0.265022
GO:0031463	Cul3-RING ubiquitin ligase complex	GAN	GAN1|KLHL16	gigaxonin	2.773	0.020933	0.265022
GO:0043235	receptor complex	NTRK2	GP145-TrkB|TRKB|trk-B	neurotrophic receptor tyrosine kinase 2	2.194	0.0220741	0.265022
GO:0043235	receptor complex	OLR1	CLEC8A|LOX1|LOXIN|SCARE1|SLOX1	oxidized low density lipoprotein receptor 1	2.194	0.0220741	0.265022
GO:0043235	receptor complex	NTRK3	GP145-TrkC|TRKC|gp145(trkC)	neurotrophic receptor tyrosine kinase 3	2.194	0.0220741	0.265022
GO:0043235	receptor complex	IL23R	-	interleukin 23 receptor	2.194	0.0220741	0.265022
GO:0043235	receptor complex	ERBB4	ALS19|HER4|p180erbB4	erb-b2 receptor tyrosine kinase 4	2.194	0.0220741	0.265022
GO:0043235	receptor complex	NOTCH3	CADASIL|CADASIL1|CASIL|IMF2|LMNS	notch 3	2.194	0.0220741	0.265022
GO:0043235	receptor complex	FLT4	FLT-4|FLT41|LMPH1A|PCL|VEGFR-3|VEGFR3	fms related tyrosine kinase 4	2.194	0.0220741	0.265022
GO:0043235	receptor complex	ACVR2B	ACTRIIB|ActR-IIB|HTX4	activin A receptor type 2B	2.194	0.0220741	0.265022
GO:0043235	receptor complex	NR3C2	MCR|MLR|MR|NR3C2VIT	nuclear receptor subfamily 3 group C member 2	2.194	0.0220741	0.265022
GO:0008076	voltage-gated potassium channel complex	KCNQ3	BFNC2|EBN2|KV7.3	potassium voltage-gated channel subfamily Q member 3	2.463	0.0236894	0.265022
GO:0008076	voltage-gated potassium channel complex	KCNE1	ISK|JLNS|JLNS2|LQT2/5|LQT5|MinK	potassium voltage-gated channel subfamily E regulatory subunit 1	2.463	0.0236894	0.265022
GO:0008076	voltage-gated potassium channel complex	DPP6	DPL1|DPPX|MRD33|VF2	dipeptidyl peptidase like 6	2.463	0.0236894	0.265022
GO:0008076	voltage-gated potassium channel complex	KCNJ6	BIR1|GIRK-2|GIRK2|KATP-2|KATP2|KCNJ7|KIR3.2|KPLBS|hiGIRK2	potassium voltage-gated channel subfamily J member 6	2.463	0.0236894	0.265022
GO:0008076	voltage-gated potassium channel complex	SUMO1	DAP1|GMP1|OFC10|PIC1|SENP2|SMT3|SMT3C|SMT3H3|UBL1	small ubiquitin-like modifier 1	2.463	0.0236894	0.265022
GO:0008076	voltage-gated potassium channel complex	KCNQ2	BFNC|EBN|EBN1|ENB1|HNSPC|KCNA11|KV7.2	potassium voltage-gated channel subfamily Q member 2	2.463	0.0236894	0.265022
GO:0008076	voltage-gated potassium channel complex	KCNJ3	GIRK1|KGA|KIR3.1	potassium voltage-gated channel subfamily J member 3	2.463	0.0236894	0.265022
GO:0035869	ciliary transition zone	CEP290	3H11Ag|BBS14|CT87|JBTS5|LCA10|MKS4|NPHP6|POC3|SLSN6|rd16	centrosomal protein 290	4.644	0.025385	0.265022
GO:0035869	ciliary transition zone	TMEM231	ALYE870|JBTS20|MKS11|PRO1886	transmembrane protein 231	4.644	0.025385	0.265022
GO:0035869	ciliary transition zone	UNC119B	POC7B	unc-119 lipid binding chaperone B	4.644	0.025385	0.265022
GO:0000139	Golgi membrane	EMP2	XMP	epithelial membrane protein 2	1.469	0.0278683	0.265022
GO:0000139	Golgi membrane	NOTCH3	CADASIL|CADASIL1|CASIL|IMF2|LMNS	notch 3	1.469	0.0278683	0.265022
GO:0000139	Golgi membrane	IL17RD	HH18|IL-17RD|IL17RLM|SEF	interleukin 17 receptor D	1.469	0.0278683	0.265022
GO:0000139	Golgi membrane	SVIP	-	small VCP interacting protein	1.469	0.0278683	0.265022
GO:0000139	Golgi membrane	SCARA3	APC7|CSR|CSR1|MSLR1|MSRL1	scavenger receptor class A member 3	1.469	0.0278683	0.265022
GO:0000139	Golgi membrane	MGAT4C	GNTIVH|HGNT-IV-H	MGAT4 family member C	1.469	0.0278683	0.265022
GO:0000139	Golgi membrane	ABCG1	ABC8|WHITE1	ATP binding cassette subfamily G member 1	1.469	0.0278683	0.265022
GO:0000139	Golgi membrane	FKTN	CMD1X|FCMD|LGMD2M|MDDGA4|MDDGB4|MDDGC4	fukutin	1.469	0.0278683	0.265022
GO:0000139	Golgi membrane	RGP1	KIAA0258	RGP1 homolog, RAB6A GEF complex partner 1	1.469	0.0278683	0.265022
GO:0000139	Golgi membrane	GALNT8	GALNAC-T8	polypeptide N-acetylgalactosaminyltransferase 8	1.469	0.0278683	0.265022
GO:0000139	Golgi membrane	CHST11	C4ST|C4ST-1|C4ST1|HSA269537	carbohydrate sulfotransferase 11	1.469	0.0278683	0.265022
GO:0000139	Golgi membrane	MARCH4	MARCH-IV|RNF174	membrane associated ring-CH-type finger 4	1.469	0.0278683	0.265022
GO:0000139	Golgi membrane	CYTH2	ARNO|CTS18|CTS18.1|PSCD2|PSCD2L|SEC7L|Sec7p-L|Sec7p-like|cytohesin-2	cytohesin 2	1.469	0.0278683	0.265022
GO:0000139	Golgi membrane	ERGIC1	ERGIC-32|ERGIC32|NET24	endoplasmic reticulum-golgi intermediate compartment 1	1.469	0.0278683	0.265022
GO:0000139	Golgi membrane	MAN1A2	MAN1B	mannosidase alpha class 1A member 2	1.469	0.0278683	0.265022
GO:0000139	Golgi membrane	TMBIM4	CGI-119|GAAP|LFG4|S1R|ZPRO	transmembrane BAX inhibitor motif containing 4	1.469	0.0278683	0.265022
GO:0000139	Golgi membrane	PDGFB	IBGC5|PDGF-2|PDGF2|SIS|SSV|c-sis	platelet derived growth factor subunit B	1.469	0.0278683	0.265022
GO:0000139	Golgi membrane	PLEKHA3	FAPP1	pleckstrin homology domain containing A3	1.469	0.0278683	0.265022
GO:0000139	Golgi membrane	PITPNB	PI-TP-beta|PtdInsTP|VIB1B	phosphatidylinositol transfer protein beta	1.469	0.0278683	0.265022
GO:0000139	Golgi membrane	CHST3	C6ST|C6ST1|HSD	carbohydrate sulfotransferase 3	1.469	0.0278683	0.265022
GO:0000139	Golgi membrane	SLC35B3	C6orf196|CGI-19|PAPST2	solute carrier family 35 member B3	1.469	0.0278683	0.265022
GO:0000139	Golgi membrane	CHST6	MCDC1	carbohydrate sulfotransferase 6	1.469	0.0278683	0.265022
GO:0000139	Golgi membrane	CUX2	CDP2|CUTL2	cut like homeobox 2	1.469	0.0278683	0.265022
GO:0000139	Golgi membrane	ICA1	ICA69|ICAp69	islet cell autoantigen 1	1.469	0.0278683	0.265022
GO:0000139	Golgi membrane	CHSY1	CHSY|CSS1|ChSy-1|TPBS	chondroitin sulfate synthase 1	1.469	0.0278683	0.265022
GO:0000139	Golgi membrane	COG6	CDG2L|COD2|SHNS	component of oligomeric golgi complex 6	1.469	0.0278683	0.265022
GO:0000139	Golgi membrane	POMGNT1	GNTI.2|GnT I.2|LGMD2O|MEB|MGAT1.2|RP76|gnT-I.2	protein O-linked mannose N-acetylglucosaminyltransferase 1 (beta 1,2-)	1.469	0.0278683	0.265022
GO:0000139	Golgi membrane	ERC1	Cast2|ELKS|ERC-1|RAB6IP2	ELKS/RAB6-interacting/CAST family member 1	1.469	0.0278683	0.265022
GO:0031618	nuclear pericentric heterochromatin	ESCO2	2410004I17Rik|EFO2|RBS	establishment of sister chromatid cohesion N-acetyltransferase 2	6.881	0.0322501	0.265022
GO:0031618	nuclear pericentric heterochromatin	IKZF1	CVID13|Hs.54452|IK1|IKAROS|LYF1|LyF-1|PPP1R92|PRO0758|ZNFN1A1	IKAROS family zinc finger 1	6.881	0.0322501	0.265022
GO:0000153	cytoplasmic ubiquitin ligase complex	ATG3	APG3|APG3-LIKE|APG3L|PC3-96	autophagy related 3	30.962	0.0322973	0.265022
GO:0005767	secondary lysosome	CRHBP	CRF-BP|CRFBP	corticotropin releasing hormone binding protein	30.962	0.0322973	0.265022
GO:0005940	septin ring	SEPT6	SEP2|SEPT2	septin 6	30.962	0.0322973	0.265022
GO:0030128	clathrin coat of endocytic vesicle	EPN2	EHB21	epsin 2	30.962	0.0322973	0.265022
GO:0032173	septin collar	SEPT6	SEP2|SEPT2	septin 6	30.962	0.0322973	0.265022
GO:0034359	mature chylomicron	APOB	FLDB|LDLCQ4|apoB-100|apoB-48	apolipoprotein B	30.962	0.0322973	0.265022
GO:0034360	chylomicron remnant	APOB	FLDB|LDLCQ4|apoB-100|apoB-48	apolipoprotein B	30.962	0.0322973	0.265022
GO:0038037	G-protein coupled receptor dimeric complex	GRM1	GPRC1A|MGLU1|MGLUR1|PPP1R85|SCAR13	glutamate metabotropic receptor 1	30.962	0.0322973	0.265022
GO:0038038	G-protein coupled receptor homodimeric complex	GRM1	GPRC1A|MGLU1|MGLUR1|PPP1R85|SCAR13	glutamate metabotropic receptor 1	30.962	0.0322973	0.265022
GO:0045263	proton-transporting ATP synthase complex, coupling factor F(o)	ATP5S	ATPW|FB|HSU79253	ATP synthase, H+ transporting, mitochondrial Fo complex subunit s (factor B)	30.962	0.0322973	0.265022
GO:0070722	Tle3-Aes complex	TBX15	TBX14	T-box 15	30.962	0.0322973	0.265022
GO:0071007	U2-type catalytic step 2 spliceosome	RBM22	Cwc2|ZC3H16|fSAP47	RNA binding motif protein 22	30.962	0.0322973	0.265022
GO:0097442	CA3 pyramidal cell dendrite	SLC4A10	NBCn2|NCBE	solute carrier family 4 member 10	30.962	0.0322973	0.265022
GO:1990425	ryanodine receptor complex	NOS1	IHPS1|N-NOS|NC-NOS|NOS|bNOS|nNOS	nitric oxide synthase 1	30.962	0.0322973	0.265022
GO:1990843	subsarcolemmal mitochondrion	PPARGC1A	LEM6|PGC-1(alpha)|PGC-1alpha|PGC-1v|PGC1|PGC1A|PPARGC1	PPARG coactivator 1 alpha	30.962	0.0322973	0.265022
GO:1990844	interfibrillar mitochondrion	PPARGC1A	LEM6|PGC-1(alpha)|PGC-1alpha|PGC-1v|PGC1|PGC1A|PPARGC1	PPARG coactivator 1 alpha	30.962	0.0322973	0.265022
GO:0030424	axon	NOV	CCN3|IBP-9|IGFBP-9|IGFBP9|NOVh	nephroblastoma overexpressed	1.765	0.0344484	0.27901
GO:0030424	axon	DOCK7	EIEE23|ZIR2	dedicator of cytokinesis 7	1.765	0.0344484	0.27901
GO:0030424	axon	SACS	ARSACS|DNAJC29|PPP1R138|SPAX6	sacsin molecular chaperone	1.765	0.0344484	0.27901
GO:0030424	axon	ALCAM	CD166|MEMD	activated leukocyte cell adhesion molecule	1.765	0.0344484	0.27901
GO:0030424	axon	MAPK1	ERK|ERK-2|ERK2|ERT1|MAPK2|P42MAPK|PRKM1|PRKM2|p38|p40|p41|p41mapk|p42-MAPK	mitogen-activated protein kinase 1	1.765	0.0344484	0.27901
GO:0030424	axon	OMP	-	olfactory marker protein	1.765	0.0344484	0.27901
GO:0030424	axon	GDPD5	GDE2|PP1665	glycerophosphodiester phosphodiesterase domain containing 5	1.765	0.0344484	0.27901
GO:0030424	axon	SNCA	NACP|PARK1|PARK4|PD1	synuclein alpha	1.765	0.0344484	0.27901
GO:0030424	axon	OPRM1	LMOR|M-OR-1|MOP|MOR|MOR1|OPRM	opioid receptor mu 1	1.765	0.0344484	0.27901
GO:0030424	axon	GABRA2	-	gamma-aminobutyric acid type A receptor alpha2 subunit	1.765	0.0344484	0.27901
GO:0030424	axon	EPHA5	CEK7|EHK-1|EHK1|EK7|HEK7|TYRO4	EPH receptor A5	1.765	0.0344484	0.27901
GO:0030424	axon	HOMER1	HOMER|HOMER1A|HOMER1B|HOMER1C|SYN47|Ves-1	homer scaffolding protein 1	1.765	0.0344484	0.27901
GO:0030424	axon	SEMA6A	HT018|SEMA|SEMA6A1|SEMAQ|VIA	semaphorin 6A	1.765	0.0344484	0.27901
GO:0010494	cytoplasmic stress granule	CAPRIN1	GPIAP1|GPIP137|GRIP137|M11S1|RNG105|p137GPI	cell cycle associated protein 1	3.096	0.0393471	0.298688
GO:0010494	cytoplasmic stress granule	LARP1	LARP	La ribonucleoprotein domain family member 1	3.096	0.0393471	0.298688
GO:0010494	cytoplasmic stress granule	EIF4E	AUTS19|CBP|EIF4E1|EIF4EL1|EIF4F|eIF-4E	eukaryotic translation initiation factor 4E	3.096	0.0393471	0.298688
GO:0010494	cytoplasmic stress granule	LARP4B	KIAA0217|LARP5	La ribonucleoprotein domain family member 4B	3.096	0.0393471	0.298688
GO:0016605	PML body	SUMO1	DAP1|GMP1|OFC10|PIC1|SENP2|SMT3|SMT3C|SMT3H3|UBL1	small ubiquitin-like modifier 1	2.212	0.039387	0.298688
GO:0016605	PML body	SP140	LYSP100|LYSP100-A|LYSP100-B	SP140 nuclear body protein	2.212	0.039387	0.298688
GO:0016605	PML body	PPARGC1A	LEM6|PGC-1(alpha)|PGC-1alpha|PGC-1v|PGC1|PGC1A|PPARGC1	PPARG coactivator 1 alpha	2.212	0.039387	0.298688
GO:0016605	PML body	PTEN	10q23del|BZS|CWS1|DEC|GLM2|MHAM|MMAC1|PTEN1|TEP1	phosphatase and tensin homolog	2.212	0.039387	0.298688
GO:0016605	PML body	RPAIN	HRIP|RIP	RPA interacting protein	2.212	0.039387	0.298688
GO:0016605	PML body	PIAS2	ARIP3|DIP|MIZ|MIZ1|PIASX|PIASX-ALPHA|PIASX-BETA|SIZ2|ZMIZ4	protein inhibitor of activated STAT 2	2.212	0.039387	0.298688
GO:0016605	PML body	CIITA	C2TA|CIITAIV|MHC2TA|NLRA	class II major histocompatibility complex transactivator	2.212	0.039387	0.298688
GO:0032590	dendrite membrane	OPRM1	LMOR|M-OR-1|MOP|MOR|MOR1|OPRM	opioid receptor mu 1	6.192	0.039464	0.298688
GO:0032590	dendrite membrane	TACR3	HH11|NK-3R|NK3R|NKR|TAC3RL	tachykinin receptor 3	6.192	0.039464	0.298688
GO:0097038	perinuclear endoplasmic reticulum	TRIM13	CAR|DLEU5|LEU5|RFP2|RNF77	tripartite motif containing 13	6.192	0.039464	0.298688
GO:0097038	perinuclear endoplasmic reticulum	GDPD5	GDE2|PP1665	glycerophosphodiester phosphodiesterase domain containing 5	6.192	0.039464	0.298688
GO:0009898	cytoplasmic side of plasma membrane	TRAF6	MGC:3310|RNF85	TNF receptor associated factor 6	2.949	0.0458508	0.298688
GO:0009898	cytoplasmic side of plasma membrane	TRAF5	MGC:39780|RNF84	TNF receptor associated factor 5	2.949	0.0458508	0.298688
GO:0009898	cytoplasmic side of plasma membrane	PTEN	10q23del|BZS|CWS1|DEC|GLM2|MHAM|MMAC1|PTEN1|TEP1	phosphatase and tensin homolog	2.949	0.0458508	0.298688
GO:0009898	cytoplasmic side of plasma membrane	KIT	C-Kit|CD117|PBT|SCFR	KIT proto-oncogene receptor tyrosine kinase	2.949	0.0458508	0.298688
GO:0016442	RISC complex	EIF4E	AUTS19|CBP|EIF4E1|EIF4EL1|EIF4F|eIF-4E	eukaryotic translation initiation factor 4E	5.63	0.0472212	0.298688
GO:0016442	RISC complex	AGO3	EIF2C3	argonaute 3, RISC catalytic component	5.63	0.0472212	0.298688
GO:0035631	CD40 receptor complex	TRAF6	MGC:3310|RNF85	TNF receptor associated factor 6	5.63	0.0472212	0.298688
GO:0035631	CD40 receptor complex	TRAF5	MGC:39780|RNF84	TNF receptor associated factor 5	5.63	0.0472212	0.298688
GO:0005925	focal adhesion	CAPN5	ADNIV|HTRA3|VRNI|nCL-3	calpain 5	1.501	0.0523285	0.298688
GO:0005925	focal adhesion	STARD8	ARHGAP38|DLC3|STARTGAP3	StAR related lipid transfer domain containing 8	1.501	0.0523285	0.298688
GO:0005925	focal adhesion	FLRT2	-	fibronectin leucine rich transmembrane protein 2	1.501	0.0523285	0.298688
GO:0005925	focal adhesion	LPP	-	LIM domain containing preferred translocation partner in lipoma	1.501	0.0523285	0.298688
GO:0005925	focal adhesion	PIP5K1C	LCCS3|PIP5K-GAMMA|PIP5K1-gamma|PIP5Kgamma	phosphatidylinositol-4-phosphate 5-kinase type 1 gamma	1.501	0.0523285	0.298688
GO:0005925	focal adhesion	TLN2	ILWEQ	talin 2	1.501	0.0523285	0.298688
GO:0005925	focal adhesion	MAPK1	ERK|ERK-2|ERK2|ERT1|MAPK2|P42MAPK|PRKM1|PRKM2|p38|p40|p41|p41mapk|p42-MAPK	mitogen-activated protein kinase 1	1.501	0.0523285	0.298688
GO:0005925	focal adhesion	SORBS2	ARGBP2|PRO0618	sorbin and SH3 domain containing 2	1.501	0.0523285	0.298688
GO:0005925	focal adhesion	OPRM1	LMOR|M-OR-1|MOP|MOR|MOR1|OPRM	opioid receptor mu 1	1.501	0.0523285	0.298688
GO:0005925	focal adhesion	LMLN	GP63|INV|IX14|MSP	leishmanolysin like peptidase	1.501	0.0523285	0.298688
GO:0005925	focal adhesion	TRIOBP	DFNB28|HRIHFB2122|TAP68|TARA|dJ37E16.4	TRIO and F-actin binding protein	1.501	0.0523285	0.298688
GO:0005925	focal adhesion	CDH13	CDHH|P105	cadherin 13	1.501	0.0523285	0.298688
GO:0005925	focal adhesion	NFASC	NF|NRCAML	neurofascin	1.501	0.0523285	0.298688
GO:0005925	focal adhesion	DOCK7	EIEE23|ZIR2	dedicator of cytokinesis 7	1.501	0.0523285	0.298688
GO:0005925	focal adhesion	ITGA11	HsT18964	integrin subunit alpha 11	1.501	0.0523285	0.298688
GO:0005925	focal adhesion	ALCAM	CD166|MEMD	activated leukocyte cell adhesion molecule	1.501	0.0523285	0.298688
GO:0005925	focal adhesion	ITGA1	CD49a|VLA1	integrin subunit alpha 1	1.501	0.0523285	0.298688
GO:0005925	focal adhesion	SENP1	SuPr-2	SUMO1/sentrin specific peptidase 1	1.501	0.0523285	0.298688
GO:0005925	focal adhesion	ANXA5	ANX5|ENX2|HEL-S-7|PP4|RPRGL3	annexin A5	1.501	0.0523285	0.298688
GO:0032433	filopodium tip	MYO5A	GS1|MYH12|MYO5|MYR12	myosin VA	5.16	0.0554794	0.298688
GO:0032433	filopodium tip	UBE2K	E2-25K|HIP2|HYPG|LIG|UBC1	ubiquitin conjugating enzyme E2 K	5.16	0.0554794	0.298688
GO:0036038	MKS complex	CEP290	3H11Ag|BBS14|CT87|JBTS5|LCA10|MKS4|NPHP6|POC3|SLSN6|rd16	centrosomal protein 290	5.16	0.0554794	0.298688
GO:0036038	MKS complex	TMEM231	ALYE870|JBTS20|MKS11|PRO1886	transmembrane protein 231	5.16	0.0554794	0.298688
GO:0042383	sarcolemma	OPRM1	LMOR|M-OR-1|MOP|MOR|MOR1|OPRM	opioid receptor mu 1	2.186	0.0569346	0.298688
GO:0042383	sarcolemma	DMD	BMD|CMD3B|DXS142|DXS164|DXS206|DXS230|DXS239|DXS268|DXS269|DXS270|DXS272|MRX85	dystrophin	2.186	0.0569346	0.298688
GO:0042383	sarcolemma	SGCD	35DAG|CMD1L|DAGD|SG-delta|SGCDP|SGD	sarcoglycan delta	2.186	0.0569346	0.298688
GO:0042383	sarcolemma	NOS1	IHPS1|N-NOS|NC-NOS|NOS|bNOS|nNOS	nitric oxide synthase 1	2.186	0.0569346	0.298688
GO:0042383	sarcolemma	BVES	HBVES|LGMD2X|POP1|POPDC1	blood vessel epicardial substance	2.186	0.0569346	0.298688
GO:0042383	sarcolemma	SSPN	DAGA5|KRAG|NSPN|SPN1|SPN2	sarcospan	2.186	0.0569346	0.298688
GO:0012505	endomembrane system	ACACB	ACC2|ACCB|HACC275	acetyl-CoA carboxylase beta	2.026	0.0582908	0.298688
GO:0012505	endomembrane system	TBC1D22A	C22orf4|HSC79E021	TBC1 domain family member 22A	2.026	0.0582908	0.298688
GO:0012505	endomembrane system	RUNDC1	-	RUN domain containing 1	2.026	0.0582908	0.298688
GO:0012505	endomembrane system	PIP5K1C	LCCS3|PIP5K-GAMMA|PIP5K1-gamma|PIP5Kgamma	phosphatidylinositol-4-phosphate 5-kinase type 1 gamma	2.026	0.0582908	0.298688
GO:0012505	endomembrane system	TBC1D30	-	TBC1 domain family member 30	2.026	0.0582908	0.298688
GO:0012505	endomembrane system	PANX3	PX3	pannexin 3	2.026	0.0582908	0.298688
GO:0012505	endomembrane system	TBC1D8B	GRAMD8B	TBC1 domain family member 8B	2.026	0.0582908	0.298688
GO:0043204	perikaryon	ITGA1	CD49a|VLA1	integrin subunit alpha 1	2.007	0.0606842	0.298688
GO:0043204	perikaryon	OPRM1	LMOR|M-OR-1|MOP|MOR|MOR1|OPRM	opioid receptor mu 1	2.007	0.0606842	0.298688
GO:0043204	perikaryon	PCSK2	NEC 2|NEC-2|NEC2|PC2|SPC2	proprotein convertase subtilisin/kexin type 2	2.007	0.0606842	0.298688
GO:0043204	perikaryon	GLRA3	-	glycine receptor alpha 3	2.007	0.0606842	0.298688
GO:0043204	perikaryon	MAPK1	ERK|ERK-2|ERK2|ERT1|MAPK2|P42MAPK|PRKM1|PRKM2|p38|p40|p41|p41mapk|p42-MAPK	mitogen-activated protein kinase 1	2.007	0.0606842	0.298688
GO:0043204	perikaryon	CRHBP	CRF-BP|CRFBP	corticotropin releasing hormone binding protein	2.007	0.0606842	0.298688
GO:0043204	perikaryon	ATP7A	DSMAX|MK|MNK|SMAX3	ATPase copper transporting alpha	2.007	0.0606842	0.298688
GO:0000152	nuclear ubiquitin ligase complex	BRCC3	BRCC36|C6.1A|CXorf53	BRCA1/BRCA2-containing complex subunit 3	15.481	0.0635532	0.298688
GO:0002945	cyclin K-CDK13 complex	CDK13	CDC2L|CDC2L5|CHED|hCDK13	cyclin dependent kinase 13	15.481	0.0635532	0.298688
GO:0005668	RNA polymerase transcription factor SL1 complex	TAF1D	JOSD3|RAFI41|TAF(I)41|TAFI41	TATA-box binding protein associated factor, RNA polymerase I subunit D	15.481	0.0635532	0.298688
GO:0015934	large ribosomal subunit	RBM3	IS1-RNPL|RNPL	RNA binding motif (RNP1, RRM) protein 3	15.481	0.0635532	0.298688
GO:0016935	glycine-gated chloride channel complex	GLRA3	-	glycine receptor alpha 3	15.481	0.0635532	0.298688
GO:0030055	cell-substrate junction	DMD	BMD|CMD3B|DXS142|DXS164|DXS206|DXS230|DXS239|DXS268|DXS269|DXS270|DXS272|MRX85	dystrophin	15.481	0.0635532	0.298688
GO:0030427	site of polarized growth	FRY	13CDNA73|214K23.2|C13orf14|CG003|bA207N4.2|bA37E23.1	FRY microtubule binding protein	15.481	0.0635532	0.298688
GO:0032301	MutSalpha complex	MSH2	COCA1|FCC1|HNPCC|HNPCC1|LCFS2	mutS homolog 2	15.481	0.0635532	0.298688
GO:0032302	MutSbeta complex	MSH2	COCA1|FCC1|HNPCC|HNPCC1|LCFS2	mutS homolog 2	15.481	0.0635532	0.298688
GO:0034066	RIC1-RGP1 guanyl-nucleotide exchange factor complex	RGP1	KIAA0258	RGP1 homolog, RAB6A GEF complex partner 1	15.481	0.0635532	0.298688
GO:0034665	integrin alpha1-beta1 complex	ITGA1	CD49a|VLA1	integrin subunit alpha 1	15.481	0.0635532	0.298688
GO:0034681	integrin alpha11-beta1 complex	ITGA11	HsT18964	integrin subunit alpha 11	15.481	0.0635532	0.298688
GO:0036117	hyaluranon cable	HAS3	-	hyaluronan synthase 3	15.481	0.0635532	0.298688
GO:0048269	methionine adenosyltransferase complex	MAT2B	MAT-II|MATIIbeta|Nbla02999|SDR23E1|TGR	methionine adenosyltransferase 2B	15.481	0.0635532	0.298688
GO:0072534	perineuronal net	TNR	TN-R	tenascin R	15.481	0.0635532	0.298688
GO:0072536	interleukin-23 receptor complex	IL23R	-	interleukin 23 receptor	15.481	0.0635532	0.298688
GO:0072563	endothelial microparticle	ANXA5	ANX5|ENX2|HEL-S-7|PP4|RPRGL3	annexin A5	15.481	0.0635532	0.298688
GO:0090571	RNA polymerase II transcription repressor complex	DDX20	DP103|GEMIN3	DEAD-box helicase 20	15.481	0.0635532	0.298688
GO:0098855	HCN channel complex	HCN4	SSS2	hyperpolarization activated cyclic nucleotide gated potassium channel 4	15.481	0.0635532	0.298688
GO:0099512	supramolecular fiber	SNCA	NACP|PARK1|PARK4|PD1	synuclein alpha	15.481	0.0635532	0.298688
GO:0097440	apical dendrite	SLC4A10	NBCn2|NCBE	solute carrier family 4 member 10	4.763	0.064198	0.298688
GO:0097440	apical dendrite	PPARGC1A	LEM6|PGC-1(alpha)|PGC-1alpha|PGC-1v|PGC1|PGC1A|PPARGC1	PPARG coactivator 1 alpha	4.763	0.064198	0.298688
GO:0005791	rough endoplasmic reticulum	TRAM2	-	translocation associated membrane protein 2	2.58	0.0687099	0.316538
GO:0005791	rough endoplasmic reticulum	EPHA5	CEK7|EHK-1|EHK1|EK7|HEK7|TYRO4	EPH receptor A5	2.58	0.0687099	0.316538
GO:0005791	rough endoplasmic reticulum	SLC7A11	CCBR1|xCT	solute carrier family 7 member 11	2.58	0.0687099	0.316538
GO:0005791	rough endoplasmic reticulum	SNCA	NACP|PARK1|PARK4|PD1	synuclein alpha	2.58	0.0687099	0.316538
GO:0016021	integral component of membrane	LEPROTL1	HSPC112|Vps55|my047	leptin receptor overlapping transcript-like 1	1.127	0.0697636	0.320605
GO:0016021	integral component of membrane	IL5RA	CD125|CDw125|HSIL5R3|IL5R	interleukin 5 receptor subunit alpha	1.127	0.0697636	0.320605
GO:0016021	integral component of membrane	CDH6	CAD6|KCAD	cadherin 6	1.127	0.0697636	0.320605
GO:0016021	integral component of membrane	YME1L1	FTSH|MEG4|OPA11|PAMP|YME1L	YME1 like 1 ATPase	1.127	0.0697636	0.320605
GO:0016021	integral component of membrane	SYT14	SCAR11|sytXIV	synaptotagmin 14	1.127	0.0697636	0.320605
GO:0016021	integral component of membrane	PDE3A	CGI-PDE|CGI-PDE A|CGI-PDE-A|HTNB	phosphodiesterase 3A	1.127	0.0697636	0.320605
GO:0016021	integral component of membrane	ABCD2	ABC39|ALDL1|ALDR|ALDRP|hALDR	ATP binding cassette subfamily D member 2	1.127	0.0697636	0.320605
GO:0016021	integral component of membrane	ERGIC1	ERGIC-32|ERGIC32|NET24	endoplasmic reticulum-golgi intermediate compartment 1	1.127	0.0697636	0.320605
GO:0016021	integral component of membrane	LHFPL5	DFNB67|TMHS|dJ510O8.8	lipoma HMGIC fusion partner-like 5	1.127	0.0697636	0.320605
GO:0016021	integral component of membrane	CHST11	C4ST|C4ST-1|C4ST1|HSA269537	carbohydrate sulfotransferase 11	1.127	0.0697636	0.320605
GO:0016021	integral component of membrane	XKR4	XRG4	XK related 4	1.127	0.0697636	0.320605
GO:0016021	integral component of membrane	FKTN	CMD1X|FCMD|LGMD2M|MDDGA4|MDDGB4|MDDGC4	fukutin	1.127	0.0697636	0.320605
GO:0016021	integral component of membrane	SLC25A47	C14orf68|HDMCP|HMFN1655	solute carrier family 25 member 47	1.127	0.0697636	0.320605
GO:0016021	integral component of membrane	PRTG	IGDCC5	protogenin	1.127	0.0697636	0.320605
GO:0016021	integral component of membrane	DIO2	5DII|D2|DIOII|SelY|TXDI2	iodothyronine deiodinase 2	1.127	0.0697636	0.320605
GO:0016021	integral component of membrane	SLC7A11	CCBR1|xCT	solute carrier family 7 member 11	1.127	0.0697636	0.320605
GO:0016021	integral component of membrane	FAIM2	LFG|LFG2|NGP35|NMP35|TMBIM2	Fas apoptotic inhibitory molecule 2	1.127	0.0697636	0.320605
GO:0016021	integral component of membrane	LILRA1	CD85I|LIR-6|LIR6	leukocyte immunoglobulin like receptor A1	1.127	0.0697636	0.320605
GO:0016021	integral component of membrane	ABHD2	HS1-2|LABH2|PHPS1-2	abhydrolase domain containing 2	1.127	0.0697636	0.320605
GO:0016021	integral component of membrane	SPTLC3	C20orf38|LCB2B|LCB3|SPT3|SPTLC2L|dJ718P11|dJ718P11.1|hLCB2b	serine palmitoyltransferase long chain base subunit 3	1.127	0.0697636	0.320605
GO:0016021	integral component of membrane	CSMD1	PPP1R24	CUB and Sushi multiple domains 1	1.127	0.0697636	0.320605
GO:0016021	integral component of membrane	MARCH4	MARCH-IV|RNF174	membrane associated ring-CH-type finger 4	1.127	0.0697636	0.320605
GO:0016021	integral component of membrane	POMGNT1	GNTI.2|GnT I.2|LGMD2O|MEB|MGAT1.2|RP76|gnT-I.2	protein O-linked mannose N-acetylglucosaminyltransferase 1 (beta 1,2-)	1.127	0.0697636	0.320605
GO:0016021	integral component of membrane	ABCG1	ABC8|WHITE1	ATP binding cassette subfamily G member 1	1.127	0.0697636	0.320605
GO:0016021	integral component of membrane	COLEC12	CLP1|NSR2|SCARA4|SRCL	collectin subfamily member 12	1.127	0.0697636	0.320605
GO:0016021	integral component of membrane	SMIM5	C17orf109|PP12104	small integral membrane protein 5	1.127	0.0697636	0.320605
GO:0016021	integral component of membrane	TMBIM4	CGI-119|GAAP|LFG4|S1R|ZPRO	transmembrane BAX inhibitor motif containing 4	1.127	0.0697636	0.320605
GO:0016021	integral component of membrane	ZDHHC15	MRX91	zinc finger DHHC-type containing 15	1.127	0.0697636	0.320605
GO:0016021	integral component of membrane	FAM19A5	QLLK5208|TAFA-5|TAFA5|UNQ5208	family with sequence similarity 19 member A5, C-C motif chemokine like	1.127	0.0697636	0.320605
GO:0016021	integral component of membrane	SGCD	35DAG|CMD1L|DAGD|SG-delta|SGCDP|SGD	sarcoglycan delta	1.127	0.0697636	0.320605
GO:0016021	integral component of membrane	GRID1	GluD1	glutamate ionotropic receptor delta type subunit 1	1.127	0.0697636	0.320605
GO:0016021	integral component of membrane	TRAM2	-	translocation associated membrane protein 2	1.127	0.0697636	0.320605
GO:0016021	integral component of membrane	EDA2R	EDA-A2R|EDAA2R|TNFRSF27|XEDAR	ectodysplasin A2 receptor	1.127	0.0697636	0.320605
GO:0016021	integral component of membrane	FXYD5	DYSAD|HSPC113|IWU1|KCT1|OIT2|PRO6241|RIC	FXYD domain containing ion transport regulator 5	1.127	0.0697636	0.320605
GO:0016021	integral component of membrane	SFXN3	BA108L7.2|SFX3	sideroflexin 3	1.127	0.0697636	0.320605
GO:0016021	integral component of membrane	GDPD5	GDE2|PP1665	glycerophosphodiester phosphodiesterase domain containing 5	1.127	0.0697636	0.320605
GO:0016021	integral component of membrane	SFXN2	-	sideroflexin 2	1.127	0.0697636	0.320605
GO:0016021	integral component of membrane	CDH11	CAD11|CDHOB|OB|OSF-4	cadherin 11	1.127	0.0697636	0.320605
GO:0016021	integral component of membrane	PKD1L2	PC1L2	polycystin 1 like 2 (gene/pseudogene)	1.127	0.0697636	0.320605
GO:0016021	integral component of membrane	SCARA3	APC7|CSR|CSR1|MSLR1|MSRL1	scavenger receptor class A member 3	1.127	0.0697636	0.320605
GO:0016021	integral component of membrane	RXFP1	LGR7|RXFPR1	relaxin/insulin like family peptide receptor 1	1.127	0.0697636	0.320605
GO:0016021	integral component of membrane	TMEM241	C18orf45|hVVT	transmembrane protein 241	1.127	0.0697636	0.320605
GO:0016021	integral component of membrane	SDK2	-	sidekick cell adhesion molecule 2	1.127	0.0697636	0.320605
GO:0016021	integral component of membrane	HAS3	-	hyaluronan synthase 3	1.127	0.0697636	0.320605
GO:0016021	integral component of membrane	DPP6	DPL1|DPPX|MRD33|VF2	dipeptidyl peptidase like 6	1.127	0.0697636	0.320605
GO:0016021	integral component of membrane	TP53I11	PIG11	tumor protein p53 inducible protein 11	1.127	0.0697636	0.320605
GO:0016021	integral component of membrane	STRA6	MCOPCB8|MCOPS9|PP14296	stimulated by retinoic acid 6	1.127	0.0697636	0.320605
GO:0016021	integral component of membrane	DNAJB12	DJ10	DnaJ heat shock protein family (Hsp40) member B12	1.127	0.0697636	0.320605
GO:0016021	integral component of membrane	SDK1	-	sidekick cell adhesion molecule 1	1.127	0.0697636	0.320605
GO:0016021	integral component of membrane	ATP10A	ATP10C|ATPVA|ATPVC	ATPase phospholipid transporting 10A (putative)	1.127	0.0697636	0.320605
GO:0016021	integral component of membrane	FAAH2	AMDD	fatty acid amide hydrolase 2	1.127	0.0697636	0.320605
GO:0016021	integral component of membrane	HRH4	AXOR35|BG26|GPCR105|GPRv53|H4|H4R|HH4R	histamine receptor H4	1.127	0.0697636	0.320605
GO:0016021	integral component of membrane	CHRNA4	BFNC|EBN|EBN1|NACHR|NACHRA4|NACRA4	cholinergic receptor nicotinic alpha 4 subunit	1.127	0.0697636	0.320605
GO:0016021	integral component of membrane	MGST3	GST-III	microsomal glutathione S-transferase 3	1.127	0.0697636	0.320605
GO:0016021	integral component of membrane	TNFRSF10A	APO2|CD261|DR4|TRAILR-1|TRAILR1	TNF receptor superfamily member 10a	1.127	0.0697636	0.320605
GO:0016021	integral component of membrane	TMEM231	ALYE870|JBTS20|MKS11|PRO1886	transmembrane protein 231	1.127	0.0697636	0.320605
GO:0016021	integral component of membrane	BEAN1	BEAN|SCA31	brain expressed, associated with NEDD4, 1	1.127	0.0697636	0.320605
GO:0016021	integral component of membrane	LAIR1	CD305|LAIR-1	leukocyte associated immunoglobulin like receptor 1	1.127	0.0697636	0.320605
GO:0016021	integral component of membrane	ERVMER34-1	-	endogenous retrovirus group MER34 member 1	1.127	0.0697636	0.320605
GO:0016021	integral component of membrane	SCN8A	BFIS5|CERIII|CIAT|EIEE13|MED|NaCh6|Nav1.6|PN4	sodium voltage-gated channel alpha subunit 8	1.127	0.0697636	0.320605
GO:0016021	integral component of membrane	PTGER4	EP4|EP4R	prostaglandin E receptor 4	1.127	0.0697636	0.320605
GO:0016021	integral component of membrane	SLC4A10	NBCn2|NCBE	solute carrier family 4 member 10	1.127	0.0697636	0.320605
GO:0016021	integral component of membrane	PCDH11Y	PCDH-PC|PCDH22|PCDHX|PCDHY	protocadherin 11 Y-linked	1.127	0.0697636	0.320605
GO:0016021	integral component of membrane	KCNN3	KCa2.3|SK3|SKCA3|hSK3	potassium calcium-activated channel subfamily N member 3	1.127	0.0697636	0.320605
GO:0016021	integral component of membrane	FAM173B	JS-2	family with sequence similarity 173 member B	1.127	0.0697636	0.320605
GO:0016021	integral component of membrane	ANO3	C11orf25|DYT23|DYT24|GENX-3947|TMEM16C	anoctamin 3	1.127	0.0697636	0.320605
GO:0016021	integral component of membrane	SORCS3	SORCS	sortilin related VPS10 domain containing receptor 3	1.127	0.0697636	0.320605
GO:0016021	integral component of membrane	MRVI1	IRAG|JAW1L	murine retrovirus integration site 1 homolog	1.127	0.0697636	0.320605
GO:0016021	integral component of membrane	TMEM106C	-	transmembrane protein 106C	1.127	0.0697636	0.320605
GO:0016021	integral component of membrane	CHSY1	CHSY|CSS1|ChSy-1|TPBS	chondroitin sulfate synthase 1	1.127	0.0697636	0.320605
GO:0016021	integral component of membrane	ENPP5	NPP-5|NPP5	ectonucleotide pyrophosphatase/phosphodiesterase 5 (putative)	1.127	0.0697636	0.320605
GO:0016021	integral component of membrane	CNNM1	ACDP1|CLP-1	cyclin and CBS domain divalent metal cation transport mediator 1	1.127	0.0697636	0.320605
GO:0016021	integral component of membrane	GJD2	CX36|GJA9	gap junction protein delta 2	1.127	0.0697636	0.320605
GO:0016021	integral component of membrane	SOAT1	ACACT|ACAT|ACAT-1|ACAT1|SOAT|STAT	sterol O-acyltransferase 1	1.127	0.0697636	0.320605
GO:0016021	integral component of membrane	SLC25A12	AGC1|ARALAR|EIEE39	solute carrier family 25 member 12	1.127	0.0697636	0.320605
GO:0016021	integral component of membrane	GALNT8	GALNAC-T8	polypeptide N-acetylgalactosaminyltransferase 8	1.127	0.0697636	0.320605
GO:0016021	integral component of membrane	LMBR1L	LIMR	limb development membrane protein 1 like	1.127	0.0697636	0.320605
GO:0016021	integral component of membrane	MAN1A2	MAN1B	mannosidase alpha class 1A member 2	1.127	0.0697636	0.320605
GO:0016021	integral component of membrane	XK	KX|NA|NAC|X1k|XKR1	X-linked Kx blood group	1.127	0.0697636	0.320605
GO:0016021	integral component of membrane	PLP1	GPM6C|HLD1|MMPL|PLP|PLP/DM20|PMD|SPG2	proteolipid protein 1	1.127	0.0697636	0.320605
GO:0016021	integral component of membrane	BTNL2	BTL-II|BTN7|HSBLMHC1|SS2	butyrophilin like 2	1.127	0.0697636	0.320605
GO:0016021	integral component of membrane	CREB3L2	BBF2H7	cAMP responsive element binding protein 3 like 2	1.127	0.0697636	0.320605
GO:0016021	integral component of membrane	UGT3A2	-	UDP glycosyltransferase family 3 member A2	1.127	0.0697636	0.320605
GO:0016021	integral component of membrane	GLP1R	GLP-1|GLP-1-R|GLP-1R	glucagon like peptide 1 receptor	1.127	0.0697636	0.320605
GO:0016021	integral component of membrane	ORAI2	C7orf19|CBCIP2|MEM142B|TMEM142B	ORAI calcium release-activated calcium modulator 2	1.127	0.0697636	0.320605
GO:0016021	integral component of membrane	SFRP2	FRP-2|SARP1|SDF-5	secreted frizzled related protein 2	1.127	0.0697636	0.320605
GO:0016021	integral component of membrane	FREM2	-	FRAS1 related extracellular matrix protein 2	1.127	0.0697636	0.320605
GO:0016021	integral component of membrane	SLC39A3	ZIP-3|ZIP3	solute carrier family 39 member 3	1.127	0.0697636	0.320605
GO:0016021	integral component of membrane	EMP2	XMP	epithelial membrane protein 2	1.127	0.0697636	0.320605
GO:0016021	integral component of membrane	CHST6	MCDC1	carbohydrate sulfotransferase 6	1.127	0.0697636	0.320605
GO:0016021	integral component of membrane	TRIM13	CAR|DLEU5|LEU5|RFP2|RNF77	tripartite motif containing 13	1.127	0.0697636	0.320605
GO:0016021	integral component of membrane	GXYLT2	GLT8D4	glucoside xylosyltransferase 2	1.127	0.0697636	0.320605
GO:0016021	integral component of membrane	STS	ARSC|ARSC1|ASC|ES|SSDD|XLI	steroid sulfatase	1.127	0.0697636	0.320605
GO:0016021	integral component of membrane	AATK	AATYK|AATYK1|LMR1|LMTK1|PPP1R77|p35BP	apoptosis associated tyrosine kinase	1.127	0.0697636	0.320605
GO:0016021	integral component of membrane	NOTCH3	CADASIL|CADASIL1|CASIL|IMF2|LMNS	notch 3	1.127	0.0697636	0.320605
GO:0016021	integral component of membrane	SLAMF6	CD352|KALI|KALIb|Ly108|NTB-A|NTBA|SF2000	SLAM family member 6	1.127	0.0697636	0.320605
GO:0016021	integral component of membrane	CD300E	CD300LE|CLM-2|CLM2|CMRF35-A5|IREM-2|IREM2|PIgR-2|PIgR2	CD300e molecule	1.127	0.0697636	0.320605
GO:0016021	integral component of membrane	ZDHHC5	DHHC5|ZNF375	zinc finger DHHC-type containing 5	1.127	0.0697636	0.320605
GO:0016021	integral component of membrane	KIT	C-Kit|CD117|PBT|SCFR	KIT proto-oncogene receptor tyrosine kinase	1.127	0.0697636	0.320605
GO:0016021	integral component of membrane	PANX3	PX3	pannexin 3	1.127	0.0697636	0.320605
GO:0016021	integral component of membrane	SLC35E3	BLOV1	solute carrier family 35 member E3	1.127	0.0697636	0.320605
GO:0016021	integral component of membrane	TMEM133	AD031	transmembrane protein 133	1.127	0.0697636	0.320605
GO:0016021	integral component of membrane	BVES	HBVES|LGMD2X|POP1|POPDC1	blood vessel epicardial substance	1.127	0.0697636	0.320605
GO:0016021	integral component of membrane	EMC3	POB|TMEM111	ER membrane protein complex subunit 3	1.127	0.0697636	0.320605
GO:0016021	integral component of membrane	NFASC	NF|NRCAML	neurofascin	1.127	0.0697636	0.320605
GO:0016021	integral component of membrane	CHST3	C6ST|C6ST1|HSD	carbohydrate sulfotransferase 3	1.127	0.0697636	0.320605
GO:0016021	integral component of membrane	RNF150	-	ring finger protein 150	1.127	0.0697636	0.320605
GO:0016021	integral component of membrane	CYP4V2	BCD|CYP4AH1	cytochrome P450 family 4 subfamily V member 2	1.127	0.0697636	0.320605
GO:0016021	integral component of membrane	KIAA1644	-	KIAA1644	1.127	0.0697636	0.320605
GO:0016021	integral component of membrane	TMEM255A	FAM70A	transmembrane protein 255A	1.127	0.0697636	0.320605
GO:0016021	integral component of membrane	UBR3	ZNF650	ubiquitin protein ligase E3 component n-recognin 3 (putative)	1.127	0.0697636	0.320605
GO:0016021	integral component of membrane	CSMD2	dJ1007G16.1|dJ1007G16.2|dJ947L8.1	CUB and Sushi multiple domains 2	1.127	0.0697636	0.320605
GO:0016021	integral component of membrane	FAM210B	5A3|C20orf108|dJ1167H4.1	family with sequence similarity 210 member B	1.127	0.0697636	0.320605
GO:0016021	integral component of membrane	SIRPB2	PTPN1L|PTPNS1L3|dJ776F14.2	signal regulatory protein beta 2	1.127	0.0697636	0.320605
GO:0016021	integral component of membrane	GLP2R	-	glucagon like peptide 2 receptor	1.127	0.0697636	0.320605
GO:0016021	integral component of membrane	TECRL	CPVT3|GPSN2L|SRD5A2L2|TERL	trans-2,3-enoyl-CoA reductase-like	1.127	0.0697636	0.320605
GO:0016021	integral component of membrane	SEMA6A	HT018|SEMA|SEMA6A1|SEMAQ|VIA	semaphorin 6A	1.127	0.0697636	0.320605
GO:0016021	integral component of membrane	SV2B	HsT19680	synaptic vesicle glycoprotein 2B	1.127	0.0697636	0.320605
GO:0016021	integral component of membrane	MCTP2	-	multiple C2 and transmembrane domain containing 2	1.127	0.0697636	0.320605
GO:0016021	integral component of membrane	PTCHD1	AUTSX4	patched domain containing 1	1.127	0.0697636	0.320605
GO:0016021	integral component of membrane	FRRS1L	C9orf4|CG-6|CG6|EIEE37	ferric chelate reductase 1 like	1.127	0.0697636	0.320605
GO:0016021	integral component of membrane	ERBB4	ALS19|HER4|p180erbB4	erb-b2 receptor tyrosine kinase 4	1.127	0.0697636	0.320605
GO:0016021	integral component of membrane	MGAT4C	GNTIVH|HGNT-IV-H	MGAT4 family member C	1.127	0.0697636	0.320605
GO:0016021	integral component of membrane	TMEM98	TADA1	transmembrane protein 98	1.127	0.0697636	0.320605
GO:0016021	integral component of membrane	LHFPL2	-	lipoma HMGIC fusion partner-like 2	1.127	0.0697636	0.320605
GO:0016021	integral component of membrane	CD300A	CLM-8|CMRF-35-H9|CMRF-35H|CMRF35-H|CMRF35-H9|CMRF35H|CMRF35H9|IGSF12|IRC1|IRC1/IRC2|IRC2|IRp60	CD300a molecule	1.127	0.0697636	0.320605
GO:0016021	integral component of membrane	TGOLN2	TGN38|TGN46|TGN48|TGN51|TTGN2	trans-golgi network protein 2	1.127	0.0697636	0.320605
GO:0016021	integral component of membrane	TMEM92	-	transmembrane protein 92	1.127	0.0697636	0.320605
GO:0016021	integral component of membrane	NRP2	NP2|NPN2|PRO2714|VEGF165R2	neuropilin 2	1.127	0.0697636	0.320605
GO:0016021	integral component of membrane	FAM134C	-	family with sequence similarity 134 member C	1.127	0.0697636	0.320605
GO:0030140	trans-Golgi network transport vesicle	TGOLN2	TGN38|TGN46|TGN48|TGN51|TTGN2	trans-golgi network protein 2	4.423	0.073339	0.32905
GO:0030140	trans-Golgi network transport vesicle	ATP7A	DSMAX|MK|MNK|SMAX3	ATPase copper transporting alpha	4.423	0.073339	0.32905
GO:0045178	basal part of cell	ITGA1	CD49a|VLA1	integrin subunit alpha 1	4.423	0.073339	0.32905
GO:0045178	basal part of cell	DOCK7	EIEE23|ZIR2	dedicator of cytokinesis 7	4.423	0.073339	0.32905
GO:0043005	neuron projection	KIF1B	CMT2|CMT2A|CMT2A1|HMSNII|KLP|NBLST1	kinesin family member 1B	1.601	0.0742294	0.32905
GO:0043005	neuron projection	CDH13	CDHH|P105	cadherin 13	1.601	0.0742294	0.32905
GO:0043005	neuron projection	OPRM1	LMOR|M-OR-1|MOP|MOR|MOR1|OPRM	opioid receptor mu 1	1.601	0.0742294	0.32905
GO:0043005	neuron projection	MYO5A	GS1|MYH12|MYO5|MYR12	myosin VA	1.601	0.0742294	0.32905
GO:0043005	neuron projection	PTEN	10q23del|BZS|CWS1|DEC|GLM2|MHAM|MMAC1|PTEN1|TEP1	phosphatase and tensin homolog	1.601	0.0742294	0.32905
GO:0043005	neuron projection	FLRT2	-	fibronectin leucine rich transmembrane protein 2	1.601	0.0742294	0.32905
GO:0043005	neuron projection	CYGB	HGB|STAP	cytoglobin	1.601	0.0742294	0.32905
GO:0043005	neuron projection	ATP7A	DSMAX|MK|MNK|SMAX3	ATPase copper transporting alpha	1.601	0.0742294	0.32905
GO:0043005	neuron projection	ITGA1	CD49a|VLA1	integrin subunit alpha 1	1.601	0.0742294	0.32905
GO:0043005	neuron projection	GRIN2B	EIEE27|GluN2B|MRD6|NMDAR2B|NR2B|hNR3	glutamate ionotropic receptor NMDA type subunit 2B	1.601	0.0742294	0.32905
GO:0043005	neuron projection	SV2B	HsT19680	synaptic vesicle glycoprotein 2B	1.601	0.0742294	0.32905
GO:0043005	neuron projection	DOCK7	EIEE23|ZIR2	dedicator of cytokinesis 7	1.601	0.0742294	0.32905
GO:0042995	cell projection	ARPC4	ARC20|P20-ARC	actin related protein 2/3 complex subunit 4	2.18	0.0792972	0.32905
GO:0042995	cell projection	PLCG1	NCKAP3|PLC-II|PLC1|PLC148|PLCgamma1	phospholipase C gamma 1	2.18	0.0792972	0.32905
GO:0042995	cell projection	CAMKK2	CAMKK|CAMKKB	calcium/calmodulin dependent protein kinase kinase 2	2.18	0.0792972	0.32905
GO:0042995	cell projection	SH3PXD2A	FISH|SH3MD1|TKS5	SH3 and PX domains 2A	2.18	0.0792972	0.32905
GO:0042995	cell projection	PTEN	10q23del|BZS|CWS1|DEC|GLM2|MHAM|MMAC1|PTEN1|TEP1	phosphatase and tensin homolog	2.18	0.0792972	0.32905
GO:0005811	lipid particle	STARD13	ARHGAP37|DLC2|GT650|LINC00464	StAR related lipid transfer domain containing 13	2.15	0.0830743	0.32905
GO:0005811	lipid particle	TRAF6	MGC:3310|RNF85	TNF receptor associated factor 6	2.15	0.0830743	0.32905
GO:0005811	lipid particle	PLA2G4A	PLA2G4|cPLA2|cPLA2-alpha	phospholipase A2 group IVA	2.15	0.0830743	0.32905
GO:0005811	lipid particle	FAAH2	AMDD	fatty acid amide hydrolase 2	2.15	0.0830743	0.32905
GO:0005811	lipid particle	LMLN	GP63|INV|IX14|MSP	leishmanolysin like peptidase	2.15	0.0830743	0.32905
GO:0030426	growth cone	MYO5A	GS1|MYH12|MYO5|MYR12	myosin VA	1.852	0.0849044	0.32905
GO:0030426	growth cone	GDPD5	GDE2|PP1665	glycerophosphodiester phosphodiesterase domain containing 5	1.852	0.0849044	0.32905
GO:0030426	growth cone	SSH1	SSH1L	slingshot protein phosphatase 1	1.852	0.0849044	0.32905
GO:0030426	growth cone	ORAI2	C7orf19|CBCIP2|MEM142B|TMEM142B	ORAI calcium release-activated calcium modulator 2	1.852	0.0849044	0.32905
GO:0030426	growth cone	DOCK7	EIEE23|ZIR2	dedicator of cytokinesis 7	1.852	0.0849044	0.32905
GO:0030426	growth cone	CYTH2	ARNO|CTS18|CTS18.1|PSCD2|PSCD2L|SEC7L|Sec7p-L|Sec7p-like|cytohesin-2	cytohesin 2	1.852	0.0849044	0.32905
GO:0030426	growth cone	SNCA	NACP|PARK1|PARK4|PD1	synuclein alpha	1.852	0.0849044	0.32905
GO:0070821	tertiary granule membrane	SVIP	-	small VCP interacting protein	2.121	0.0869449	0.32905
GO:0070821	tertiary granule membrane	CD300A	CLM-8|CMRF-35-H9|CMRF-35H|CMRF35-H|CMRF35-H9|CMRF35H|CMRF35H9|IGSF12|IRC1|IRC1/IRC2|IRC2|IRp60	CD300a molecule	2.121	0.0869449	0.32905
GO:0070821	tertiary granule membrane	OLR1	CLEC8A|LOX1|LOXIN|SCARE1|SLOX1	oxidized low density lipoprotein receptor 1	2.121	0.0869449	0.32905
GO:0070821	tertiary granule membrane	LAIR1	CD305|LAIR-1	leukocyte associated immunoglobulin like receptor 1	2.121	0.0869449	0.32905
GO:0070821	tertiary granule membrane	TSPAN14	DC-TM4F2|TM4SF14	tetraspanin 14	2.121	0.0869449	0.32905
GO:0005794	Golgi apparatus	GLYR1	BM045|HIBDL|N-PAC|NP60	glyoxylate reductase 1 homolog	1.271	0.0904216	0.32905
GO:0005794	Golgi apparatus	CRHBP	CRF-BP|CRFBP	corticotropin releasing hormone binding protein	1.271	0.0904216	0.32905
GO:0005794	Golgi apparatus	TANGO2	C22orf25|MECRCN	transport and golgi organization 2 homolog	1.271	0.0904216	0.32905
GO:0005794	Golgi apparatus	CDK13	CDC2L|CDC2L5|CHED|hCDK13	cyclin dependent kinase 13	1.271	0.0904216	0.32905
GO:0005794	Golgi apparatus	TGOLN2	TGN38|TGN46|TGN48|TGN51|TTGN2	trans-golgi network protein 2	1.271	0.0904216	0.32905
GO:0005794	Golgi apparatus	SEMA6D	-	semaphorin 6D	1.271	0.0904216	0.32905
GO:0005794	Golgi apparatus	IL17RD	HH18|IL-17RD|IL17RLM|SEF	interleukin 17 receptor D	1.271	0.0904216	0.32905
GO:0005794	Golgi apparatus	OPRM1	LMOR|M-OR-1|MOP|MOR|MOR1|OPRM	opioid receptor mu 1	1.271	0.0904216	0.32905
GO:0005794	Golgi apparatus	SNCA	NACP|PARK1|PARK4|PD1	synuclein alpha	1.271	0.0904216	0.32905
GO:0005794	Golgi apparatus	MYO5A	GS1|MYH12|MYO5|MYR12	myosin VA	1.271	0.0904216	0.32905
GO:0005794	Golgi apparatus	PKDCC	SGK493|Vlk	protein kinase domain containing, cytoplasmic	1.271	0.0904216	0.32905
GO:0005794	Golgi apparatus	RSC1A1	RS1	regulator of solute carriers 1	1.271	0.0904216	0.32905
GO:0005794	Golgi apparatus	PLEKHA3	FAPP1	pleckstrin homology domain containing A3	1.271	0.0904216	0.32905
GO:0005794	Golgi apparatus	KCNJ6	BIR1|GIRK-2|GIRK2|KATP-2|KATP2|KCNJ7|KIR3.2|KPLBS|hiGIRK2	potassium voltage-gated channel subfamily J member 6	1.271	0.0904216	0.32905
GO:0005794	Golgi apparatus	STS	ARSC|ARSC1|ASC|ES|SSDD|XLI	steroid sulfatase	1.271	0.0904216	0.32905
GO:0005794	Golgi apparatus	PLA2G4A	PLA2G4|cPLA2|cPLA2-alpha	phospholipase A2 group IVA	1.271	0.0904216	0.32905
GO:0005794	Golgi apparatus	TMEM241	C18orf45|hVVT	transmembrane protein 241	1.271	0.0904216	0.32905
GO:0005794	Golgi apparatus	CHST6	MCDC1	carbohydrate sulfotransferase 6	1.271	0.0904216	0.32905
GO:0005794	Golgi apparatus	PRDM2	HUMHOXY1|KMT8|KMT8A|MTB-ZF|RIZ|RIZ1|RIZ2	PR/SET domain 2	1.271	0.0904216	0.32905
GO:0005794	Golgi apparatus	ESCO2	2410004I17Rik|EFO2|RBS	establishment of sister chromatid cohesion N-acetyltransferase 2	1.271	0.0904216	0.32905
GO:0005794	Golgi apparatus	ZDHHC15	MRX91	zinc finger DHHC-type containing 15	1.271	0.0904216	0.32905
GO:0005794	Golgi apparatus	STRN3	PPP2R6B|S/G2NA|SG2NA	striatin 3	1.271	0.0904216	0.32905
GO:0005794	Golgi apparatus	MAN1A2	MAN1B	mannosidase alpha class 1A member 2	1.271	0.0904216	0.32905
GO:0005794	Golgi apparatus	FKTN	CMD1X|FCMD|LGMD2M|MDDGA4|MDDGB4|MDDGC4	fukutin	1.271	0.0904216	0.32905
GO:0005794	Golgi apparatus	FAIM2	LFG|LFG2|NGP35|NMP35|TMBIM2	Fas apoptotic inhibitory molecule 2	1.271	0.0904216	0.32905
GO:0005794	Golgi apparatus	ABCG1	ABC8|WHITE1	ATP binding cassette subfamily G member 1	1.271	0.0904216	0.32905
GO:0005794	Golgi apparatus	IFT57	ESRRBL1|HIPPI|MHS4R2	intraflagellar transport 57	1.271	0.0904216	0.32905
GO:0005794	Golgi apparatus	OSBPL9	ORP-9|ORP9	oxysterol binding protein like 9	1.271	0.0904216	0.32905
GO:0005794	Golgi apparatus	MAPK1	ERK|ERK-2|ERK2|ERT1|MAPK2|P42MAPK|PRKM1|PRKM2|p38|p40|p41|p41mapk|p42-MAPK	mitogen-activated protein kinase 1	1.271	0.0904216	0.32905
GO:0005794	Golgi apparatus	ATP7A	DSMAX|MK|MNK|SMAX3	ATPase copper transporting alpha	1.271	0.0904216	0.32905
GO:0005794	Golgi apparatus	TBC1D23	NS4ATP1	TBC1 domain family member 23	1.271	0.0904216	0.32905
GO:0005794	Golgi apparatus	GRHL1	LBP32|MGR|NH32|TFCP2L2	grainyhead like transcription factor 1	1.271	0.0904216	0.32905
GO:0005794	Golgi apparatus	EMP2	XMP	epithelial membrane protein 2	1.271	0.0904216	0.32905
GO:0005794	Golgi apparatus	ARL17B	ARL17|ARL17A	ADP ribosylation factor like GTPase 17B	1.271	0.0904216	0.32905
GO:0001673	male germ cell nucleus	KIF6	C6orf102|dJ1043E3.1|dJ137F1.4|dJ188D3.1	kinesin family member 6	3.87	0.0927446	0.32905
GO:0001673	male germ cell nucleus	H2AFX	H2A.X|H2A/X|H2AX	H2A histone family member X	3.87	0.0927446	0.32905
GO:0000110	nucleotide-excision repair factor 1 complex	ERCC1	COFS4|RAD10|UV20	ERCC excision repair 1, endonuclease non-catalytic subunit	10.321	0.0938012	0.32905
GO:0005594	collagen type IX trimer	COL9A2	DJ39G22.4|EDM2|MED|STL5	collagen type IX alpha 2 chain	10.321	0.0938012	0.32905
GO:0005967	mitochondrial pyruvate dehydrogenase complex	PDK1	-	pyruvate dehydrogenase kinase 1	10.321	0.0938012	0.32905
GO:0019908	nuclear cyclin-dependent protein kinase holoenzyme complex	CDK13	CDC2L|CDC2L5|CHED|hCDK13	cyclin dependent kinase 13	10.321	0.0938012	0.32905
GO:0033557	Slx1-Slx4 complex	SLX4	BTBD12|FANCP|MUS312	SLX4 structure-specific endonuclease subunit	10.321	0.0938012	0.32905
GO:0042721	mitochondrial inner membrane protein insertion complex	TIMM9	TIM9|TIM9A	translocase of inner mitochondrial membrane 9	10.321	0.0938012	0.32905
GO:0044545	NSL complex	KANSL1L	C2orf67|MSL1v2	KAT8 regulatory NSL complex subunit 1 like	10.321	0.0938012	0.32905
GO:0071006	U2-type catalytic step 1 spliceosome	RBM22	Cwc2|ZC3H16|fSAP47	RNA binding motif protein 22	10.321	0.0938012	0.32905
GO:0097441	basilar dendrite	SLC4A10	NBCn2|NCBE	solute carrier family 4 member 10	10.321	0.0938012	0.32905
GO:0097454	Schwann cell microvillus	NFASC	NF|NRCAML	neurofascin	10.321	0.0938012	0.32905
GO:1904115	axon cytoplasm	BLOC1S6	BLOS6|HPS9|PA|PALLID|PLDN	biogenesis of lysosomal organelles complex 1 subunit 6	2.654	0.102619	0.348019
GO:1904115	axon cytoplasm	KIF1B	CMT2|CMT2A|CMT2A1|HMSNII|KLP|NBLST1	kinesin family member 1B	2.654	0.102619	0.348019
GO:1904115	axon cytoplasm	TRAK1	MILT1|OIP106	trafficking kinesin protein 1	2.654	0.102619	0.348019
GO:0031092	platelet alpha granule membrane	LHFPL2	-	lipoma HMGIC fusion partner-like 2	3.643	0.102942	0.348019
GO:0031092	platelet alpha granule membrane	SNCA	NACP|PARK1|PARK4|PD1	synuclein alpha	3.643	0.102942	0.348019
GO:0001650	fibrillar center	NFIB	CTF|HMGIC/NFIB|NF-I/B|NF1-B|NFI-B|NFI-RED|NFIB2|NFIB3	nuclear factor I B	1.734	0.110446	0.348019
GO:0001650	fibrillar center	RPAIN	HRIP|RIP	RPA interacting protein	1.734	0.110446	0.348019
GO:0001650	fibrillar center	SP140	LYSP100|LYSP100-A|LYSP100-B	SP140 nuclear body protein	1.734	0.110446	0.348019
GO:0001650	fibrillar center	SUMO1	DAP1|GMP1|OFC10|PIC1|SENP2|SMT3|SMT3C|SMT3H3|UBL1	small ubiquitin-like modifier 1	1.734	0.110446	0.348019
GO:0001650	fibrillar center	EIF3L	EIF3EIP|EIF3S11|EIF3S6IP|HSPC021|HSPC025|MSTP005	eukaryotic translation initiation factor 3 subunit L	1.734	0.110446	0.348019
GO:0001650	fibrillar center	FOXA1	HNF3A|TCF3A	forkhead box A1	1.734	0.110446	0.348019
GO:0001650	fibrillar center	URB1	C21orf108|NPA1	URB1 ribosome biogenesis 1 homolog (S. cerevisiae)	1.734	0.110446	0.348019
GO:1902711	GABA-A receptor complex	GABRG3	-	gamma-aminobutyric acid type A receptor gamma3 subunit	3.44	0.113428	0.348019
GO:1902711	GABA-A receptor complex	GABRA2	-	gamma-aminobutyric acid type A receptor alpha2 subunit	3.44	0.113428	0.348019
GO:0015629	actin cytoskeleton	ZNF268	HZF3	zinc finger protein 268	1.54	0.117217	0.348019
GO:0015629	actin cytoskeleton	SPECC1L	CYTSA|GBBB2|OBLFC1	sperm antigen with calponin homology and coiled-coil domains 1 like	1.54	0.117217	0.348019
GO:0015629	actin cytoskeleton	SNCA	NACP|PARK1|PARK4|PD1	synuclein alpha	1.54	0.117217	0.348019
GO:0015629	actin cytoskeleton	NOTCH3	CADASIL|CADASIL1|CASIL|IMF2|LMNS	notch 3	1.54	0.117217	0.348019
GO:0015629	actin cytoskeleton	SORBS2	ARGBP2|PRO0618	sorbin and SH3 domain containing 2	1.54	0.117217	0.348019
GO:0015629	actin cytoskeleton	CFL2	NEM7	cofilin 2	1.54	0.117217	0.348019
GO:0015629	actin cytoskeleton	TARS	ThrRS	threonyl-tRNA synthetase	1.54	0.117217	0.348019
GO:0015629	actin cytoskeleton	POU6F1	BRN5|MPOU|TCFB1	POU class 6 homeobox 1	1.54	0.117217	0.348019
GO:0015629	actin cytoskeleton	TRIOBP	DFNB28|HRIHFB2122|TAP68|TARA|dJ37E16.4	TRIO and F-actin binding protein	1.54	0.117217	0.348019
GO:0015629	actin cytoskeleton	TLN2	ILWEQ	talin 2	1.54	0.117217	0.348019
GO:0005581	collagen trimer	CCBE1	HKLLS1	collagen and calcium binding EGF domains 1	2.135	0.11731	0.348019
GO:0005581	collagen trimer	COLEC12	CLP1|NSR2|SCARA4|SRCL	collectin subfamily member 12	2.135	0.11731	0.348019
GO:0005581	collagen trimer	SCARA3	APC7|CSR|CSR1|MSLR1|MSRL1	scavenger receptor class A member 3	2.135	0.11731	0.348019
GO:0005581	collagen trimer	COL20A1	bA261N11.4	collagen type XX alpha 1 chain	2.135	0.11731	0.348019
GO:0009897	external side of plasma membrane	CXCL9	CMK|Humig|MIG|SCYB9|crg-10	C-X-C motif chemokine ligand 9	1.533	0.119992	0.348019
GO:0009897	external side of plasma membrane	ALCAM	CD166|MEMD	activated leukocyte cell adhesion molecule	1.533	0.119992	0.348019
GO:0009897	external side of plasma membrane	ITGA1	CD49a|VLA1	integrin subunit alpha 1	1.533	0.119992	0.348019
GO:0009897	external side of plasma membrane	ABCG1	ABC8|WHITE1	ATP binding cassette subfamily G member 1	1.533	0.119992	0.348019
GO:0009897	external side of plasma membrane	EPHA5	CEK7|EHK-1|EHK1|EK7|HEK7|TYRO4	EPH receptor A5	1.533	0.119992	0.348019
GO:0009897	external side of plasma membrane	CDH13	CDHH|P105	cadherin 13	1.533	0.119992	0.348019
GO:0009897	external side of plasma membrane	ANXA5	ANX5|ENX2|HEL-S-7|PP4|RPRGL3	annexin A5	1.533	0.119992	0.348019
GO:0009897	external side of plasma membrane	CHRNA4	BFNC|EBN|EBN1|NACHR|NACHRA4|NACRA4	cholinergic receptor nicotinic alpha 4 subunit	1.533	0.119992	0.348019
GO:0009897	external side of plasma membrane	KIT	C-Kit|CD117|PBT|SCFR	KIT proto-oncogene receptor tyrosine kinase	1.533	0.119992	0.348019
GO:0009897	external side of plasma membrane	KCNJ3	GIRK1|KGA|KIR3.1	potassium voltage-gated channel subfamily J member 3	1.533	0.119992	0.348019
GO:0000109	nucleotide-excision repair complex	ERCC1	COFS4|RAD10|UV20	ERCC excision repair 1, endonuclease non-catalytic subunit	7.741	0.123074	0.348019
GO:0016013	syntrophin complex	DMD	BMD|CMD3B|DXS142|DXS164|DXS206|DXS230|DXS239|DXS268|DXS269|DXS270|DXS272|MRX85	dystrophin	7.741	0.123074	0.348019
GO:0034363	intermediate-density lipoprotein particle	APOB	FLDB|LDLCQ4|apoB-100|apoB-48	apolipoprotein B	7.741	0.123074	0.348019
GO:0035985	senescence-associated heterochromatin focus	HMGA2	BABL|HMGI-C|HMGIC|LIPO|STQTL9	high mobility group AT-hook 2	7.741	0.123074	0.348019
GO:0044292	dendrite terminus	IFT57	ESRRBL1|HIPPI|MHS4R2	intraflagellar transport 57	7.741	0.123074	0.348019
GO:0097361	CIA complex	CIAO1	CIA1|WDR39	cytosolic iron-sulfur assembly component 1	7.741	0.123074	0.348019
GO:0097413	Lewy body	ARIH1	ARI|HARI|HHARI|UBCH7BP	ariadne RBR E3 ubiquitin protein ligase 1	7.741	0.123074	0.348019
GO:0097524	sperm plasma membrane	ABHD2	HS1-2|LABH2|PHPS1-2	abhydrolase domain containing 2	7.741	0.123074	0.348019
GO:0043034	costamere	HOMER1	HOMER|HOMER1A|HOMER1B|HOMER1C|SYN47|Ves-1	homer scaffolding protein 1	3.259	0.124173	0.348019
GO:0043034	costamere	DMD	BMD|CMD3B|DXS142|DXS164|DXS206|DXS230|DXS239|DXS268|DXS269|DXS270|DXS272|MRX85	dystrophin	3.259	0.124173	0.348019
GO:0005768	endosome	LEPROTL1	HSPC112|Vps55|my047	leptin receptor overlapping transcript-like 1	1.481	0.126805	0.354599
GO:0005768	endosome	OPRM1	LMOR|M-OR-1|MOP|MOR|MOR1|OPRM	opioid receptor mu 1	1.481	0.126805	0.354599
GO:0005768	endosome	ABCG1	ABC8|WHITE1	ATP binding cassette subfamily G member 1	1.481	0.126805	0.354599
GO:0005768	endosome	DGKH	DGKeta	diacylglycerol kinase eta	1.481	0.126805	0.354599
GO:0005768	endosome	SNX33	SH3PX3|SH3PXD3C|SNX30	sorting nexin 33	1.481	0.126805	0.354599
GO:0005768	endosome	WDR72	AI2A3	WD repeat domain 72	1.481	0.126805	0.354599
GO:0005768	endosome	TCN2	D22S676|D22S750|II|TC|TC II|TC-2|TC2|TCII	transcobalamin 2	1.481	0.126805	0.354599
GO:0005768	endosome	BLOC1S6	BLOS6|HPS9|PA|PALLID|PLDN	biogenesis of lysosomal organelles complex 1 subunit 6	1.481	0.126805	0.354599
GO:0005768	endosome	STS	ARSC|ARSC1|ASC|ES|SSDD|XLI	steroid sulfatase	1.481	0.126805	0.354599
GO:0005768	endosome	CTSE	CATE	cathepsin E	1.481	0.126805	0.354599
GO:0005768	endosome	TGOLN2	TGN38|TGN46|TGN48|TGN51|TTGN2	trans-golgi network protein 2	1.481	0.126805	0.354599
GO:0005622	intracellular	ANXA5	ANX5|ENX2|HEL-S-7|PP4|RPRGL3	annexin A5	1.297	0.129225	0.360561
GO:0005622	intracellular	NFASC	NF|NRCAML	neurofascin	1.297	0.129225	0.360561
GO:0005622	intracellular	CAMKK2	CAMKK|CAMKKB	calcium/calmodulin dependent protein kinase kinase 2	1.297	0.129225	0.360561
GO:0005622	intracellular	IL5RA	CD125|CDw125|HSIL5R3|IL5R	interleukin 5 receptor subunit alpha	1.297	0.129225	0.360561
GO:0005622	intracellular	CCDC68	SE57-1	coiled-coil domain containing 68	1.297	0.129225	0.360561
GO:0005622	intracellular	CCL3	G0S19-1|LD78ALPHA|MIP-1-alpha|MIP1A|SCYA3	C-C motif chemokine ligand 3	1.297	0.129225	0.360561
GO:0005622	intracellular	ANGPT1	AGP1|AGPT|ANG1	angiopoietin 1	1.297	0.129225	0.360561
GO:0005622	intracellular	TRIM44	AN3|DIPB|HSA249128|MC7	tripartite motif containing 44	1.297	0.129225	0.360561
GO:0005622	intracellular	TBC1D22A	C22orf4|HSC79E021	TBC1 domain family member 22A	1.297	0.129225	0.360561
GO:0005622	intracellular	CRHBP	CRF-BP|CRFBP	corticotropin releasing hormone binding protein	1.297	0.129225	0.360561
GO:0005622	intracellular	TNFRSF10A	APO2|CD261|DR4|TRAILR-1|TRAILR1	TNF receptor superfamily member 10a	1.297	0.129225	0.360561
GO:0005622	intracellular	FRK	GTK|PTK5|RAK	fyn related Src family tyrosine kinase	1.297	0.129225	0.360561
GO:0005622	intracellular	GRIN2B	EIEE27|GluN2B|MRD6|NMDAR2B|NR2B|hNR3	glutamate ionotropic receptor NMDA type subunit 2B	1.297	0.129225	0.360561
GO:0005622	intracellular	EDA2R	EDA-A2R|EDAA2R|TNFRSF27|XEDAR	ectodysplasin A2 receptor	1.297	0.129225	0.360561
GO:0005622	intracellular	TBC1D8B	GRAMD8B	TBC1 domain family member 8B	1.297	0.129225	0.360561
GO:0005622	intracellular	SAMHD1	CHBL2|DCIP|HDDC1|MOP-5|SBBI88	SAM and HD domain containing deoxynucleoside triphosphate triphosphohydrolase 1	1.297	0.129225	0.360561
GO:0005622	intracellular	PTGER4	EP4|EP4R	prostaglandin E receptor 4	1.297	0.129225	0.360561
GO:0005622	intracellular	TRAF3IP2	ACT1|C6orf2|C6orf4|C6orf5|C6orf6|CANDF8|CIKS|PSORS13	TRAF3 interacting protein 2	1.297	0.129225	0.360561
GO:0005622	intracellular	GLP1R	GLP-1|GLP-1-R|GLP-1R	glucagon like peptide 1 receptor	1.297	0.129225	0.360561
GO:0005622	intracellular	IRAK1BP1	AIP70|SIMPL	interleukin 1 receptor associated kinase 1 binding protein 1	1.297	0.129225	0.360561
GO:0005622	intracellular	MAT2B	MAT-II|MATIIbeta|Nbla02999|SDR23E1|TGR	methionine adenosyltransferase 2B	1.297	0.129225	0.360561
GO:0005622	intracellular	RUNDC1	-	RUN domain containing 1	1.297	0.129225	0.360561
GO:0031090	organelle membrane	MGST3	GST-III	microsomal glutathione S-transferase 3	1.865	0.130566	0.363654
GO:0031090	organelle membrane	CYP1B1	ASGD6|CP1B|CYPIB1|GLC3A|P4501B1	cytochrome P450 family 1 subfamily B member 1	1.865	0.130566	0.363654
GO:0031090	organelle membrane	CYP26B1	CYP26A2|P450RAI-2|P450RAI2|RHFCA	cytochrome P450 family 26 subfamily B member 1	1.865	0.130566	0.363654
GO:0031090	organelle membrane	CYP2C19	CPCJ|CYP2C|CYPIIC17|CYPIIC19|P450C2C|P450IIC19	cytochrome P450 family 2 subfamily C member 19	1.865	0.130566	0.363654
GO:0031090	organelle membrane	FLRT2	-	fibronectin leucine rich transmembrane protein 2	1.865	0.130566	0.363654
GO:0000159	protein phosphatase type 2A complex	PPP2R3A	PPP2R3|PR130|PR72	protein phosphatase 2 regulatory subunit B''alpha	2.949	0.146332	0.370357
GO:0000159	protein phosphatase type 2A complex	STRN3	PPP2R6B|S/G2NA|SG2NA	striatin 3	2.949	0.146332	0.370357
[truncated: 1,701 more rows]
