# Supplementary material for: Astragalus polysaccharide promotes latent HIV-1 reactivation via exosome-mediated modulation of the PI3K/AKT/NF-κB axis
Source: Extracell Vesicles Circ Nucl Acids. 2026 Jan 29;7(1):94–113. doi: 10.20517/evcna.2025.148 (PMC13074303; doi:10.20517/evcna.2025.148)
Supplement: Supplementary file 1 [file evcna-7-1-94-SupplementaryMaterials.zip › evcna60148-SupplementaryMaterials/Supplementary Table 12.xlsx]

## Sheet: Read_Me
Table Name	Column Name	Description
Up_miRNA_Pathway_Enrichment	Pathway_ID	Pathway identifier, consistent with the KEGG database Pathway ID
	Pathway_Name	Pathway name, consistent with the naming used in the KEGG database
	Population_mapped_id	Number of genes mapped to this pathway in the reference database
	Study_mapped_id	Number of differentially expressed genes mapped to this pathway in the current study
	Enrichment	Enrichment score; when P values are identical, a higher enrichment score indicates a greater impact of this pathway in the experiment
	P_value	P value evaluating the statistical significance of pathway enrichment (P < 0.05 indicates a significant pathway; different colors denote different significance levels)
	FDR	False discovery rate; adjusted P value used for reassessing pathway significance
	Link	KEGG pathway link showing differentially expressed genes; red indicates upregulated genes, blue indicates downregulated genes, green indicates genes present in this species, and white indicates genes absent in this species
Up_miRNA_Pathway_TargetGene	Pathway_ID	Pathway identifier, consistent with the KEGG database Pathway ID
	Pathway_Name	Pathway name, consistent with the KEGG database naming
	Symbol	Gene symbol, consistent with NCBI GenBank gene symbols
	Gene_synonyms	Gene aliases
	Desription	Detailed gene description
	Population_mapped_id	Number of genes mapped to this pathway in the reference database
	Study_mapped_id	Number of differentially expressed genes in this pathway identified in the current study
	Enrichment	Enrichment score; higher values indicate greater experimental impact when P values are equal
	P_value	P value evaluating pathway significance (P < 0.05 indicates statistical significance; different colors indicate different significance levels)
	FDR	False discovery rate; adjusted P value for reassessing pathway significance
Down_miRNA_Pathway_Enrichment	Pathway_ID	Pathway identifier, consistent with the KEGG database Pathway ID
	Pathway_Name	Pathway name, consistent with the KEGG database naming
	Population_mapped_id	Number of genes mapped to this pathway in the reference database
	Study_mapped_id	Number of differentially expressed genes mapped to this pathway in the current study
	Enrichment	Enrichment score; higher values indicate greater experimental impact when P values are equal
	P_value	P value evaluating pathway significance (P < 0.05 indicates statistical significance; different colors indicate different significance levels)
	FDR	False discovery rate; adjusted P value for reassessing pathway significance
	Link	KEGG pathway link showing differentially expressed genes; red indicates upregulated genes, blue indicates downregulated genes, green indicates genes present in this species, and white indicates genes absent in this species
Down_miRNA_Pathway_TargetGene	Pathway_ID	Pathway identifier, consistent with the KEGG database Pathway ID
	Pathway_Name	Pathway name, consistent with the KEGG database naming
	Symbol	Gene symbol, consistent with NCBI GenBank gene symbols
	Gene_synonyms	Gene aliases
	Desription	Detailed gene description
	Population_mapped_id	Number of genes mapped to this pathway in the reference database
	Study_mapped_id	Number of differentially expressed genes in this pathway identified in the current study
	Enrichment	Enrichment score; higher values indicate greater experimental impact when P values are equal
	P_value	P value evaluating pathway significance (P < 0.05 indicates statistical significance; different colors indicate different significance levels)
	FDR	False discovery rate; adjusted P value for reassessing pathway significance

## Sheet: Up_miRNA_Pathway_Enrichment
Pathway_ID	Pathway_Name	Population_mapped_id	Study_mapped_id	Enrichment	P_value	FDR	Link
hsa04515	Cell adhesion molecules BR	192	83	1.946	5.5098e-11	2.12127e-08	www.genome.jp/kegg-bin/show_pathway?hsa04515/4359%09RoyalBlue/9019%09RoyalBlue/961%09RoyalBlue/27020%09RoyalBlue/55423%09RoyalBlue/10326%09RoyalBlue/284759%09red/199731%09RoyalBlue/4045%09RoyalBlue/4978%09yellow/402665%09red/214%09red/4099%09RoyalBlue/22997%09RoyalBlue/6092%09RoyalBlue/54538%09RoyalBlue/1272%09yellow/152330%09RoyalBlue/57722%09RoyalBlue/57453%09RoyalBlue/54549%09red/221935%09yell…
hsa04131	Membrane trafficking BR	1537	435	1.274	2.22557e-09	4.28423e-07	www.genome.jp/kegg-bin/show_pathway?hsa04131/127833%09RoyalBlue/9066%09RoyalBlue/143425%09RoyalBlue/23208%09RoyalBlue/255928%09red/94121%09RoyalBlue/167%09RoyalBlue/5170%09RoyalBlue/9699%09RoyalBlue/9783%09RoyalBlue/140730%09RoyalBlue/6382%09RoyalBlue/23236%09red/113026%09RoyalBlue/51196%09RoyalBlue/5335%09yellow/9651%09RoyalBlue/8851%09RoyalBlue/8941%09RoyalBlue/23396%09yellow/8394%09RoyalBlue/7…
hsa03000	Transcription factors BR	1315	362	1.239	1.27698e-06	0.000163879	www.genome.jp/kegg-bin/show_pathway?hsa03000/7494%09RoyalBlue/3727%09RoyalBlue/2355%09yellow/467%09RoyalBlue/116071%09RoyalBlue/4094%09RoyalBlue/9935%09RoyalBlue/23764%09RoyalBlue/60468%09RoyalBlue/11016%09RoyalBlue/9586%09red/1385%09RoyalBlue/64764%09yellow/1050%09RoyalBlue/1628%09RoyalBlue/3131%09RoyalBlue/429%09RoyalBlue/6886%09RoyalBlue/9242%09RoyalBlue/55897%09RoyalBlue/58158%09RoyalBlue/639…
hsa05205	Proteoglycans in cancer	205	71	1.559	2.91007e-05	0.00271748	www.genome.jp/kegg-bin/show_pathway?hsa05205/960%09RoyalBlue/2064%09RoyalBlue/10451%09RoyalBlue/7409%09RoyalBlue/3845%09RoyalBlue/4893%09RoyalBlue/22808%09RoyalBlue/5894%09RoyalBlue/5605%09RoyalBlue/5594%09yellow/998%09RoyalBlue/2002%09RoyalBlue/2099%09RoyalBlue/595%09RoyalBlue/7074%09RoyalBlue/9475%09RoyalBlue/286%09RoyalBlue/207%09RoyalBlue/5500%09RoyalBlue/5501%09RoyalBlue/4660%09yellow/23365%…
hsa01009	Protein phosphatases and associated proteins BR	457	138	1.359	3.52919e-05	0.00271748	www.genome.jp/kegg-bin/show_pathway?hsa01009/5500%09RoyalBlue/5501%09RoyalBlue/151242%09RoyalBlue/79660%09RoyalBlue/84687%09RoyalBlue/6992%09RoyalBlue/4660%09yellow/94274%09RoyalBlue/23645%09RoyalBlue/26051%09RoyalBlue/170954%09RoyalBlue/83987%09RoyalBlue/84303%09RoyalBlue/114788%09RoyalBlue/64478%09red/114784%09yellow/64794%09RoyalBlue/114794%09RoyalBlue/55105%09RoyalBlue/63898%09RoyalBlue/15376…
hsa04720	Long-term potentiation	67	29	1.948	9.4769e-05	0.00608101	www.genome.jp/kegg-bin/show_pathway?hsa04720/107%09RoyalBlue/5566%09RoyalBlue/5568%09RoyalBlue/5500%09RoyalBlue/5501%09RoyalBlue/815%09RoyalBlue/817%09RoyalBlue/816%09RoyalBlue/10411%09RoyalBlue/5906%09RoyalBlue/5532%09RoyalBlue/2902%09RoyalBlue/2903%09RoyalBlue/2904%09yellow/775%09RoyalBlue/808%09RoyalBlue/2033%09RoyalBlue/814%09RoyalBlue/3845%09RoyalBlue/4893%09RoyalBlue/5894%09RoyalBlue/5605%0…
hsa04916	Melanogenesis	101	39	1.738	0.000139566	0.00767615	www.genome.jp/kegg-bin/show_pathway?hsa04916/107%09RoyalBlue/112%09RoyalBlue/5566%09RoyalBlue/5568%09RoyalBlue/1385%09RoyalBlue/64764%09yellow/2033%09RoyalBlue/4286%09RoyalBlue/7471%09RoyalBlue/7472%09yellow/7482%09RoyalBlue/89780%09RoyalBlue/7476%09RoyalBlue/7477%09RoyalBlue/7479%09RoyalBlue/7483%09RoyalBlue/7484%09RoyalBlue/7976%09RoyalBlue/7855%09RoyalBlue/8325%09RoyalBlue/2775%09RoyalBlue/277…
hsa04012	ErbB signaling pathway	85	34	1.8	0.000165187	0.00794961	www.genome.jp/kegg-bin/show_pathway?hsa04012/2064%09RoyalBlue/5335%09yellow/815%09RoyalBlue/817%09RoyalBlue/816%09RoyalBlue/5578%09RoyalBlue/5579%09RoyalBlue/868%09RoyalBlue/6777%09RoyalBlue/1399%09RoyalBlue/27%09RoyalBlue/4690%09RoyalBlue/10298%09RoyalBlue/5599%09RoyalBlue/2002%09RoyalBlue/685%09RoyalBlue/2069%09RoyalBlue/2065%09RoyalBlue/9542%09RoyalBlue/2066%09yellow/25759%09RoyalBlue/53358%09…
hsa04150	mTOR signaling pathway	155	54	1.568	0.000209883	0.00897833	www.genome.jp/kegg-bin/show_pathway?hsa04150/8140%09RoyalBlue/6520%09RoyalBlue/153129%09RoyalBlue/529%09RoyalBlue/9296%09red/55004%09RoyalBlue/64121%09RoyalBlue/58528%09RoyalBlue/83667%09RoyalBlue/81929%09RoyalBlue/79726%09RoyalBlue/6502%09RoyalBlue/84335%09RoyalBlue/2887%09RoyalBlue/9663%09RoyalBlue/8408%09RoyalBlue/9706%09RoyalBlue/1978%09RoyalBlue/1977%09yellow/9470%09RoyalBlue/6198%09RoyalBlu…
hsa04310	Wnt signaling pathway	167	56	1.509	0.000489766	0.018856	www.genome.jp/kegg-bin/show_pathway?hsa04310/7471%09RoyalBlue/7472%09yellow/7482%09RoyalBlue/89780%09RoyalBlue/7476%09RoyalBlue/7477%09RoyalBlue/7479%09RoyalBlue/7483%09RoyalBlue/7484%09RoyalBlue/6422%09RoyalBlue/6423%09red/284654%09red/54894%09RoyalBlue/84133%09RoyalBlue/7976%09RoyalBlue/7855%09RoyalBlue/8325%09RoyalBlue/25805%09RoyalBlue/1454%09RoyalBlue/1857%09RoyalBlue/1855%09RoyalBlue/1457%0…
hsa05214	Glioma	75	29	1.74	0.000929859	0.0325451	www.genome.jp/kegg-bin/show_pathway?hsa05214/5155%09red/5156%09RoyalBlue/5159%09RoyalBlue/3480%09RoyalBlue/5335%09yellow/808%09RoyalBlue/57118%09RoyalBlue/57172%09RoyalBlue/815%09RoyalBlue/817%09RoyalBlue/816%09RoyalBlue/814%09RoyalBlue/5578%09RoyalBlue/5579%09RoyalBlue/25759%09RoyalBlue/53358%09RoyalBlue/6654%09RoyalBlue/3845%09RoyalBlue/4893%09RoyalBlue/5894%09RoyalBlue/5605%09RoyalBlue/5594%09…
hsa04121	Ubiquitin system BR	843	224	1.196	0.00122065	0.0374762	www.genome.jp/kegg-bin/show_pathway?hsa04121/7311%09RoyalBlue/10537%09RoyalBlue/7341%09yellow/81605%09RoyalBlue/10055%09RoyalBlue/27304%09RoyalBlue/55236%09RoyalBlue/7320%09RoyalBlue/51619%09RoyalBlue/7323%09RoyalBlue/10477%09red/7327%09RoyalBlue/51465%09RoyalBlue/63893%09RoyalBlue/92912%09RoyalBlue/134111%09RoyalBlue/54926%09RoyalBlue/27338%09RoyalBlue/3093%09red/57448%09RoyalBlue/7329%09RoyalBl…
hsa04961	Endocrine and other factor-regulated calcium reabsorption	53	22	1.868	0.00126543	0.0374762	www.genome.jp/kegg-bin/show_pathway?hsa04961/112%09RoyalBlue/5566%09RoyalBlue/5568%09RoyalBlue/7421%09RoyalBlue/2099%09RoyalBlue/1759%09RoyalBlue/26052%09RoyalBlue/1173%09RoyalBlue/1175%09RoyalBlue/1211%09RoyalBlue/8766%09RoyalBlue/478%09RoyalBlue/481%09RoyalBlue/482%09RoyalBlue/6546%09RoyalBlue/6543%09RoyalBlue/6547%09RoyalBlue/492%09RoyalBlue/493%09RoyalBlue/491%09red/2776%09RoyalBlue/23236%09r…
hsa01001	Protein kinases BR	523	145	1.248	0.00153039	0.0420857	www.genome.jp/kegg-bin/show_pathway?hsa01001/5566%09RoyalBlue/5568%09RoyalBlue/5578%09RoyalBlue/5579%09RoyalBlue/5580%09RoyalBlue/5581%09RoyalBlue/29941%09RoyalBlue/5170%09RoyalBlue/207%09RoyalBlue/6197%09RoyalBlue/6196%09RoyalBlue/27330%09RoyalBlue/6198%09RoyalBlue/83694%09RoyalBlue/9113%09red/375449%09RoyalBlue/9475%09RoyalBlue/9578%09RoyalBlue/2869%09RoyalBlue/2870%09RoyalBlue/57118%09RoyalBlu…
hsa05223	Non-small cell lung cancer	72	27	1.688	0.00231956	0.0534298	www.genome.jp/kegg-bin/show_pathway?hsa05223/5915%09RoyalBlue/6256%09RoyalBlue/6257%09RoyalBlue/1019%09RoyalBlue/595%09RoyalBlue/1869%09RoyalBlue/1871%09RoyalBlue/3845%09RoyalBlue/83593%09RoyalBlue/5170%09RoyalBlue/207%09RoyalBlue/572%09RoyalBlue/2309%09RoyalBlue/2064%09RoyalBlue/6654%09RoyalBlue/4893%09RoyalBlue/5894%09RoyalBlue/5605%09RoyalBlue/5594%09yellow/5335%09yellow/5578%09RoyalBlue/5579%…
hsa01521	EGFR tyrosine kinase inhibitor resistance	79	29	1.652	0.00237277	0.0534298	www.genome.jp/kegg-bin/show_pathway?hsa01521/2064%09RoyalBlue/9542%09RoyalBlue/2065%09RoyalBlue/3480%09RoyalBlue/7422%09RoyalBlue/5155%09red/80310%09RoyalBlue/5156%09RoyalBlue/5159%09RoyalBlue/5728%09red/207%09RoyalBlue/6198%09RoyalBlue/1978%09RoyalBlue/1977%09yellow/9470%09RoyalBlue/572%09RoyalBlue/2932%09RoyalBlue/2309%09RoyalBlue/10018%09RoyalBlue/5335%09yellow/5578%09RoyalBlue/5579%09RoyalBlu…
hsa04934	Cushing syndrome	155	50	1.452	0.00242689	0.0534298	www.genome.jp/kegg-bin/show_pathway?hsa04934/1394%09RoyalBlue/107%09RoyalBlue/112%09RoyalBlue/5566%09RoyalBlue/5568%09RoyalBlue/1385%09RoyalBlue/64764%09yellow/9586%09red/9070%09RoyalBlue/11091%09RoyalBlue/4297%09RoyalBlue/8085%09RoyalBlue/1019%09RoyalBlue/595%09RoyalBlue/1869%09RoyalBlue/1871%09RoyalBlue/2771%09RoyalBlue/9049%09RoyalBlue/9134%09RoyalBlue/775%09RoyalBlue/815%09RoyalBlue/817%09Roy…
hsa04910	Insulin signaling pathway	137	45	1.478	0.00263176	0.0534298	www.genome.jp/kegg-bin/show_pathway?hsa04910/3643%09RoyalBlue/5170%09RoyalBlue/207%09RoyalBlue/2932%09RoyalBlue/5500%09RoyalBlue/5501%09RoyalBlue/79660%09RoyalBlue/5261%09RoyalBlue/5256%09RoyalBlue/5255%09RoyalBlue/808%09RoyalBlue/5834%09RoyalBlue/5566%09RoyalBlue/5568%09RoyalBlue/5575%09RoyalBlue/6517%09RoyalBlue/2319%09RoyalBlue/868%09RoyalBlue/1399%09RoyalBlue/2889%09RoyalBlue/31%09RoyalBlue/3…
hsa04010	MAPK signaling pathway	294	86	1.317	0.00271388	0.0534298	www.genome.jp/kegg-bin/show_pathway?hsa04010/774%09RoyalBlue/775%09RoyalBlue/777%09RoyalBlue/8913%09red/10369%09RoyalBlue/27092%09RoyalBlue/59283%09RoyalBlue/5566%09RoyalBlue/5568%09RoyalBlue/5578%09RoyalBlue/5579%09RoyalBlue/2768%09RoyalBlue/5532%09RoyalBlue/9693%09RoyalBlue/5906%09RoyalBlue/2069%09RoyalBlue/27006%09RoyalBlue/9965%09RoyalBlue/3481%09RoyalBlue/5155%09red/80310%09RoyalBlue/1435%09…
hsa04722	Neurotrophin signaling pathway	119	40	1.513	0.00277558	0.0534298	www.genome.jp/kegg-bin/show_pathway?hsa04722/4915%09red/4916%09red/6654%09RoyalBlue/3845%09RoyalBlue/4893%09RoyalBlue/5894%09RoyalBlue/5605%09RoyalBlue/5594%09yellow/6197%09RoyalBlue/6196%09RoyalBlue/27330%09RoyalBlue/10818%09RoyalBlue/1399%09RoyalBlue/2889%09RoyalBlue/5906%09RoyalBlue/4215%09RoyalBlue/5603%09RoyalBlue/9261%09RoyalBlue/25759%09RoyalBlue/53358%09RoyalBlue/207%09RoyalBlue/4794%09Ro…
hsa04360	Axon guidance	182	56	1.385	0.0044419	0.0814348	www.genome.jp/kegg-bin/show_pathway?hsa04360/84628%09RoyalBlue/9423%09RoyalBlue/5335%09yellow/5532%09RoyalBlue/4773%09RoyalBlue/4776%09RoyalBlue/5880%09RoyalBlue/998%09RoyalBlue/22885%09RoyalBlue/4690%09RoyalBlue/10298%09RoyalBlue/9475%09RoyalBlue/219699%09RoyalBlue/137970%09RoyalBlue/56963%09RoyalBlue/4756%09RoyalBlue/23365%09RoyalBlue/1944%09RoyalBlue/1946%09RoyalBlue/1948%09RoyalBlue/1949%09Ro…
hsa05225	Hepatocellular carcinoma	168	52	1.393	0.00522536	0.0905646	www.genome.jp/kegg-bin/show_pathway?hsa05225/3481%09RoyalBlue/3480%09RoyalBlue/5335%09yellow/5578%09RoyalBlue/5579%09RoyalBlue/2002%09RoyalBlue/25759%09RoyalBlue/53358%09RoyalBlue/6654%09RoyalBlue/3845%09RoyalBlue/4893%09RoyalBlue/5894%09RoyalBlue/5605%09RoyalBlue/5594%09yellow/5728%09red/207%09RoyalBlue/6198%09RoyalBlue/572%09RoyalBlue/598%09RoyalBlue/1869%09RoyalBlue/1871%09RoyalBlue/7157%09Roy…
hsa04392	Hippo signaling pathway - multiple species	29	13	2.018	0.00563255	0.0905646	www.genome.jp/kegg-bin/show_pathway?hsa04392/79633%09RoyalBlue/1454%09RoyalBlue/4771%09RoyalBlue/23286%09RoyalBlue/9113%09red/55233%09RoyalBlue/84962%09RoyalBlue/126374%09yellow/10413%09RoyalBlue/7003%09RoyalBlue/7005%09RoyalBlue/8463%09RoyalBlue/9770%09RoyalBlue/83937%09RoyalBlue/
hsa01522	Endocrine resistance	98	33	1.516	0.00600879	0.0905646	www.genome.jp/kegg-bin/show_pathway?hsa01522/2099%09RoyalBlue/2100%09RoyalBlue/10498%09RoyalBlue/6667%09RoyalBlue/2852%09RoyalBlue/107%09RoyalBlue/112%09RoyalBlue/5566%09RoyalBlue/5568%09RoyalBlue/2064%09RoyalBlue/3480%09RoyalBlue/25759%09RoyalBlue/53358%09RoyalBlue/6654%09RoyalBlue/3845%09RoyalBlue/4893%09RoyalBlue/5894%09RoyalBlue/5605%09RoyalBlue/5594%09yellow/207%09RoyalBlue/6198%09RoyalBlue/…
hsa05231	Choline metabolism in cancer	98	33	1.516	0.00600879	0.0905646	www.genome.jp/kegg-bin/show_pathway?hsa05231/5155%09red/80310%09RoyalBlue/5156%09RoyalBlue/5159%09RoyalBlue/6654%09RoyalBlue/3845%09RoyalBlue/4893%09RoyalBlue/5894%09RoyalBlue/5605%09RoyalBlue/5594%09yellow/5900%09RoyalBlue/5599%09RoyalBlue/5321%09red/8605%09RoyalBlue/255189%09RoyalBlue/5170%09RoyalBlue/207%09RoyalBlue/7248%09RoyalBlue/6198%09RoyalBlue/1978%09RoyalBlue/23396%09yellow/8394%09Royal…
hsa04370	VEGF signaling pathway	59	22	1.678	0.00611605	0.0905646	www.genome.jp/kegg-bin/show_pathway?hsa04370/7422%09RoyalBlue/5335%09yellow/5578%09RoyalBlue/5579%09RoyalBlue/56848%09RoyalBlue/3845%09RoyalBlue/4893%09RoyalBlue/5894%09RoyalBlue/5605%09RoyalBlue/5594%09yellow/5321%09red/8605%09RoyalBlue/255189%09RoyalBlue/5532%09RoyalBlue/4773%09RoyalBlue/25759%09RoyalBlue/998%09RoyalBlue/5603%09RoyalBlue/9261%09RoyalBlue/3315%09RoyalBlue/5880%09RoyalBlue/207%09…
hsa05224	Breast cancer	147	46	1.408	0.00663417	0.0945984	www.genome.jp/kegg-bin/show_pathway?hsa05224/2099%09RoyalBlue/2100%09RoyalBlue/6667%09RoyalBlue/595%09RoyalBlue/7471%09RoyalBlue/2064%09RoyalBlue/27006%09RoyalBlue/9965%09RoyalBlue/3480%09RoyalBlue/3815%09yellow/25759%09RoyalBlue/53358%09RoyalBlue/6654%09RoyalBlue/3845%09RoyalBlue/4893%09RoyalBlue/5894%09RoyalBlue/5605%09RoyalBlue/5594%09yellow/5728%09red/207%09RoyalBlue/6198%09RoyalBlue/3714%09R…
hsa04919	Thyroid hormone signaling pathway	121	39	1.451	0.0069324	0.0953205	www.genome.jp/kegg-bin/show_pathway?hsa04919/5566%09RoyalBlue/5568%09RoyalBlue/3845%09RoyalBlue/4893%09RoyalBlue/5894%09RoyalBlue/5605%09RoyalBlue/5594%09yellow/6772%09RoyalBlue/7157%09RoyalBlue/2099%09RoyalBlue/25942%09RoyalBlue/3066%09RoyalBlue/7067%09RoyalBlue/6256%09RoyalBlue/6257%09RoyalBlue/2033%09RoyalBlue/29079%09RoyalBlue/9282%09RoyalBlue/10025%09RoyalBlue/9440%09RoyalBlue/595%09RoyalBlu…
hsa04211	Longevity regulating pathway	89	30	1.517	0.00839984	0.111515	www.genome.jp/kegg-bin/show_pathway?hsa04211/3643%09RoyalBlue/3480%09RoyalBlue/3845%09RoyalBlue/4893%09RoyalBlue/207%09RoyalBlue/107%09RoyalBlue/112%09RoyalBlue/5566%09RoyalBlue/5568%09RoyalBlue/1385%09RoyalBlue/64764%09yellow/9586%09red/10919%09RoyalBlue/2308%09RoyalBlue/2309%09RoyalBlue/6648%09RoyalBlue/7248%09RoyalBlue/84335%09RoyalBlue/8408%09RoyalBlue/9776%09RoyalBlue/6198%09RoyalBlue/1978%0…
hsa04390	Hippo signaling pathway	157	48	1.376	0.00907508	0.113293	www.genome.jp/kegg-bin/show_pathway?hsa04390/286204%09RoyalBlue/10413%09RoyalBlue/84962%09RoyalBlue/126374%09yellow/4771%09RoyalBlue/23286%09RoyalBlue/5515%09RoyalBlue/5519%09RoyalBlue/5518%09RoyalBlue/9113%09red/55233%09RoyalBlue/5500%09RoyalBlue/5501%09RoyalBlue/3996%09RoyalBlue/1740%09RoyalBlue/1454%09RoyalBlue/8945%09RoyalBlue/7161%09RoyalBlue/7003%09RoyalBlue/7005%09RoyalBlue/8463%09RoyalBlu…
hsa04144	Endocytosis	251	72	1.291	0.00935388	0.113293	www.genome.jp/kegg-bin/show_pathway?hsa04144/382%09RoyalBlue/23396%09yellow/8394%09RoyalBlue/138429%09RoyalBlue/1759%09RoyalBlue/26052%09RoyalBlue/1211%09RoyalBlue/1173%09RoyalBlue/1175%09RoyalBlue/30846%09RoyalBlue/9372%09RoyalBlue/5371%09RoyalBlue/4088%09RoyalBlue/5156%09RoyalBlue/2264%09RoyalBlue/3480%09RoyalBlue/868%09RoyalBlue/30011%09RoyalBlue/6456%09RoyalBlue/22905%09red/58513%09RoyalBlue/…
hsa04666	Fc gamma R-mediated phagocytosis	97	32	1.485	0.00941654	0.113293	www.genome.jp/kegg-bin/show_pathway?hsa04666/5788%09RoyalBlue/4067%09RoyalBlue/6850%09RoyalBlue/207%09RoyalBlue/6198%09RoyalBlue/5335%09yellow/5580%09RoyalBlue/5581%09RoyalBlue/5894%09RoyalBlue/5594%09yellow/5321%09red/8605%09RoyalBlue/255189%09RoyalBlue/56848%09RoyalBlue/5578%09RoyalBlue/5579%09RoyalBlue/10451%09RoyalBlue/7409%09RoyalBlue/998%09RoyalBlue/7454%09RoyalBlue/10096%09RoyalBlue/10109%…
hsa04014	Ras signaling pathway	232	67	1.3	0.010115	0.118008	www.genome.jp/kegg-bin/show_pathway?hsa04014/27006%09RoyalBlue/9965%09RoyalBlue/3481%09RoyalBlue/5155%09red/80310%09RoyalBlue/1435%09RoyalBlue/7422%09RoyalBlue/284%09red/1944%09RoyalBlue/1946%09RoyalBlue/2264%09RoyalBlue/4915%09red/3643%09RoyalBlue/3480%09RoyalBlue/5156%09RoyalBlue/5159%09RoyalBlue/3815%09yellow/2321%09RoyalBlue/2324%09red/25759%09RoyalBlue/53358%09RoyalBlue/6654%09RoyalBlue/5335…
hsa04024	cAMP signaling pathway	221	64	1.303	0.0110207	0.124793	www.genome.jp/kegg-bin/show_pathway?hsa04024/2695%09RoyalBlue/3362%09RoyalBlue/7434%09RoyalBlue/1394%09RoyalBlue/7253%09RoyalBlue/4158%09yellow/2740%09red/2696%09RoyalBlue/4881%09RoyalBlue/1907%09RoyalBlue/3350%09RoyalBlue/3352%09RoyalBlue/1129%09RoyalBlue/2550%09RoyalBlue/134%09RoyalBlue/6751%09RoyalBlue/6752%09RoyalBlue/27198%09RoyalBlue/56670%09RoyalBlue/5021%09RoyalBlue/2771%09RoyalBlue/107%0…
hsa04115	p53 signaling pathway	73	25	1.541	0.0123354	0.133238	www.genome.jp/kegg-bin/show_pathway?hsa04115/472%09RoyalBlue/4193%09RoyalBlue/7157%09RoyalBlue/595%09RoyalBlue/1019%09RoyalBlue/9134%09RoyalBlue/56475%09RoyalBlue/891%09RoyalBlue/8797%09yellow/598%09RoyalBlue/9538%09RoyalBlue/64065%09RoyalBlue/64393%09RoyalBlue/6477%09RoyalBlue/54205%09RoyalBlue/317%09RoyalBlue/84883%09RoyalBlue/5054%09RoyalBlue/5268%09RoyalBlue/6241%09RoyalBlue/143686%09red/8366…
hsa04072	Phospholipase D signaling pathway	148	45	1.369	0.0124586	0.133238	www.genome.jp/kegg-bin/show_pathway?hsa04072/5155%09red/80310%09RoyalBlue/5156%09RoyalBlue/5159%09RoyalBlue/3815%09yellow/3643%09RoyalBlue/25759%09RoyalBlue/53358%09RoyalBlue/6654%09RoyalBlue/3845%09RoyalBlue/4893%09RoyalBlue/22808%09RoyalBlue/5900%09RoyalBlue/5899%09RoyalBlue/207%09RoyalBlue/7248%09RoyalBlue/382%09RoyalBlue/5335%09yellow/2206%09RoyalBlue/2207%09RoyalBlue/6850%09RoyalBlue/5578%09…
hsa04330	Notch signaling pathway	59	21	1.602	0.0131217	0.134735	www.genome.jp/kegg-bin/show_pathway?hsa04330/54567%09RoyalBlue/3714%09RoyalBlue/3955%09RoyalBlue/5986%09RoyalBlue/4851%09RoyalBlue/4854%09red/11317%09RoyalBlue/3516%09RoyalBlue/26508%09RoyalBlue/23493%09red/1857%09RoyalBlue/1855%09RoyalBlue/151636%09RoyalBlue/1840%09RoyalBlue/51107%09RoyalBlue/84441%09RoyalBlue/9794%09RoyalBlue/2033%09RoyalBlue/1488%09RoyalBlue/7090%09RoyalBlue/9612%09RoyalBlue/3…
hsa05135	Yersinia infection	137	42	1.38	0.0132985	0.134735	www.genome.jp/kegg-bin/show_pathway?hsa05135/2335%09RoyalBlue/2185%09RoyalBlue/1399%09RoyalBlue/9564%09RoyalBlue/9844%09RoyalBlue/5880%09RoyalBlue/23396%09yellow/8394%09RoyalBlue/382%09RoyalBlue/10096%09RoyalBlue/10109%09RoyalBlue/10093%09red/147179%09RoyalBlue/644150%09RoyalBlue/10163%09RoyalBlue/998%09RoyalBlue/7454%09RoyalBlue/2776%09RoyalBlue/23365%09RoyalBlue/9475%09RoyalBlue/6197%09RoyalBlu…
hsa04917	Prolactin signaling pathway	70	24	1.543	0.013819	0.136418	www.genome.jp/kegg-bin/show_pathway?hsa04917/5618%09RoyalBlue/25759%09RoyalBlue/53358%09RoyalBlue/207%09RoyalBlue/2309%09RoyalBlue/6654%09RoyalBlue/3845%09RoyalBlue/4893%09RoyalBlue/5894%09RoyalBlue/5605%09RoyalBlue/5594%09yellow/5599%09RoyalBlue/5603%09RoyalBlue/595%09RoyalBlue/2932%09RoyalBlue/1154%09RoyalBlue/8651%09RoyalBlue/30837%09RoyalBlue/9306%09RoyalBlue/6772%09RoyalBlue/6777%09RoyalBlue…
hsa05217	Basal cell carcinoma	63	22	1.572	0.0143342	0.137966	www.genome.jp/kegg-bin/show_pathway?hsa05217/7157%09RoyalBlue/51426%09RoyalBlue/6469%09RoyalBlue/51684%09RoyalBlue/2737%09RoyalBlue/64399%09red/7471%09RoyalBlue/7472%09yellow/7482%09RoyalBlue/89780%09RoyalBlue/7476%09RoyalBlue/7477%09RoyalBlue/7479%09RoyalBlue/7483%09RoyalBlue/7484%09RoyalBlue/7976%09RoyalBlue/7855%09RoyalBlue/8325%09RoyalBlue/1857%09RoyalBlue/1855%09RoyalBlue/2932%09RoyalBlue/32…
hsa05221	Acute myeloid leukemia	67	23	1.545	0.0154882	0.145438	www.genome.jp/kegg-bin/show_pathway?hsa05221/3815%09yellow/207%09RoyalBlue/3551%09RoyalBlue/572%09RoyalBlue/1978%09RoyalBlue/6198%09RoyalBlue/6654%09RoyalBlue/4893%09RoyalBlue/3845%09RoyalBlue/5894%09RoyalBlue/5605%09RoyalBlue/5594%09yellow/6777%09RoyalBlue/11040%09RoyalBlue/861%09RoyalBlue/862%09RoyalBlue/5371%09RoyalBlue/7704%09RoyalBlue/1050%09RoyalBlue/1848%09RoyalBlue/6934%09RoyalBlue/595%09…
hsa04730	Long-term depression	60	21	1.575	0.0160578	0.147196	www.genome.jp/kegg-bin/show_pathway?hsa04730/4842%09red/2977%09yellow/5519%09RoyalBlue/5518%09RoyalBlue/5515%09RoyalBlue/3845%09RoyalBlue/4893%09RoyalBlue/5894%09RoyalBlue/5605%09RoyalBlue/5594%09yellow/2911%09red/2771%09RoyalBlue/2775%09RoyalBlue/2781%09RoyalBlue/2768%09RoyalBlue/5321%09red/8605%09RoyalBlue/255189%09RoyalBlue/5578%09RoyalBlue/5579%09RoyalBlue/2776%09RoyalBlue/23236%09red/4067%09…
hsa04550	Signaling pathways regulating pluripotency of stem cells	143	43	1.353	0.0173929	0.152195	www.genome.jp/kegg-bin/show_pathway?hsa04550/3976%09RoyalBlue/3572%09RoyalBlue/3718%09RoyalBlue/5605%09RoyalBlue/5594%09yellow/207%09RoyalBlue/79923%09RoyalBlue/3626%09RoyalBlue/83729%09RoyalBlue/92%09RoyalBlue/93%09yellow/4088%09RoyalBlue/657%09RoyalBlue/3400%09RoyalBlue/1852%09RoyalBlue/5603%09RoyalBlue/7471%09RoyalBlue/7472%09yellow/7482%09RoyalBlue/89780%09RoyalBlue/7476%09RoyalBlue/7477%09Ro…
hsa04911	Insulin secretion	86	28	1.465	0.0173937	0.152195	www.genome.jp/kegg-bin/show_pathway?hsa04911/478%09RoyalBlue/481%09RoyalBlue/482%09RoyalBlue/6833%09RoyalBlue/775%09RoyalBlue/815%09RoyalBlue/817%09RoyalBlue/816%09RoyalBlue/3778%09RoyalBlue/3779%09RoyalBlue/27345%09RoyalBlue/3780%09RoyalBlue/3782%09yellow/2740%09red/2695%09RoyalBlue/107%09RoyalBlue/112%09RoyalBlue/5566%09RoyalBlue/5568%09RoyalBlue/1385%09RoyalBlue/64764%09yellow/9586%09red/3651%…
hsa02000	Transporters BR	672	172	1.152	0.0187373	0.159918	www.genome.jp/kegg-bin/show_pathway?hsa02000/11194%09yellow/340273%09RoyalBlue/22%09RoyalBlue/10257%09RoyalBlue/10057%09RoyalBlue/368%09RoyalBlue/94160%09RoyalBlue/6833%09RoyalBlue/215%09RoyalBlue/225%09yellow/9619%09yellow/64137%09RoyalBlue/9429%09RoyalBlue/64241%09RoyalBlue/6506%09RoyalBlue/6509%09RoyalBlue/6517%09RoyalBlue/6518%09RoyalBlue/29988%09RoyalBlue/66035%09RoyalBlue/114134%09RoyalBlue…
hsa04725	Cholinergic synapse	113	35	1.394	0.0191071	0.159918	www.genome.jp/kegg-bin/show_pathway?hsa04725/43%09RoyalBlue/6572%09RoyalBlue/2776%09RoyalBlue/23236%09red/5578%09RoyalBlue/5579%09RoyalBlue/3785%09yellow/3786%09yellow/9132%09RoyalBlue/56479%09RoyalBlue/3768%09RoyalBlue/1129%09RoyalBlue/2771%09RoyalBlue/2775%09RoyalBlue/59345%09RoyalBlue/54331%09RoyalBlue/2788%09RoyalBlue/3760%09red/3763%09red/3845%09RoyalBlue/4893%09RoyalBlue/5594%09yellow/1137%…
hsa05220	Chronic myeloid leukemia	76	25	1.481	0.0208475	0.170772	www.genome.jp/kegg-bin/show_pathway?hsa05220/1399%09RoyalBlue/207%09RoyalBlue/572%09RoyalBlue/598%09RoyalBlue/3551%09RoyalBlue/4193%09RoyalBlue/7157%09RoyalBlue/6654%09RoyalBlue/3845%09RoyalBlue/4893%09RoyalBlue/5894%09RoyalBlue/5605%09RoyalBlue/5594%09yellow/25759%09RoyalBlue/53358%09RoyalBlue/6777%09RoyalBlue/595%09RoyalBlue/1019%09RoyalBlue/1869%09RoyalBlue/1871%09RoyalBlue/51426%09RoyalBlue/4…
hsa05226	Gastric cancer	149	44	1.329	0.0222692	0.178617	www.genome.jp/kegg-bin/show_pathway?hsa05226/1045%09RoyalBlue/4583%09RoyalBlue/83998%09RoyalBlue/6469%09RoyalBlue/7157%09RoyalBlue/51426%09RoyalBlue/5915%09RoyalBlue/6256%09RoyalBlue/6257%09RoyalBlue/7471%09RoyalBlue/7472%09yellow/7482%09RoyalBlue/89780%09RoyalBlue/7476%09RoyalBlue/7477%09RoyalBlue/7479%09RoyalBlue/7483%09RoyalBlue/7484%09RoyalBlue/7976%09RoyalBlue/7855%09RoyalBlue/8325%09RoyalBl…
hsa04962	Vasopressin-regulated water reabsorption	44	16	1.637	0.0230113	0.180458	www.genome.jp/kegg-bin/show_pathway?hsa04962/112%09RoyalBlue/5566%09RoyalBlue/5568%09RoyalBlue/397%09RoyalBlue/1385%09RoyalBlue/64764%09yellow/9586%09red/359%09RoyalBlue/8766%09RoyalBlue/1783%09RoyalBlue/140735%09RoyalBlue/1639%09RoyalBlue/84516%09RoyalBlue/6844%09RoyalBlue/5869%09RoyalBlue/361%09RoyalBlue/360%09RoyalBlue/
hsa04040	Ion channels BR	314	85	1.218	0.0234361	0.180458	www.genome.jp/kegg-bin/show_pathway?hsa04040/2555%09yellow/2561%09RoyalBlue/2567%09red/55879%09RoyalBlue/8001%09red/1137%09yellow/1138%09RoyalBlue/57053%09RoyalBlue/1141%09RoyalBlue/1142%09RoyalBlue/1143%09RoyalBlue/1146%09RoyalBlue/170572%09RoyalBlue/2899%09RoyalBlue/2901%09RoyalBlue/2894%09yellow/2902%09RoyalBlue/2903%09RoyalBlue/2904%09yellow/6337%09RoyalBlue/6338%09RoyalBlue/22953%09RoyalBlue…
hsa04261	Adrenergic signaling in cardiomyocytes	150	44	1.32	0.0249102	0.188048	www.genome.jp/kegg-bin/show_pathway?hsa04261/107%09RoyalBlue/112%09RoyalBlue/5566%09RoyalBlue/5568%09RoyalBlue/478%09RoyalBlue/481%09RoyalBlue/482%09RoyalBlue/3753%09yellow/492%09RoyalBlue/493%09RoyalBlue/491%09red/6546%09RoyalBlue/6543%09RoyalBlue/6547%09RoyalBlue/6331%09RoyalBlue/6332%09RoyalBlue/6330%09RoyalBlue/775%09RoyalBlue/10369%09RoyalBlue/27092%09RoyalBlue/59283%09RoyalBlue/808%09RoyalB…
hsa05215	Prostate cancer	97	30	1.392	0.0289926	0.214657	www.genome.jp/kegg-bin/show_pathway?hsa05215/9134%09RoyalBlue/1869%09RoyalBlue/1871%09RoyalBlue/7113%09RoyalBlue/5155%09red/80310%09RoyalBlue/5156%09RoyalBlue/5159%09RoyalBlue/2064%09RoyalBlue/3480%09RoyalBlue/5728%09red/5170%09RoyalBlue/207%09RoyalBlue/572%09RoyalBlue/2308%09RoyalBlue/4193%09RoyalBlue/7157%09RoyalBlue/2932%09RoyalBlue/1385%09RoyalBlue/64764%09yellow/9586%09red/2033%09RoyalBlue/6…
hsa04728	Dopaminergic synapse	132	39	1.33	0.0297466	0.216084	www.genome.jp/kegg-bin/show_pathway?hsa04728/2776%09RoyalBlue/23236%09red/808%09RoyalBlue/815%09RoyalBlue/817%09RoyalBlue/816%09RoyalBlue/5532%09RoyalBlue/5578%09RoyalBlue/5579%09RoyalBlue/2774%09RoyalBlue/5566%09RoyalBlue/5568%09RoyalBlue/1385%09RoyalBlue/64764%09yellow/9586%09red/5603%09RoyalBlue/5599%09RoyalBlue/5500%09RoyalBlue/5501%09RoyalBlue/775%09RoyalBlue/774%09RoyalBlue/3760%09red/3763%…
hsa04978	Mineral absorption	60	20	1.5	0.0315161	0.223937	www.genome.jp/kegg-bin/show_pathway?hsa04978/7421%09RoyalBlue/6546%09RoyalBlue/6543%09RoyalBlue/6547%09RoyalBlue/492%09RoyalBlue/493%09RoyalBlue/491%09red/1811%09RoyalBlue/115019%09RoyalBlue/1181%09RoyalBlue/340024%09yellow/478%09RoyalBlue/481%09RoyalBlue/482%09RoyalBlue/113235%09RoyalBlue/79901%09RoyalBlue/7779%09RoyalBlue/1317%09RoyalBlue/4493%09RoyalBlue/4489%09RoyalBlue/475%09RoyalBlue/538%09…
hsa05200	Pathways in cancer	531	136	1.153	0.0328303	0.223937	www.genome.jp/kegg-bin/show_pathway?hsa05200/26060%09RoyalBlue/324%09RoyalBlue/2932%09RoyalBlue/6934%09RoyalBlue/595%09RoyalBlue/7471%09RoyalBlue/7472%09yellow/7482%09RoyalBlue/89780%09RoyalBlue/7476%09RoyalBlue/7477%09RoyalBlue/7479%09RoyalBlue/7483%09RoyalBlue/7484%09RoyalBlue/7976%09RoyalBlue/7855%09RoyalBlue/8325%09RoyalBlue/1857%09RoyalBlue/1855%09RoyalBlue/9002%09RoyalBlue/2768%09RoyalBlue/…
hsa05165	Human papillomavirus infection	331	88	1.197	0.0329405	0.223937	www.genome.jp/kegg-bin/show_pathway?hsa05165/7471%09RoyalBlue/7472%09yellow/7482%09RoyalBlue/89780%09RoyalBlue/7476%09RoyalBlue/7477%09RoyalBlue/7479%09RoyalBlue/7483%09RoyalBlue/7484%09RoyalBlue/7976%09RoyalBlue/7855%09RoyalBlue/8325%09RoyalBlue/1857%09RoyalBlue/1855%09RoyalBlue/2932%09RoyalBlue/324%09RoyalBlue/6934%09RoyalBlue/2033%09RoyalBlue/7157%09RoyalBlue/5728%09red/998%09RoyalBlue/1740%09…
hsa04925	Aldosterone synthesis and secretion	98	30	1.378	0.0331543	0.223937	www.genome.jp/kegg-bin/show_pathway?hsa04925/2776%09RoyalBlue/23236%09red/5578%09RoyalBlue/5579%09RoyalBlue/5581%09RoyalBlue/1385%09RoyalBlue/64764%09yellow/9586%09red/747%09RoyalBlue/3762%09RoyalBlue/478%09RoyalBlue/481%09RoyalBlue/482%09RoyalBlue/8913%09red/775%09RoyalBlue/808%09RoyalBlue/57118%09RoyalBlue/57172%09RoyalBlue/815%09RoyalBlue/817%09RoyalBlue/816%09RoyalBlue/814%09RoyalBlue/492%09R…
hsa04137	Mitophagy - animal	72	23	1.438	0.0361674	0.236591	www.genome.jp/kegg-bin/show_pathway?hsa04137/23786%09RoyalBlue/5599%09RoyalBlue/7311%09RoyalBlue/55669%09RoyalBlue/9958%09RoyalBlue/8887%09RoyalBlue/8878%09RoyalBlue/10133%09RoyalBlue/81631%09RoyalBlue/4286%09RoyalBlue/598%09RoyalBlue/192111%09RoyalBlue/1457%09RoyalBlue/8408%09RoyalBlue/1869%09RoyalBlue/3845%09RoyalBlue/4893%09RoyalBlue/22808%09RoyalBlue/7157%09RoyalBlue/2309%09RoyalBlue/10370%09…
hsa05032	Morphine addiction	91	28	1.385	0.0362568	0.236591	www.genome.jp/kegg-bin/show_pathway?hsa05032/4988%09red/107%09RoyalBlue/112%09RoyalBlue/3760%09red/3763%09red/3762%09RoyalBlue/774%09RoyalBlue/2555%09yellow/2561%09RoyalBlue/2567%09red/55879%09RoyalBlue/2550%09RoyalBlue/2771%09RoyalBlue/2775%09RoyalBlue/59345%09RoyalBlue/54331%09RoyalBlue/2788%09RoyalBlue/2869%09RoyalBlue/2870%09RoyalBlue/408%09RoyalBlue/5578%09RoyalBlue/5579%09RoyalBlue/5566%09R…
hsa04810	Regulation of actin cytoskeleton	218	60	1.239	0.0370763	0.237906	www.genome.jp/kegg-bin/show_pathway?hsa04810/27006%09RoyalBlue/9965%09RoyalBlue/5155%09red/80310%09RoyalBlue/2264%09RoyalBlue/5156%09RoyalBlue/5159%09RoyalBlue/2335%09RoyalBlue/3672%09red/3673%09RoyalBlue/3675%09RoyalBlue/22801%09red/3683%09RoyalBlue/3696%09RoyalBlue/1129%09RoyalBlue/2768%09RoyalBlue/9564%09RoyalBlue/1399%09RoyalBlue/6654%09RoyalBlue/3845%09RoyalBlue/4893%09RoyalBlue/22808%09Roya…
hsa04921	Oxytocin signaling pathway	154	44	1.286	0.0380239	0.239987	www.genome.jp/kegg-bin/show_pathway?hsa04921/5021%09RoyalBlue/2776%09RoyalBlue/3845%09RoyalBlue/4893%09RoyalBlue/5894%09RoyalBlue/5605%09RoyalBlue/5594%09yellow/5321%09red/8605%09RoyalBlue/255189%09RoyalBlue/595%09RoyalBlue/2002%09RoyalBlue/952%09RoyalBlue/3768%09RoyalBlue/23236%09red/5578%09RoyalBlue/5579%09RoyalBlue/775%09RoyalBlue/10369%09RoyalBlue/27092%09RoyalBlue/59283%09RoyalBlue/808%09Roy…
hsa04114	Oocyte meiosis	131	38	1.306	0.0412197	0.255086	www.genome.jp/kegg-bin/show_pathway?hsa04114/3480%09RoyalBlue/367%09yellow/107%09RoyalBlue/112%09RoyalBlue/5566%09RoyalBlue/5568%09RoyalBlue/64506%09RoyalBlue/22849%09RoyalBlue/80315%09RoyalBlue/5594%09yellow/6197%09RoyalBlue/6196%09RoyalBlue/27330%09RoyalBlue/7534%09RoyalBlue/7529%09RoyalBlue/10971%09RoyalBlue/285955%09RoyalBlue/5603%09RoyalBlue/5500%09RoyalBlue/5501%09RoyalBlue/9748%09RoyalBlue…
hsa01524	Platinum drug resistance	73	23	1.418	0.0420407	0.255086	www.genome.jp/kegg-bin/show_pathway?hsa01524/1317%09RoyalBlue/538%09red/119391%09RoyalBlue/2948%09RoyalBlue/2953%09RoyalBlue/4259%09red/2944%09RoyalBlue/2949%09RoyalBlue/2946%09RoyalBlue/653689%09RoyalBlue/5429%09RoyalBlue/4436%09yellow/2067%09red/672%09RoyalBlue/472%09RoyalBlue/7157%09RoyalBlue/4193%09RoyalBlue/330%09RoyalBlue/2064%09RoyalBlue/5170%09RoyalBlue/207%09RoyalBlue/5594%09yellow/572%0…
hsa04020	Calcium signaling pathway	240	65	1.219	0.0424039	0.255086	www.genome.jp/kegg-bin/show_pathway?hsa04020/6546%09RoyalBlue/6543%09RoyalBlue/6547%09RoyalBlue/492%09RoyalBlue/493%09RoyalBlue/491%09red/3362%09RoyalBlue/2774%09RoyalBlue/107%09RoyalBlue/5566%09RoyalBlue/5568%09RoyalBlue/6786%09RoyalBlue/80228%09yellow/93129%09RoyalBlue/775%09RoyalBlue/774%09RoyalBlue/777%09RoyalBlue/8913%09red/22953%09RoyalBlue/2902%09RoyalBlue/2903%09RoyalBlue/444%09RoyalBlue/…
hsa99973	Transcription	26	10	1.731	0.0452735	0.268159	www.genome.jp/kegg-bin/show_pathway?hsa99973/51008%09RoyalBlue/9640%09RoyalBlue/221895%09RoyalBlue/153222%09red/359948%09RoyalBlue/64207%09RoyalBlue/4665%09RoyalBlue/83637%09yellow/57178%09RoyalBlue/93649%09RoyalBlue/283149%09RoyalBlue/
hsa04218	Cellular senescence	156	44	1.269	0.046298	0.270072	www.genome.jp/kegg-bin/show_pathway?hsa04218/4088%09RoyalBlue/1019%09RoyalBlue/595%09RoyalBlue/1869%09RoyalBlue/1871%09RoyalBlue/1874%09RoyalBlue/2308%09RoyalBlue/2309%09RoyalBlue/9134%09RoyalBlue/3105%09RoyalBlue/3133%09RoyalBlue/3845%09RoyalBlue/4893%09RoyalBlue/22808%09RoyalBlue/207%09RoyalBlue/7248%09RoyalBlue/5728%09red/5928%09RoyalBlue/2305%09RoyalBlue/4193%09RoyalBlue/7157%09RoyalBlue/8359…
hsa04912	GnRH signaling pathway	93	28	1.355	0.0470729	0.270407	www.genome.jp/kegg-bin/show_pathway?hsa04912/107%09RoyalBlue/112%09RoyalBlue/5566%09RoyalBlue/5568%09RoyalBlue/2776%09RoyalBlue/23236%09red/808%09RoyalBlue/815%09RoyalBlue/817%09RoyalBlue/816%09RoyalBlue/5578%09RoyalBlue/5579%09RoyalBlue/5580%09RoyalBlue/775%09RoyalBlue/4215%09RoyalBlue/5603%09RoyalBlue/5321%09red/8605%09RoyalBlue/255189%09RoyalBlue/998%09RoyalBlue/5599%09RoyalBlue/2185%09RoyalBl…
hsa04510	Focal adhesion	201	55	1.232	0.0488518	0.270407	www.genome.jp/kegg-bin/show_pathway?hsa04510/1277%09RoyalBlue/1286%09RoyalBlue/1291%09RoyalBlue/1298%09red/284217%09RoyalBlue/2335%09RoyalBlue/63923%09RoyalBlue/7143%09yellow/3672%09red/3673%09RoyalBlue/3675%09RoyalBlue/22801%09red/3696%09RoyalBlue/5155%09red/80310%09RoyalBlue/7422%09RoyalBlue/5156%09RoyalBlue/5159%09RoyalBlue/3480%09RoyalBlue/2321%09RoyalBlue/2324%09red/2064%09RoyalBlue/2909%09R…
hsa99984	Nucleotide metabolism	2	2	4.501	0.0493523	0.270407	www.genome.jp/kegg-bin/show_pathway?hsa99984/23052%09RoyalBlue/56952%09RoyalBlue/
hsa04031	GTP-binding proteins BR	193	53	1.236	0.0493598	0.270407	www.genome.jp/kegg-bin/show_pathway?hsa04031/2771%09RoyalBlue/2775%09RoyalBlue/2779%09RoyalBlue/2781%09RoyalBlue/2774%09RoyalBlue/2776%09RoyalBlue/2768%09RoyalBlue/59345%09RoyalBlue/54331%09RoyalBlue/2788%09RoyalBlue/3845%09RoyalBlue/4893%09RoyalBlue/22808%09RoyalBlue/5899%09RoyalBlue/5906%09RoyalBlue/148252%09RoyalBlue/54769%09RoyalBlue/6236%09RoyalBlue/28954%09RoyalBlue/28511%09RoyalBlue/27289%…
hsa04960	Aldosterone-regulated sodium reabsorption	37	13	1.581	0.0502245	0.270407	www.genome.jp/kegg-bin/show_pathway?hsa04960/3291%09RoyalBlue/4306%09red/6337%09RoyalBlue/6338%09RoyalBlue/9351%09RoyalBlue/3845%09RoyalBlue/478%09RoyalBlue/481%09RoyalBlue/482%09RoyalBlue/3643%09RoyalBlue/5170%09RoyalBlue/5578%09RoyalBlue/5579%09RoyalBlue/5594%09yellow/
hsa04964	Proximal tubule bicarbonate reclamation	23	9	1.761	0.0505696	0.270407	www.genome.jp/kegg-bin/show_pathway?hsa04964/762%09RoyalBlue/478%09RoyalBlue/481%09RoyalBlue/482%09RoyalBlue/2744%09RoyalBlue/2747%09RoyalBlue/2746%09RoyalBlue/1468%09RoyalBlue/5106%09RoyalBlue/
hsa04015	Rap1 signaling pathway	210	57	1.222	0.0523707	0.276202	www.genome.jp/kegg-bin/show_pathway?hsa04015/5906%09RoyalBlue/22808%09RoyalBlue/2902%09RoyalBlue/2903%09RoyalBlue/2904%09yellow/808%09RoyalBlue/9002%09RoyalBlue/107%09RoyalBlue/112%09RoyalBlue/10411%09RoyalBlue/2776%09RoyalBlue/23236%09red/27006%09RoyalBlue/9965%09RoyalBlue/5155%09red/80310%09RoyalBlue/1435%09RoyalBlue/7422%09RoyalBlue/284%09red/1944%09RoyalBlue/1946%09RoyalBlue/2264%09RoyalBlue/…
hsa04918	Thyroid hormone synthesis	75	23	1.38	0.0558296	0.28512	www.genome.jp/kegg-bin/show_pathway?hsa04918/7253%09RoyalBlue/107%09RoyalBlue/112%09RoyalBlue/5566%09RoyalBlue/5568%09RoyalBlue/2776%09RoyalBlue/23236%09red/5578%09RoyalBlue/5579%09RoyalBlue/1385%09RoyalBlue/64764%09yellow/9586%09red/7038%09RoyalBlue/7184%09RoyalBlue/821%09RoyalBlue/478%09RoyalBlue/481%09RoyalBlue/482%09RoyalBlue/389434%09RoyalBlue/50506%09RoyalBlue/2876%09RoyalBlue/2880%09RoyalB…
hsa04120	Ubiquitin mediated proteolysis	142	40	1.268	0.0562671	0.28512	www.genome.jp/kegg-bin/show_pathway?hsa04120/7311%09RoyalBlue/10055%09RoyalBlue/55236%09RoyalBlue/7320%09RoyalBlue/51619%09RoyalBlue/7323%09RoyalBlue/10477%09red/7327%09RoyalBlue/7329%09RoyalBlue/51465%09RoyalBlue/9040%09RoyalBlue/63893%09RoyalBlue/92912%09RoyalBlue/134111%09RoyalBlue/54926%09RoyalBlue/27338%09RoyalBlue/3093%09red/57448%09RoyalBlue/89910%09RoyalBlue/83737%09RoyalBlue/9320%09Royal…
hsa04270	Vascular smooth muscle contraction	134	38	1.276	0.0562834	0.28512	www.genome.jp/kegg-bin/show_pathway?hsa04270/1907%09RoyalBlue/2776%09RoyalBlue/30814%09RoyalBlue/50487%09RoyalBlue/5321%09red/8605%09RoyalBlue/255189%09RoyalBlue/3778%09RoyalBlue/3779%09RoyalBlue/27345%09RoyalBlue/775%09RoyalBlue/808%09RoyalBlue/4638%09RoyalBlue/340156%09RoyalBlue/79784%09RoyalBlue/23236%09red/5578%09RoyalBlue/5579%09RoyalBlue/5580%09RoyalBlue/5581%09RoyalBlue/5894%09RoyalBlue/56…
hsa04664	Fc epsilon RI signaling pathway	68	21	1.39	0.0613046	0.301038	www.genome.jp/kegg-bin/show_pathway?hsa04664/2206%09RoyalBlue/2207%09RoyalBlue/6850%09RoyalBlue/4067%09RoyalBlue/5335%09yellow/5578%09RoyalBlue/5170%09RoyalBlue/207%09RoyalBlue/5880%09RoyalBlue/5599%09RoyalBlue/5603%09RoyalBlue/10451%09RoyalBlue/7409%09RoyalBlue/6654%09RoyalBlue/3845%09RoyalBlue/4893%09RoyalBlue/5894%09RoyalBlue/5605%09RoyalBlue/5594%09yellow/5321%09red/8605%09RoyalBlue/255189%09…
hsa04071	Sphingolipid signaling pathway	119	34	1.286	0.062007	0.301038	www.genome.jp/kegg-bin/show_pathway?hsa04071/9517%09RoyalBlue/55304%09red/166929%09RoyalBlue/5599%09RoyalBlue/5603%09RoyalBlue/207%09RoyalBlue/5515%09RoyalBlue/5519%09RoyalBlue/5518%09RoyalBlue/5523%09yellow/5527%09RoyalBlue/5525%09RoyalBlue/7157%09RoyalBlue/2206%09RoyalBlue/2207%09RoyalBlue/56848%09RoyalBlue/134%09RoyalBlue/140%09RoyalBlue/2771%09RoyalBlue/23236%09red/5581%09RoyalBlue/5594%09yel…
hsa04935	Growth hormone synthesis, secretion and action	119	34	1.286	0.062007	0.301038	www.genome.jp/kegg-bin/show_pathway?hsa04935/107%09RoyalBlue/112%09RoyalBlue/6751%09RoyalBlue/6752%09RoyalBlue/2771%09RoyalBlue/5566%09RoyalBlue/5568%09RoyalBlue/1385%09RoyalBlue/64764%09yellow/9586%09red/2033%09RoyalBlue/2688%09RoyalBlue/1443%09RoyalBlue/2776%09RoyalBlue/23236%09red/5578%09RoyalBlue/5579%09RoyalBlue/775%09RoyalBlue/5335%09yellow/25759%09RoyalBlue/53358%09RoyalBlue/6654%09RoyalBl…
hsa00910	Nitrogen metabolism	17	7	1.853	0.0625534	0.301038	www.genome.jp/kegg-bin/show_pathway?hsa00910/2747%09RoyalBlue/2746%09RoyalBlue/1373%09yellow/377677%09RoyalBlue/766%09RoyalBlue/771%09RoyalBlue/762%09RoyalBlue/
hsa05212	Pancreatic cancer	76	23	1.362	0.0638096	0.303293	www.genome.jp/kegg-bin/show_pathway?hsa05212/3845%09RoyalBlue/5880%09RoyalBlue/207%09RoyalBlue/3551%09RoyalBlue/572%09RoyalBlue/598%09RoyalBlue/5894%09RoyalBlue/5594%09yellow/5599%09RoyalBlue/5900%09RoyalBlue/5899%09RoyalBlue/998%09RoyalBlue/2064%09RoyalBlue/6198%09RoyalBlue/6772%09RoyalBlue/7422%09RoyalBlue/1019%09RoyalBlue/595%09RoyalBlue/1869%09RoyalBlue/1871%09RoyalBlue/7157%09RoyalBlue/51426…
hsa04660	T cell receptor signaling pathway	104	30	1.298	0.068165	0.318581	www.genome.jp/kegg-bin/show_pathway?hsa04660/925%09RoyalBlue/926%09RoyalBlue/5788%09RoyalBlue/3932%09RoyalBlue/4690%09RoyalBlue/10451%09RoyalBlue/7409%09RoyalBlue/9402%09RoyalBlue/10298%09RoyalBlue/998%09RoyalBlue/5603%09RoyalBlue/5335%09yellow/5532%09RoyalBlue/4773%09RoyalBlue/6654%09RoyalBlue/3845%09RoyalBlue/4893%09RoyalBlue/5894%09RoyalBlue/5605%09RoyalBlue/5594%09yellow/84433%09RoyalBlue/891…
hsa04152	AMPK signaling pathway	120	34	1.275	0.068681	0.318581	www.genome.jp/kegg-bin/show_pathway?hsa04152/10645%09red/9370%09RoyalBlue/79602%09RoyalBlue/5208%09RoyalBlue/5210%09RoyalBlue/3172%09RoyalBlue/57818%09RoyalBlue/5106%09RoyalBlue/1385%09RoyalBlue/64764%09yellow/9586%09red/10891%09red/595%09RoyalBlue/2308%09RoyalBlue/2309%09RoyalBlue/6517%09RoyalBlue/3156%09RoyalBlue/2194%09RoyalBlue/31%09RoyalBlue/32%09red/1374%09red/5515%09RoyalBlue/5519%09RoyalB…
hsa05031	Amphetamine addiction	69	21	1.37	0.0703414	0.322398	www.genome.jp/kegg-bin/show_pathway?hsa05031/4128%09RoyalBlue/775%09RoyalBlue/2902%09RoyalBlue/2903%09RoyalBlue/2904%09yellow/5578%09RoyalBlue/5579%09RoyalBlue/815%09RoyalBlue/817%09RoyalBlue/816%09RoyalBlue/808%09RoyalBlue/814%09RoyalBlue/5566%09RoyalBlue/5568%09RoyalBlue/5500%09RoyalBlue/5501%09RoyalBlue/1385%09RoyalBlue/64764%09yellow/9586%09red/23237%09RoyalBlue/5532%09RoyalBlue/3066%09RoyalB…
hsa00480	Glutathione metabolism	58	18	1.397	0.0758379	0.339507	www.genome.jp/kegg-bin/show_pathway?hsa00480/79094%09RoyalBlue/2729%09RoyalBlue/2730%09RoyalBlue/119391%09RoyalBlue/2948%09RoyalBlue/2953%09RoyalBlue/4259%09red/2944%09RoyalBlue/2949%09RoyalBlue/2946%09RoyalBlue/653689%09RoyalBlue/10314%09RoyalBlue/2936%09RoyalBlue/3418%09RoyalBlue/2539%09RoyalBlue/2876%09RoyalBlue/2880%09RoyalBlue/493869%09RoyalBlue/6241%09RoyalBlue/
hsa05213	Endometrial cancer	58	18	1.397	0.0758379	0.339507	www.genome.jp/kegg-bin/show_pathway?hsa05213/5728%09red/5170%09RoyalBlue/207%09RoyalBlue/572%09RoyalBlue/2309%09RoyalBlue/6654%09RoyalBlue/3845%09RoyalBlue/4893%09RoyalBlue/5894%09RoyalBlue/5605%09RoyalBlue/5594%09yellow/2002%09RoyalBlue/324%09RoyalBlue/2932%09RoyalBlue/6934%09RoyalBlue/595%09RoyalBlue/7157%09RoyalBlue/51426%09RoyalBlue/2064%09RoyalBlue/
hsa04213	Longevity regulating pathway - multiple species	62	19	1.379	0.0775698	0.343269	www.genome.jp/kegg-bin/show_pathway?hsa04213/3643%09RoyalBlue/3480%09RoyalBlue/3845%09RoyalBlue/4893%09RoyalBlue/207%09RoyalBlue/107%09RoyalBlue/112%09RoyalBlue/5566%09RoyalBlue/5568%09RoyalBlue/2308%09RoyalBlue/2309%09RoyalBlue/6648%09RoyalBlue/84335%09RoyalBlue/6198%09RoyalBlue/1979%09RoyalBlue/3304%09RoyalBlue/3310%09RoyalBlue/3066%09RoyalBlue/81570%09RoyalBlue/
hsa00514	Other types of O-glycan biosynthesis	47	15	1.436	0.0807895	0.348361	www.genome.jp/kegg-bin/show_pathway?hsa00514/23275%09RoyalBlue/3955%09RoyalBlue/5986%09RoyalBlue/6480%09RoyalBlue/56983%09RoyalBlue/283464%09RoyalBlue/727936%09red/152002%09RoyalBlue/79709%09RoyalBlue/11227%09RoyalBlue/63917%09RoyalBlue/117248%09RoyalBlue/55568%09RoyalBlue/2590%09RoyalBlue/2589%09RoyalBlue/26290%09yellow/
hsa05132	Salmonella infection	249	65	1.175	0.0810182	0.348361	www.genome.jp/kegg-bin/show_pathway?hsa05132/5420%09RoyalBlue/5788%09RoyalBlue/5869%09RoyalBlue/5289%09RoyalBlue/9842%09yellow/57617%09RoyalBlue/65082%09RoyalBlue/23339%09RoyalBlue/1783%09RoyalBlue/140735%09RoyalBlue/6990%09RoyalBlue/1639%09RoyalBlue/11258%09RoyalBlue/84516%09RoyalBlue/55860%09RoyalBlue/7277%09RoyalBlue/84617%09yellow/81027%09RoyalBlue/10381%09RoyalBlue/347688%09RoyalBlue/79443%0…
hsa04721	Synaptic vesicle cycle	78	23	1.327	0.0820722	0.348361	www.genome.jp/kegg-bin/show_pathway?hsa04721/6572%09RoyalBlue/6844%09RoyalBlue/112755%09RoyalBlue/6812%09RoyalBlue/6616%09RoyalBlue/10815%09RoyalBlue/10814%09RoyalBlue/774%09RoyalBlue/1759%09RoyalBlue/26052%09RoyalBlue/1211%09RoyalBlue/1173%09RoyalBlue/1175%09RoyalBlue/529%09RoyalBlue/9296%09red/155066%09RoyalBlue/10312%09RoyalBlue/535%09RoyalBlue/9114%09RoyalBlue/6530%09RoyalBlue/9152%09RoyalBlu…
hsa05207	Chemical carcinogenesis - receptor activation	212	56	1.189	0.0831137	0.348361	www.genome.jp/kegg-bin/show_pathway?hsa05207/408%09RoyalBlue/5894%09RoyalBlue/1869%09RoyalBlue/595%09RoyalBlue/1137%09yellow/1141%09RoyalBlue/1143%09RoyalBlue/775%09RoyalBlue/774%09RoyalBlue/207%09RoyalBlue/3845%09RoyalBlue/4893%09RoyalBlue/5605%09RoyalBlue/5594%09yellow/5578%09RoyalBlue/5579%09RoyalBlue/7422%09RoyalBlue/107%09RoyalBlue/112%09RoyalBlue/5566%09RoyalBlue/5568%09RoyalBlue/1385%09Roy…
hsa05210	Colorectal cancer	86	25	1.308	0.0832447	0.348361	www.genome.jp/kegg-bin/show_pathway?hsa05210/2932%09RoyalBlue/324%09RoyalBlue/6934%09RoyalBlue/595%09RoyalBlue/3845%09RoyalBlue/207%09RoyalBlue/572%09RoyalBlue/5894%09RoyalBlue/5605%09RoyalBlue/5594%09yellow/5900%09RoyalBlue/5899%09RoyalBlue/5880%09RoyalBlue/5599%09RoyalBlue/26060%09RoyalBlue/4088%09RoyalBlue/4436%09yellow/10018%09RoyalBlue/54205%09RoyalBlue/7157%09RoyalBlue/51426%09RoyalBlue/206…
hsa04022	cGMP-PKG signaling pathway	167	45	1.213	0.0852379	0.352867	www.genome.jp/kegg-bin/show_pathway?hsa04022/151%09RoyalBlue/2776%09RoyalBlue/2768%09RoyalBlue/5532%09RoyalBlue/4209%09RoyalBlue/4773%09RoyalBlue/4776%09RoyalBlue/6722%09RoyalBlue/2626%09RoyalBlue/4625%09RoyalBlue/4881%09RoyalBlue/775%09RoyalBlue/3778%09RoyalBlue/3779%09RoyalBlue/27345%09RoyalBlue/6546%09RoyalBlue/6543%09RoyalBlue/6547%09RoyalBlue/478%09RoyalBlue/481%09RoyalBlue/482%09RoyalBlue/4…
hsa03310	Nuclear receptors BR	48	15	1.407	0.0943566	0.38646	www.genome.jp/kegg-bin/show_pathway?hsa03310/7067%09RoyalBlue/5915%09RoyalBlue/5465%09RoyalBlue/5467%09RoyalBlue/5468%09RoyalBlue/6096%09red/7421%09RoyalBlue/3172%09RoyalBlue/6256%09RoyalBlue/6257%09RoyalBlue/7182%09RoyalBlue/2099%09RoyalBlue/2100%09RoyalBlue/2104%09RoyalBlue/4306%09red/367%09yellow/4929%09red/2649%09RoyalBlue/
hsa04130	SNARE interactions in vesicular transport	33	11	1.5	0.0957314	0.387964	www.genome.jp/kegg-bin/show_pathway?hsa04130/112755%09RoyalBlue/10490%09RoyalBlue/143187%09RoyalBlue/9527%09RoyalBlue/9570%09RoyalBlue/10228%09RoyalBlue/51272%09RoyalBlue/8773%09RoyalBlue/9342%09RoyalBlue/6844%09RoyalBlue/8673%09RoyalBlue/
hsa00250	Alanine, aspartate and glutamate metabolism	37	12	1.46	0.10031	0.400329	www.genome.jp/kegg-bin/show_pathway?hsa00250/2806%09RoyalBlue/80150%09RoyalBlue/445%09RoyalBlue/339983%09RoyalBlue/284716%09RoyalBlue/443%09red/18%09RoyalBlue/2747%09RoyalBlue/2746%09RoyalBlue/8659%09RoyalBlue/2744%09RoyalBlue/1373%09yellow/9945%09RoyalBlue/5471%09red/
hsa04151	PI3K-Akt signaling pathway	354	89	1.132	0.102505	0.400329	www.genome.jp/kegg-bin/show_pathway?hsa04151/2069%09RoyalBlue/27006%09RoyalBlue/9965%09RoyalBlue/3481%09RoyalBlue/5155%09red/80310%09RoyalBlue/1435%09RoyalBlue/7422%09RoyalBlue/284%09red/1944%09RoyalBlue/1946%09RoyalBlue/2064%09RoyalBlue/2065%09RoyalBlue/2066%09yellow/2264%09RoyalBlue/4915%09red/3643%09RoyalBlue/3480%09RoyalBlue/5156%09RoyalBlue/5159%09RoyalBlue/3815%09yellow/2321%09RoyalBlue/232…
hsa05218	Melanoma	72	21	1.313	0.10272	0.400329	www.genome.jp/kegg-bin/show_pathway?hsa05218/27006%09RoyalBlue/9965%09RoyalBlue/5155%09red/80310%09RoyalBlue/3480%09RoyalBlue/5156%09RoyalBlue/5159%09RoyalBlue/3845%09RoyalBlue/4893%09RoyalBlue/5894%09RoyalBlue/5605%09RoyalBlue/5594%09yellow/595%09RoyalBlue/1019%09RoyalBlue/207%09RoyalBlue/572%09RoyalBlue/5728%09red/4193%09RoyalBlue/7157%09RoyalBlue/1869%09RoyalBlue/1871%09RoyalBlue/51426%09Royal…
hsa01003	Glycosyltransferases BR	236	61	1.163	0.102942	0.400329	www.genome.jp/kegg-bin/show_pathway?hsa01003/199857%09RoyalBlue/56052%09RoyalBlue/85365%09RoyalBlue/79796%09RoyalBlue/29929%09RoyalBlue/8813%09RoyalBlue/11227%09RoyalBlue/63917%09RoyalBlue/117248%09RoyalBlue/55568%09RoyalBlue/2590%09RoyalBlue/2589%09RoyalBlue/26290%09yellow/64131%09RoyalBlue/160418%09RoyalBlue/23275%09RoyalBlue/56983%09RoyalBlue/79709%09RoyalBlue/55650%09RoyalBlue/9488%09RoyalBlu…
hsa05219	Bladder cancer	41	13	1.427	0.103982	0.400329	www.genome.jp/kegg-bin/show_pathway?hsa05219/3845%09RoyalBlue/4893%09RoyalBlue/5894%09RoyalBlue/5605%09RoyalBlue/5594%09yellow/4193%09RoyalBlue/7157%09RoyalBlue/595%09RoyalBlue/1019%09RoyalBlue/1869%09RoyalBlue/1871%09RoyalBlue/2064%09RoyalBlue/7422%09RoyalBlue/
hsa04140	Autophagy - animal	141	38	1.213	0.106179	0.402596	www.genome.jp/kegg-bin/show_pathway?hsa04140/3480%09RoyalBlue/5170%09RoyalBlue/207%09RoyalBlue/5728%09red/3845%09RoyalBlue/4893%09RoyalBlue/22808%09RoyalBlue/5894%09RoyalBlue/5605%09RoyalBlue/5594%09yellow/7248%09RoyalBlue/84335%09RoyalBlue/6198%09RoyalBlue/3476%09RoyalBlue/5515%09RoyalBlue/8408%09RoyalBlue/9706%09RoyalBlue/9776%09RoyalBlue/23130%09RoyalBlue/140775%09RoyalBlue/8878%09RoyalBlue/64…
hsa02010	ABC transporters	45	14	1.4	0.10692	0.402596	www.genome.jp/kegg-bin/show_pathway?hsa02010/11194%09yellow/340273%09RoyalBlue/22%09RoyalBlue/10257%09RoyalBlue/10057%09RoyalBlue/368%09RoyalBlue/94160%09RoyalBlue/6833%09RoyalBlue/215%09RoyalBlue/225%09yellow/9619%09yellow/64137%09RoyalBlue/9429%09RoyalBlue/64241%09RoyalBlue/
hsa00061	Fatty acid biosynthesis	19	7	1.658	0.107707	0.402596	www.genome.jp/kegg-bin/show_pathway?hsa00061/31%09RoyalBlue/32%09red/197322%09RoyalBlue/2194%09RoyalBlue/84869%09RoyalBlue/7923%09RoyalBlue/2180%09RoyalBlue/23205%09RoyalBlue/
hsa05161	Hepatitis B	162	43	1.195	0.109634	0.405858	www.genome.jp/kegg-bin/show_pathway?hsa05161/3339%09RoyalBlue/4088%09RoyalBlue/5599%09RoyalBlue/2033%09RoyalBlue/7534%09RoyalBlue/7529%09RoyalBlue/10971%09RoyalBlue/207%09RoyalBlue/3551%09RoyalBlue/572%09RoyalBlue/317%09RoyalBlue/54205%09RoyalBlue/7157%09RoyalBlue/9134%09RoyalBlue/1869%09RoyalBlue/1871%09RoyalBlue/537%09RoyalBlue/5578%09RoyalBlue/5579%09RoyalBlue/4773%09RoyalBlue/4776%09RoyalBlue…
hsa04070	Phosphatidylinositol signaling system	97	27	1.253	0.114314	0.414908	www.genome.jp/kegg-bin/show_pathway?hsa04070/22908%09RoyalBlue/23396%09yellow/8394%09RoyalBlue/4952%09RoyalBlue/8867%09RoyalBlue/8871%09RoyalBlue/5728%09red/8821%09red/8776%09RoyalBlue/9108%09RoyalBlue/5305%09RoyalBlue/8396%09RoyalBlue/5289%09RoyalBlue/23236%09red/113026%09RoyalBlue/51196%09RoyalBlue/5335%09yellow/253430%09RoyalBlue/3707%09RoyalBlue/3705%09RoyalBlue/9807%09RoyalBlue/23262%09Royal…
hsa03020	RNA polymerase	34	11	1.456	0.114355	0.414908	www.genome.jp/kegg-bin/show_pathway?hsa03020/5430%09RoyalBlue/81488%09RoyalBlue/11128%09RoyalBlue/661%09RoyalBlue/10621%09RoyalBlue/171568%09RoyalBlue/27297%09RoyalBlue/25885%09RoyalBlue/5435%09RoyalBlue/5437%09RoyalBlue/5441%09RoyalBlue/
hsa00562	Inositol phosphate metabolism	73	21	1.295	0.115312	0.414908	www.genome.jp/kegg-bin/show_pathway?hsa00562/5289%09RoyalBlue/8776%09RoyalBlue/9108%09RoyalBlue/22908%09RoyalBlue/23396%09yellow/8394%09RoyalBlue/138429%09RoyalBlue/4952%09RoyalBlue/8867%09RoyalBlue/8871%09RoyalBlue/5728%09red/8821%09red/5305%09RoyalBlue/8396%09RoyalBlue/23236%09red/113026%09RoyalBlue/51196%09RoyalBlue/5335%09yellow/9651%09RoyalBlue/3613%09RoyalBlue/3612%09red/3707%09RoyalBlue/37…
hsa04062	Chemokine signaling pathway	192	50	1.172	0.117149	0.417613	www.genome.jp/kegg-bin/show_pathway?hsa04062/4283%09red/6346%09RoyalBlue/6348%09red/6367%09RoyalBlue/2833%09RoyalBlue/2829%09RoyalBlue/3718%09RoyalBlue/6772%09RoyalBlue/6773%09RoyalBlue/6777%09RoyalBlue/2771%09RoyalBlue/107%09RoyalBlue/112%09RoyalBlue/5566%09RoyalBlue/5568%09RoyalBlue/4067%09RoyalBlue/25759%09RoyalBlue/53358%09RoyalBlue/6654%09RoyalBlue/3845%09RoyalBlue/4893%09RoyalBlue/5894%09Ro…
hsa04930	Type II diabetes mellitus	46	14	1.37	0.123709	0.436952	www.genome.jp/kegg-bin/show_pathway?hsa04930/3643%09RoyalBlue/6517%09RoyalBlue/9370%09RoyalBlue/5594%09yellow/8651%09RoyalBlue/3551%09RoyalBlue/5599%09RoyalBlue/5580%09RoyalBlue/5581%09RoyalBlue/3651%09RoyalBlue/6833%09RoyalBlue/775%09RoyalBlue/774%09RoyalBlue/777%09RoyalBlue/8913%09red/
hsa04350	TGF-beta signaling pathway	94	26	1.245	0.126543	0.4429	www.genome.jp/kegg-bin/show_pathway?hsa04350/26585%09RoyalBlue/656%09RoyalBlue/353500%09RoyalBlue/79875%09RoyalBlue/2200%09red/3626%09RoyalBlue/83729%09RoyalBlue/4756%09RoyalBlue/657%09RoyalBlue/92%09RoyalBlue/56963%09RoyalBlue/285704%09RoyalBlue/93%09yellow/25805%09RoyalBlue/4088%09RoyalBlue/9372%09RoyalBlue/3400%09RoyalBlue/1874%09RoyalBlue/2033%09RoyalBlue/6667%09RoyalBlue/60436%09RoyalBlue/65…
hsa00020	Citrate cycle (TCA cycle)	31	10	1.452	0.130714	0.453378	www.genome.jp/kegg-bin/show_pathway?hsa00020/1431%09RoyalBlue/48%09RoyalBlue/3418%09RoyalBlue/3420%09RoyalBlue/55753%09RoyalBlue/6391%09RoyalBlue/6392%09RoyalBlue/4191%09RoyalBlue/5106%09RoyalBlue/5162%09RoyalBlue/
hsa00532	Glycosaminoglycan biosynthesis - chondroitin sulfate / dermatan sulfate	20	7	1.575	0.135358	0.465293	www.genome.jp/kegg-bin/show_pathway?hsa00532/64131%09RoyalBlue/11285%09RoyalBlue/26229%09RoyalBlue/22856%09yellow/79586%09RoyalBlue/50515%09red/55501%09RoyalBlue/166012%09RoyalBlue/9469%09red/
hsa04611	Platelet activation	124	33	1.198	0.141985	0.483755	www.genome.jp/kegg-bin/show_pathway?hsa04611/9002%09RoyalBlue/23365%09RoyalBlue/9475%09RoyalBlue/5500%09RoyalBlue/5501%09RoyalBlue/6786%09RoyalBlue/4638%09RoyalBlue/340156%09RoyalBlue/2776%09RoyalBlue/23236%09red/5906%09RoyalBlue/83660%09yellow/2243%09RoyalBlue/2244%09RoyalBlue/2266%09RoyalBlue/2771%09RoyalBlue/107%09RoyalBlue/112%09RoyalBlue/5566%09RoyalBlue/5568%09RoyalBlue/2909%09RoyalBlue/685…
hsa03019	Messenger RNA biogenesis BR	474	115	1.092	0.151364	0.511186	www.genome.jp/kegg-bin/show_pathway?hsa03019/8731%09RoyalBlue/53981%09RoyalBlue/10898%09RoyalBlue/81608%09RoyalBlue/55339%09RoyalBlue/5500%09RoyalBlue/5501%09RoyalBlue/79066%09RoyalBlue/580%09RoyalBlue/79068%09RoyalBlue/22944%09RoyalBlue/79828%09RoyalBlue/79091%09RoyalBlue/9939%09RoyalBlue/7919%09RoyalBlue/9775%09RoyalBlue/22794%09RoyalBlue/1070%09RoyalBlue/9688%09RoyalBlue/23165%09RoyalBlue/9883…
hsa04658	Th1 and Th2 cell differentiation	92	25	1.223	0.153611	0.514196	www.genome.jp/kegg-bin/show_pathway?hsa04658/54567%09RoyalBlue/4854%09red/84441%09RoyalBlue/9794%09RoyalBlue/11317%09RoyalBlue/3516%09RoyalBlue/6772%09RoyalBlue/7297%09RoyalBlue/864%09RoyalBlue/3112%09RoyalBlue/3932%09RoyalBlue/5335%09yellow/5532%09RoyalBlue/4773%09RoyalBlue/3551%09RoyalBlue/4794%09RoyalBlue/5594%09yellow/5603%09RoyalBlue/5599%09RoyalBlue/3559%09RoyalBlue/3560%09RoyalBlue/3718%09…
hsa04540	Gap junction	88	24	1.228	0.154927	0.514196	www.genome.jp/kegg-bin/show_pathway?hsa04540/57369%09red/2771%09RoyalBlue/5155%09red/80310%09RoyalBlue/5156%09RoyalBlue/5159%09RoyalBlue/6654%09RoyalBlue/3845%09RoyalBlue/4893%09RoyalBlue/5894%09RoyalBlue/5605%09RoyalBlue/5594%09yellow/7277%09RoyalBlue/84617%09yellow/81027%09RoyalBlue/10381%09RoyalBlue/347688%09RoyalBlue/107%09RoyalBlue/112%09RoyalBlue/5566%09RoyalBlue/5568%09RoyalBlue/3358%09Roy…
hsa00983	Drug metabolism - other enzymes	80	22	1.238	0.157369	0.517839	www.genome.jp/kegg-bin/show_pathway?hsa00983/3614%09RoyalBlue/8833%09RoyalBlue/3704%09RoyalBlue/8824%09RoyalBlue/7363%09RoyalBlue/2990%09RoyalBlue/51733%09RoyalBlue/83549%09RoyalBlue/7371%09RoyalBlue/54963%09RoyalBlue/7084%09RoyalBlue/7083%09RoyalBlue/7372%09RoyalBlue/6241%09RoyalBlue/10201%09RoyalBlue/119391%09RoyalBlue/2948%09RoyalBlue/2953%09RoyalBlue/4259%09red/2944%09RoyalBlue/2949%09RoyalBl…
hsa04929	GnRH secretion	64	18	1.266	0.161041	0.5202	www.genome.jp/kegg-bin/show_pathway?hsa04929/2776%09RoyalBlue/23236%09red/5578%09RoyalBlue/5579%09RoyalBlue/348980%09RoyalBlue/8913%09red/3760%09red/3763%09red/3762%09RoyalBlue/2550%09RoyalBlue/3780%09RoyalBlue/3782%09yellow/775%09RoyalBlue/408%09RoyalBlue/3845%09RoyalBlue/4893%09RoyalBlue/5894%09RoyalBlue/5605%09RoyalBlue/5594%09yellow/207%09RoyalBlue/2100%09RoyalBlue/2852%09RoyalBlue/
hsa04340	Hedgehog signaling pathway	56	16	1.286	0.161851	0.5202	www.genome.jp/kegg-bin/show_pathway?hsa04340/23432%09RoyalBlue/5566%09RoyalBlue/5568%09RoyalBlue/53944%09RoyalBlue/1454%09RoyalBlue/2932%09RoyalBlue/2737%09RoyalBlue/51684%09RoyalBlue/64399%09red/595%09RoyalBlue/8945%09RoyalBlue/6469%09RoyalBlue/23295%09RoyalBlue/2121%09RoyalBlue/408%09RoyalBlue/11127%09RoyalBlue/8405%09RoyalBlue/339745%09red/
hsa03110	Chaperones and folding catalysts BR	231	58	1.13	0.16214	0.5202	www.genome.jp/kegg-bin/show_pathway?hsa03110/22824%09RoyalBlue/81570%09RoyalBlue/7184%09RoyalBlue/3304%09RoyalBlue/3310%09RoyalBlue/8195%09RoyalBlue/10575%09RoyalBlue/871%09RoyalBlue/10294%09RoyalBlue/134218%09RoyalBlue/3300%09RoyalBlue/11080%09RoyalBlue/54788%09yellow/79982%09RoyalBlue/5611%09RoyalBlue/80331%09RoyalBlue/54431%09yellow/29103%09RoyalBlue/202052%09RoyalBlue/51277%09RoyalBlue/1409%0…
hsa00230	Purine metabolism	126	33	1.179	0.165737	0.527346	www.genome.jp/kegg-bin/show_pathway?hsa00230/5236%09RoyalBlue/5471%09red/56953%09RoyalBlue/4860%09RoyalBlue/3614%09RoyalBlue/10201%09RoyalBlue/956%09RoyalBlue/953%09RoyalBlue/124583%09RoyalBlue/957%09RoyalBlue/131870%09RoyalBlue/3704%09RoyalBlue/8833%09RoyalBlue/2766%09RoyalBlue/6241%09RoyalBlue/51020%09RoyalBlue/107%09RoyalBlue/112%09RoyalBlue/2977%09yellow/4881%09RoyalBlue/5136%09RoyalBlue/5153…
hsa04371	Apelin signaling pathway	139	36	1.166	0.171402	0.538558	www.genome.jp/kegg-bin/show_pathway?hsa04371/107%09RoyalBlue/112%09RoyalBlue/5566%09RoyalBlue/5568%09RoyalBlue/8862%09RoyalBlue/2771%09RoyalBlue/59345%09RoyalBlue/54331%09RoyalBlue/2788%09RoyalBlue/2776%09RoyalBlue/23236%09red/808%09RoyalBlue/4842%09red/5581%09RoyalBlue/6546%09RoyalBlue/6543%09RoyalBlue/6547%09RoyalBlue/4638%09RoyalBlue/340156%09RoyalBlue/3845%09RoyalBlue/4893%09RoyalBlue/22808%0…
hsa04724	Glutamatergic synapse	114	30	1.184	0.172059	0.538558	www.genome.jp/kegg-bin/show_pathway?hsa04724/54407%09RoyalBlue/2744%09RoyalBlue/2899%09RoyalBlue/2901%09RoyalBlue/2902%09RoyalBlue/2903%09RoyalBlue/2904%09yellow/5532%09RoyalBlue/9229%09RoyalBlue/85358%09RoyalBlue/50944%09RoyalBlue/2911%09red/9456%09red/2776%09RoyalBlue/23236%09red/5578%09RoyalBlue/5579%09RoyalBlue/5321%09red/8605%09RoyalBlue/255189%09RoyalBlue/5594%09yellow/107%09RoyalBlue/112%0…
hsa03021	Transcription machinery BR	254	63	1.116	0.177363	0.548614	www.genome.jp/kegg-bin/show_pathway?hsa03021/5430%09RoyalBlue/81488%09RoyalBlue/5435%09RoyalBlue/5437%09RoyalBlue/5441%09RoyalBlue/2959%09RoyalBlue/9519%09RoyalBlue/129685%09RoyalBlue/2962%09RoyalBlue/2965%09red/2068%09RoyalBlue/10001%09RoyalBlue/9440%09RoyalBlue/9477%09RoyalBlue/6837%09yellow/55588%09RoyalBlue/29079%09RoyalBlue/9282%09RoyalBlue/10025%09RoyalBlue/93624%09RoyalBlue/56970%09RoyalBl…
hsa05216	Thyroid cancer	37	11	1.338	0.181328	0.548614	www.genome.jp/kegg-bin/show_pathway?hsa05216/4893%09RoyalBlue/3845%09RoyalBlue/5605%09RoyalBlue/5594%09yellow/5468%09RoyalBlue/6256%09RoyalBlue/6257%09RoyalBlue/7157%09RoyalBlue/51426%09RoyalBlue/6934%09RoyalBlue/595%09RoyalBlue/
hsa00533	Glycosaminoglycan biosynthesis - keratan sulfate	14	5	1.607	0.181876	0.548614	www.genome.jp/kegg-bin/show_pathway?hsa00533/10678%09RoyalBlue/4166%09red/8702%09RoyalBlue/93010%09RoyalBlue/9435%09RoyalBlue/10164%09RoyalBlue/
hsa03440	Homologous recombination	41	12	1.317	0.182239	0.548614	www.genome.jp/kegg-bin/show_pathway?hsa03440/4683%09RoyalBlue/472%09RoyalBlue/672%09RoyalBlue/580%09RoyalBlue/83990%09RoyalBlue/79184%09yellow/6117%09RoyalBlue/5890%09RoyalBlue/5889%09RoyalBlue/5892%09RoyalBlue/7517%09RoyalBlue/80198%09RoyalBlue/
hsa00520	Amino sugar and nucleotide sugar metabolism	49	14	1.286	0.182396	0.548614	www.genome.jp/kegg-bin/show_pathway?hsa00520/1118%09RoyalBlue/51005%09RoyalBlue/10007%09red/132789%09RoyalBlue/9945%09RoyalBlue/91373%09RoyalBlue/1727%09RoyalBlue/606495%09RoyalBlue/51167%09RoyalBlue/5236%09RoyalBlue/7358%09RoyalBlue/2821%09RoyalBlue/4351%09RoyalBlue/5373%09RoyalBlue/5372%09RoyalBlue/29925%09red/
hsa00536	Glycosaminoglycan binding proteins BR	208	52	1.125	0.186425	0.552419	www.genome.jp/kegg-bin/show_pathway?hsa00536/6348%09red/6402%09RoyalBlue/6469%09RoyalBlue/7471%09RoyalBlue/7472%09yellow/7482%09RoyalBlue/89780%09RoyalBlue/7476%09RoyalBlue/7477%09RoyalBlue/7479%09RoyalBlue/7483%09RoyalBlue/7484%09RoyalBlue/685%09RoyalBlue/27006%09RoyalBlue/2257%09RoyalBlue/9965%09RoyalBlue/3481%09RoyalBlue/154150%09RoyalBlue/5155%09red/7422%09RoyalBlue/2243%09RoyalBlue/2244%09Ro…
hsa99987	Cofactor metabolism	7	3	1.929	0.18816	0.552419	www.genome.jp/kegg-bin/show_pathway?hsa99987/80219%09RoyalBlue/93058%09RoyalBlue/55229%09RoyalBlue/
hsa04142	Lysosome	132	34	1.159	0.188897	0.552419	www.genome.jp/kegg-bin/show_pathway?hsa04142/10312%09RoyalBlue/535%09RoyalBlue/9114%09RoyalBlue/537%09RoyalBlue/1510%09red/1513%09RoyalBlue/1519%09RoyalBlue/1522%09RoyalBlue/1200%09RoyalBlue/2717%09RoyalBlue/2990%09RoyalBlue/411%09RoyalBlue/2588%09RoyalBlue/3423%09yellow/23659%09RoyalBlue/2760%09RoyalBlue/3920%09RoyalBlue/967%09RoyalBlue/950%09RoyalBlue/1497%09RoyalBlue/26503%09RoyalBlue/6272%09R…
hsa04662	B cell receptor signaling pathway	82	22	1.208	0.189401	0.552419	www.genome.jp/kegg-bin/show_pathway?hsa04662/4067%09RoyalBlue/6850%09RoyalBlue/10451%09RoyalBlue/7409%09RoyalBlue/5880%09RoyalBlue/5532%09RoyalBlue/4773%09RoyalBlue/6654%09RoyalBlue/3845%09RoyalBlue/4893%09RoyalBlue/5894%09RoyalBlue/5605%09RoyalBlue/5594%09yellow/5579%09RoyalBlue/84433%09RoyalBlue/8915%09RoyalBlue/3551%09RoyalBlue/4794%09RoyalBlue/207%09RoyalBlue/2932%09RoyalBlue/11024%09red/7916…
hsa00220	Arginine biosynthesis	22	7	1.432	0.19956	0.577674	www.genome.jp/kegg-bin/show_pathway?hsa00220/445%09RoyalBlue/4842%09red/2744%09RoyalBlue/2747%09RoyalBlue/2746%09RoyalBlue/1373%09yellow/2806%09RoyalBlue/162417%09RoyalBlue/
hsa00240	Pyrimidine metabolism	58	16	1.242	0.201416	0.578694	www.genome.jp/kegg-bin/show_pathway?hsa00240/7372%09RoyalBlue/10201%09RoyalBlue/956%09RoyalBlue/953%09RoyalBlue/124583%09RoyalBlue/957%09RoyalBlue/83549%09RoyalBlue/7371%09RoyalBlue/54963%09RoyalBlue/56953%09RoyalBlue/51733%09RoyalBlue/6241%09RoyalBlue/51020%09RoyalBlue/4860%09RoyalBlue/7084%09RoyalBlue/7083%09RoyalBlue/
hsa00630	Glyoxylate and dicarboxylate metabolism	30	9	1.35	0.205773	0.586834	www.genome.jp/kegg-bin/show_pathway?hsa00630/84532%09RoyalBlue/4191%09RoyalBlue/1431%09RoyalBlue/48%09RoyalBlue/5096%09RoyalBlue/9380%09RoyalBlue/283871%09RoyalBlue/275%09RoyalBlue/2653%09RoyalBlue/
hsa05222	Small cell lung cancer	92	24	1.174	0.217986	0.617092	www.genome.jp/kegg-bin/show_pathway?hsa05222/5915%09RoyalBlue/6256%09RoyalBlue/6257%09RoyalBlue/7157%09RoyalBlue/51426%09RoyalBlue/54205%09RoyalBlue/317%09RoyalBlue/4149%09RoyalBlue/7709%09RoyalBlue/1019%09RoyalBlue/595%09RoyalBlue/6502%09RoyalBlue/9134%09RoyalBlue/1869%09RoyalBlue/1871%09RoyalBlue/1286%09RoyalBlue/284217%09RoyalBlue/2335%09RoyalBlue/3673%09RoyalBlue/3675%09RoyalBlue/5728%09red/2…
hsa05162	Measles	139	35	1.133	0.226712	0.637111	www.genome.jp/kegg-bin/show_pathway?hsa05162/57506%09RoyalBlue/3551%09RoyalBlue/4615%09yellow/7099%09RoyalBlue/7189%09red/1457%09RoyalBlue/7128%09RoyalBlue/5599%09RoyalBlue/3454%09RoyalBlue/7297%09RoyalBlue/6772%09RoyalBlue/6773%09RoyalBlue/4938%09RoyalBlue/103%09RoyalBlue/4600%09yellow/440275%09RoyalBlue/51209%09RoyalBlue/3304%09RoyalBlue/3310%09RoyalBlue/25898%09RoyalBlue/7157%09RoyalBlue/7161%…
hsa04971	Gastric acid secretion	76	20	1.184	0.231108	0.63731	www.genome.jp/kegg-bin/show_pathway?hsa04971/887%09RoyalBlue/2776%09RoyalBlue/23236%09red/5578%09RoyalBlue/5579%09RoyalBlue/808%09RoyalBlue/815%09RoyalBlue/817%09RoyalBlue/816%09RoyalBlue/4638%09RoyalBlue/340156%09RoyalBlue/107%09RoyalBlue/112%09RoyalBlue/6752%09RoyalBlue/2771%09RoyalBlue/5566%09RoyalBlue/5568%09RoyalBlue/3766%09RoyalBlue/3772%09red/54207%09red/478%09RoyalBlue/481%09RoyalBlue/482…
hsa03015	mRNA surveillance pathway	97	25	1.16	0.231749	0.63731	www.genome.jp/kegg-bin/show_pathway?hsa03015/9939%09RoyalBlue/22794%09RoyalBlue/9775%09RoyalBlue/11269%09RoyalBlue/7919%09RoyalBlue/8731%09RoyalBlue/2521%09RoyalBlue/53981%09RoyalBlue/10898%09RoyalBlue/81608%09RoyalBlue/55339%09RoyalBlue/5500%09RoyalBlue/5501%09RoyalBlue/4440%09RoyalBlue/80336%09RoyalBlue/2935%09RoyalBlue/5976%09RoyalBlue/23049%09red/23293%09RoyalBlue/5515%09RoyalBlue/5519%09Roya…
hsa04713	Circadian entrainment	97	25	1.16	0.231749	0.63731	www.genome.jp/kegg-bin/show_pathway?hsa04713/2902%09RoyalBlue/2903%09RoyalBlue/2904%09yellow/808%09RoyalBlue/815%09RoyalBlue/817%09RoyalBlue/816%09RoyalBlue/4842%09red/5594%09yellow/1385%09RoyalBlue/2771%09RoyalBlue/2775%09RoyalBlue/59345%09RoyalBlue/54331%09RoyalBlue/2788%09RoyalBlue/8913%09red/107%09RoyalBlue/112%09RoyalBlue/5566%09RoyalBlue/5568%09RoyalBlue/2977%09yellow/775%09RoyalBlue/2776%0…
hsa04723	Retrograde endocannabinoid signaling	148	37	1.125	0.233486	0.637533	www.genome.jp/kegg-bin/show_pathway?hsa04723/775%09RoyalBlue/2911%09red/2776%09RoyalBlue/23236%09red/222236%09RoyalBlue/5578%09RoyalBlue/5579%09RoyalBlue/747%09RoyalBlue/2166%09RoyalBlue/1268%09RoyalBlue/2771%09RoyalBlue/2775%09RoyalBlue/59345%09RoyalBlue/54331%09RoyalBlue/2788%09RoyalBlue/3760%09red/3763%09red/3762%09RoyalBlue/774%09RoyalBlue/5594%09yellow/5599%09RoyalBlue/5603%09RoyalBlue/107%0…
hsa04727	GABAergic synapse	89	23	1.163	0.239152	0.648405	www.genome.jp/kegg-bin/show_pathway?hsa04727/54407%09RoyalBlue/2744%09RoyalBlue/18%09RoyalBlue/2555%09yellow/2561%09RoyalBlue/2567%09red/55879%09RoyalBlue/5566%09RoyalBlue/5568%09RoyalBlue/5578%09RoyalBlue/5579%09RoyalBlue/9001%09RoyalBlue/57468%09RoyalBlue/774%09RoyalBlue/775%09RoyalBlue/2550%09RoyalBlue/2771%09RoyalBlue/2775%09RoyalBlue/59345%09RoyalBlue/54331%09RoyalBlue/2788%09RoyalBlue/107%0…
hsa04928	Parathyroid hormone synthesis, secretion and action	106	27	1.146	0.241195	0.64937	www.genome.jp/kegg-bin/show_pathway?hsa04928/2771%09RoyalBlue/107%09RoyalBlue/112%09RoyalBlue/2776%09RoyalBlue/23236%09red/9935%09RoyalBlue/6667%09RoyalBlue/7421%09RoyalBlue/6256%09RoyalBlue/6257%09RoyalBlue/5594%09yellow/408%09RoyalBlue/5894%09RoyalBlue/5578%09RoyalBlue/5579%09RoyalBlue/5141%09RoyalBlue/5142%09RoyalBlue/5143%09RoyalBlue/5566%09RoyalBlue/5568%09RoyalBlue/4209%09RoyalBlue/4929%09r…
hsa05416	Viral myocarditis	60	16	1.2	0.244987	0.654999	www.genome.jp/kegg-bin/show_pathway?hsa05416/1604%09RoyalBlue/27%09RoyalBlue/5880%09RoyalBlue/6444%09red/6442%09RoyalBlue/6443%09RoyalBlue/284217%09RoyalBlue/1756%09yellow/595%09RoyalBlue/54205%09RoyalBlue/4625%09RoyalBlue/3112%09RoyalBlue/3105%09RoyalBlue/3133%09RoyalBlue/942%09RoyalBlue/5551%09RoyalBlue/3683%09RoyalBlue/
hsa05202	Transcriptional misregulation in cancer	192	47	1.102	0.248351	0.658467	www.genome.jp/kegg-bin/show_pathway?hsa05202/861%09RoyalBlue/862%09RoyalBlue/3066%09RoyalBlue/25942%09RoyalBlue/1050%09RoyalBlue/5371%09RoyalBlue/7704%09RoyalBlue/1848%09RoyalBlue/5087%09RoyalBlue/2120%09yellow/4297%09RoyalBlue/4299%09RoyalBlue/905%09RoyalBlue/84444%09RoyalBlue/3205%09RoyalBlue/3206%09RoyalBlue/8091%09red/3480%09RoyalBlue/5218%09RoyalBlue/4211%09yellow/8861%09RoyalBlue/5966%09Roy…
hsa04726	Serotonergic synapse	115	29	1.135	0.249705	0.658467	www.genome.jp/kegg-bin/show_pathway?hsa04726/775%09RoyalBlue/3358%09RoyalBlue/2776%09RoyalBlue/23236%09red/5578%09RoyalBlue/5579%09RoyalBlue/5594%09yellow/5321%09red/8605%09RoyalBlue/255189%09RoyalBlue/1558%09RoyalBlue/1557%09red/246%09RoyalBlue/170572%09RoyalBlue/3362%09RoyalBlue/5566%09RoyalBlue/5568%09RoyalBlue/2561%09RoyalBlue/10411%09RoyalBlue/3350%09RoyalBlue/3352%09RoyalBlue/2771%09RoyalBl…
hsa04122	Sulfur relay system	8	3	1.688	0.25374	0.664558	www.genome.jp/kegg-bin/show_pathway?hsa04122/81605%09RoyalBlue/27304%09RoyalBlue/90353%09RoyalBlue/
hsa04924	Renin secretion	69	18	1.174	0.259289	0.674501	www.genome.jp/kegg-bin/show_pathway?hsa04924/5734%09red/112%09RoyalBlue/5566%09RoyalBlue/5568%09RoyalBlue/1385%09RoyalBlue/3778%09RoyalBlue/5136%09RoyalBlue/5153%09RoyalBlue/5139%09red/5972%09RoyalBlue/134%09RoyalBlue/2771%09RoyalBlue/775%09RoyalBlue/1907%09RoyalBlue/2776%09RoyalBlue/23236%09red/808%09RoyalBlue/5532%09RoyalBlue/2977%09yellow/4881%09RoyalBlue/1636%09RoyalBlue/
hsa05016	Huntington disease	306	73	1.074	0.262943	0.679416	www.genome.jp/kegg-bin/show_pathway?hsa05016/1211%09RoyalBlue/3092%09RoyalBlue/1173%09RoyalBlue/1175%09RoyalBlue/3064%09RoyalBlue/1639%09RoyalBlue/11258%09RoyalBlue/84516%09RoyalBlue/55860%09RoyalBlue/9001%09RoyalBlue/8632%09RoyalBlue/83544%09RoyalBlue/7277%09RoyalBlue/84617%09yellow/81027%09RoyalBlue/10381%09RoyalBlue/347688%09RoyalBlue/5599%09RoyalBlue/3800%09RoyalBlue/3831%09RoyalBlue/55081%09…
hsa00535	Proteoglycans BR	57	15	1.184	0.272617	0.699716	www.genome.jp/kegg-bin/show_pathway?hsa00535/6382%09RoyalBlue/6383%09RoyalBlue/9672%09RoyalBlue/2817%09RoyalBlue/960%09RoyalBlue/54829%09yellow/26254%09RoyalBlue/25987%09RoyalBlue/127435%09RoyalBlue/79883%09RoyalBlue/176%09RoyalBlue/1462%09RoyalBlue/3339%09RoyalBlue/9806%09RoyalBlue/1298%09red/7373%09RoyalBlue/
hsa04931	Insulin resistance	108	27	1.125	0.275719	0.700705	www.genome.jp/kegg-bin/show_pathway?hsa04931/6197%09RoyalBlue/6196%09RoyalBlue/27330%09RoyalBlue/5500%09RoyalBlue/5501%09RoyalBlue/79660%09RoyalBlue/3643%09RoyalBlue/207%09RoyalBlue/6198%09RoyalBlue/5579%09RoyalBlue/2932%09RoyalBlue/5599%09RoyalBlue/3551%09RoyalBlue/6517%09RoyalBlue/32%09red/5580%09RoyalBlue/5834%09RoyalBlue/2308%09RoyalBlue/5106%09RoyalBlue/57818%09RoyalBlue/133522%09red/22877%0…
hsa04625	C-type lectin receptor signaling pathway	104	26	1.125	0.28065	0.700705	www.genome.jp/kegg-bin/show_pathway?hsa04625/3845%09RoyalBlue/4893%09RoyalBlue/22808%09RoyalBlue/5894%09RoyalBlue/6850%09RoyalBlue/808%09RoyalBlue/5532%09RoyalBlue/4773%09RoyalBlue/4776%09RoyalBlue/5580%09RoyalBlue/5594%09yellow/29108%09RoyalBlue/8915%09RoyalBlue/3551%09RoyalBlue/5603%09RoyalBlue/5599%09RoyalBlue/868%09RoyalBlue/2207%09RoyalBlue/23365%09RoyalBlue/8844%09RoyalBlue/6772%09RoyalBlue…
hsa05230	Central carbon metabolism in cancer	70	18	1.157	0.281297	0.700705	www.genome.jp/kegg-bin/show_pathway?hsa05230/5162%09RoyalBlue/5163%09yellow/7157%09RoyalBlue/23410%09RoyalBlue/3815%09yellow/2064%09RoyalBlue/4916%09red/5156%09RoyalBlue/5159%09RoyalBlue/3845%09RoyalBlue/4893%09RoyalBlue/5894%09RoyalBlue/5605%09RoyalBlue/5594%09yellow/2744%09RoyalBlue/2539%09RoyalBlue/3418%09RoyalBlue/5728%09red/207%09RoyalBlue/8140%09RoyalBlue/
hsa05163	Human cytomegalovirus infection	225	54	1.08	0.282062	0.700705	www.genome.jp/kegg-bin/show_pathway?hsa05163/5156%09RoyalBlue/207%09RoyalBlue/7248%09RoyalBlue/1978%09RoyalBlue/6198%09RoyalBlue/3551%09RoyalBlue/6654%09RoyalBlue/3845%09RoyalBlue/4893%09RoyalBlue/5894%09RoyalBlue/5605%09RoyalBlue/5594%09yellow/2002%09RoyalBlue/6667%09RoyalBlue/5880%09RoyalBlue/7188%09red/3554%09RoyalBlue/59345%09RoyalBlue/54331%09RoyalBlue/2788%09RoyalBlue/2776%09RoyalBlue/23236…
hsa05170	Human immunodeficiency virus 1 infection	212	51	1.083	0.282525	0.700705	www.genome.jp/kegg-bin/show_pathway?hsa05170/8945%09RoyalBlue/6500%09RoyalBlue/2771%09RoyalBlue/2775%09RoyalBlue/2185%09RoyalBlue/1399%09RoyalBlue/207%09RoyalBlue/6198%09RoyalBlue/572%09RoyalBlue/3845%09RoyalBlue/4893%09RoyalBlue/5894%09RoyalBlue/5605%09RoyalBlue/5594%09yellow/2776%09RoyalBlue/5335%09yellow/808%09RoyalBlue/5532%09RoyalBlue/4773%09RoyalBlue/4776%09RoyalBlue/5578%09RoyalBlue/5579%0…
hsa05131	Shigellosis	247	59	1.075	0.284938	0.700705	www.genome.jp/kegg-bin/show_pathway?hsa05131/960%09RoyalBlue/1399%09RoyalBlue/9564%09RoyalBlue/9844%09RoyalBlue/10163%09RoyalBlue/10096%09RoyalBlue/10109%09RoyalBlue/10093%09red/9475%09RoyalBlue/81%09RoyalBlue/83660%09yellow/7414%09RoyalBlue/998%09RoyalBlue/375189%09RoyalBlue/27128%09RoyalBlue/9266%09red/9267%09RoyalBlue/382%09RoyalBlue/207%09RoyalBlue/2308%09RoyalBlue/2309%09RoyalBlue/2932%09Roy…
hsa04933	AGE-RAGE signaling pathway in diabetic complications	100	25	1.125	0.285742	0.700705	www.genome.jp/kegg-bin/show_pathway?hsa04933/4088%09RoyalBlue/2335%09RoyalBlue/1277%09RoyalBlue/1286%09RoyalBlue/113026%09RoyalBlue/23236%09red/5335%09yellow/51196%09RoyalBlue/5578%09RoyalBlue/5579%09RoyalBlue/5580%09RoyalBlue/5581%09RoyalBlue/5594%09yellow/7422%09RoyalBlue/5054%09RoyalBlue/5603%09RoyalBlue/5599%09RoyalBlue/998%09RoyalBlue/3845%09RoyalBlue/4893%09RoyalBlue/207%09RoyalBlue/2308%09…
hsa04970	Salivary secretion	93	23	1.113	0.316516	0.766982	www.genome.jp/kegg-bin/show_pathway?hsa04970/107%09RoyalBlue/112%09RoyalBlue/5566%09RoyalBlue/5568%09RoyalBlue/6844%09RoyalBlue/2776%09RoyalBlue/23236%09red/5578%09RoyalBlue/5579%09RoyalBlue/808%09RoyalBlue/4842%09red/2977%09yellow/952%09RoyalBlue/54831%09RoyalBlue/478%09RoyalBlue/481%09RoyalBlue/482%09RoyalBlue/492%09RoyalBlue/493%09RoyalBlue/491%09red/3778%09RoyalBlue/1755%09RoyalBlue/1469%09Ro…
hsa04141	Protein processing in endoplasmic reticulum	171	41	1.079	0.316754	0.766982	www.genome.jp/kegg-bin/show_pathway?hsa04141/7991%09RoyalBlue/10970%09RoyalBlue/5611%09RoyalBlue/54431%09yellow/7184%09RoyalBlue/821%09RoyalBlue/10905%09red/3998%09RoyalBlue/56681%09RoyalBlue/9695%09RoyalBlue/10130%09RoyalBlue/81567%09RoyalBlue/6745%09RoyalBlue/6747%09RoyalBlue/91319%09RoyalBlue/51035%09RoyalBlue/258010%09red/55666%09RoyalBlue/3304%09RoyalBlue/3310%09RoyalBlue/10294%09RoyalBlue/3…
hsa04915	Estrogen signaling pathway	138	33	1.076	0.346729	0.834316	www.genome.jp/kegg-bin/show_pathway?hsa04915/2099%09RoyalBlue/2100%09RoyalBlue/7184%09RoyalBlue/2288%09RoyalBlue/2289%09RoyalBlue/3304%09RoyalBlue/3310%09RoyalBlue/390792%09RoyalBlue/8687%09RoyalBlue/6667%09RoyalBlue/2852%09RoyalBlue/107%09RoyalBlue/112%09RoyalBlue/5566%09RoyalBlue/5568%09RoyalBlue/1385%09RoyalBlue/64764%09yellow/9586%09red/25759%09RoyalBlue/53358%09RoyalBlue/6654%09RoyalBlue/384…
hsa04950	Maturity onset diabetes of the young	26	7	1.212	0.352143	0.838582	www.genome.jp/kegg-bin/show_pathway?hsa04950/3110%09RoyalBlue/3651%09RoyalBlue/5078%09RoyalBlue/6928%09RoyalBlue/3172%09RoyalBlue/6927%09RoyalBlue/168620%09RoyalBlue/
hsa04530	Tight junction	169	40	1.065	0.352858	0.838582	www.genome.jp/kegg-bin/show_pathway?hsa04530/10686%09RoyalBlue/53842%09RoyalBlue/50848%09RoyalBlue/83700%09RoyalBlue/11149%09red/998%09RoyalBlue/154810%09RoyalBlue/51421%09RoyalBlue/55114%09RoyalBlue/4771%09RoyalBlue/3996%09RoyalBlue/5515%09RoyalBlue/5519%09RoyalBlue/5518%09RoyalBlue/7074%09RoyalBlue/1740%09RoyalBlue/9181%09RoyalBlue/2626%09RoyalBlue/5599%09RoyalBlue/1019%09RoyalBlue/595%09RoyalB…
hsa05211	Renal cell carcinoma	69	17	1.109	0.358396	0.846518	www.genome.jp/kegg-bin/show_pathway?hsa05211/2034%09RoyalBlue/2033%09RoyalBlue/7422%09RoyalBlue/5155%09red/207%09RoyalBlue/572%09RoyalBlue/1399%09RoyalBlue/2889%09RoyalBlue/5906%09RoyalBlue/6654%09RoyalBlue/3845%09RoyalBlue/4893%09RoyalBlue/5894%09RoyalBlue/5605%09RoyalBlue/5594%09yellow/2113%09RoyalBlue/998%09RoyalBlue/10298%09RoyalBlue/
hsa04110	Cell cycle	126	30	1.072	0.366437	0.860234	www.genome.jp/kegg-bin/show_pathway?hsa04110/595%09RoyalBlue/1019%09RoyalBlue/3066%09RoyalBlue/1869%09RoyalBlue/1871%09RoyalBlue/1874%09RoyalBlue/7029%09RoyalBlue/2932%09RoyalBlue/4088%09RoyalBlue/7709%09RoyalBlue/9134%09RoyalBlue/6500%09RoyalBlue/6502%09RoyalBlue/891%09RoyalBlue/7534%09RoyalBlue/7529%09RoyalBlue/10971%09RoyalBlue/494551%09RoyalBlue/25847%09RoyalBlue/8243%09RoyalBlue/10274%09Roya…
hsa05160	Hepatitis C	157	37	1.061	0.371513	0.866864	www.genome.jp/kegg-bin/show_pathway?hsa05160/949%09yellow/10686%09RoyalBlue/53842%09RoyalBlue/4938%09RoyalBlue/57506%09RoyalBlue/7189%09red/3551%09RoyalBlue/440275%09RoyalBlue/3454%09RoyalBlue/7297%09RoyalBlue/6772%09RoyalBlue/6773%09RoyalBlue/4600%09yellow/5519%09RoyalBlue/5518%09RoyalBlue/5515%09RoyalBlue/6654%09RoyalBlue/3845%09RoyalBlue/4893%09RoyalBlue/5894%09RoyalBlue/7534%09RoyalBlue/7529%…
hsa04066	HIF-1 signaling pathway	109	26	1.074	0.376149	0.870564	www.genome.jp/kegg-bin/show_pathway?hsa04066/7099%09RoyalBlue/3643%09RoyalBlue/3480%09RoyalBlue/2064%09RoyalBlue/5605%09RoyalBlue/5594%09yellow/8569%09RoyalBlue/2872%09RoyalBlue/207%09RoyalBlue/1978%09RoyalBlue/1977%09yellow/9470%09RoyalBlue/6198%09RoyalBlue/2033%09RoyalBlue/5335%09yellow/5578%09RoyalBlue/5579%09RoyalBlue/815%09RoyalBlue/817%09RoyalBlue/816%09RoyalBlue/7422%09RoyalBlue/2321%09Roy…
hsa04068	FoxO signaling pathway	131	31	1.065	0.377621	0.870564	www.genome.jp/kegg-bin/show_pathway?hsa04068/4088%09RoyalBlue/6502%09RoyalBlue/4193%09RoyalBlue/80854%09RoyalBlue/2033%09RoyalBlue/6517%09RoyalBlue/5599%09RoyalBlue/3480%09RoyalBlue/3643%09RoyalBlue/5170%09RoyalBlue/3551%09RoyalBlue/5728%09red/207%09RoyalBlue/2308%09RoyalBlue/2309%09RoyalBlue/2911%09red/9456%09red/1454%09RoyalBlue/6654%09RoyalBlue/3845%09RoyalBlue/4893%09RoyalBlue/5894%09RoyalBlu…
hsa00410	beta-Alanine metabolism	31	8	1.162	0.381439	0.874131	www.genome.jp/kegg-bin/show_pathway?hsa00410/339896%09yellow/57571%09RoyalBlue/18%09RoyalBlue/501%09RoyalBlue/221%09RoyalBlue/51733%09RoyalBlue/35%09RoyalBlue/4329%09RoyalBlue/
hsa00254	Aflatoxin biosynthesis	2	1	2.25	0.395006	0.898383	www.genome.jp/kegg-bin/show_pathway?hsa00254/31%09RoyalBlue/32%09red/
hsa05167	Kaposi sarcoma-associated herpesvirus infection	194	45	1.044	0.398389	0.898383	www.genome.jp/kegg-bin/show_pathway?hsa05167/718%09RoyalBlue/2033%09RoyalBlue/3454%09RoyalBlue/7297%09RoyalBlue/6772%09RoyalBlue/6773%09RoyalBlue/5603%09RoyalBlue/9261%09RoyalBlue/54205%09RoyalBlue/3551%09RoyalBlue/7157%09RoyalBlue/1019%09RoyalBlue/1869%09RoyalBlue/1871%09RoyalBlue/3105%09RoyalBlue/3133%09RoyalBlue/942%09RoyalBlue/7311%09RoyalBlue/5289%09RoyalBlue/64422%09red/81631%09RoyalBlue/59…
hsa00750	Vitamin B6 metabolism	6	2	1.5	0.399022	0.898383	www.genome.jp/kegg-bin/show_pathway?hsa00750/55163%09yellow/8566%09RoyalBlue/
hsa00512	Mucin type O-glycan biosynthesis	36	9	1.125	0.40643	0.901092	www.genome.jp/kegg-bin/show_pathway?hsa00512/11227%09RoyalBlue/63917%09RoyalBlue/117248%09RoyalBlue/55568%09RoyalBlue/2590%09RoyalBlue/2589%09RoyalBlue/26290%09yellow/2650%09RoyalBlue/256435%09RoyalBlue/
hsa04990	Domain-containing proteins not elsewhere classified BR	756	171	1.018	0.407379	0.901092	www.genome.jp/kegg-bin/show_pathway?hsa04990/9402%09RoyalBlue/126669%09RoyalBlue/6461%09RoyalBlue/63898%09RoyalBlue/346389%09yellow/8470%09yellow/10174%09RoyalBlue/6769%09RoyalBlue/342667%09RoyalBlue/6452%09RoyalBlue/23677%09RoyalBlue/83442%09RoyalBlue/83699%09RoyalBlue/7074%09RoyalBlue/152273%09RoyalBlue/55785%09RoyalBlue/139716%09RoyalBlue/11033%09RoyalBlue/55803%09RoyalBlue/55612%09RoyalBlue/2…
hsa04520	Adherens junction	71	17	1.078	0.408063	0.901092	www.genome.jp/kegg-bin/show_pathway?hsa04520/998%09RoyalBlue/5880%09RoyalBlue/7454%09RoyalBlue/10163%09RoyalBlue/4008%09RoyalBlue/81%09RoyalBlue/7414%09RoyalBlue/1457%09RoyalBlue/6934%09RoyalBlue/3480%09RoyalBlue/3643%09RoyalBlue/2064%09RoyalBlue/7525%09RoyalBlue/5594%09yellow/6615%09RoyalBlue/4088%09RoyalBlue/2033%09RoyalBlue/
hsa05235	PD-L1 expression and PD-1 checkpoint pathway in cancer	89	21	1.062	0.417544	0.901092	www.genome.jp/kegg-bin/show_pathway?hsa05235/3845%09RoyalBlue/4893%09RoyalBlue/5894%09RoyalBlue/5605%09RoyalBlue/5594%09yellow/5728%09red/207%09RoyalBlue/6198%09RoyalBlue/3551%09RoyalBlue/4794%09RoyalBlue/6772%09RoyalBlue/7099%09RoyalBlue/4615%09yellow/7189%09red/4773%09RoyalBlue/353376%09RoyalBlue/116071%09RoyalBlue/1457%09RoyalBlue/3932%09RoyalBlue/4215%09RoyalBlue/5603%09RoyalBlue/5335%09yello…
hsa05022	Pathways of neurodegeneration - multiple diseases	476	108	1.021	0.418976	0.901092	www.genome.jp/kegg-bin/show_pathway?hsa05022/6622%09red/2521%09RoyalBlue/11273%09RoyalBlue/6311%09RoyalBlue/3064%09RoyalBlue/6310%09RoyalBlue/4287%09RoyalBlue/6712%09RoyalBlue/2911%09red/2776%09RoyalBlue/23236%09red/5335%09yellow/5578%09RoyalBlue/5579%09RoyalBlue/2902%09RoyalBlue/2903%09RoyalBlue/2904%09yellow/774%09RoyalBlue/775%09RoyalBlue/7311%09RoyalBlue/5683%09RoyalBlue/5685%09RoyalBlue/5686…
hsa04215	Apoptosis - multiple species	32	8	1.125	0.419027	0.901092	www.genome.jp/kegg-bin/show_pathway?hsa04215/10018%09RoyalBlue/598%09RoyalBlue/54205%09RoyalBlue/317%09RoyalBlue/56616%09RoyalBlue/330%09RoyalBlue/5599%09RoyalBlue/57448%09RoyalBlue/
hsa00531	Glycosaminoglycan degradation	19	5	1.184	0.419115	0.901092	www.genome.jp/kegg-bin/show_pathway?hsa00531/2990%09RoyalBlue/3423%09yellow/411%09RoyalBlue/138050%09RoyalBlue/2588%09RoyalBlue/
hsa00564	Glycerophospholipid metabolism	98	23	1.056	0.42129	0.901092	www.genome.jp/kegg-bin/show_pathway?hsa00564/2820%09RoyalBlue/57678%09RoyalBlue/56894%09RoyalBlue/56895%09RoyalBlue/253558%09RoyalBlue/9663%09RoyalBlue/8527%09RoyalBlue/1606%09red/160851%09red/1608%09yellow/1609%09RoyalBlue/30814%09RoyalBlue/50487%09RoyalBlue/5321%09red/8605%09RoyalBlue/255189%09RoyalBlue/79888%09RoyalBlue/10162%09RoyalBlue/23659%09RoyalBlue/56261%09RoyalBlue/43%09RoyalBlue/1119%…
hsa04750	Inflammatory mediator regulation of TRP channels	98	23	1.056	0.42129	0.901092	www.genome.jp/kegg-bin/show_pathway?hsa04750/3358%09RoyalBlue/3269%09red/5029%09RoyalBlue/2776%09RoyalBlue/5321%09red/8605%09RoyalBlue/255189%09RoyalBlue/23236%09red/5581%09RoyalBlue/5500%09RoyalBlue/5501%09RoyalBlue/808%09RoyalBlue/815%09RoyalBlue/817%09RoyalBlue/816%09RoyalBlue/3554%09RoyalBlue/5603%09RoyalBlue/5599%09RoyalBlue/5335%09yellow/5580%09RoyalBlue/5734%09red/107%09RoyalBlue/112%09Roy…
hsa04216	Ferroptosis	41	10	1.098	0.428215	0.904917	www.genome.jp/kegg-bin/show_pathway?hsa04216/6520%09RoyalBlue/23657%09red/2729%09RoyalBlue/2730%09RoyalBlue/246%09RoyalBlue/10162%09RoyalBlue/2180%09RoyalBlue/7157%09RoyalBlue/55240%09RoyalBlue/64116%09RoyalBlue/81631%09RoyalBlue/
hsa00310	Lysine degradation	63	15	1.072	0.428622	0.904917	www.genome.jp/kegg-bin/show_pathway?hsa00310/501%09RoyalBlue/55526%09RoyalBlue/123688%09RoyalBlue/4297%09RoyalBlue/8085%09RoyalBlue/9757%09RoyalBlue/80854%09RoyalBlue/55870%09RoyalBlue/150572%09RoyalBlue/10919%09RoyalBlue/83852%09yellow/7799%09red/6419%09RoyalBlue/64324%09RoyalBlue/84444%09RoyalBlue/79709%09RoyalBlue/
hsa05017	Spinocerebellar ataxia	143	33	1.039	0.43442	0.904917	www.genome.jp/kegg-bin/show_pathway?hsa05017/2911%09red/2776%09RoyalBlue/23236%09red/5578%09RoyalBlue/5579%09RoyalBlue/11273%09RoyalBlue/6311%09RoyalBlue/4287%09RoyalBlue/2902%09RoyalBlue/2903%09RoyalBlue/2904%09yellow/291%09yellow/54205%09RoyalBlue/6712%09RoyalBlue/5683%09RoyalBlue/5685%09RoyalBlue/5686%09RoyalBlue/5695%09red/5693%09RoyalBlue/5599%09RoyalBlue/6310%09RoyalBlue/9519%09RoyalBlue/11…
hsa00510	N-Glycan biosynthesis	50	12	1.08	0.43483	0.904917	www.genome.jp/kegg-bin/show_pathway?hsa00510/199857%09RoyalBlue/8813%09RoyalBlue/56052%09RoyalBlue/85365%09RoyalBlue/79796%09RoyalBlue/29929%09RoyalBlue/7991%09RoyalBlue/10905%09red/4245%09RoyalBlue/6480%09RoyalBlue/4248%09RoyalBlue/11320%09RoyalBlue/4249%09RoyalBlue/25834%09red/
hsa05110	Vibrio cholerae infection	50	12	1.08	0.43483	0.904917	www.genome.jp/kegg-bin/show_pathway?hsa05110/529%09RoyalBlue/9296%09red/155066%09RoyalBlue/10312%09RoyalBlue/535%09RoyalBlue/9114%09RoyalBlue/537%09RoyalBlue/10945%09RoyalBlue/5566%09RoyalBlue/5568%09RoyalBlue/5335%09yellow/5578%09RoyalBlue/9414%09RoyalBlue/
hsa05417	Lipid and atherosclerosis	215	49	1.026	0.446115	0.919512	www.genome.jp/kegg-bin/show_pathway?hsa05417/338%09red/4973%09red/9475%09RoyalBlue/207%09RoyalBlue/572%09RoyalBlue/598%09RoyalBlue/5599%09RoyalBlue/6648%09RoyalBlue/5578%09RoyalBlue/5451%09RoyalBlue/5452%09RoyalBlue/1555%09RoyalBlue/1558%09RoyalBlue/1535%09RoyalBlue/998%09RoyalBlue/5603%09RoyalBlue/3845%09RoyalBlue/4893%09RoyalBlue/5594%09yellow/3304%09RoyalBlue/3310%09RoyalBlue/7184%09RoyalBlue/…
hsa00534	Glycosaminoglycan biosynthesis - heparan sulfate / heparin	24	6	1.125	0.449009	0.919512	www.genome.jp/kegg-bin/show_pathway?hsa00534/64131%09RoyalBlue/11285%09RoyalBlue/26229%09RoyalBlue/3340%09RoyalBlue/9653%09RoyalBlue/9955%09RoyalBlue/
hsa04977	Vitamin digestion and absorption	24	6	1.125	0.449009	0.919512	www.genome.jp/kegg-bin/show_pathway?hsa04977/686%09yellow/6948%09yellow/113278%09RoyalBlue/113235%09RoyalBlue/949%09yellow/5948%09RoyalBlue/338%09red/
hsa03029	Mitochondrial biogenesis BR	390	88	1.016	0.453982	0.924778	www.genome.jp/kegg-bin/show_pathway?hsa03029/7019%09RoyalBlue/10556%09RoyalBlue/54913%09RoyalBlue/10799%09RoyalBlue/26024%09RoyalBlue/55037%09RoyalBlue/22907%09RoyalBlue/55245%09yellow/291%09yellow/51312%09RoyalBlue/51021%09RoyalBlue/23395%09RoyalBlue/55157%09RoyalBlue/283459%09RoyalBlue/201626%09RoyalBlue/92170%09RoyalBlue/26995%09RoyalBlue/22868%09RoyalBlue/2926%09RoyalBlue/92667%09RoyalBlue/84…
hsa00051	Fructose and mannose metabolism	33	8	1.091	0.456453	0.924917	www.genome.jp/kegg-bin/show_pathway?hsa00051/4351%09RoyalBlue/5373%09RoyalBlue/5372%09RoyalBlue/29925%09red/55556%09RoyalBlue/5208%09RoyalBlue/5210%09RoyalBlue/3795%09RoyalBlue/6652%09RoyalBlue/
hsa04514	Cell adhesion molecules	149	34	1.027	0.461693	0.930638	www.genome.jp/kegg-bin/show_pathway?hsa04514/942%09RoyalBlue/23308%09RoyalBlue/3112%09RoyalBlue/3105%09RoyalBlue/3133%09RoyalBlue/925%09RoyalBlue/926%09RoyalBlue/80380%09RoyalBlue/79679%09RoyalBlue/214%09red/923%09RoyalBlue/10666%09RoyalBlue/3683%09RoyalBlue/5788%09RoyalBlue/10686%09RoyalBlue/53842%09RoyalBlue/50848%09RoyalBlue/83700%09RoyalBlue/6402%09RoyalBlue/2734%09RoyalBlue/84628%09RoyalBlue…
hsa00591	Linoleic acid metabolism	29	7	1.086	0.473129	0.948723	www.genome.jp/kegg-bin/show_pathway?hsa00591/30814%09RoyalBlue/50487%09RoyalBlue/5321%09red/8605%09RoyalBlue/255189%09RoyalBlue/246%09RoyalBlue/1544%09RoyalBlue/1558%09RoyalBlue/1557%09red/
hsa05166	Human T-cell leukemia virus 1 infection	222	50	1.014	0.482729	0.957657	www.genome.jp/kegg-bin/show_pathway?hsa05166/3683%09RoyalBlue/3845%09RoyalBlue/4893%09RoyalBlue/5605%09RoyalBlue/5594%09yellow/83660%09yellow/821%09RoyalBlue/5532%09RoyalBlue/4773%09RoyalBlue/4776%09RoyalBlue/3560%09RoyalBlue/3718%09RoyalBlue/6777%09RoyalBlue/3105%09RoyalBlue/3133%09RoyalBlue/291%09yellow/9184%09RoyalBlue/25847%09RoyalBlue/1019%09RoyalBlue/595%09RoyalBlue/9134%09RoyalBlue/1869%09…
hsa04380	Osteoclast differentiation	128	29	1.02	0.487009	0.957657	www.genome.jp/kegg-bin/show_pathway?hsa04380/1435%09RoyalBlue/5594%09yellow/207%09RoyalBlue/6772%09RoyalBlue/3554%09RoyalBlue/7189%09red/3932%09RoyalBlue/10454%09RoyalBlue/3551%09RoyalBlue/4773%09RoyalBlue/5603%09RoyalBlue/5599%09RoyalBlue/2355%09yellow/3727%09RoyalBlue/1535%09RoyalBlue/11024%09red/79168%09RoyalBlue/55423%09RoyalBlue/10326%09RoyalBlue/6850%09RoyalBlue/5532%09RoyalBlue/814%09Royal…
hsa04091	Lectins BR	137	31	1.018	0.487418	0.957657	www.genome.jp/kegg-bin/show_pathway?hsa04091/176%09RoyalBlue/1462%09RoyalBlue/10462%09RoyalBlue/2208%09RoyalBlue/50489%09RoyalBlue/81035%09red/4153%09RoyalBlue/6402%09RoyalBlue/4973%09red/29121%09yellow/154790%09RoyalBlue/9902%09RoyalBlue/143903%09RoyalBlue/6320%09RoyalBlue/5310%09RoyalBlue/57124%09RoyalBlue/22918%09RoyalBlue/4099%09RoyalBlue/8778%09RoyalBlue/946%09RoyalBlue/27036%09RoyalBlue/100…
hsa04932	Non-alcoholic fatty liver disease	155	35	1.016	0.488124	0.957657	www.genome.jp/kegg-bin/show_pathway?hsa04932/3643%09RoyalBlue/207%09RoyalBlue/2932%09RoyalBlue/6256%09RoyalBlue/22877%09RoyalBlue/51085%09RoyalBlue/9370%09RoyalBlue/79602%09RoyalBlue/5603%09RoyalBlue/5465%09RoyalBlue/5468%09RoyalBlue/998%09RoyalBlue/5599%09RoyalBlue/83737%09RoyalBlue/3551%09RoyalBlue/7494%09RoyalBlue/1050%09RoyalBlue/10018%09RoyalBlue/54205%09RoyalBlue/4701%09RoyalBlue/4705%09Roy…
hsa00360	Phenylalanine metabolism	16	4	1.125	0.490022	0.957657	www.genome.jp/kegg-bin/show_pathway?hsa00360/4128%09RoyalBlue/221%09RoyalBlue/2806%09RoyalBlue/3242%09RoyalBlue/
hsa00561	Glycerolipid metabolism	61	14	1.033	0.495071	0.958886	www.genome.jp/kegg-bin/show_pathway?hsa00561/501%09RoyalBlue/57678%09RoyalBlue/56894%09RoyalBlue/56895%09RoyalBlue/253558%09RoyalBlue/9663%09RoyalBlue/8527%09RoyalBlue/1606%09red/160851%09red/1608%09yellow/1609%09RoyalBlue/8694%09RoyalBlue/346606%09RoyalBlue/80339%09RoyalBlue/11343%09RoyalBlue/2717%09RoyalBlue/
hsa01004	Lipid biosynthesis proteins BR	79	18	1.026	0.495632	0.958886	www.genome.jp/kegg-bin/show_pathway?hsa01004/2194%09RoyalBlue/51144%09RoyalBlue/26027%09RoyalBlue/3995%09RoyalBlue/9415%09yellow/79071%09RoyalBlue/84532%09RoyalBlue/65985%09red/123876%09red/348158%09RoyalBlue/2180%09RoyalBlue/23205%09RoyalBlue/132949%09RoyalBlue/57678%09RoyalBlue/253558%09RoyalBlue/56894%09RoyalBlue/56895%09RoyalBlue/79888%09RoyalBlue/9926%09RoyalBlue/10162%09RoyalBlue/
hsa05130	Pathogenic Escherichia coli infection	197	44	1.005	0.512297	0.986172	www.genome.jp/kegg-bin/show_pathway?hsa05130/27128%09RoyalBlue/9266%09red/9267%09RoyalBlue/382%09RoyalBlue/3071%09RoyalBlue/26999%09RoyalBlue/55845%09RoyalBlue/10163%09RoyalBlue/10096%09RoyalBlue/10109%09RoyalBlue/10093%09red/998%09RoyalBlue/4542%09RoyalBlue/4640%09RoyalBlue/4641%09RoyalBlue/4642%09RoyalBlue/4643%09RoyalBlue/4644%09red/4651%09RoyalBlue/79784%09RoyalBlue/2768%09RoyalBlue/23365%09R…
hsa04974	Protein digestion and absorption	103	23	1.005	0.527752	0.999482	www.genome.jp/kegg-bin/show_pathway?hsa04974/478%09RoyalBlue/481%09RoyalBlue/482%09RoyalBlue/8645%09yellow/54407%09RoyalBlue/5547%09RoyalBlue/6546%09RoyalBlue/6543%09RoyalBlue/6547%09RoyalBlue/340024%09yellow/6520%09RoyalBlue/23428%09RoyalBlue/206358%09RoyalBlue/6519%09red/1277%09RoyalBlue/1286%09RoyalBlue/1289%09RoyalBlue/85301%09RoyalBlue/1291%09RoyalBlue/1298%09red/1305%09RoyalBlue/7373%09Roya…
hsa05152	Tuberculosis	180	40	1	0.528884	0.999482	www.genome.jp/kegg-bin/show_pathway?hsa05152/54205%09RoyalBlue/317%09RoyalBlue/207%09RoyalBlue/572%09RoyalBlue/815%09RoyalBlue/817%09RoyalBlue/816%09RoyalBlue/6772%09RoyalBlue/4261%09red/4800%09RoyalBlue/4802%09RoyalBlue/1385%09RoyalBlue/3112%09RoyalBlue/2033%09RoyalBlue/2207%09RoyalBlue/6850%09RoyalBlue/8915%09RoyalBlue/64127%09RoyalBlue/8767%09RoyalBlue/10333%09RoyalBlue/7099%09RoyalBlue/4615%0…
hsa00780	Biotin metabolism	3	1	1.5	0.52944	0.999482	www.genome.jp/kegg-bin/show_pathway?hsa00780/686%09yellow/
hsa00760	Nicotinate and nicotinamide metabolism	35	8	1.029	0.529596	0.999482	www.genome.jp/kegg-bin/show_pathway?hsa00760/23475%09RoyalBlue/4860%09RoyalBlue/56953%09RoyalBlue/349565%09RoyalBlue/64802%09RoyalBlue/23057%09RoyalBlue/952%09RoyalBlue/23410%09RoyalBlue/
hsa04659	Th17 cell differentiation	108	24	1	0.537389	1	www.genome.jp/kegg-bin/show_pathway?hsa04659/3554%09RoyalBlue/5603%09RoyalBlue/3662%09RoyalBlue/4088%09RoyalBlue/50615%09RoyalBlue/3718%09RoyalBlue/3572%09RoyalBlue/149233%09red/7297%09RoyalBlue/3112%09RoyalBlue/3932%09RoyalBlue/5335%09yellow/5532%09RoyalBlue/4773%09RoyalBlue/3551%09RoyalBlue/4794%09RoyalBlue/5594%09yellow/5599%09RoyalBlue/6778%09red/861%09RoyalBlue/6772%09RoyalBlue/3559%09RoyalB…
hsa00600	Sphingolipid metabolism	49	11	1.01	0.54031	1	www.genome.jp/kegg-bin/show_pathway?hsa00600/9517%09RoyalBlue/55304%09red/2531%09RoyalBlue/55331%09RoyalBlue/166929%09RoyalBlue/64781%09RoyalBlue/130367%09RoyalBlue/56848%09RoyalBlue/8879%09RoyalBlue/7357%09RoyalBlue/10825%09RoyalBlue/2717%09RoyalBlue/
hsa05030	Cocaine addiction	49	11	1.01	0.54031	1	www.genome.jp/kegg-bin/show_pathway?hsa05030/4128%09RoyalBlue/2771%09RoyalBlue/5566%09RoyalBlue/5568%09RoyalBlue/26086%09RoyalBlue/1385%09RoyalBlue/64764%09yellow/9586%09red/8851%09RoyalBlue/2902%09RoyalBlue/2903%09RoyalBlue/2904%09yellow/
hsa01006	Prenyltransferases BR	17	4	1.059	0.542103	1	www.genome.jp/kegg-bin/show_pathway?hsa01006/57107%09RoyalBlue/1352%09RoyalBlue/1122%09RoyalBlue/375743%09RoyalBlue/
hsa05033	Nicotine addiction	40	9	1.013	0.544603	1	www.genome.jp/kegg-bin/show_pathway?hsa05033/774%09RoyalBlue/1137%09yellow/1141%09RoyalBlue/2555%09yellow/2561%09RoyalBlue/2567%09red/55879%09RoyalBlue/2902%09RoyalBlue/2903%09RoyalBlue/2904%09yellow/
hsa04064	NF-kappa B signaling pathway	104	23	0.995	0.548581	1	www.genome.jp/kegg-bin/show_pathway?hsa04064/3932%09RoyalBlue/5335%09yellow/6850%09RoyalBlue/4067%09RoyalBlue/5579%09RoyalBlue/84433%09RoyalBlue/8915%09RoyalBlue/3554%09RoyalBlue/4615%09yellow/7189%09red/7188%09red/330%09RoyalBlue/60401%09red/7099%09RoyalBlue/353376%09RoyalBlue/8740%09RoyalBlue/10454%09RoyalBlue/115650%09RoyalBlue/3551%09RoyalBlue/7329%09RoyalBlue/472%09RoyalBlue/23085%09yellow/8…
hsa03460	Fanconi anemia pathway	54	12	1	0.55293	1	www.genome.jp/kegg-bin/show_pathway?hsa03460/2176%09RoyalBlue/57599%09RoyalBlue/7398%09RoyalBlue/55215%09RoyalBlue/2177%09RoyalBlue/5889%09RoyalBlue/672%09RoyalBlue/83990%09RoyalBlue/5429%09RoyalBlue/51426%09RoyalBlue/116028%09red/6117%09RoyalBlue/80198%09RoyalBlue/2067%09red/84464%09red/
hsa00340	Histidine metabolism	22	5	1.023	0.559966	1	www.genome.jp/kegg-bin/show_pathway?hsa00340/131669%09RoyalBlue/501%09RoyalBlue/443%09red/4128%09RoyalBlue/221%09RoyalBlue/57571%09RoyalBlue/
hsa04650	Natural killer cell mediated cytotoxicity	132	29	0.989	0.561669	1	www.genome.jp/kegg-bin/show_pathway?hsa04650/3105%09RoyalBlue/3133%09RoyalBlue/3683%09RoyalBlue/2185%09RoyalBlue/10451%09RoyalBlue/7409%09RoyalBlue/5880%09RoyalBlue/5605%09RoyalBlue/5594%09yellow/3932%09RoyalBlue/2207%09RoyalBlue/6850%09RoyalBlue/5335%09yellow/6452%09RoyalBlue/25759%09RoyalBlue/53358%09RoyalBlue/6654%09RoyalBlue/3845%09RoyalBlue/4893%09RoyalBlue/5894%09RoyalBlue/79465%09RoyalBlue…
hsa04670	Leukocyte transendothelial migration	114	25	0.987	0.566351	1	www.genome.jp/kegg-bin/show_pathway?hsa04670/83700%09RoyalBlue/3683%09RoyalBlue/50848%09RoyalBlue/10686%09RoyalBlue/53842%09RoyalBlue/1535%09RoyalBlue/5603%09RoyalBlue/5335%09yellow/5578%09RoyalBlue/5579%09RoyalBlue/9564%09RoyalBlue/2909%09RoyalBlue/9475%09RoyalBlue/5906%09RoyalBlue/81%09RoyalBlue/7414%09RoyalBlue/2771%09RoyalBlue/10411%09RoyalBlue/83593%09RoyalBlue/2185%09RoyalBlue/7294%09RoyalB…
hsa04146	Peroxisome	82	18	0.988	0.566476	1	www.genome.jp/kegg-bin/show_pathway?hsa04146/9409%09RoyalBlue/55670%09RoyalBlue/51555%09RoyalBlue/5195%09RoyalBlue/5192%09RoyalBlue/4358%09RoyalBlue/11264%09RoyalBlue/6342%09RoyalBlue/215%09RoyalBlue/225%09yellow/2180%09RoyalBlue/390916%09RoyalBlue/1384%09RoyalBlue/8540%09RoyalBlue/3418%09RoyalBlue/3155%09RoyalBlue/6648%09RoyalBlue/2053%09yellow/
hsa05414	Dilated cardiomyopathy	96	21	0.985	0.572286	1	www.genome.jp/kegg-bin/show_pathway?hsa05414/3672%09red/3673%09RoyalBlue/3675%09RoyalBlue/22801%09red/3696%09RoyalBlue/6444%09red/6442%09RoyalBlue/6443%09RoyalBlue/284217%09RoyalBlue/1756%09yellow/7139%09RoyalBlue/7169%09RoyalBlue/4625%09RoyalBlue/107%09RoyalBlue/112%09RoyalBlue/5566%09RoyalBlue/5568%09RoyalBlue/775%09RoyalBlue/10369%09RoyalBlue/27092%09RoyalBlue/59283%09RoyalBlue/6546%09RoyalBlu…
hsa00601	Glycosphingolipid biosynthesis - lacto and neolacto series	27	6	1	0.574731	1	www.genome.jp/kegg-bin/show_pathway?hsa00601/8708%09RoyalBlue/10317%09RoyalBlue/2523%09RoyalBlue/8702%09RoyalBlue/2528%09RoyalBlue/10678%09RoyalBlue/
hsa04966	Collecting duct acid secretion	27	6	1	0.574731	1	www.genome.jp/kegg-bin/show_pathway?hsa04966/529%09RoyalBlue/9296%09red/155066%09RoyalBlue/10312%09RoyalBlue/535%09RoyalBlue/9114%09RoyalBlue/6521%09RoyalBlue/
hsa05169	Epstein-Barr virus infection	202	44	0.98	0.587232	1	www.genome.jp/kegg-bin/show_pathway?hsa05169/3112%09RoyalBlue/4615%09yellow/7189%09red/10454%09RoyalBlue/3551%09RoyalBlue/57506%09RoyalBlue/3454%09RoyalBlue/7297%09RoyalBlue/6772%09RoyalBlue/6773%09RoyalBlue/4938%09RoyalBlue/10018%09RoyalBlue/54205%09RoyalBlue/317%09RoyalBlue/6892%09RoyalBlue/3105%09RoyalBlue/3133%09RoyalBlue/25942%09RoyalBlue/3066%09RoyalBlue/9612%09RoyalBlue/11317%09RoyalBlue/3…
hsa04136	Autophagy - other	32	7	0.985	0.58747	1	www.genome.jp/kegg-bin/show_pathway?hsa04136/9706%09RoyalBlue/9776%09RoyalBlue/3476%09RoyalBlue/5515%09RoyalBlue/23130%09RoyalBlue/5289%09RoyalBlue/83734%09RoyalBlue/64422%09red/
hsa04913	Ovarian steroidogenesis	51	11	0.971	0.598986	1	www.genome.jp/kegg-bin/show_pathway?hsa04913/107%09RoyalBlue/112%09RoyalBlue/5566%09RoyalBlue/5568%09RoyalBlue/5321%09red/8605%09RoyalBlue/255189%09RoyalBlue/3643%09RoyalBlue/3480%09RoyalBlue/949%09yellow/6770%09RoyalBlue/1588%09yellow/1545%09red/
hsa04927	Cortisol synthesis and secretion	65	14	0.969	0.600811	1	www.genome.jp/kegg-bin/show_pathway?hsa04927/4158%09yellow/107%09RoyalBlue/112%09RoyalBlue/5566%09RoyalBlue/5568%09RoyalBlue/6667%09RoyalBlue/5087%09RoyalBlue/1385%09RoyalBlue/64764%09yellow/9586%09red/6770%09RoyalBlue/57552%09RoyalBlue/2776%09RoyalBlue/23236%09red/8913%09red/775%09RoyalBlue/949%09yellow/
hsa04914	Progesterone-mediated oocyte maturation	102	22	0.971	0.601457	1	www.genome.jp/kegg-bin/show_pathway?hsa04914/5599%09RoyalBlue/5603%09RoyalBlue/2771%09RoyalBlue/107%09RoyalBlue/112%09RoyalBlue/5566%09RoyalBlue/5568%09RoyalBlue/64506%09RoyalBlue/22849%09RoyalBlue/80315%09RoyalBlue/285955%09RoyalBlue/5594%09yellow/6197%09RoyalBlue/6196%09RoyalBlue/27330%09RoyalBlue/891%09RoyalBlue/3480%09RoyalBlue/207%09RoyalBlue/3845%09RoyalBlue/5894%09RoyalBlue/51343%09RoyalBl…
hsa05415	Diabetic cardiomyopathy	203	44	0.976	0.601769	1	www.genome.jp/kegg-bin/show_pathway?hsa05415/6517%09RoyalBlue/9945%09RoyalBlue/815%09RoyalBlue/817%09RoyalBlue/816%09RoyalBlue/6667%09RoyalBlue/5972%09RoyalBlue/5579%09RoyalBlue/1535%09RoyalBlue/5880%09RoyalBlue/5603%09RoyalBlue/5599%09RoyalBlue/1277%09RoyalBlue/5465%09RoyalBlue/5165%09RoyalBlue/5578%09RoyalBlue/5580%09RoyalBlue/5500%09RoyalBlue/5501%09RoyalBlue/3643%09RoyalBlue/5728%09red/207%09…
hsa04614	Renin-angiotensin system	23	5	0.978	0.603006	1	www.genome.jp/kegg-bin/show_pathway?hsa04614/5972%09RoyalBlue/1636%09RoyalBlue/2028%09RoyalBlue/57486%09RoyalBlue/5547%09RoyalBlue/
hsa04922	Glucagon signaling pathway	107	23	0.967	0.609191	1	www.genome.jp/kegg-bin/show_pathway?hsa04922/207%09RoyalBlue/2642%09RoyalBlue/5566%09RoyalBlue/5568%09RoyalBlue/1385%09RoyalBlue/64764%09yellow/9586%09red/2033%09RoyalBlue/10891%09red/2776%09RoyalBlue/23236%09red/5532%09RoyalBlue/815%09RoyalBlue/817%09RoyalBlue/816%09RoyalBlue/2308%09RoyalBlue/5465%09RoyalBlue/57818%09RoyalBlue/5106%09RoyalBlue/1374%09red/5256%09RoyalBlue/5255%09RoyalBlue/5261%09…
hsa05120	Epithelial cell signaling in Helicobacter pylori infection	70	15	0.964	0.609692	1	www.genome.jp/kegg-bin/show_pathway?hsa05120/5335%09yellow/50848%09RoyalBlue/83700%09RoyalBlue/4067%09RoyalBlue/998%09RoyalBlue/5603%09RoyalBlue/5599%09RoyalBlue/3551%09RoyalBlue/28964%09RoyalBlue/529%09RoyalBlue/9296%09red/155066%09RoyalBlue/10312%09RoyalBlue/535%09RoyalBlue/9114%09RoyalBlue/537%09RoyalBlue/
hsa00590	Arachidonic acid metabolism	61	13	0.959	0.617389	1	www.genome.jp/kegg-bin/show_pathway?hsa00590/30814%09RoyalBlue/50487%09RoyalBlue/5321%09red/8605%09RoyalBlue/255189%09RoyalBlue/80142%09RoyalBlue/2876%09RoyalBlue/2880%09RoyalBlue/493869%09RoyalBlue/113612%09RoyalBlue/1557%09red/1555%09RoyalBlue/1558%09RoyalBlue/2053%09yellow/246%09RoyalBlue/
hsa03320	PPAR signaling pathway	75	16	0.96	0.618046	1	www.genome.jp/kegg-bin/show_pathway?hsa03320/2169%09red/2173%09RoyalBlue/5465%09RoyalBlue/6256%09RoyalBlue/6257%09RoyalBlue/5467%09RoyalBlue/5468%09RoyalBlue/116519%09RoyalBlue/9415%09yellow/1582%09RoyalBlue/2180%09RoyalBlue/23205%09RoyalBlue/4973%09red/6342%09RoyalBlue/1374%09red/33%09RoyalBlue/9370%09RoyalBlue/5170%09RoyalBlue/5106%09RoyalBlue/
hsa04976	Bile secretion	89	19	0.961	0.61953	1	www.genome.jp/kegg-bin/show_pathway?hsa04976/6579%09RoyalBlue/28234%09red/9376%09RoyalBlue/3156%09RoyalBlue/949%09yellow/57552%09RoyalBlue/6256%09RoyalBlue/7363%09RoyalBlue/366%09RoyalBlue/64241%09RoyalBlue/9429%09RoyalBlue/10257%09RoyalBlue/478%09RoyalBlue/481%09RoyalBlue/482%09RoyalBlue/107%09RoyalBlue/112%09RoyalBlue/5566%09RoyalBlue/5568%09RoyalBlue/361%09RoyalBlue/
hsa04714	Thermogenesis	232	50	0.97	0.622681	1	www.genome.jp/kegg-bin/show_pathway?hsa04714/107%09RoyalBlue/112%09RoyalBlue/5566%09RoyalBlue/5568%09RoyalBlue/1385%09RoyalBlue/64764%09yellow/9586%09red/9658%09RoyalBlue/6599%09RoyalBlue/6602%09RoyalBlue/8110%09RoyalBlue/5468%09RoyalBlue/5603%09RoyalBlue/10891%09red/11343%09RoyalBlue/656%09RoyalBlue/353500%09RoyalBlue/1268%09RoyalBlue/4881%09RoyalBlue/10818%09RoyalBlue/6654%09RoyalBlue/3845%09Ro…
hsa03013	Nucleocytoplasmic transport	108	23	0.959	0.628619	1	www.genome.jp/kegg-bin/show_pathway?hsa03013/11269%09RoyalBlue/5905%09RoyalBlue/7329%09RoyalBlue/7341%09yellow/81929%09RoyalBlue/25909%09RoyalBlue/23165%09RoyalBlue/9688%09RoyalBlue/9883%09RoyalBlue/94026%09RoyalBlue/59343%09RoyalBlue/23633%09RoyalBlue/30000%09RoyalBlue/23534%09red/55705%09RoyalBlue/1434%09RoyalBlue/64328%09RoyalBlue/23039%09RoyalBlue/51068%09RoyalBlue/9939%09RoyalBlue/22794%09Ro…
hsa04090	CD molecules BR	443	96	0.975	0.629369	1	www.genome.jp/kegg-bin/show_pathway?hsa04090/921%09RoyalBlue/923%09RoyalBlue/925%09RoyalBlue/926%09RoyalBlue/3683%09RoyalBlue/2208%09RoyalBlue/3559%09RoyalBlue/939%09RoyalBlue/951%09RoyalBlue/952%09RoyalBlue/956%09RoyalBlue/953%09RoyalBlue/960%09RoyalBlue/5788%09RoyalBlue/961%09RoyalBlue/3672%09red/3673%09RoyalBlue/3675%09RoyalBlue/1604%09RoyalBlue/966%09RoyalBlue/6402%09RoyalBlue/967%09RoyalBlue…
hsa04210	Apoptosis	136	29	0.96	0.632604	1	www.genome.jp/kegg-bin/show_pathway?hsa04210/8797%09yellow/8837%09RoyalBlue/56616%09RoyalBlue/54205%09RoyalBlue/317%09RoyalBlue/5551%09RoyalBlue/7277%09RoyalBlue/10038%09RoyalBlue/1676%09RoyalBlue/1513%09RoyalBlue/1519%09RoyalBlue/1522%09RoyalBlue/330%09RoyalBlue/10018%09RoyalBlue/598%09RoyalBlue/153090%09RoyalBlue/5599%09RoyalBlue/572%09RoyalBlue/7157%09RoyalBlue/3551%09RoyalBlue/472%09RoyalBlue…
hsa00785	Lipoic acid metabolism	4	1	1.125	0.634009	1	www.genome.jp/kegg-bin/show_pathway?hsa00785/387787%09RoyalBlue/
hsa05134	Legionellosis	57	12	0.948	0.635046	1	www.genome.jp/kegg-bin/show_pathway?hsa05134/718%09RoyalBlue/81876%09RoyalBlue/56681%09RoyalBlue/317%09RoyalBlue/54205%09RoyalBlue/23786%09RoyalBlue/10767%09RoyalBlue/3304%09RoyalBlue/3310%09RoyalBlue/29108%09RoyalBlue/7100%09red/7099%09RoyalBlue/4615%09yellow/
hsa05168	Herpes simplex virus 1 infection	495	107	0.973	0.645823	1	www.genome.jp/kegg-bin/show_pathway?hsa05168/8740%09RoyalBlue/8764%09RoyalBlue/7188%09red/3551%09RoyalBlue/330%09RoyalBlue/6850%09RoyalBlue/7157%09RoyalBlue/718%09RoyalBlue/4615%09yellow/7189%09red/10454%09RoyalBlue/57506%09RoyalBlue/5500%09RoyalBlue/5501%09RoyalBlue/440275%09RoyalBlue/4938%09RoyalBlue/29915%09RoyalBlue/3054%09RoyalBlue/5451%09RoyalBlue/5452%09RoyalBlue/3454%09RoyalBlue/7297%09Ro…
hsa00280	Valine, leucine and isoleucine degradation	48	10	0.938	0.646859	1	www.genome.jp/kegg-bin/show_pathway?hsa00280/35%09RoyalBlue/3712%09RoyalBlue/27034%09RoyalBlue/5096%09RoyalBlue/4329%09RoyalBlue/501%09RoyalBlue/197322%09RoyalBlue/18%09RoyalBlue/549%09RoyalBlue/3155%09RoyalBlue/65985%09red/
hsa00513	Various types of N-glycan biosynthesis	39	8	0.923	0.662438	1	www.genome.jp/kegg-bin/show_pathway?hsa00513/199857%09RoyalBlue/56052%09RoyalBlue/85365%09RoyalBlue/79796%09RoyalBlue/7991%09RoyalBlue/10905%09red/4245%09RoyalBlue/25834%09red/11320%09RoyalBlue/283358%09RoyalBlue/
hsa05100	Bacterial invasion of epithelial cells	77	16	0.935	0.663043	1	www.genome.jp/kegg-bin/show_pathway?hsa05100/79658%09RoyalBlue/1399%09RoyalBlue/998%09RoyalBlue/10163%09RoyalBlue/10096%09RoyalBlue/10109%09RoyalBlue/10093%09red/25759%09RoyalBlue/53358%09RoyalBlue/1759%09RoyalBlue/26052%09RoyalBlue/1211%09RoyalBlue/9564%09RoyalBlue/2335%09RoyalBlue/26084%09RoyalBlue/9844%09RoyalBlue/7414%09RoyalBlue/
hsa04926	Relaxin signaling pathway	129	27	0.942	0.671451	1	www.genome.jp/kegg-bin/show_pathway?hsa04926/59350%09red/2775%09RoyalBlue/2771%09RoyalBlue/59345%09RoyalBlue/54331%09RoyalBlue/2788%09RoyalBlue/5566%09RoyalBlue/5568%09RoyalBlue/1385%09RoyalBlue/64764%09yellow/9586%09red/7422%09RoyalBlue/5894%09RoyalBlue/5605%09RoyalBlue/5594%09yellow/207%09RoyalBlue/4842%09red/1277%09RoyalBlue/1286%09RoyalBlue/107%09RoyalBlue/112%09RoyalBlue/23236%09red/5578%09R…
hsa04630	JAK-STAT signaling pathway	162	34	0.945	0.677229	1	www.genome.jp/kegg-bin/show_pathway?hsa04630/5008%09RoyalBlue/3976%09RoyalBlue/1489%09RoyalBlue/2688%09RoyalBlue/1443%09RoyalBlue/5155%09red/3559%09RoyalBlue/3560%09RoyalBlue/3568%09red/3581%09RoyalBlue/53832%09RoyalBlue/50615%09RoyalBlue/149233%09red/3572%09RoyalBlue/3454%09RoyalBlue/1438%09RoyalBlue/5618%09RoyalBlue/5156%09RoyalBlue/5159%09RoyalBlue/3718%09RoyalBlue/7297%09RoyalBlue/6772%09Roya…
hsa00100	Steroid biosynthesis	20	4	0.9	0.679618	1	www.genome.jp/kegg-bin/show_pathway?hsa00100/1595%09RoyalBlue/1718%09RoyalBlue/6309%09RoyalBlue/6646%09yellow/
hsa00670	One carbon pool by folate	20	4	0.9	0.679618	1	www.genome.jp/kegg-bin/show_pathway?hsa00670/25902%09RoyalBlue/4522%09RoyalBlue/123263%09RoyalBlue/275%09RoyalBlue/4548%09red/
hsa00603	Glycosphingolipid biosynthesis - globo and isoglobo series	15	3	0.9	0.68045	1	www.genome.jp/kegg-bin/show_pathway?hsa00603/2717%09RoyalBlue/10317%09RoyalBlue/2523%09RoyalBlue/
hsa00730	Thiamine metabolism	15	3	0.9	0.68045	1	www.genome.jp/kegg-bin/show_pathway?hsa00730/122481%09yellow/205%09RoyalBlue/79178%09RoyalBlue/
hsa00592	alpha-Linolenic acid metabolism	25	5	0.9	0.681357	1	www.genome.jp/kegg-bin/show_pathway?hsa00592/30814%09RoyalBlue/50487%09RoyalBlue/5321%09red/8605%09RoyalBlue/255189%09RoyalBlue/9415%09yellow/
hsa05418	Fluid shear stress and atherosclerosis	139	29	0.939	0.68218	1	www.genome.jp/kegg-bin/show_pathway?hsa05418/7184%09RoyalBlue/808%09RoyalBlue/2817%09RoyalBlue/6382%09RoyalBlue/6383%09RoyalBlue/119391%09RoyalBlue/2948%09RoyalBlue/2953%09RoyalBlue/4259%09red/2944%09RoyalBlue/2949%09RoyalBlue/2946%09RoyalBlue/653689%09RoyalBlue/8878%09RoyalBlue/445%09RoyalBlue/207%09RoyalBlue/10365%09RoyalBlue/9181%09RoyalBlue/3554%09RoyalBlue/3551%09RoyalBlue/5599%09RoyalBlue/5…
hsa01523	Antifolate resistance	30	6	0.9	0.684333	1	www.genome.jp/kegg-bin/show_pathway?hsa01523/113235%09RoyalBlue/2356%09RoyalBlue/3551%09RoyalBlue/10257%09RoyalBlue/10057%09RoyalBlue/9429%09RoyalBlue/
hsa04812	Cytoskeleton proteins BR	559	120	0.966	0.684394	1	www.genome.jp/kegg-bin/show_pathway?hsa04812/55860%09RoyalBlue/4542%09RoyalBlue/4640%09RoyalBlue/4641%09RoyalBlue/4642%09RoyalBlue/4643%09RoyalBlue/53904%09RoyalBlue/4644%09red/4650%09RoyalBlue/4651%09RoyalBlue/399687%09RoyalBlue/4625%09RoyalBlue/79784%09RoyalBlue/10109%09RoyalBlue/10093%09red/10096%09RoyalBlue/7454%09RoyalBlue/10163%09RoyalBlue/342184%09RoyalBlue/375189%09RoyalBlue/1073%09yellow…
hsa05208	Chemical carcinogenesis - reactive oxygen species	223	47	0.949	0.685445	1	www.genome.jp/kegg-bin/show_pathway?hsa05208/119391%09RoyalBlue/2948%09RoyalBlue/2953%09RoyalBlue/4259%09red/2944%09RoyalBlue/2949%09RoyalBlue/2946%09RoyalBlue/653689%09RoyalBlue/4701%09RoyalBlue/4705%09RoyalBlue/51079%09RoyalBlue/4711%09RoyalBlue/4714%09RoyalBlue/4719%09RoyalBlue/4722%09RoyalBlue/374291%09RoyalBlue/4717%09RoyalBlue/4718%09RoyalBlue/100532726%09RoyalBlue/6391%09RoyalBlue/6392%09R…
hsa00260	Glycine, serine and threonine metabolism	40	8	0.9	0.691897	1	www.genome.jp/kegg-bin/show_pathway?hsa00260/9380%09RoyalBlue/4128%09RoyalBlue/275%09RoyalBlue/2653%09RoyalBlue/501%09RoyalBlue/1757%09RoyalBlue/875%09RoyalBlue/102724560%09RoyalBlue/
hsa04920	Adipocytokine signaling pathway	69	14	0.913	0.695404	1	www.genome.jp/kegg-bin/show_pathway?hsa04920/5599%09RoyalBlue/3551%09RoyalBlue/4794%09RoyalBlue/207%09RoyalBlue/2180%09RoyalBlue/23205%09RoyalBlue/10891%09red/5106%09RoyalBlue/57818%09RoyalBlue/5465%09RoyalBlue/6256%09RoyalBlue/6257%09RoyalBlue/9370%09RoyalBlue/79602%09RoyalBlue/10645%09red/32%09red/1374%09red/6517%09RoyalBlue/
hsa04979	Cholesterol metabolism	50	10	0.9	0.700208	1	www.genome.jp/kegg-bin/show_pathway?hsa04979/57552%09RoyalBlue/6646%09yellow/344%09RoyalBlue/27329%09RoyalBlue/949%09yellow/6272%09RoyalBlue/338%09red/29116%09RoyalBlue/4035%09RoyalBlue/6770%09RoyalBlue/64241%09RoyalBlue/
hsa04710	Circadian rhythm	31	6	0.871	0.716423	1	www.genome.jp/kegg-bin/show_pathway?hsa04710/1454%09RoyalBlue/8863%09RoyalBlue/6096%09red/8553%09RoyalBlue/6500%09RoyalBlue/8945%09RoyalBlue/1385%09RoyalBlue/
hsa04923	Regulation of lipolysis in adipocytes	56	11	0.884	0.727857	1	www.genome.jp/kegg-bin/show_pathway?hsa04923/7253%09RoyalBlue/107%09RoyalBlue/112%09RoyalBlue/5566%09RoyalBlue/5568%09RoyalBlue/4881%09RoyalBlue/11343%09RoyalBlue/3643%09RoyalBlue/207%09RoyalBlue/134%09RoyalBlue/2771%09RoyalBlue/
hsa03036	Chromosome and associated proteins BR	1307	282	0.971	0.730662	1	www.genome.jp/kegg-bin/show_pathway?hsa03036/8243%09RoyalBlue/10274%09RoyalBlue/23244%09RoyalBlue/114799%09RoyalBlue/157570%09yellow/54921%09RoyalBlue/5983%09RoyalBlue/1663%09RoyalBlue/80155%09RoyalBlue/10734%09RoyalBlue/256126%09RoyalBlue/4673%09RoyalBlue/85453%09yellow/5928%09RoyalBlue/55723%09RoyalBlue/3159%09RoyalBlue/8091%09red/10042%09RoyalBlue/8520%09RoyalBlue/2033%09RoyalBlue/11143%09Roya…
hsa00140	Steroid hormone biosynthesis	61	12	0.885	0.730941	1	www.genome.jp/kegg-bin/show_pathway?hsa00140/412%09red/6715%09RoyalBlue/1585%09RoyalBlue/1109%09RoyalBlue/3290%09RoyalBlue/3291%09RoyalBlue/7923%09RoyalBlue/51144%09RoyalBlue/79154%09RoyalBlue/1544%09RoyalBlue/1545%09red/1588%09yellow/7363%09RoyalBlue/1312%09RoyalBlue/
hsa00199	Cytochrome P450 BR	61	12	0.885	0.730941	1	www.genome.jp/kegg-bin/show_pathway?hsa00199/1544%09RoyalBlue/1545%09red/1555%09RoyalBlue/1558%09RoyalBlue/1557%09red/113612%09RoyalBlue/54905%09RoyalBlue/1579%09RoyalBlue/284541%09RoyalBlue/285440%09red/1582%09RoyalBlue/1585%09RoyalBlue/1588%09yellow/57404%09RoyalBlue/56603%09red/1595%09RoyalBlue/
hsa05410	Hypertrophic cardiomyopathy	90	18	0.9	0.732477	1	www.genome.jp/kegg-bin/show_pathway?hsa05410/3672%09red/3673%09RoyalBlue/3675%09RoyalBlue/22801%09red/3696%09RoyalBlue/6444%09red/6442%09RoyalBlue/6443%09RoyalBlue/284217%09RoyalBlue/1756%09yellow/7139%09RoyalBlue/7169%09RoyalBlue/4625%09RoyalBlue/775%09RoyalBlue/10369%09RoyalBlue/27092%09RoyalBlue/59283%09RoyalBlue/1636%09RoyalBlue/6546%09RoyalBlue/6543%09RoyalBlue/6547%09RoyalBlue/
hsa00537	Glycosylphosphatidylinositol (GPI)-anchored proteins BR	95	19	0.9	0.736202	1	www.genome.jp/kegg-bin/show_pathway?hsa00537/43%09RoyalBlue/762%09RoyalBlue/2674%09RoyalBlue/64096%09RoyalBlue/1604%09RoyalBlue/4061%09RoyalBlue/966%09RoyalBlue/1084%09RoyalBlue/1089%09RoyalBlue/1048%09RoyalBlue/388551%09RoyalBlue/3105%09RoyalBlue/3133%09RoyalBlue/1272%09yellow/7369%09RoyalBlue/2817%09RoyalBlue/2813%09RoyalBlue/1944%09RoyalBlue/1946%09RoyalBlue/
hsa05203	Viral carcinogenesis	204	42	0.927	0.738707	1	www.genome.jp/kegg-bin/show_pathway?hsa05203/3845%09RoyalBlue/4893%09RoyalBlue/5594%09yellow/1385%09RoyalBlue/64764%09yellow/9586%09red/7534%09RoyalBlue/7529%09RoyalBlue/10971%09RoyalBlue/6777%09RoyalBlue/5966%09RoyalBlue/7157%09RoyalBlue/9134%09RoyalBlue/5566%09RoyalBlue/5568%09RoyalBlue/9519%09RoyalBlue/4193%09RoyalBlue/11317%09RoyalBlue/3516%09RoyalBlue/2965%09red/27044%09RoyalBlue/2033%09Roya…
hsa00640	Propanoate metabolism	32	6	0.844	0.746182	1	www.genome.jp/kegg-bin/show_pathway?hsa00640/84532%09RoyalBlue/35%09RoyalBlue/31%09RoyalBlue/32%09red/18%09RoyalBlue/5096%09RoyalBlue/4329%09RoyalBlue/
hsa00900	Terpenoid backbone biosynthesis	22	4	0.818	0.753637	1	www.genome.jp/kegg-bin/show_pathway?hsa00900/3156%09RoyalBlue/57107%09RoyalBlue/10269%09RoyalBlue/23463%09RoyalBlue/
hsa00982	Drug metabolism - cytochrome P450	72	14	0.875	0.756782	1	www.genome.jp/kegg-bin/show_pathway?hsa00982/1557%09red/1555%09RoyalBlue/119391%09RoyalBlue/2948%09RoyalBlue/2953%09RoyalBlue/4259%09red/2944%09RoyalBlue/2949%09RoyalBlue/2946%09RoyalBlue/653689%09RoyalBlue/125%09red/130%09RoyalBlue/221%09RoyalBlue/4128%09RoyalBlue/7363%09RoyalBlue/1544%09RoyalBlue/1558%09RoyalBlue/
hsa99992	Structural proteins	72	14	0.875	0.756782	1	www.genome.jp/kegg-bin/show_pathway?hsa99992/81025%09RoyalBlue/127534%09RoyalBlue/125111%09RoyalBlue/54982%09RoyalBlue/5961%09RoyalBlue/10867%09RoyalBlue/441631%09RoyalBlue/90139%09RoyalBlue/5756%09RoyalBlue/139285%09red/84502%09RoyalBlue/124599%09RoyalBlue/8082%09yellow/57463%09RoyalBlue/10117%09RoyalBlue/
hsa05412	Arrhythmogenic right ventricular cardiomyopathy	77	15	0.877	0.759256	1	www.genome.jp/kegg-bin/show_pathway?hsa05412/3672%09red/3673%09RoyalBlue/3675%09RoyalBlue/22801%09red/3696%09RoyalBlue/6444%09red/6442%09RoyalBlue/6443%09RoyalBlue/284217%09RoyalBlue/1756%09yellow/6934%09RoyalBlue/775%09RoyalBlue/10369%09RoyalBlue/27092%09RoyalBlue/59283%09RoyalBlue/6546%09RoyalBlue/6543%09RoyalBlue/6547%09RoyalBlue/
hsa00120	Primary bile acid biosynthesis	17	3	0.794	0.763457	1	www.genome.jp/kegg-bin/show_pathway?hsa00120/1582%09RoyalBlue/1109%09RoyalBlue/6342%09RoyalBlue/
hsa05010	Alzheimer disease	384	80	0.938	0.763562	1	www.genome.jp/kegg-bin/show_pathway?hsa05010/25825%09RoyalBlue/51107%09RoyalBlue/4701%09RoyalBlue/4705%09RoyalBlue/51079%09RoyalBlue/4711%09RoyalBlue/4714%09RoyalBlue/4719%09RoyalBlue/4722%09RoyalBlue/374291%09RoyalBlue/4717%09RoyalBlue/4718%09RoyalBlue/100532726%09RoyalBlue/6391%09RoyalBlue/6392%09RoyalBlue/7386%09RoyalBlue/10975%09RoyalBlue/1340%09RoyalBlue/291%09yellow/4035%09RoyalBlue/808%09R…
hsa04260	Cardiac muscle contraction	87	17	0.879	0.764365	1	www.genome.jp/kegg-bin/show_pathway?hsa04260/775%09RoyalBlue/10369%09RoyalBlue/27092%09RoyalBlue/59283%09RoyalBlue/444%09RoyalBlue/7139%09RoyalBlue/7169%09RoyalBlue/4625%09RoyalBlue/7386%09RoyalBlue/10975%09RoyalBlue/1340%09RoyalBlue/6546%09RoyalBlue/6543%09RoyalBlue/6547%09RoyalBlue/478%09RoyalBlue/481%09RoyalBlue/482%09RoyalBlue/
hsa00620	Pyruvate metabolism	48	9	0.844	0.769763	1	www.genome.jp/kegg-bin/show_pathway?hsa00620/84532%09RoyalBlue/5162%09RoyalBlue/125%09red/130%09RoyalBlue/31%09RoyalBlue/32%09red/501%09RoyalBlue/197257%09RoyalBlue/9380%09RoyalBlue/4191%09RoyalBlue/5106%09RoyalBlue/
hsa05340	Primary immunodeficiency	38	7	0.829	0.771177	1	www.genome.jp/kegg-bin/show_pathway?hsa05340/3718%09RoyalBlue/5788%09RoyalBlue/925%09RoyalBlue/926%09RoyalBlue/3932%09RoyalBlue/4261%09red/57379%09RoyalBlue/115650%09RoyalBlue/
hsa05142	Chagas disease	102	20	0.883	0.772184	1	www.genome.jp/kegg-bin/show_pathway?hsa05142/7099%09RoyalBlue/10333%09RoyalBlue/4615%09yellow/7189%09red/5599%09RoyalBlue/5594%09yellow/5603%09RoyalBlue/3551%09RoyalBlue/6348%09red/5519%09RoyalBlue/5518%09RoyalBlue/5515%09RoyalBlue/718%09RoyalBlue/1636%09RoyalBlue/2776%09RoyalBlue/23236%09red/2771%09RoyalBlue/2775%09RoyalBlue/2774%09RoyalBlue/107%09RoyalBlue/207%09RoyalBlue/5054%09RoyalBlue/8837%…
hsa05145	Toxoplasmosis	112	22	0.884	0.777384	1	www.genome.jp/kegg-bin/show_pathway?hsa05145/6772%09RoyalBlue/4261%09red/3112%09RoyalBlue/8651%09RoyalBlue/4615%09yellow/7189%09red/10454%09RoyalBlue/5594%09yellow/5599%09RoyalBlue/5603%09RoyalBlue/3551%09RoyalBlue/598%09RoyalBlue/330%09RoyalBlue/7099%09RoyalBlue/3304%09RoyalBlue/3310%09RoyalBlue/284217%09RoyalBlue/54205%09RoyalBlue/2771%09RoyalBlue/2775%09RoyalBlue/5170%09RoyalBlue/207%09RoyalBl…
hsa00232	Caffeine metabolism	6	1	0.75	0.77861	1	www.genome.jp/kegg-bin/show_pathway?hsa00232/1544%09RoyalBlue/
hsa00400	Phenylalanine, tyrosine and tryptophan biosynthesis	6	1	0.75	0.77861	1	www.genome.jp/kegg-bin/show_pathway?hsa00400/2806%09RoyalBlue/
hsa00470	D-Amino acid metabolism	6	1	0.75	0.77861	1	www.genome.jp/kegg-bin/show_pathway?hsa00470/2744%09RoyalBlue/
hsa00515	Mannose type O-glycan biosynthesis	23	4	0.783	0.785349	1	www.genome.jp/kegg-bin/show_pathway?hsa00515/55624%09red/27087%09RoyalBlue/84197%09RoyalBlue/2218%09yellow/79147%09RoyalBlue/
hsa03060	Protein export	23	4	0.783	0.785349	1	www.genome.jp/kegg-bin/show_pathway?hsa03060/6726%09RoyalBlue/58477%09RoyalBlue/60559%09RoyalBlue/83943%09RoyalBlue/
hsa03430	Mismatch repair	23	4	0.783	0.785349	1	www.genome.jp/kegg-bin/show_pathway?hsa03430/4436%09yellow/27030%09RoyalBlue/5983%09RoyalBlue/6117%09RoyalBlue/
hsa05014	Amyotrophic lateral sclerosis	364	75	0.927	0.790849	1	www.genome.jp/kegg-bin/show_pathway?hsa05014/7157%09RoyalBlue/598%09RoyalBlue/572%09RoyalBlue/317%09RoyalBlue/54205%09RoyalBlue/4701%09RoyalBlue/4705%09RoyalBlue/51079%09RoyalBlue/4711%09RoyalBlue/4714%09RoyalBlue/4719%09RoyalBlue/4722%09RoyalBlue/374291%09RoyalBlue/4717%09RoyalBlue/4718%09RoyalBlue/100532726%09RoyalBlue/6391%09RoyalBlue/6392%09RoyalBlue/7386%09RoyalBlue/10975%09RoyalBlue/1340%09…
hsa00565	Ether lipid metabolism	49	9	0.827	0.79127	1	www.genome.jp/kegg-bin/show_pathway?hsa00565/8540%09RoyalBlue/30814%09RoyalBlue/50487%09RoyalBlue/5321%09red/8605%09RoyalBlue/255189%09RoyalBlue/5168%09RoyalBlue/255043%09RoyalBlue/79888%09RoyalBlue/5049%09RoyalBlue/
hsa04145	Phagosome	152	30	0.888	0.797347	1	www.genome.jp/kegg-bin/show_pathway?hsa04145/3105%09RoyalBlue/3133%09RoyalBlue/3112%09RoyalBlue/5869%09RoyalBlue/5289%09RoyalBlue/9146%09RoyalBlue/529%09RoyalBlue/9296%09red/155066%09RoyalBlue/10312%09RoyalBlue/535%09RoyalBlue/9114%09RoyalBlue/537%09RoyalBlue/1783%09RoyalBlue/7277%09RoyalBlue/84617%09yellow/81027%09RoyalBlue/10381%09RoyalBlue/347688%09RoyalBlue/3920%09RoyalBlue/4074%09RoyalBlue/4…
hsa99995	Signaling proteins	238	48	0.908	0.799881	1	www.genome.jp/kegg-bin/show_pathway?hsa99995/8738%09RoyalBlue/3641%09RoyalBlue/9182%09RoyalBlue/1822%09RoyalBlue/79865%09RoyalBlue/80832%09RoyalBlue/80833%09RoyalBlue/22906%09yellow/5999%09RoyalBlue/6002%09RoyalBlue/8601%09RoyalBlue/9628%09RoyalBlue/5064%09RoyalBlue/9472%09RoyalBlue/9465%09RoyalBlue/10270%09RoyalBlue/10252%09RoyalBlue/23108%09RoyalBlue/56890%09RoyalBlue/85300%09RoyalBlue/10017%09…
hsa03009	Ribosome biogenesis BR	257	52	0.911	0.800547	1	www.genome.jp/kegg-bin/show_pathway?hsa03009/92856%09RoyalBlue/27341%09RoyalBlue/55127%09RoyalBlue/10885%09yellow/10607%09RoyalBlue/65083%09RoyalBlue/51077%09RoyalBlue/54555%09RoyalBlue/11056%09RoyalBlue/57647%09RoyalBlue/9775%09RoyalBlue/57109%09RoyalBlue/1457%09RoyalBlue/84319%09RoyalBlue/65095%09RoyalBlue/55226%09RoyalBlue/79954%09RoyalBlue/161424%09RoyalBlue/10171%09yellow/88745%09RoyalBlue/2…
hsa99980	Enzymes with EC numbers	243	49	0.908	0.802366	1	www.genome.jp/kegg-bin/show_pathway?hsa99980/137872%09RoyalBlue/728294%09RoyalBlue/79758%09RoyalBlue/147015%09RoyalBlue/145482%09RoyalBlue/1666%09RoyalBlue/253017%09red/5768%09RoyalBlue/253827%09yellow/51734%09RoyalBlue/140809%09RoyalBlue/7837%09RoyalBlue/55662%09RoyalBlue/54784%09RoyalBlue/79152%09RoyalBlue/10249%09RoyalBlue/375607%09RoyalBlue/92292%09RoyalBlue/9397%09RoyalBlue/4836%09RoyalBlue/…
hsa03008	Ribosome biogenesis in eukaryotes	109	21	0.867	0.803476	1	www.genome.jp/kegg-bin/show_pathway?hsa03008/1457%09RoyalBlue/65083%09RoyalBlue/27341%09RoyalBlue/55127%09RoyalBlue/10607%09RoyalBlue/10885%09yellow/92856%09RoyalBlue/51077%09RoyalBlue/55226%09RoyalBlue/10171%09yellow/54913%09RoyalBlue/10556%09RoyalBlue/10799%09RoyalBlue/57455%09RoyalBlue/54464%09RoyalBlue/54552%09RoyalBlue/23195%09RoyalBlue/55131%09RoyalBlue/51068%09RoyalBlue/55341%09RoyalBlue/1…
hsa00190	Oxidative phosphorylation	134	26	0.873	0.812691	1	www.genome.jp/kegg-bin/show_pathway?hsa00190/4719%09RoyalBlue/4722%09RoyalBlue/374291%09RoyalBlue/4701%09RoyalBlue/4705%09RoyalBlue/51079%09RoyalBlue/4711%09RoyalBlue/4714%09RoyalBlue/4717%09RoyalBlue/4718%09RoyalBlue/100532726%09RoyalBlue/6391%09RoyalBlue/6392%09RoyalBlue/7386%09RoyalBlue/10975%09RoyalBlue/1352%09RoyalBlue/1340%09RoyalBlue/1355%09RoyalBlue/54205%09RoyalBlue/529%09RoyalBlue/9296%…
hsa03450	Non-homologous end-joining	13	2	0.692	0.820328	1	www.genome.jp/kegg-bin/show_pathway?hsa03450/27343%09yellow/27434%09RoyalBlue/
hsa04742	Taste transduction	86	16	0.837	0.82534	1	www.genome.jp/kegg-bin/show_pathway?hsa04742/6337%09RoyalBlue/6338%09RoyalBlue/112%09RoyalBlue/5566%09RoyalBlue/5568%09RoyalBlue/23236%09red/22953%09RoyalBlue/2911%09red/2914%09RoyalBlue/5136%09RoyalBlue/5153%09RoyalBlue/8645%09yellow/10021%09red/775%09RoyalBlue/2555%09yellow/2550%09RoyalBlue/3350%09RoyalBlue/3352%09RoyalBlue/170572%09RoyalBlue/
hsa00030	Pentose phosphate pathway	30	5	0.75	0.828698	1	www.genome.jp/kegg-bin/show_pathway?hsa00030/2821%09RoyalBlue/2539%09RoyalBlue/25796%09RoyalBlue/9563%09yellow/5236%09RoyalBlue/
hsa05012	Parkinson disease	266	53	0.897	0.836859	1	www.genome.jp/kegg-bin/show_pathway?hsa05012/2774%09RoyalBlue/2771%09RoyalBlue/5566%09RoyalBlue/5568%09RoyalBlue/7311%09RoyalBlue/51465%09RoyalBlue/7327%09RoyalBlue/6622%09red/9627%09RoyalBlue/5683%09RoyalBlue/5685%09RoyalBlue/5686%09RoyalBlue/5695%09red/5693%09RoyalBlue/808%09RoyalBlue/815%09RoyalBlue/817%09RoyalBlue/816%09RoyalBlue/5335%09yellow/7494%09RoyalBlue/4128%09RoyalBlue/29986%09RoyalBl…
hsa03400	DNA repair and recombination proteins BR	342	69	0.908	0.837549	1	www.genome.jp/kegg-bin/show_pathway?hsa03400/6996%09RoyalBlue/23583%09RoyalBlue/3980%09RoyalBlue/54840%09RoyalBlue/27343%09yellow/10038%09RoyalBlue/7508%09RoyalBlue/5430%09RoyalBlue/5435%09RoyalBlue/5437%09RoyalBlue/5441%09RoyalBlue/2074%09RoyalBlue/57654%09RoyalBlue/2068%09RoyalBlue/2965%09red/6117%09RoyalBlue/2067%09red/64210%09RoyalBlue/4436%09yellow/27030%09RoyalBlue/5983%09RoyalBlue/4683%09R…
hsa04972	Pancreatic secretion	102	19	0.838	0.840146	1	www.genome.jp/kegg-bin/show_pathway?hsa04972/2776%09RoyalBlue/23236%09red/5578%09RoyalBlue/5579%09RoyalBlue/9545%09RoyalBlue/8766%09RoyalBlue/5906%09RoyalBlue/30814%09RoyalBlue/50487%09RoyalBlue/952%09RoyalBlue/219931%09RoyalBlue/478%09RoyalBlue/481%09RoyalBlue/482%09RoyalBlue/3778%09RoyalBlue/492%09RoyalBlue/493%09RoyalBlue/491%09red/107%09RoyalBlue/112%09RoyalBlue/1811%09RoyalBlue/
hsa04050	Cytokine receptors BR	112	21	0.844	0.841523	1	www.genome.jp/kegg-bin/show_pathway?hsa04050/3559%09RoyalBlue/3560%09RoyalBlue/3581%09RoyalBlue/50615%09RoyalBlue/3568%09red/1438%09RoyalBlue/3572%09RoyalBlue/149233%09red/5618%09RoyalBlue/53832%09RoyalBlue/3454%09RoyalBlue/3554%09RoyalBlue/59307%09RoyalBlue/23765%09yellow/54756%09red/1238%09RoyalBlue/2833%09RoyalBlue/2829%09RoyalBlue/939%09RoyalBlue/8797%09yellow/8794%09RoyalBlue/115650%09RoyalB…
hsa00350	Tyrosine metabolism	36	6	0.75	0.842483	1	www.genome.jp/kegg-bin/show_pathway?hsa00350/2806%09RoyalBlue/3242%09RoyalBlue/1312%09RoyalBlue/4128%09RoyalBlue/221%09RoyalBlue/125%09red/130%09RoyalBlue/
hsa03030	DNA replication	36	6	0.75	0.842483	1	www.genome.jp/kegg-bin/show_pathway?hsa03030/6117%09RoyalBlue/5422%09RoyalBlue/23649%09RoyalBlue/5983%09RoyalBlue/79621%09RoyalBlue/84153%09RoyalBlue/
hsa04512	ECM-receptor interaction	88	16	0.818	0.851991	1	www.genome.jp/kegg-bin/show_pathway?hsa04512/1277%09RoyalBlue/1286%09RoyalBlue/1291%09RoyalBlue/1298%09red/284217%09RoyalBlue/2335%09RoyalBlue/63923%09RoyalBlue/7143%09yellow/341640%09red/3339%09RoyalBlue/3672%09red/3673%09RoyalBlue/3675%09RoyalBlue/22801%09red/3696%09RoyalBlue/960%09RoyalBlue/6382%09RoyalBlue/9899%09yellow/9900%09RoyalBlue/961%09RoyalBlue/
hsa00980	Metabolism of xenobiotics by cytochrome P450	78	14	0.808	0.852993	1	www.genome.jp/kegg-bin/show_pathway?hsa00980/1545%09red/119391%09RoyalBlue/2948%09RoyalBlue/2953%09RoyalBlue/4259%09red/2944%09RoyalBlue/2949%09RoyalBlue/2946%09RoyalBlue/653689%09RoyalBlue/1555%09RoyalBlue/1544%09RoyalBlue/3290%09RoyalBlue/7363%09RoyalBlue/8574%09RoyalBlue/221%09RoyalBlue/125%09red/130%09RoyalBlue/
hsa04623	Cytosolic DNA-sensing pathway	63	11	0.786	0.857078	1	www.genome.jp/kegg-bin/show_pathway?hsa04623/11128%09RoyalBlue/661%09RoyalBlue/171568%09RoyalBlue/10621%09RoyalBlue/5435%09RoyalBlue/5437%09RoyalBlue/5441%09RoyalBlue/57506%09RoyalBlue/3551%09RoyalBlue/29108%09RoyalBlue/103%09RoyalBlue/
hsa00563	Glycosylphosphatidylinositol (GPI)-anchor biosynthesis	26	4	0.692	0.861203	1	www.genome.jp/kegg-bin/show_pathway?hsa00563/51227%09RoyalBlue/55650%09RoyalBlue/9488%09RoyalBlue/80055%09RoyalBlue/
hsa00790	Folate biosynthesis	26	4	0.692	0.861203	1	www.genome.jp/kegg-bin/show_pathway?hsa00790/2356%09RoyalBlue/6697%09RoyalBlue/5860%09RoyalBlue/5092%09RoyalBlue/
hsa04640	Hematopoietic cell lineage	99	18	0.818	0.863425	1	www.genome.jp/kegg-bin/show_pathway?hsa04640/1435%09RoyalBlue/3112%09RoyalBlue/960%09RoyalBlue/3815%09yellow/3559%09RoyalBlue/952%09RoyalBlue/921%09RoyalBlue/925%09RoyalBlue/926%09RoyalBlue/951%09RoyalBlue/2208%09RoyalBlue/1438%09RoyalBlue/3581%09RoyalBlue/3554%09RoyalBlue/3568%09red/1604%09RoyalBlue/966%09RoyalBlue/3672%09red/3673%09RoyalBlue/3675%09RoyalBlue/
hsa03018	RNA degradation	79	14	0.798	0.865708	1	www.genome.jp/kegg-bin/show_pathway?hsa03018/23016%09RoyalBlue/246175%09RoyalBlue/4848%09RoyalBlue/4850%09RoyalBlue/10766%09RoyalBlue/7832%09RoyalBlue/80336%09RoyalBlue/255967%09RoyalBlue/80153%09RoyalBlue/54464%09RoyalBlue/131870%09RoyalBlue/27258%09RoyalBlue/25804%09RoyalBlue/387712%09RoyalBlue/
hsa99977	Transport	8	1	0.563	0.86609	1	www.genome.jp/kegg-bin/show_pathway?hsa99977/1804%09red/319%09RoyalBlue/
hsa04217	Necroptosis	159	30	0.849	0.869172	1	www.genome.jp/kegg-bin/show_pathway?hsa04217/7188%09red/330%09RoyalBlue/8837%09RoyalBlue/815%09RoyalBlue/817%09RoyalBlue/816%09RoyalBlue/291%09yellow/2747%09RoyalBlue/2746%09RoyalBlue/5834%09RoyalBlue/5599%09RoyalBlue/5321%09red/8605%09RoyalBlue/255189%09RoyalBlue/246%09RoyalBlue/192111%09RoyalBlue/29108%09RoyalBlue/29082%09RoyalBlue/27183%09RoyalBlue/5119%09RoyalBlue/8797%09yellow/11124%09RoyalB…
hsa00071	Fatty acid degradation	43	7	0.733	0.871586	1	www.genome.jp/kegg-bin/show_pathway?hsa00071/35%09RoyalBlue/33%09RoyalBlue/2180%09RoyalBlue/23205%09RoyalBlue/1374%09red/113612%09RoyalBlue/125%09red/130%09RoyalBlue/501%09RoyalBlue/
hsa04975	Fat digestion and absorption	43	7	0.733	0.871586	1	www.genome.jp/kegg-bin/show_pathway?hsa04975/30814%09RoyalBlue/50487%09RoyalBlue/2806%09RoyalBlue/2169%09red/346606%09RoyalBlue/8694%09RoyalBlue/949%09yellow/64241%09RoyalBlue/338%09red/
hsa04610	Complement and coagulation cascades	85	15	0.794	0.876337	1	www.genome.jp/kegg-bin/show_pathway?hsa04610/2153%09RoyalBlue/9002%09RoyalBlue/2243%09RoyalBlue/2244%09RoyalBlue/2266%09RoyalBlue/5104%09RoyalBlue/5054%09RoyalBlue/5345%09RoyalBlue/718%09RoyalBlue/729%09RoyalBlue/4153%09RoyalBlue/5648%09RoyalBlue/1604%09RoyalBlue/966%09RoyalBlue/1191%09RoyalBlue/
hsa00770	Pantothenate and CoA biosynthesis	21	3	0.643	0.876836	1	www.genome.jp/kegg-bin/show_pathway?hsa00770/79717%09RoyalBlue/51733%09RoyalBlue/339896%09yellow/
hsa04080	Neuroactive ligand-receptor interaction	353	70	0.893	0.87715	1	www.genome.jp/kegg-bin/show_pathway?hsa04080/1129%09RoyalBlue/151%09RoyalBlue/3269%09red/11255%09RoyalBlue/59340%09red/3350%09RoyalBlue/3352%09RoyalBlue/3358%09RoyalBlue/3362%09RoyalBlue/8862%09RoyalBlue/718%09RoyalBlue/887%09RoyalBlue/1907%09RoyalBlue/2587%09RoyalBlue/4158%09yellow/4295%09RoyalBlue/10316%09RoyalBlue/64106%09RoyalBlue/10888%09yellow/2831%09RoyalBlue/4988%09red/4987%09RoyalBlue/50…
hsa01040	Biosynthesis of unsaturated fatty acids	27	4	0.667	0.88079	1	www.genome.jp/kegg-bin/show_pathway?hsa01040/79071%09RoyalBlue/51144%09RoyalBlue/9415%09yellow/6342%09RoyalBlue/
hsa05020	Prion disease	273	53	0.874	0.885769	1	www.genome.jp/kegg-bin/show_pathway?hsa05020/5566%09RoyalBlue/5568%09RoyalBlue/2902%09RoyalBlue/2903%09RoyalBlue/2904%09yellow/774%09RoyalBlue/775%09RoyalBlue/5532%09RoyalBlue/572%09RoyalBlue/291%09yellow/317%09RoyalBlue/54205%09RoyalBlue/4701%09RoyalBlue/4705%09RoyalBlue/51079%09RoyalBlue/4711%09RoyalBlue/4714%09RoyalBlue/4719%09RoyalBlue/4722%09RoyalBlue/374291%09RoyalBlue/4717%09RoyalBlue/4718…
hsa04054	Pattern recognition receptors BR	60	10	0.75	0.886368	1	www.genome.jp/kegg-bin/show_pathway?hsa04054/7099%09RoyalBlue/7100%09red/10333%09RoyalBlue/29121%09yellow/10462%09RoyalBlue/9902%09RoyalBlue/50489%09RoyalBlue/4973%09red/64127%09RoyalBlue/197358%09RoyalBlue/84166%09RoyalBlue/4261%09red/91662%09RoyalBlue/
hsa03410	Base excision repair	33	5	0.682	0.886703	1	www.genome.jp/kegg-bin/show_pathway?hsa03410/23583%09RoyalBlue/6996%09RoyalBlue/27343%09yellow/3980%09RoyalBlue/10038%09RoyalBlue/
hsa05164	Influenza A	171	32	0.842	0.88679	1	www.genome.jp/kegg-bin/show_pathway?hsa05164/7113%09RoyalBlue/5579%09RoyalBlue/4938%09RoyalBlue/5611%09RoyalBlue/57506%09RoyalBlue/3551%09RoyalBlue/2033%09RoyalBlue/7099%09RoyalBlue/4615%09yellow/3454%09RoyalBlue/7297%09RoyalBlue/6772%09RoyalBlue/6773%09RoyalBlue/4600%09yellow/103%09RoyalBlue/5371%09RoyalBlue/4261%09red/3112%09RoyalBlue/29108%09RoyalBlue/207%09RoyalBlue/1019%09RoyalBlue/8797%09ye…
hsa05146	Amoebiasis	102	18	0.794	0.893873	1	www.genome.jp/kegg-bin/show_pathway?hsa05146/3554%09RoyalBlue/3315%09RoyalBlue/4583%09RoyalBlue/1277%09RoyalBlue/1286%09RoyalBlue/2335%09RoyalBlue/284217%09RoyalBlue/2776%09RoyalBlue/23236%09red/5578%09RoyalBlue/5579%09RoyalBlue/2774%09RoyalBlue/107%09RoyalBlue/5566%09RoyalBlue/5568%09RoyalBlue/5869%09RoyalBlue/7099%09RoyalBlue/7414%09RoyalBlue/81%09RoyalBlue/
hsa00270	Cysteine and methionine metabolism	50	8	0.72	0.894478	1	www.genome.jp/kegg-bin/show_pathway?hsa00270/875%09RoyalBlue/102724560%09RoyalBlue/4548%09red/27430%09yellow/191%09RoyalBlue/2729%09RoyalBlue/2730%09RoyalBlue/2806%09RoyalBlue/4191%09RoyalBlue/
hsa03012	Translation factors BR	97	17	0.789	0.894733	1	www.genome.jp/kegg-bin/show_pathway?hsa03012/1964%09RoyalBlue/1983%09RoyalBlue/1984%09RoyalBlue/143244%09RoyalBlue/51386%09red/9775%09RoyalBlue/1975%09RoyalBlue/1977%09yellow/9470%09RoyalBlue/7458%09RoyalBlue/23277%09RoyalBlue/1802%09RoyalBlue/120526%09RoyalBlue/85002%09RoyalBlue/9567%09RoyalBlue/2935%09RoyalBlue/92399%09RoyalBlue/51409%09RoyalBlue/
hsa00650	Butanoate metabolism	28	4	0.643	0.897928	1	www.genome.jp/kegg-bin/show_pathway?hsa00650/35%09RoyalBlue/123876%09red/348158%09RoyalBlue/18%09RoyalBlue/3155%09RoyalBlue/65985%09red/
hsa00040	Pentose and glucuronate interconversions	34	5	0.662	0.901866	1	www.genome.jp/kegg-bin/show_pathway?hsa00040/2990%09RoyalBlue/7363%09RoyalBlue/7358%09RoyalBlue/9942%09RoyalBlue/6652%09RoyalBlue/
hsa04744	Phototransduction	29	4	0.621	0.912854	1	www.genome.jp/kegg-bin/show_pathway?hsa04744/6010%09RoyalBlue/2779%09RoyalBlue/5145%09RoyalBlue/808%09RoyalBlue/
hsa00010	Glycolysis / Gluconeogenesis	68	11	0.728	0.915372	1	www.genome.jp/kegg-bin/show_pathway?hsa00010/2821%09RoyalBlue/26330%09RoyalBlue/5230%09red/387712%09RoyalBlue/5162%09RoyalBlue/125%09red/130%09RoyalBlue/501%09RoyalBlue/221%09RoyalBlue/84532%09RoyalBlue/5236%09RoyalBlue/57818%09RoyalBlue/5106%09RoyalBlue/
hsa00450	Selenocompound metabolism	17	2	0.53	0.918354	1	www.genome.jp/kegg-bin/show_pathway?hsa00450/4548%09red/51540%09RoyalBlue/11185%09RoyalBlue/
hsa03041	Spliceosome BR	410	80	0.878	0.920273	1	www.genome.jp/kegg-bin/show_pathway?hsa03041/3192%09red/10772%09RoyalBlue/6434%09RoyalBlue/3609%09RoyalBlue/9584%09RoyalBlue/55147%09RoyalBlue/6632%09RoyalBlue/6634%09RoyalBlue/10291%09RoyalBlue/10946%09yellow/23451%09RoyalBlue/23450%09yellow/9184%09RoyalBlue/7536%09RoyalBlue/2521%09RoyalBlue/27258%09RoyalBlue/25804%09RoyalBlue/9128%09RoyalBlue/9733%09RoyalBlue/9343%09RoyalBlue/27238%09RoyalBlue/…
hsa04973	Carbohydrate digestion and absorption	47	7	0.67	0.922849	1	www.genome.jp/kegg-bin/show_pathway?hsa04973/478%09RoyalBlue/481%09RoyalBlue/482%09RoyalBlue/57818%09RoyalBlue/6518%09RoyalBlue/207%09RoyalBlue/5579%09RoyalBlue/23236%09red/
hsa05204	Chemical carcinogenesis - DNA adducts	69	11	0.718	0.924234	1	www.genome.jp/kegg-bin/show_pathway?hsa05204/1544%09RoyalBlue/1545%09red/1558%09RoyalBlue/1557%09red/119391%09RoyalBlue/2948%09RoyalBlue/2953%09RoyalBlue/4259%09red/2944%09RoyalBlue/2949%09RoyalBlue/2946%09RoyalBlue/653689%09RoyalBlue/3290%09RoyalBlue/7363%09RoyalBlue/
hsa00053	Ascorbate and aldarate metabolism	30	4	0.6	0.925801	1	www.genome.jp/kegg-bin/show_pathway?hsa00053/7358%09RoyalBlue/7363%09RoyalBlue/2990%09RoyalBlue/501%09RoyalBlue/
hsa99994	Others	30	4	0.6	0.925801	1	www.genome.jp/kegg-bin/show_pathway?hsa99994/3049%09RoyalBlue/671%09yellow/128861%09RoyalBlue/140683%09RoyalBlue/
hsa00500	Starch and sucrose metabolism	36	5	0.625	0.926963	1	www.genome.jp/kegg-bin/show_pathway?hsa00500/5834%09RoyalBlue/5236%09RoyalBlue/57818%09RoyalBlue/283209%09RoyalBlue/2821%09RoyalBlue/
hsa00380	Tryptophan metabolism	42	6	0.643	0.929394	1	www.genome.jp/kegg-bin/show_pathway?hsa00380/23498%09RoyalBlue/55526%09RoyalBlue/4128%09RoyalBlue/501%09RoyalBlue/1544%09RoyalBlue/1545%09red/11185%09RoyalBlue/
hsa00511	Other glycan degradation	18	2	0.5	0.933412	1	www.genome.jp/kegg-bin/show_pathway?hsa00511/10825%09RoyalBlue/64772%09RoyalBlue/
hsa05310	Asthma	31	4	0.581	0.936988	1	www.genome.jp/kegg-bin/show_pathway?hsa05310/3112%09RoyalBlue/2206%09RoyalBlue/2207%09RoyalBlue/5553%09RoyalBlue/
hsa00130	Ubiquinone and other terpenoid-quinone biosynthesis	11	1	0.409	0.937015	1	www.genome.jp/kegg-bin/show_pathway?hsa00130/3242%09RoyalBlue/
hsa00430	Taurine and hypotaurine metabolism	11	1	0.409	0.937015	1	www.genome.jp/kegg-bin/show_pathway?hsa00430/339896%09yellow/
hsa99983	Lipid metabolism	11	1	0.409	0.937015	1	www.genome.jp/kegg-bin/show_pathway?hsa99983/200150%09RoyalBlue/
hsa00860	Porphyrin metabolism	43	6	0.628	0.938768	1	www.genome.jp/kegg-bin/show_pathway?hsa00860/7390%09RoyalBlue/1371%09RoyalBlue/1352%09RoyalBlue/1355%09RoyalBlue/7363%09RoyalBlue/2990%09RoyalBlue/
hsa05330	Allograft rejection	38	5	0.592	0.946177	1	www.genome.jp/kegg-bin/show_pathway?hsa05330/3105%09RoyalBlue/3133%09RoyalBlue/942%09RoyalBlue/5551%09RoyalBlue/3112%09RoyalBlue/
hsa05034	Alcoholism	187	33	0.794	0.948452	1	www.genome.jp/kegg-bin/show_pathway?hsa05034/4128%09RoyalBlue/2902%09RoyalBlue/2903%09RoyalBlue/2904%09yellow/3066%09RoyalBlue/10014%09RoyalBlue/10013%09RoyalBlue/51564%09RoyalBlue/8520%09RoyalBlue/2771%09RoyalBlue/2775%09RoyalBlue/59345%09RoyalBlue/54331%09RoyalBlue/2788%09RoyalBlue/2030%09RoyalBlue/3177%09RoyalBlue/5566%09RoyalBlue/5568%09RoyalBlue/1385%09RoyalBlue/64764%09yellow/9586%09red/491…
hsa04612	Antigen processing and presentation	78	12	0.692	0.949491	1	www.genome.jp/kegg-bin/show_pathway?hsa04612/3304%09RoyalBlue/3310%09RoyalBlue/3105%09RoyalBlue/3133%09RoyalBlue/821%09RoyalBlue/6892%09RoyalBlue/925%09RoyalBlue/926%09RoyalBlue/3112%09RoyalBlue/4261%09red/1385%09RoyalBlue/4800%09RoyalBlue/4802%09RoyalBlue/
hsa00830	Retinol metabolism	68	10	0.662	0.955198	1	www.genome.jp/kegg-bin/show_pathway?hsa00830/125%09red/130%09RoyalBlue/8608%09RoyalBlue/8694%09RoyalBlue/6121%09RoyalBlue/220%09RoyalBlue/56603%09red/1544%09RoyalBlue/1555%09RoyalBlue/1558%09RoyalBlue/54905%09RoyalBlue/7363%09RoyalBlue/
hsa00330	Arginine and proline metabolism	51	7	0.618	0.955296	1	www.genome.jp/kegg-bin/show_pathway?hsa00330/1158%09RoyalBlue/79814%09red/501%09RoyalBlue/57571%09RoyalBlue/4128%09RoyalBlue/4842%09red/5831%09red/8659%09RoyalBlue/8974%09RoyalBlue/2806%09RoyalBlue/
hsa00062	Fatty acid elongation	27	3	0.5	0.957855	1	www.genome.jp/kegg-bin/show_pathway?hsa00062/79071%09RoyalBlue/51144%09RoyalBlue/117145%09RoyalBlue/
hsa04668	TNF signaling pathway	112	18	0.723	0.958255	1	www.genome.jp/kegg-bin/show_pathway?hsa04668/7188%09red/330%09RoyalBlue/10454%09RoyalBlue/5599%09RoyalBlue/83737%09RoyalBlue/8837%09RoyalBlue/5603%09RoyalBlue/3551%09RoyalBlue/5594%09yellow/1385%09RoyalBlue/64764%09yellow/9586%09red/192111%09RoyalBlue/1435%09RoyalBlue/3976%09RoyalBlue/7128%09RoyalBlue/4323%09RoyalBlue/64127%09RoyalBlue/207%09RoyalBlue/153090%09RoyalBlue/
hsa05171	Coronavirus disease - COVID-19	232	41	0.795	0.963414	1	www.genome.jp/kegg-bin/show_pathway?hsa05171/7113%09RoyalBlue/1636%09RoyalBlue/3572%09RoyalBlue/7297%09RoyalBlue/6228%09RoyalBlue/6229%09yellow/6235%09RoyalBlue/6134%09RoyalBlue/6137%09RoyalBlue/23521%09RoyalBlue/6138%09RoyalBlue/6141%09RoyalBlue/6142%09RoyalBlue/6152%09RoyalBlue/6158%09red/6167%09RoyalBlue/6168%09RoyalBlue/7311%09RoyalBlue/6850%09RoyalBlue/5335%09yellow/5578%09RoyalBlue/5579%09R…
hsa02044	Secretion system BR	21	2	0.429	0.964321	1	www.genome.jp/kegg-bin/show_pathway?hsa02044/6726%09RoyalBlue/58477%09RoyalBlue/
hsa05320	Autoimmune thyroid disease	53	7	0.594	0.966382	1	www.genome.jp/kegg-bin/show_pathway?hsa05320/3112%09RoyalBlue/7038%09RoyalBlue/942%09RoyalBlue/3105%09RoyalBlue/3133%09RoyalBlue/5551%09RoyalBlue/7253%09RoyalBlue/
hsa05133	Pertussis	76	11	0.651	0.966746	1	www.genome.jp/kegg-bin/show_pathway?hsa05133/808%09RoyalBlue/1073%09yellow/29108%09RoyalBlue/718%09RoyalBlue/7099%09RoyalBlue/4615%09yellow/7189%09red/353376%09RoyalBlue/5603%09RoyalBlue/5599%09RoyalBlue/5594%09yellow/2771%09RoyalBlue/
hsa05323	Rheumatoid arthritis	93	14	0.678	0.968215	1	www.genome.jp/kegg-bin/show_pathway?hsa05323/942%09RoyalBlue/3112%09RoyalBlue/3683%09RoyalBlue/7099%09RoyalBlue/1435%09RoyalBlue/529%09RoyalBlue/9296%09red/155066%09RoyalBlue/10312%09RoyalBlue/535%09RoyalBlue/9114%09RoyalBlue/537%09RoyalBlue/1513%09RoyalBlue/6348%09red/7422%09RoyalBlue/2321%09RoyalBlue/284%09red/
hsa04620	Toll-like receptor signaling pathway	104	16	0.692	0.968557	1	www.genome.jp/kegg-bin/show_pathway?hsa04620/10333%09RoyalBlue/7099%09RoyalBlue/7100%09red/1513%09RoyalBlue/207%09RoyalBlue/4615%09yellow/7189%09red/10454%09RoyalBlue/3551%09RoyalBlue/5605%09RoyalBlue/5594%09yellow/5603%09RoyalBlue/5599%09RoyalBlue/6348%09red/353376%09RoyalBlue/3663%09RoyalBlue/942%09RoyalBlue/3454%09RoyalBlue/6772%09RoyalBlue/4283%09red/
hsa04936	Alcoholic liver disease	142	23	0.729	0.970446	1	www.genome.jp/kegg-bin/show_pathway?hsa04936/718%09RoyalBlue/7099%09RoyalBlue/4615%09yellow/7189%09red/10454%09RoyalBlue/3551%09RoyalBlue/23765%09yellow/2194%09RoyalBlue/31%09RoyalBlue/9663%09RoyalBlue/6434%09RoyalBlue/9370%09RoyalBlue/79602%09RoyalBlue/10645%09red/2308%09RoyalBlue/2309%09RoyalBlue/10891%09red/5465%09RoyalBlue/1374%09red/125%09red/130%09RoyalBlue/501%09RoyalBlue/32%09red/207%09Ro…
hsa05140	Leishmaniasis	77	11	0.643	0.970631	1	www.genome.jp/kegg-bin/show_pathway?hsa05140/7099%09RoyalBlue/4615%09yellow/7189%09red/10454%09RoyalBlue/718%09RoyalBlue/5579%09RoyalBlue/1535%09RoyalBlue/5594%09yellow/2002%09RoyalBlue/5603%09RoyalBlue/6772%09RoyalBlue/3112%09RoyalBlue/
hsa05332	Graft-versus-host disease	42	5	0.536	0.971533	1	www.genome.jp/kegg-bin/show_pathway?hsa05332/3112%09RoyalBlue/942%09RoyalBlue/3105%09RoyalBlue/3133%09RoyalBlue/5551%09RoyalBlue/
hsa04672	Intestinal immune network for IgA production	49	6	0.551	0.975079	1	www.genome.jp/kegg-bin/show_pathway?hsa04672/942%09RoyalBlue/3112%09RoyalBlue/115650%09RoyalBlue/57379%09RoyalBlue/23308%09RoyalBlue/5284%09RoyalBlue/
hsa04940	Type I diabetes mellitus	43	5	0.523	0.975844	1	www.genome.jp/kegg-bin/show_pathway?hsa04940/3382%09red/3112%09RoyalBlue/942%09RoyalBlue/3105%09RoyalBlue/3133%09RoyalBlue/5551%09RoyalBlue/
hsa00604	Glycosphingolipid biosynthesis - ganglio series	15	1	0.3	0.976967	1	www.genome.jp/kegg-bin/show_pathway?hsa00604/256435%09RoyalBlue/
hsa05143	African trypanosomiasis	37	4	0.487	0.977459	1	www.genome.jp/kegg-bin/show_pathway?hsa05143/4615%09yellow/2776%09RoyalBlue/23236%09red/5578%09RoyalBlue/5579%09RoyalBlue/
hsa03032	DNA replication proteins BR	129	20	0.698	0.978015	1	www.genome.jp/kegg-bin/show_pathway?hsa03032/4998%09RoyalBlue/5000%09RoyalBlue/9134%09RoyalBlue/51659%09RoyalBlue/5422%09RoyalBlue/23649%09RoyalBlue/6117%09RoyalBlue/5983%09RoyalBlue/79621%09RoyalBlue/84153%09RoyalBlue/891%09RoyalBlue/7013%09RoyalBlue/23293%09RoyalBlue/7011%09RoyalBlue/6632%09RoyalBlue/6634%09RoyalBlue/4683%09RoyalBlue/472%09RoyalBlue/10038%09RoyalBlue/5813%09red/29942%09red/1638…
hsa05144	Malaria	50	6	0.54	0.97869	1	www.genome.jp/kegg-bin/show_pathway?hsa05144/6382%09RoyalBlue/6383%09RoyalBlue/4035%09RoyalBlue/4615%09yellow/7099%09RoyalBlue/3683%09RoyalBlue/
hsa00052	Galactose metabolism	31	3	0.436	0.980289	1	www.genome.jp/kegg-bin/show_pathway?hsa00052/5236%09RoyalBlue/57818%09RoyalBlue/2717%09RoyalBlue/
hsa03022	Basal transcription factors	45	5	0.5	0.982701	1	www.genome.jp/kegg-bin/show_pathway?hsa03022/2959%09RoyalBlue/9519%09RoyalBlue/129685%09RoyalBlue/2962%09RoyalBlue/2965%09red/2068%09RoyalBlue/
hsa03011	Ribosome BR	192	31	0.727	0.985726	1	www.genome.jp/kegg-bin/show_pathway?hsa03011/6228%09RoyalBlue/6229%09yellow/6235%09RoyalBlue/6134%09RoyalBlue/6137%09RoyalBlue/23521%09RoyalBlue/6138%09RoyalBlue/6141%09RoyalBlue/6142%09RoyalBlue/6152%09RoyalBlue/6158%09red/6167%09RoyalBlue/6168%09RoyalBlue/7311%09RoyalBlue/51116%09RoyalBlue/64969%09RoyalBlue/55173%09RoyalBlue/64963%09RoyalBlue/63931%09RoyalBlue/51021%09RoyalBlue/51649%09RoyalBlu…
hsa03420	Nucleotide excision repair	47	5	0.479	0.987695	1	www.genome.jp/kegg-bin/show_pathway?hsa03420/7508%09RoyalBlue/2074%09RoyalBlue/2068%09RoyalBlue/2965%09red/6117%09RoyalBlue/2067%09red/5983%09RoyalBlue/
hsa01007	Amino acid related enzymes BR	60	7	0.525	0.988271	1	www.genome.jp/kegg-bin/show_pathway?hsa01007/23395%09RoyalBlue/55157%09RoyalBlue/80222%09yellow/57505%09RoyalBlue/2806%09RoyalBlue/9517%09RoyalBlue/55304%09red/18%09RoyalBlue/
hsa04621	NOD-like receptor signaling pathway	184	29	0.709	0.988807	1	www.genome.jp/kegg-bin/show_pathway?hsa04621/8767%09RoyalBlue/3551%09RoyalBlue/64127%09RoyalBlue/10454%09RoyalBlue/5594%09yellow/5599%09RoyalBlue/5603%09RoyalBlue/81631%09RoyalBlue/10910%09RoyalBlue/330%09RoyalBlue/7188%09red/7189%09red/7128%09RoyalBlue/57506%09RoyalBlue/29108%09RoyalBlue/598%09RoyalBlue/23236%09red/4938%09RoyalBlue/55669%09RoyalBlue/1535%09RoyalBlue/79184%09yellow/22900%09RoyalB…
hsa03010	Ribosome	158	24	0.684	0.989748	1	www.genome.jp/kegg-bin/show_pathway?hsa03010/51116%09RoyalBlue/64969%09RoyalBlue/55173%09RoyalBlue/64963%09RoyalBlue/63931%09RoyalBlue/51021%09RoyalBlue/6228%09RoyalBlue/6229%09yellow/6235%09RoyalBlue/11222%09RoyalBlue/6182%09RoyalBlue/9801%09RoyalBlue/219927%09RoyalBlue/51318%09RoyalBlue/6134%09RoyalBlue/6137%09RoyalBlue/23521%09RoyalBlue/6138%09RoyalBlue/6141%09RoyalBlue/6142%09RoyalBlue/6152%0…
hsa01002	Peptidases and inhibitors BR	693	129	0.838	0.992281	1	www.genome.jp/kegg-bin/show_pathway?hsa01002/25825%09RoyalBlue/5972%09RoyalBlue/1510%09red/84888%09RoyalBlue/1513%09RoyalBlue/1519%09RoyalBlue/1522%09RoyalBlue/726%09yellow/23473%09RoyalBlue/388743%09RoyalBlue/835%09RoyalBlue/838%09RoyalBlue/8837%09RoyalBlue/54858%09RoyalBlue/8975%09yellow/7398%09RoyalBlue/64854%09RoyalBlue/85015%09RoyalBlue/9958%09RoyalBlue/373856%09RoyalBlue/29761%09red/57695%0…
hsa04061	Viral protein interaction with cytokine and cytokine receptor	100	13	0.585	0.993349	1	www.genome.jp/kegg-bin/show_pathway?hsa04061/6348%09red/6367%09RoyalBlue/6346%09RoyalBlue/4283%09red/8740%09RoyalBlue/1435%09RoyalBlue/2833%09RoyalBlue/2829%09RoyalBlue/3572%09RoyalBlue/3559%09RoyalBlue/3560%09RoyalBlue/53832%09RoyalBlue/8764%09RoyalBlue/8797%09yellow/8794%09RoyalBlue/
hsa05321	Inflammatory bowel disease	65	7	0.485	0.99472	1	www.genome.jp/kegg-bin/show_pathway?hsa05321/7099%09RoyalBlue/7100%09red/64127%09RoyalBlue/3112%09RoyalBlue/6772%09RoyalBlue/4088%09RoyalBlue/50615%09RoyalBlue/149233%09red/6778%09red/4094%09RoyalBlue/
hsa03050	Proteasome	46	4	0.391	0.995718	1	www.genome.jp/kegg-bin/show_pathway?hsa03050/5683%09RoyalBlue/5685%09RoyalBlue/5686%09RoyalBlue/5695%09red/5693%09RoyalBlue/
hsa03051	Proteasome BR	75	8	0.48	0.997042	1	www.genome.jp/kegg-bin/show_pathway?hsa03051/5683%09RoyalBlue/5685%09RoyalBlue/5686%09RoyalBlue/5695%09red/5693%09RoyalBlue/5711%09RoyalBlue/3304%09RoyalBlue/3310%09RoyalBlue/29978%09RoyalBlue/84301%09red/
hsa03040	Spliceosome	147	20	0.612	0.997106	1	www.genome.jp/kegg-bin/show_pathway?hsa03040/7919%09RoyalBlue/6632%09RoyalBlue/6634%09RoyalBlue/2521%09RoyalBlue/10291%09RoyalBlue/10946%09yellow/23451%09RoyalBlue/23450%09yellow/27258%09RoyalBlue/25804%09RoyalBlue/9128%09RoyalBlue/9343%09RoyalBlue/3304%09RoyalBlue/3310%09RoyalBlue/57461%09RoyalBlue/55696%09yellow/9716%09red/9775%09RoyalBlue/9939%09RoyalBlue/3192%09red/6434%09RoyalBlue/10772%09Ro…
hsa05206	MicroRNAs in cancer	310	50	0.726	0.997136	1	www.genome.jp/kegg-bin/show_pathway?hsa05206/5728%09red/7078%09RoyalBlue/3845%09RoyalBlue/8091%09red/595%09RoyalBlue/9134%09RoyalBlue/1399%09RoyalBlue/10014%09RoyalBlue/7422%09RoyalBlue/2033%09RoyalBlue/5268%09RoyalBlue/1545%09red/2064%09RoyalBlue/2065%09RoyalBlue/9839%09red/6624%09RoyalBlue/90427%09RoyalBlue/10298%09RoyalBlue/6541%09RoyalBlue/4893%09RoyalBlue/324%09RoyalBlue/1871%09RoyalBlue/485…
hsa03016	Transfer RNA biogenesis BR	173	24	0.624	0.998042	1	www.genome.jp/kegg-bin/show_pathway?hsa03016/10556%09RoyalBlue/54913%09RoyalBlue/10799%09RoyalBlue/26024%09RoyalBlue/9567%09RoyalBlue/23534%09red/23395%09RoyalBlue/55157%09RoyalBlue/57505%09RoyalBlue/80222%09yellow/23536%09RoyalBlue/134637%09RoyalBlue/113179%09RoyalBlue/64118%09RoyalBlue/54920%09red/27037%09RoyalBlue/115708%09RoyalBlue/55798%09RoyalBlue/55253%09RoyalBlue/55687%09RoyalBlue/90353%0…
hsa00970	Aminoacyl-tRNA biosynthesis	66	6	0.409	0.998577	1	www.genome.jp/kegg-bin/show_pathway?hsa00970/283459%09RoyalBlue/57505%09RoyalBlue/55157%09RoyalBlue/80222%09yellow/123263%09RoyalBlue/23395%09RoyalBlue/
hsa04613	Neutrophil extracellular trap formation	190	26	0.616	0.998992	1	www.genome.jp/kegg-bin/show_pathway?hsa04613/6850%09RoyalBlue/5894%09RoyalBlue/5605%09RoyalBlue/5594%09yellow/1535%09RoyalBlue/5880%09RoyalBlue/291%09yellow/3683%09RoyalBlue/23236%09red/5335%09yellow/5578%09RoyalBlue/5579%09RoyalBlue/207%09RoyalBlue/718%09RoyalBlue/7099%09RoyalBlue/5603%09RoyalBlue/2243%09RoyalBlue/2244%09RoyalBlue/2266%09RoyalBlue/8520%09RoyalBlue/3066%09RoyalBlue/10014%09RoyalB…
hsa04657	IL-17 signaling pathway	94	9	0.431	0.99962	1	www.genome.jp/kegg-bin/show_pathway?hsa04657/23765%09yellow/10758%09red/7189%09red/3727%09RoyalBlue/7128%09RoyalBlue/7184%09RoyalBlue/3551%09RoyalBlue/5603%09RoyalBlue/5599%09RoyalBlue/5594%09yellow/29761%09red/7188%09red/2932%09RoyalBlue/
hsa05150	Staphylococcus aureus infection	96	9	0.422	0.999729	1	www.genome.jp/kegg-bin/show_pathway?hsa05150/390792%09RoyalBlue/8687%09RoyalBlue/2266%09RoyalBlue/718%09RoyalBlue/4153%09RoyalBlue/5648%09RoyalBlue/2204%09RoyalBlue/3683%09RoyalBlue/3112%09RoyalBlue/
hsa04060	Cytokine-cytokine receptor interaction	295	41	0.626	0.999902	1	www.genome.jp/kegg-bin/show_pathway?hsa04060/6346%09RoyalBlue/6348%09red/6367%09RoyalBlue/4283%09red/2688%09RoyalBlue/1443%09RoyalBlue/1489%09RoyalBlue/3976%09RoyalBlue/5008%09RoyalBlue/3557%09RoyalBlue/27177%09RoyalBlue/1435%09RoyalBlue/8740%09RoyalBlue/944%09RoyalBlue/8744%09RoyalBlue/7292%09RoyalBlue/27302%09yellow/3626%09RoyalBlue/83729%09RoyalBlue/656%09RoyalBlue/353500%09RoyalBlue/2833%09Ro…
hsa04052	Cytokines and growth factors BR	246	32	0.585	0.999925	1	www.genome.jp/kegg-bin/show_pathway?hsa04052/3557%09RoyalBlue/27177%09RoyalBlue/1435%09RoyalBlue/2688%09RoyalBlue/1443%09RoyalBlue/5008%09RoyalBlue/3976%09RoyalBlue/1489%09RoyalBlue/6346%09RoyalBlue/6348%09red/6367%09RoyalBlue/4283%09red/7292%09RoyalBlue/944%09RoyalBlue/8744%09RoyalBlue/8740%09RoyalBlue/656%09RoyalBlue/353500%09RoyalBlue/27302%09yellow/3626%09RoyalBlue/83729%09RoyalBlue/5155%09re…
hsa04622	RIG-I-like receptor signaling pathway	70	4	0.257	0.999967	1	www.genome.jp/kegg-bin/show_pathway?hsa04622/57506%09RoyalBlue/64343%09red/3551%09RoyalBlue/7189%09red/5599%09RoyalBlue/5603%09RoyalBlue/
hsa04147	Exosome BR	1156	203	0.79	0.999979	1	www.genome.jp/kegg-bin/show_pathway?hsa04147/3105%09RoyalBlue/3133%09RoyalBlue/967%09RoyalBlue/4240%09RoyalBlue/1073%09yellow/4542%09RoyalBlue/4640%09RoyalBlue/4641%09RoyalBlue/4642%09RoyalBlue/4643%09RoyalBlue/375189%09RoyalBlue/5962%09RoyalBlue/3304%09RoyalBlue/3310%09RoyalBlue/387712%09RoyalBlue/5230%09red/1192%09RoyalBlue/2771%09RoyalBlue/7534%09RoyalBlue/7529%09RoyalBlue/10971%09RoyalBlue/30…
hsa05322	Systemic lupus erythematosus	136	10	0.331	0.999999	1	www.genome.jp/kegg-bin/show_pathway?hsa05322/6632%09RoyalBlue/6634%09RoyalBlue/2903%09RoyalBlue/2904%09yellow/6741%09RoyalBlue/81%09RoyalBlue/3112%09RoyalBlue/942%09RoyalBlue/718%09RoyalBlue/729%09RoyalBlue/
hsa04030	G protein-coupled receptors BR	810	71	0.395	1	1	www.genome.jp/kegg-bin/show_pathway?hsa04030/1129%09RoyalBlue/151%09RoyalBlue/3269%09red/11255%09RoyalBlue/59340%09red/3350%09RoyalBlue/3352%09RoyalBlue/3358%09RoyalBlue/3362%09RoyalBlue/887%09RoyalBlue/2587%09RoyalBlue/54328%09RoyalBlue/4158%09yellow/10316%09RoyalBlue/64106%09RoyalBlue/2831%09RoyalBlue/10888%09yellow/4988%09red/4987%09RoyalBlue/5021%09RoyalBlue/9283%09RoyalBlue/59350%09red/6751%…
hsa04740	Olfactory transduction	441	17	0.174	1	1	www.genome.jp/kegg-bin/show_pathway?hsa04740/79290%09RoyalBlue/2774%09RoyalBlue/2788%09RoyalBlue/83988%09RoyalBlue/6546%09RoyalBlue/6543%09RoyalBlue/6547%09RoyalBlue/123041%09yellow/408%09RoyalBlue/5566%09RoyalBlue/5568%09RoyalBlue/815%09RoyalBlue/817%09RoyalBlue/816%09RoyalBlue/808%09RoyalBlue/5136%09RoyalBlue/5153%09RoyalBlue/

## Sheet: Up_miRNA_Pathway_TargetGene
Pathway_ID	Pathway_Name	Symbol	Gene_synonyms	Description	Population_mapped_id	Study_mapped_id	Enrichment	P_value	FDR
hsa04515	Cell adhesion molecules BR	MPZ	CHM|CMT1|CMT1B|CMT2I|CMT2J|CMT4E|CMTDI3|CMTDID|DSS|HMSNIB|MPP|P0	myelin protein zero	192	83	1.946	5.5098e-11	2.12127e-08
hsa04515	Cell adhesion molecules BR	MPZL1	MPZL1b|PZR|PZR1b|PZRa|PZRb	myelin protein zero like 1	192	83	1.946	5.5098e-11	2.12127e-08
hsa04515	Cell adhesion molecules BR	CD47	IAP|MER6|OA3	CD47 molecule	192	83	1.946	5.5098e-11	2.12127e-08
hsa04515	Cell adhesion molecules BR	NPTN	GP55|GP65|SDFR1|SDR1|np55|np65	neuroplastin	192	83	1.946	5.5098e-11	2.12127e-08
hsa04515	Cell adhesion molecules BR	SIRPG	CD172g|SIRP-B2|SIRPB2|SIRPgamma|bA77C3.1	signal regulatory protein gamma	192	83	1.946	5.5098e-11	2.12127e-08
hsa04515	Cell adhesion molecules BR	SIRPB1	CD172b|SIRP-BETA-1	signal regulatory protein beta 1	192	83	1.946	5.5098e-11	2.12127e-08
hsa04515	Cell adhesion molecules BR	CADM4	IGSF4C|NECL4|Necl-4|TSLL2|synCAM4	cell adhesion molecule 4	192	83	1.946	5.5098e-11	2.12127e-08
hsa04515	Cell adhesion molecules BR	LSAMP	IGLON3|LAMP	limbic system associated membrane protein	192	83	1.946	5.5098e-11	2.12127e-08
hsa04515	Cell adhesion molecules BR	OPCML	IGLON1|OBCAM|OPCM	opioid binding protein/cell adhesion molecule like	192	83	1.946	5.5098e-11	2.12127e-08
hsa04515	Cell adhesion molecules BR	MAG	GMA|S-MAG|SIGLEC-4A|SIGLEC4A|SPG75	myelin associated glycoprotein	192	83	1.946	5.5098e-11	2.12127e-08
hsa04515	Cell adhesion molecules BR	IGSF9B	-	immunoglobulin superfamily member 9B	192	83	1.946	5.5098e-11	2.12127e-08
hsa04515	Cell adhesion molecules BR	ROBO2	SAX3	roundabout guidance receptor 2	192	83	1.946	5.5098e-11	2.12127e-08
hsa04515	Cell adhesion molecules BR	ROBO4	ECSM4|MRB	roundabout guidance receptor 4	192	83	1.946	5.5098e-11	2.12127e-08
hsa04515	Cell adhesion molecules BR	CNTN1	F3|GP135|MYPCN	contactin 1	192	83	1.946	5.5098e-11	2.12127e-08
hsa04515	Cell adhesion molecules BR	CNTN4	AXCAM|BIG-2	contactin 4	192	83	1.946	5.5098e-11	2.12127e-08
hsa04515	Cell adhesion molecules BR	IGDCC4	DDM36|NOPE	immunoglobulin superfamily DCC subclass member 4	192	83	1.946	5.5098e-11	2.12127e-08
hsa04515	Cell adhesion molecules BR	DSCAML1	DSCAM2	DS cell adhesion molecule like 1	192	83	1.946	5.5098e-11	2.12127e-08
hsa04515	Cell adhesion molecules BR	SDK1	-	sidekick cell adhesion molecule 1	192	83	1.946	5.5098e-11	2.12127e-08
hsa04515	Cell adhesion molecules BR	ITGA2	BR|CD49B|GPIa|HPA-5|VLA-2|VLAA2	integrin subunit alpha 2	192	83	1.946	5.5098e-11	2.12127e-08
hsa04515	Cell adhesion molecules BR	ITGA3	CD49C|FRP-2|GAP-B3|GAPB3|ILNEB|MSK18|VCA-2|VL3A|VLA3a	integrin subunit alpha 3	192	83	1.946	5.5098e-11	2.12127e-08
hsa04515	Cell adhesion molecules BR	ITGAL	CD11A|LFA-1|LFA1A	integrin subunit alpha L	192	83	1.946	5.5098e-11	2.12127e-08
hsa04515	Cell adhesion molecules BR	ITGB8	-	integrin subunit beta 8	192	83	1.946	5.5098e-11	2.12127e-08
hsa04515	Cell adhesion molecules BR	CDH4	CAD4|R-CAD|RCAD	cadherin 4	192	83	1.946	5.5098e-11	2.12127e-08
hsa04515	Cell adhesion molecules BR	CDH6	CAD6|KCAD	cadherin 6	192	83	1.946	5.5098e-11	2.12127e-08
hsa04515	Cell adhesion molecules BR	CDH8	Nbla04261	cadherin 8	192	83	1.946	5.5098e-11	2.12127e-08
hsa04515	Cell adhesion molecules BR	CDH15	CDH14|CDH3|CDHM|MCAD|MRD3	cadherin 15	192	83	1.946	5.5098e-11	2.12127e-08
hsa04515	Cell adhesion molecules BR	CDH22	C20orf25|dJ998H6.1	cadherin 22	192	83	1.946	5.5098e-11	2.12127e-08
hsa04515	Cell adhesion molecules BR	CDH26	VR20	cadherin 26	192	83	1.946	5.5098e-11	2.12127e-08
hsa04515	Cell adhesion molecules BR	DSC3	CDHF3|DSC|DSC1|DSC2|DSC4|HT-CP	desmocollin 3	192	83	1.946	5.5098e-11	2.12127e-08
hsa04515	Cell adhesion molecules BR	CELSR1	ADGRC1|CDHF9|FMI2|HFMI2|ME2	cadherin EGF LAG seven-pass G-type receptor 1	192	83	1.946	5.5098e-11	2.12127e-08
hsa04515	Cell adhesion molecules BR	CELSR3	ADGRC3|CDHF11|EGFL1|FMI1|HFMI1|MEGF2|RESDA1	cadherin EGF LAG seven-pass G-type receptor 3	192	83	1.946	5.5098e-11	2.12127e-08
hsa04515	Cell adhesion molecules BR	PCDHA1	PCDH-ALPHA1	protocadherin alpha 1	192	83	1.946	5.5098e-11	2.12127e-08
hsa04515	Cell adhesion molecules BR	PCDHAC1	PCDH-ALPHA-C1	protocadherin alpha subfamily C, 1	192	83	1.946	5.5098e-11	2.12127e-08
hsa04515	Cell adhesion molecules BR	PCDHA6	CNR2|CNRN2|CNRS2|CRNR2|PCDH-ALPHA6	protocadherin alpha 6	192	83	1.946	5.5098e-11	2.12127e-08
hsa04515	Cell adhesion molecules BR	PCDHAC2	PCDH-ALPHA-C2	protocadherin alpha subfamily C, 2	192	83	1.946	5.5098e-11	2.12127e-08
hsa04515	Cell adhesion molecules BR	PCDHA13	CNR5|CNRN5|CNRS5|CRNR5|PCDH-ALPHA13	protocadherin alpha 13	192	83	1.946	5.5098e-11	2.12127e-08
hsa04515	Cell adhesion molecules BR	PCDHA12	PCDH-ALPHA12	protocadherin alpha 12	192	83	1.946	5.5098e-11	2.12127e-08
hsa04515	Cell adhesion molecules BR	PCDHA11	CNR7|CNRN7|CNRS7|CRNR7|PCDH-ALPHA11	protocadherin alpha 11	192	83	1.946	5.5098e-11	2.12127e-08
hsa04515	Cell adhesion molecules BR	PCDHA10	CNR8|CNRN8|CNRS8|CRNR8|PCDH-ALPHA10	protocadherin alpha 10	192	83	1.946	5.5098e-11	2.12127e-08
hsa04515	Cell adhesion molecules BR	PCDHA8	PCDH-ALPHA8	protocadherin alpha 8	192	83	1.946	5.5098e-11	2.12127e-08
hsa04515	Cell adhesion molecules BR	PCDHA7	CNR4|CNRN4|CNRS4|CRNR4|PCDH-ALPHA7	protocadherin alpha 7	192	83	1.946	5.5098e-11	2.12127e-08
hsa04515	Cell adhesion molecules BR	PCDHA3	PCDH-ALPHA3	protocadherin alpha 3	192	83	1.946	5.5098e-11	2.12127e-08
hsa04515	Cell adhesion molecules BR	PCDHA9	PCDH-ALPHA9	protocadherin alpha 9	192	83	1.946	5.5098e-11	2.12127e-08
hsa04515	Cell adhesion molecules BR	PCDHA5	CNR6|CNRN6|CNRS6|CRNR6|PCDH-ALPHA5	protocadherin alpha 5	192	83	1.946	5.5098e-11	2.12127e-08
hsa04515	Cell adhesion molecules BR	PCDHA4	CNR1|CNRN1|CRNR1|PCDH-ALPHA4	protocadherin alpha 4	192	83	1.946	5.5098e-11	2.12127e-08
hsa04515	Cell adhesion molecules BR	PCDHA2	PCDH-ALPHA2	protocadherin alpha 2	192	83	1.946	5.5098e-11	2.12127e-08
hsa04515	Cell adhesion molecules BR	PCDHB5	PCDH-BETA5	protocadherin beta 5	192	83	1.946	5.5098e-11	2.12127e-08
hsa04515	Cell adhesion molecules BR	PCDHB15	PCDH-BETA15	protocadherin beta 15	192	83	1.946	5.5098e-11	2.12127e-08
hsa04515	Cell adhesion molecules BR	PCDHB11	ME2|PCDH-BETA11	protocadherin beta 11	192	83	1.946	5.5098e-11	2.12127e-08
hsa04515	Cell adhesion molecules BR	PCDHB6	PCDH-BETA6	protocadherin beta 6	192	83	1.946	5.5098e-11	2.12127e-08
hsa04515	Cell adhesion molecules BR	PCDHB2	PCDH-BETA2	protocadherin beta 2	192	83	1.946	5.5098e-11	2.12127e-08
hsa04515	Cell adhesion molecules BR	PCDHGA5	CDH-GAMMA-A5|ME3|PCDH-GAMMA-A5	protocadherin gamma subfamily A, 5	192	83	1.946	5.5098e-11	2.12127e-08
hsa04515	Cell adhesion molecules BR	PCDHGA12	CDH21|FIB3|PCDH-GAMMA-A12	protocadherin gamma subfamily A, 12	192	83	1.946	5.5098e-11	2.12127e-08
hsa04515	Cell adhesion molecules BR	PCDHGA11	PCDH-GAMMA-A11	protocadherin gamma subfamily A, 11	192	83	1.946	5.5098e-11	2.12127e-08
hsa04515	Cell adhesion molecules BR	PCDHGA10	PCDH-GAMMA-A10	protocadherin gamma subfamily A, 10	192	83	1.946	5.5098e-11	2.12127e-08
hsa04515	Cell adhesion molecules BR	PCDHGA9	PCDH-GAMMA-A9	protocadherin gamma subfamily A, 9	192	83	1.946	5.5098e-11	2.12127e-08
hsa04515	Cell adhesion molecules BR	PCDHGA7	PCDH-GAMMA-A7	protocadherin gamma subfamily A, 7	192	83	1.946	5.5098e-11	2.12127e-08
hsa04515	Cell adhesion molecules BR	PCDHGA6	PCDH-GAMMA-A6	protocadherin gamma subfamily A, 6	192	83	1.946	5.5098e-11	2.12127e-08
hsa04515	Cell adhesion molecules BR	PCDHGA4	PCDH-GAMMA-A4	protocadherin gamma subfamily A, 4	192	83	1.946	5.5098e-11	2.12127e-08
hsa04515	Cell adhesion molecules BR	PCDHGA2	PCDH-GAMMA-A2	protocadherin gamma subfamily A, 2	192	83	1.946	5.5098e-11	2.12127e-08
hsa04515	Cell adhesion molecules BR	PCDHGA1	PCDH-GAMMA-A1	protocadherin gamma subfamily A, 1	192	83	1.946	5.5098e-11	2.12127e-08
hsa04515	Cell adhesion molecules BR	PCDHGA8	PCDH-GAMMA-A8	protocadherin gamma subfamily A, 8	192	83	1.946	5.5098e-11	2.12127e-08
hsa04515	Cell adhesion molecules BR	PCDHGA3	PCDH-GAMMA-A3	protocadherin gamma subfamily A, 3	192	83	1.946	5.5098e-11	2.12127e-08
hsa04515	Cell adhesion molecules BR	PCDHGB2	PCDH-GAMMA-B2	protocadherin gamma subfamily B, 2	192	83	1.946	5.5098e-11	2.12127e-08
hsa04515	Cell adhesion molecules BR	PCDHGB4	CDH20|FIB2|PCDH-GAMMA-B4	protocadherin gamma subfamily B, 4	192	83	1.946	5.5098e-11	2.12127e-08
hsa04515	Cell adhesion molecules BR	PCDHGB7	ME6|PCDH-GAMMA-B7	protocadherin gamma subfamily B, 7	192	83	1.946	5.5098e-11	2.12127e-08
hsa04515	Cell adhesion molecules BR	PCDHGB6	PCDH-GAMMA-B6	protocadherin gamma subfamily B, 6	192	83	1.946	5.5098e-11	2.12127e-08
hsa04515	Cell adhesion molecules BR	PCDHGB3	PCDH-GAMMA-B3	protocadherin gamma subfamily B, 3	192	83	1.946	5.5098e-11	2.12127e-08
hsa04515	Cell adhesion molecules BR	PCDHGB1	PCDH-GAMMA-B1	protocadherin gamma subfamily B, 1	192	83	1.946	5.5098e-11	2.12127e-08
hsa04515	Cell adhesion molecules BR	PCDHGC4	PCDH-GAMMA-C4	protocadherin gamma subfamily C, 4	192	83	1.946	5.5098e-11	2.12127e-08
hsa04515	Cell adhesion molecules BR	PCDHGC3	PC43|PCDH-GAMMA-C3|PCDH2	protocadherin gamma subfamily C, 3	192	83	1.946	5.5098e-11	2.12127e-08
hsa04515	Cell adhesion molecules BR	PCDHGC5	PCDH-GAMMA-C5	protocadherin gamma subfamily C, 5	192	83	1.946	5.5098e-11	2.12127e-08
hsa04515	Cell adhesion molecules BR	PCDH1	PC42|PCDH42	protocadherin 1	192	83	1.946	5.5098e-11	2.12127e-08
hsa04515	Cell adhesion molecules BR	PCDH7	BH-Pcdh|BHPCDH|PPP1R120	protocadherin 7	192	83	1.946	5.5098e-11	2.12127e-08
hsa04515	Cell adhesion molecules BR	PCDH17	PCDH68|PCH68	protocadherin 17	192	83	1.946	5.5098e-11	2.12127e-08
hsa04515	Cell adhesion molecules BR	PCDH15	CDHR15|DFNB23|USH1F	protocadherin related 15	192	83	1.946	5.5098e-11	2.12127e-08
hsa04515	Cell adhesion molecules BR	CDHR5	MU-PCDH|MUCDHL|MUPCDH	cadherin related family member 5	192	83	1.946	5.5098e-11	2.12127e-08
hsa04515	Cell adhesion molecules BR	FAT3	CDHF15|CDHR10|hFat3	FAT atypical cadherin 3	192	83	1.946	5.5098e-11	2.12127e-08
hsa04515	Cell adhesion molecules BR	FAT2	CDHF8|CDHR9|HFAT2|MEGF1	FAT atypical cadherin 2	192	83	1.946	5.5098e-11	2.12127e-08
hsa04515	Cell adhesion molecules BR	FAT4	CDHF14|CDHR11|FAT-J|FATJ|HKLLS2|NBLA00548|VMLDS2	FAT atypical cadherin 4	192	83	1.946	5.5098e-11	2.12127e-08
hsa04515	Cell adhesion molecules BR	CLSTN2	ALC-GAMMA|CDHR13|CS2|CSTN2|alcagamma	calsyntenin 2	192	83	1.946	5.5098e-11	2.12127e-08
hsa04515	Cell adhesion molecules BR	CLSTN3	CDHR14|CSTN3|alcbeta	calsyntenin 3	192	83	1.946	5.5098e-11	2.12127e-08
hsa04515	Cell adhesion molecules BR	SELL	CD62L|LAM1|LECAM1|LEU8|LNHR|LSEL|LYAM1|PLNHR|TQ1	selectin L	192	83	1.946	5.5098e-11	2.12127e-08
hsa04131	Membrane trafficking BR	SYT2	CMS7|MYSPC|SytII	synaptotagmin 2	1537	435	1.274	2.22557e-09	4.28423e-07
hsa04131	Membrane trafficking BR	SYT7	IPCA-7|IPCA7|PCANAP7|SYT-VII|SYTVII	synaptotagmin 7	1537	435	1.274	2.22557e-09	4.28423e-07
hsa04131	Membrane trafficking BR	SYT9	-	synaptotagmin 9	1537	435	1.274	2.22557e-09	4.28423e-07
hsa04131	Membrane trafficking BR	SYT11	SYT12|sytXI	synaptotagmin 11	1537	435	1.274	2.22557e-09	4.28423e-07
hsa04131	Membrane trafficking BR	SYTL4	SLP4	synaptotagmin like 4	1537	435	1.274	2.22557e-09	4.28423e-07
hsa04131	Membrane trafficking BR	CRISP1	AEGL1|ARP|CRISP-1|HEL-S-57|HSCRISP1D|HSCRISP1G|HUMARP	cysteine rich secretory protein 1	1537	435	1.274	2.22557e-09	4.28423e-07
hsa04131	Membrane trafficking BR	PDPK1	PDK1|PDPK2|PDPK2P|PRO0461	3-phosphoinositide dependent protein kinase 1	1537	435	1.274	2.22557e-09	4.28423e-07
hsa04131	Membrane trafficking BR	RIMS2	OBOE|RAB3IP3|RIM2	regulating synaptic membrane exocytosis 2	1537	435	1.274	2.22557e-09	4.28423e-07
hsa04131	Membrane trafficking BR	RIMS3	NIM3|RIM3	regulating synaptic membrane exocytosis 3	1537	435	1.274	2.22557e-09	4.28423e-07
hsa04131	Membrane trafficking BR	RIMS4	C20orf190|RIM 4|RIM-4|RIM4|RIM4-gamma|RIM4gamma	regulating synaptic membrane exocytosis 4	1537	435	1.274	2.22557e-09	4.28423e-07
hsa04131	Membrane trafficking BR	SDC1	CD138|SDC|SYND1|syndecan	syndecan 1	1537	435	1.274	2.22557e-09	4.28423e-07
hsa04131	Membrane trafficking BR	PLCD3	PLC-delta-3	phospholipase C delta 3	1537	435	1.274	2.22557e-09	4.28423e-07
hsa04131	Membrane trafficking BR	PLCE1	NPHS3|PLCE|PPLC	phospholipase C epsilon 1	1537	435	1.274	2.22557e-09	4.28423e-07
hsa04131	Membrane trafficking BR	PLCG1	NCKAP3|PLC-II|PLC1|PLC148|PLCgamma1	phospholipase C gamma 1	1537	435	1.274	2.22557e-09	4.28423e-07
hsa04131	Membrane trafficking BR	PLCH2	PLC-L4|PLC-eta2|PLCL4|PLCeta2	phospholipase C eta 2	1537	435	1.274	2.22557e-09	4.28423e-07
hsa04131	Membrane trafficking BR	CDK5R1	CDK5P35|CDK5R|NCK5A|p23|p25|p35|p35nck5a	cyclin dependent kinase 5 regulatory subunit 1	1537	435	1.274	2.22557e-09	4.28423e-07
hsa04131	Membrane trafficking BR	CDK5R2	NCK5AI|P39|p39nck5ai	cyclin dependent kinase 5 regulatory subunit 2	1537	435	1.274	2.22557e-09	4.28423e-07
hsa04131	Membrane trafficking BR	PIP5K1C	LCCS3|PIP5K-GAMMA|PIP5K1-gamma|PIP5Kgamma	phosphatidylinositol-4-phosphate 5-kinase type 1 gamma	1537	435	1.274	2.22557e-09	4.28423e-07
hsa04131	Membrane trafficking BR	PIP5K1A	-	phosphatidylinositol-4-phosphate 5-kinase type 1 alpha	1537	435	1.274	2.22557e-09	4.28423e-07
hsa04131	Membrane trafficking BR	YES1	HsT441|P61-YES|Yes|c-yes	YES proto-oncogene 1, Src family tyrosine kinase	1537	435	1.274	2.22557e-09	4.28423e-07
hsa04131	Membrane trafficking BR	LYN	JTK8|p53Lyn|p56Lyn	LYN proto-oncogene, Src family tyrosine kinase	1537	435	1.274	2.22557e-09	4.28423e-07
hsa04131	Membrane trafficking BR	CASKIN1	ANKS5A	CASK interacting protein 1	1537	435	1.274	2.22557e-09	4.28423e-07
hsa04131	Membrane trafficking BR	BRSK2	C11orf7|PEN11B|SAD1|SADA|STK29	BR serine/threonine kinase 2	1537	435	1.274	2.22557e-09	4.28423e-07
hsa04131	Membrane trafficking BR	STK24	HEL-S-95|MST3|MST3B|STE20|STK3	serine/threonine kinase 24	1537	435	1.274	2.22557e-09	4.28423e-07
hsa04131	Membrane trafficking BR	STK25	SOK1|YSK1	serine/threonine kinase 25	1537	435	1.274	2.22557e-09	4.28423e-07
hsa04131	Membrane trafficking BR	NME6	IPIA-ALPHA|NDK 6|NM23-H6	NME/NM23 nucleoside diphosphate kinase 6	1537	435	1.274	2.22557e-09	4.28423e-07
hsa04131	Membrane trafficking BR	APBA1	D9S411E|LIN10|MINT1|X11|X11A|X11ALPHA	amyloid beta precursor protein binding family A member 1	1537	435	1.274	2.22557e-09	4.28423e-07
hsa04131	Membrane trafficking BR	HAP1	HAP2|HIP5|HLP|hHLP1	huntingtin associated protein 1	1537	435	1.274	2.22557e-09	4.28423e-07
hsa04131	Membrane trafficking BR	NCS1	FLUP|FREQ	neuronal calcium sensor 1	1537	435	1.274	2.22557e-09	4.28423e-07
hsa04131	Membrane trafficking BR	NRXN1	Hs.22998|PTHSL2|SCZD17	neurexin 1	1537	435	1.274	2.22557e-09	4.28423e-07
hsa04131	Membrane trafficking BR	NLGN2	-	neuroligin 2	1537	435	1.274	2.22557e-09	4.28423e-07
hsa04131	Membrane trafficking BR	PCLO	ACZ|PCH3	piccolo presynaptic cytomatrix protein	1537	435	1.274	2.22557e-09	4.28423e-07
hsa04131	Membrane trafficking BR	TRIM9	RNF91|SPRING	tripartite motif containing 9	1537	435	1.274	2.22557e-09	4.28423e-07
hsa04131	Membrane trafficking BR	TRIM67	TNL	tripartite motif containing 67	1537	435	1.274	2.22557e-09	4.28423e-07
hsa04131	Membrane trafficking BR	CABP5	CABP3	calcium binding protein 5	1537	435	1.274	2.22557e-09	4.28423e-07
hsa04131	Membrane trafficking BR	PNKD	BRP17|DYT8|FKSG19|FPD1|KIPP1184|MR-1|MR1|PDC|PKND1|TAHCCP2	PNKD metallo-beta-lactamase domain containing	1537	435	1.274	2.22557e-09	4.28423e-07
hsa04131	Membrane trafficking BR	RAB3D	D2-2|GOV|RAB16|RAD3D	RAB3D, member RAS oncogene family	1537	435	1.274	2.22557e-09	4.28423e-07
hsa04131	Membrane trafficking BR	RAB3IP	RABIN3|RABIN8	RAB3A interacting protein	1537	435	1.274	2.22557e-09	4.28423e-07
hsa04131	Membrane trafficking BR	RAB3IL1	GRAB	RAB3A interacting protein like 1	1537	435	1.274	2.22557e-09	4.28423e-07
hsa04131	Membrane trafficking BR	RAB3GAP1	P130|RAB3GAP|RAB3GAP130|WARBM1	RAB3 GTPase activating protein catalytic subunit 1	1537	435	1.274	2.22557e-09	4.28423e-07
hsa04131	Membrane trafficking BR	RPH3A	-	rabphilin 3A	1537	435	1.274	2.22557e-09	4.28423e-07
hsa04131	Membrane trafficking BR	ACTN4	ACTININ-4|FSGS|FSGS1	actinin alpha 4	1537	435	1.274	2.22557e-09	4.28423e-07
hsa04131	Membrane trafficking BR	CALM3	HEL-S-72|PHKD|PHKD3	calmodulin 3	1537	435	1.274	2.22557e-09	4.28423e-07
hsa04131	Membrane trafficking BR	SYN1	SYN1a|SYN1b|SYNI	synapsin I	1537	435	1.274	2.22557e-09	4.28423e-07
hsa04131	Membrane trafficking BR	STXBP1	MUNC18-1|NSEC1|P67|RBSEC1|UNC18	syntaxin binding protein 1	1537	435	1.274	2.22557e-09	4.28423e-07
hsa04131	Membrane trafficking BR	STXBP5L	LLGL4	syntaxin binding protein 5L	1537	435	1.274	2.22557e-09	4.28423e-07
hsa04131	Membrane trafficking BR	SNAP29	CEDNIK|SNAP-29	synaptosome associated protein 29	1537	435	1.274	2.22557e-09	4.28423e-07
hsa04131	Membrane trafficking BR	RABIF	MSS4|RASGFR3|RASGRF3	RAB interacting factor	1537	435	1.274	2.22557e-09	4.28423e-07
hsa04131	Membrane trafficking BR	ZWINT	HZwint-1|KNTC2AP|SIP30|ZWINT1	ZW10 interacting kinetochore protein	1537	435	1.274	2.22557e-09	4.28423e-07
hsa04131	Membrane trafficking BR	OCRL	INPP5F|LOCR|NPHL2|OCRL-1|OCRL1	OCRL inositol polyphosphate-5-phosphatase	1537	435	1.274	2.22557e-09	4.28423e-07
hsa04131	Membrane trafficking BR	TBC1D1	TBC|TBC1	TBC1 domain family member 1	1537	435	1.274	2.22557e-09	4.28423e-07
hsa04131	Membrane trafficking BR	GRTP1	TBC1D6	growth hormone regulated TBC protein 1	1537	435	1.274	2.22557e-09	4.28423e-07
hsa04131	Membrane trafficking BR	TBC1D9B	GRAMD9B	TBC1 domain family member 9B	1537	435	1.274	2.22557e-09	4.28423e-07
hsa04131	Membrane trafficking BR	TBC1D10B	EPI64B|FP2461	TBC1 domain family member 10B	1537	435	1.274	2.22557e-09	4.28423e-07
hsa04131	Membrane trafficking BR	TBC1D30	-	TBC1 domain family member 30	1537	435	1.274	2.22557e-09	4.28423e-07
hsa04131	Membrane trafficking BR	OPTN	ALS12|FIP2|GLC1E|HIP7|HYPL|NRP|TFIIIA-INTP	optineurin	1537	435	1.274	2.22557e-09	4.28423e-07
hsa04131	Membrane trafficking BR	MICAL3	MICAL-3	microtubule associated monooxygenase, calponin and LIM domain containing 3	1537	435	1.274	2.22557e-09	4.28423e-07
hsa04131	Membrane trafficking BR	PEX5L	PEX5R|PEX5RP|PXR2|PXR2B|TRIP8b	peroxisomal biogenesis factor 5 like	1537	435	1.274	2.22557e-09	4.28423e-07
hsa04131	Membrane trafficking BR	LLGL1	DLG4|HUGL|HUGL-1|HUGL1|LLGL|Lgl1|Mgl1	LLGL scribble cell polarity complex component 1	1537	435	1.274	2.22557e-09	4.28423e-07
hsa04131	Membrane trafficking BR	CHML	REP2	CHM like Rab escort protein	1537	435	1.274	2.22557e-09	4.28423e-07
hsa04131	Membrane trafficking BR	EXPH5	SLAC2-B|SLAC2B	exophilin 5	1537	435	1.274	2.22557e-09	4.28423e-07
hsa04131	Membrane trafficking BR	CDC42	CDC42Hs|G25K|TKS	cell division cycle 42	1537	435	1.274	2.22557e-09	4.28423e-07
hsa04131	Membrane trafficking BR	RHOF	ARHF|RIF	ras homolog family member F, filopodia associated	1537	435	1.274	2.22557e-09	4.28423e-07
hsa04131	Membrane trafficking BR	RHOJ	ARHJ|RASL7B|TC10B|TCL	ras homolog family member J	1537	435	1.274	2.22557e-09	4.28423e-07
hsa04131	Membrane trafficking BR	EXOC4	SEC8|SEC8L1|Sec8p	exocyst complex component 4	1537	435	1.274	2.22557e-09	4.28423e-07
hsa04131	Membrane trafficking BR	EXOC6	EXOC6A|SEC15|SEC15L|SEC15L1|SEC15L3|Sec15p	exocyst complex component 6	1537	435	1.274	2.22557e-09	4.28423e-07
hsa04131	Membrane trafficking BR	EXOC8	EXO84|Exo84p|SEC84	exocyst complex component 8	1537	435	1.274	2.22557e-09	4.28423e-07
hsa04131	Membrane trafficking BR	RALB	-	RAS like proto-oncogene B	1537	435	1.274	2.22557e-09	4.28423e-07
hsa04131	Membrane trafficking BR	ERC1	Cast2|ELKS|ERC-1|RAB6IP2	ELKS/RAB6-interacting/CAST family member 1	1537	435	1.274	2.22557e-09	4.28423e-07
hsa04131	Membrane trafficking BR	ERC2	CAST|CAST1|ELKSL|SPBC110|Spc110	ELKS/RAB6-interacting/CAST family member 2	1537	435	1.274	2.22557e-09	4.28423e-07
hsa04131	Membrane trafficking BR	PLEK	P47	pleckstrin	1537	435	1.274	2.22557e-09	4.28423e-07
hsa04131	Membrane trafficking BR	SCAMP2	-	secretory carrier membrane protein 2	1537	435	1.274	2.22557e-09	4.28423e-07
hsa04131	Membrane trafficking BR	SCAMP4	SCAMP-4	secretory carrier membrane protein 4	1537	435	1.274	2.22557e-09	4.28423e-07
hsa04131	Membrane trafficking BR	SCAMP5	-	secretory carrier membrane protein 5	1537	435	1.274	2.22557e-09	4.28423e-07
hsa04131	Membrane trafficking BR	STEAP3	AHMIO2|STMP3|TSAP6|dudlin-2|dudulin-2|pHyde	STEAP3 metalloreductase	1537	435	1.274	2.22557e-09	4.28423e-07
hsa04131	Membrane trafficking BR	TRIM72	MG53	tripartite motif containing 72	1537	435	1.274	2.22557e-09	4.28423e-07
hsa04131	Membrane trafficking BR	STX1B	GEFSP9|STX1B1|STX1B2	syntaxin 1B	1537	435	1.274	2.22557e-09	4.28423e-07
hsa04131	Membrane trafficking BR	TSNARE1	-	t-SNARE domain containing 1	1537	435	1.274	2.22557e-09	4.28423e-07
hsa04131	Membrane trafficking BR	VTI1B	VTI1|VTI1-LIKE|VTI1L|VTI2|v-SNARE|vti1-rp1	vesicle transport through interaction with t-SNAREs 1B	1537	435	1.274	2.22557e-09	4.28423e-07
hsa04131	Membrane trafficking BR	VTI1A	MMDS3|MVti1|VTI1RP2|Vti1-rp2	vesicle transport through interaction with t-SNAREs 1A	1537	435	1.274	2.22557e-09	4.28423e-07
hsa04131	Membrane trafficking BR	GOSR1	GOLIM2|GOS-28|GOS28|GOS28/P28|GS28|P28	golgi SNAP receptor complex member 1	1537	435	1.274	2.22557e-09	4.28423e-07
hsa04131	Membrane trafficking BR	GOSR2	Bos1|EPM6|GS27	golgi SNAP receptor complex member 2	1537	435	1.274	2.22557e-09	4.28423e-07
hsa04131	Membrane trafficking BR	STX6	-	syntaxin 6	1537	435	1.274	2.22557e-09	4.28423e-07
hsa04131	Membrane trafficking BR	BET1L	BET1L1|GOLIM3|GS15|HSPC197	Bet1 golgi vesicular membrane trafficking protein like	1537	435	1.274	2.22557e-09	4.28423e-07
hsa04131	Membrane trafficking BR	SNAP23	HsT17016|SNAP-23|SNAP23A|SNAP23B	synaptosome associated protein 23	1537	435	1.274	2.22557e-09	4.28423e-07
hsa04131	Membrane trafficking BR	SNAP25	CMS18|RIC-4|RIC4|SEC9|SNAP|SNAP-25|bA416N4.2|dJ1068F16.2	synaptosome associated protein 25	1537	435	1.274	2.22557e-09	4.28423e-07
hsa04131	Membrane trafficking BR	SNAP47	C1orf142|ESFI5812|HEL-S-290|HEL170|SNAP-47|SVAP1	synaptosome associated protein 47	1537	435	1.274	2.22557e-09	4.28423e-07
hsa04131	Membrane trafficking BR	VAMP2	SYB2|VAMP-2	vesicle associated membrane protein 2	1537	435	1.274	2.22557e-09	4.28423e-07
hsa04131	Membrane trafficking BR	VAMP8	EDB|VAMP-8	vesicle associated membrane protein 8	1537	435	1.274	2.22557e-09	4.28423e-07
hsa04131	Membrane trafficking BR	SEC22C	SEC22L3	SEC22 homolog C, vesicle trafficking protein	1537	435	1.274	2.22557e-09	4.28423e-07
hsa04131	Membrane trafficking BR	UNC13D	FHL3|HLH3|HPLH3|Munc13-4	unc-13 homolog D	1537	435	1.274	2.22557e-09	4.28423e-07
hsa04131	Membrane trafficking BR	CPLX1	CPX-I|CPX1	complexin 1	1537	435	1.274	2.22557e-09	4.28423e-07
hsa04131	Membrane trafficking BR	CPLX2	921-L|CPX-2|CPX2|Hfb1	complexin 2	1537	435	1.274	2.22557e-09	4.28423e-07
hsa04131	Membrane trafficking BR	ZDHHC20	4933421L13Rik|DHHC-20	zinc finger DHHC-type palmitoyltransferase 20	1537	435	1.274	2.22557e-09	4.28423e-07
hsa04131	Membrane trafficking BR	ZDHHC2	DHHC2|ZNF372	zinc finger DHHC-type palmitoyltransferase 2	1537	435	1.274	2.22557e-09	4.28423e-07
hsa04131	Membrane trafficking BR	ZDHHC3	DHHC-3|GODZ|ZNF373	zinc finger DHHC-type palmitoyltransferase 3	1537	435	1.274	2.22557e-09	4.28423e-07
hsa04131	Membrane trafficking BR	PLEKHM1	AP162|B2|OPTB6	pleckstrin homology and RUN domain containing M1	1537	435	1.274	2.22557e-09	4.28423e-07
hsa04131	Membrane trafficking BR	TOR1A	DQ2|DYT1	torsin family 1 member A	1537	435	1.274	2.22557e-09	4.28423e-07
hsa04131	Membrane trafficking BR	TOR1B	DQ1	torsin family 1 member B	1537	435	1.274	2.22557e-09	4.28423e-07
hsa04131	Membrane trafficking BR	RUSC1	NESCA	RUN and SH3 domain containing 1	1537	435	1.274	2.22557e-09	4.28423e-07
hsa04131	Membrane trafficking BR	CLTA	LCA	clathrin light chain A	1537	435	1.274	2.22557e-09	4.28423e-07
hsa04131	Membrane trafficking BR	DNM1	DNM|EIEE31	dynamin 1	1537	435	1.274	2.22557e-09	4.28423e-07
hsa04131	Membrane trafficking BR	DNM3	Dyna III	dynamin 3	1537	435	1.274	2.22557e-09	4.28423e-07
hsa04131	Membrane trafficking BR	AP2M1	AP50|CLAPM1|mu2	adaptor related protein complex 2 subunit mu 1	1537	435	1.274	2.22557e-09	4.28423e-07
hsa04131	Membrane trafficking BR	AP2S1	AP17|CLAPS2|FBH3|FBHOk|HHC3	adaptor related protein complex 2 subunit sigma 1	1537	435	1.274	2.22557e-09	4.28423e-07
hsa04131	Membrane trafficking BR	FCHO1	-	FCH and mu domain containing endocytic adaptor 1	1537	435	1.274	2.22557e-09	4.28423e-07
hsa04131	Membrane trafficking BR	EPS15L1	EPS15R	epidermal growth factor receptor pathway substrate 15 like 1	1537	435	1.274	2.22557e-09	4.28423e-07
hsa04131	Membrane trafficking BR	SH3KBP1	CD2BP3|CIN85|GIG10|HSB-1|HSB1|MIG18	SH3 domain containing kinase binding protein 1	1537	435	1.274	2.22557e-09	4.28423e-07
hsa04131	Membrane trafficking BR	ITSN2	PRO2015|SH3D1B|SH3P18|SWA|SWAP	intersectin 2	1537	435	1.274	2.22557e-09	4.28423e-07
hsa04131	Membrane trafficking BR	ITSN1	ITSN|SH3D1A|SH3P17	intersectin 1	1537	435	1.274	2.22557e-09	4.28423e-07
hsa04131	Membrane trafficking BR	SNX33	SH3PX3|SH3PXD3C|SNX30	sorting nexin 33	1537	435	1.274	2.22557e-09	4.28423e-07
hsa04131	Membrane trafficking BR	HSPA1B	HSP70-1B|HSP70-2|HSP70.2	heat shock protein family A (Hsp70) member 1B	1537	435	1.274	2.22557e-09	4.28423e-07
hsa04131	Membrane trafficking BR	HSPA6	HSP70B'	heat shock protein family A (Hsp70) member 6	1537	435	1.274	2.22557e-09	4.28423e-07
hsa04131	Membrane trafficking BR	LRP1	A2MR|APOER|APR|CD91|IGFBP3R|LRP|LRP1A|TGFBR5	LDL receptor related protein 1	1537	435	1.274	2.22557e-09	4.28423e-07
hsa04131	Membrane trafficking BR	LRP3	-	LDL receptor related protein 3	1537	435	1.274	2.22557e-09	4.28423e-07
hsa04131	Membrane trafficking BR	APBA2	D15S1518E|HsT16821|LIN-10|MGC:14091|MINT2|X11-BETA|X11L	amyloid beta precursor protein binding family A member 2	1537	435	1.274	2.22557e-09	4.28423e-07
hsa04131	Membrane trafficking BR	MAPK8IP2	IB-2|IB2|JIP2|PRKM8IPL	mitogen-activated protein kinase 8 interacting protein 2	1537	435	1.274	2.22557e-09	4.28423e-07
hsa04131	Membrane trafficking BR	GIPC1	C19orf3|GIPC|GLUT1CBP|Hs.6454|IIP-1|NIP|RGS19IP1|SEMCAP|SYNECTIIN|SYNECTIN|TIP-2	GIPC PDZ domain containing family member 1	1537	435	1.274	2.22557e-09	4.28423e-07
hsa04131	Membrane trafficking BR	GIPC2	SEMCAP-2|SEMCAP2	GIPC PDZ domain containing family member 2	1537	435	1.274	2.22557e-09	4.28423e-07
hsa04131	Membrane trafficking BR	ARRB1	ARB1|ARR1	arrestin beta 1	1537	435	1.274	2.22557e-09	4.28423e-07
hsa04131	Membrane trafficking BR	GRB10	GRB-IR|Grb-10|IRBP|MEG1|RSS	growth factor receptor bound protein 10	1537	435	1.274	2.22557e-09	4.28423e-07
hsa04131	Membrane trafficking BR	SYNJ1	INPP5G|PARK20	synaptojanin 1	1537	435	1.274	2.22557e-09	4.28423e-07
hsa04131	Membrane trafficking BR	SYNJ2	INPP5H	synaptojanin 2	1537	435	1.274	2.22557e-09	4.28423e-07
hsa04131	Membrane trafficking BR	AAK1	-	AP2 associated kinase 1	1537	435	1.274	2.22557e-09	4.28423e-07
hsa04131	Membrane trafficking BR	DYRK1A	DYRK|DYRK1|HP86|MNB|MNBH|MRD7	dual specificity tyrosine phosphorylation regulated kinase 1A	1537	435	1.274	2.22557e-09	4.28423e-07
hsa04131	Membrane trafficking BR	DYRK1B	AOMS3|MIRK	dual specificity tyrosine phosphorylation regulated kinase 1B	1537	435	1.274	2.22557e-09	4.28423e-07
hsa04131	Membrane trafficking BR	CBLB	Cbl-b|Nbla00127|RNF56	Cbl proto-oncogene B	1537	435	1.274	2.22557e-09	4.28423e-07
hsa04131	Membrane trafficking BR	ITCH	ADMFD|AIF4|AIP4|NAPP1	itchy E3 ubiquitin protein ligase	1537	435	1.274	2.22557e-09	4.28423e-07
hsa04131	Membrane trafficking BR	MDM2	ACTFS|HDMX|hdm2	MDM2 proto-oncogene	1537	435	1.274	2.22557e-09	4.28423e-07
hsa04131	Membrane trafficking BR	MYLIP	IDOL|MIR	myosin regulatory light chain interacting protein	1537	435	1.274	2.22557e-09	4.28423e-07
hsa04131	Membrane trafficking BR	HIP1	HIP-I|ILWEQ|SHON|SHONbeta|SHONgamma	huntingtin interacting protein 1	1537	435	1.274	2.22557e-09	4.28423e-07
hsa04131	Membrane trafficking BR	CANX	CNX|IP90|P90	calnexin	1537	435	1.274	2.22557e-09	4.28423e-07
hsa04131	Membrane trafficking BR	SH3GL2	CNSA2|EEN-B1|SH3D2A|SH3P4	SH3 domain containing GRB2 like 2, endophilin A1	1537	435	1.274	2.22557e-09	4.28423e-07
hsa04131	Membrane trafficking BR	SH3BP4	BOG25|TTP	SH3 domain binding protein 4	1537	435	1.274	2.22557e-09	4.28423e-07
hsa04131	Membrane trafficking BR	REPS2	POB1	RALBP1 associated Eps domain containing 2	1537	435	1.274	2.22557e-09	4.28423e-07
hsa04131	Membrane trafficking BR	ANKRD13B	-	ankyrin repeat domain 13B	1537	435	1.274	2.22557e-09	4.28423e-07
hsa04131	Membrane trafficking BR	WDFY2	PROF|WDF2|ZFYVE22	WD repeat and FYVE domain containing 2	1537	435	1.274	2.22557e-09	4.28423e-07
hsa04131	Membrane trafficking BR	SERINC4	-	serine incorporator 4	1537	435	1.274	2.22557e-09	4.28423e-07
hsa04131	Membrane trafficking BR	PRKCA	AAG6|PKC-alpha|PKCA|PRKACA	protein kinase C alpha	1537	435	1.274	2.22557e-09	4.28423e-07
hsa04131	Membrane trafficking BR	MLC1	LVM|MLC|VL	modulator of VRAC current 1	1537	435	1.274	2.22557e-09	4.28423e-07
hsa04131	Membrane trafficking BR	FLOT2	ECS-1|ECS1|ESA|ESA1|M17S1	flotillin 2	1537	435	1.274	2.22557e-09	4.28423e-07
hsa04131	Membrane trafficking BR	ARHGAP26	GRAF|GRAF1|OPHN1L|OPHN1L1	Rho GTPase activating protein 26	1537	435	1.274	2.22557e-09	4.28423e-07
hsa04131	Membrane trafficking BR	ARF6	-	ADP ribosylation factor 6	1537	435	1.274	2.22557e-09	4.28423e-07
hsa04131	Membrane trafficking BR	FCAR	CD89|CTB-61M7.2|FcalphaRI	Fc alpha receptor	1537	435	1.274	2.22557e-09	4.28423e-07
hsa04131	Membrane trafficking BR	C3	AHUS5|ARMD9|ASP|C3a|C3b|CPAMD1|HEL-S-62p	complement C3	1537	435	1.274	2.22557e-09	4.28423e-07
hsa04131	Membrane trafficking BR	MBL2	COLEC1|HSMBPC|MBL|MBL2D|MBP|MBP-C|MBP1|MBPD	mannose binding lectin 2	1537	435	1.274	2.22557e-09	4.28423e-07
hsa04131	Membrane trafficking BR	TLR4	ARMD10|CD284|TLR-4|TOLL	toll like receptor 4	1537	435	1.274	2.22557e-09	4.28423e-07
hsa04131	Membrane trafficking BR	TLR6	CD286	toll like receptor 6	1537	435	1.274	2.22557e-09	4.28423e-07
hsa04131	Membrane trafficking BR	MRC2	CD280|CLEC13E|ENDO180|UPARAP	mannose receptor C type 2	1537	435	1.274	2.22557e-09	4.28423e-07
hsa04131	Membrane trafficking BR	SCARB1	CD36L1|CLA-1|CLA1|HDLQTL6|SR-BI|SRB1	scavenger receptor class B member 1	1537	435	1.274	2.22557e-09	4.28423e-07
hsa04131	Membrane trafficking BR	SCARF1	SREC|SREC-I|SREC1	scavenger receptor class F member 1	1537	435	1.274	2.22557e-09	4.28423e-07
hsa04131	Membrane trafficking BR	MYO1F	-	myosin IF	1537	435	1.274	2.22557e-09	4.28423e-07
hsa04131	Membrane trafficking BR	MYO1A	BBMI|DFNA48|MIHC|MYHL	myosin IA	1537	435	1.274	2.22557e-09	4.28423e-07
hsa04131	Membrane trafficking BR	MYO1C	MMI-beta|MMIb|NMI|myr2	myosin IC	1537	435	1.274	2.22557e-09	4.28423e-07
hsa04131	Membrane trafficking BR	MYO1D	PPP1R108|myr4	myosin ID	1537	435	1.274	2.22557e-09	4.28423e-07
hsa04131	Membrane trafficking BR	MYO1E	FSGS6|HuncM-IC|MYO1C	myosin IE	1537	435	1.274	2.22557e-09	4.28423e-07
hsa04131	Membrane trafficking BR	GPNMB	HGFIN|NMB	glycoprotein nmb	1537	435	1.274	2.22557e-09	4.28423e-07
hsa04131	Membrane trafficking BR	KRAS	C-K-RAS|CFC2|K-RAS2A|K-RAS2B|K-RAS4A|K-RAS4B|KI-RAS|KRAS1|KRAS2|NS|NS3|RALD|RASK2		1537	435	1.274	2.22557e-09	4.28423e-07
hsa04131	Membrane trafficking BR	NRAS	ALPS4|CMNS|N-ras|NCMS|NRAS1|NS6	NRAS proto-oncogene, GTPase	1537	435	1.274	2.22557e-09	4.28423e-07
hsa04131	Membrane trafficking BR	PIK3C3	VPS34|Vps34|hVps34	phosphatidylinositol 3-kinase catalytic subunit type 3	1537	435	1.274	2.22557e-09	4.28423e-07
hsa04131	Membrane trafficking BR	SNX1	HsT17379|VPS5	sorting nexin 1	1537	435	1.274	2.22557e-09	4.28423e-07
hsa04131	Membrane trafficking BR	ARHGEF26	CSGEF|HMFN1864|SGEF	Rho guanine nucleotide exchange factor 26	1537	435	1.274	2.22557e-09	4.28423e-07
hsa04131	Membrane trafficking BR	CTBP2	-	C-terminal binding protein 2	1537	435	1.274	2.22557e-09	4.28423e-07
hsa04131	Membrane trafficking BR	SWAP70	HSPC321|SWAP-70	switching B cell complex subunit SWAP70	1537	435	1.274	2.22557e-09	4.28423e-07
hsa04131	Membrane trafficking BR	DEF6	IBP|SLAT|SWAP70L	DEF6 guanine nucleotide exchange factor	1537	435	1.274	2.22557e-09	4.28423e-07
hsa04131	Membrane trafficking BR	BIN3	-	bridging integrator 3	1537	435	1.274	2.22557e-09	4.28423e-07
hsa04131	Membrane trafficking BR	FNBP1	FBP17	formin binding protein 1	1537	435	1.274	2.22557e-09	4.28423e-07
hsa04131	Membrane trafficking BR	FNBP1L	C1orf39|TOCA1	formin binding protein 1 like	1537	435	1.274	2.22557e-09	4.28423e-07
hsa04131	Membrane trafficking BR	SRGAP1	ARHGAP13|NMTC2	SLIT-ROBO Rho GTPase activating protein 1	1537	435	1.274	2.22557e-09	4.28423e-07
hsa04131	Membrane trafficking BR	SRGAP3	ARHGAP14|MEGAP|SRGAP2|WRP	SLIT-ROBO Rho GTPase activating protein 3	1537	435	1.274	2.22557e-09	4.28423e-07
hsa04131	Membrane trafficking BR	ARHGAP4	C1|RGC1|RhoGAP4|SrGAP4|p115	Rho GTPase activating protein 4	1537	435	1.274	2.22557e-09	4.28423e-07
hsa04131	Membrane trafficking BR	GAS7	MLL/GAS7	growth arrest specific 7	1537	435	1.274	2.22557e-09	4.28423e-07
hsa04131	Membrane trafficking BR	BAIAP2L1	IRTKS	BAR/IMD domain containing adaptor protein 2 like 1	1537	435	1.274	2.22557e-09	4.28423e-07
hsa04131	Membrane trafficking BR	RAB5B	-	RAB5B, member RAS oncogene family	1537	435	1.274	2.22557e-09	4.28423e-07
hsa04131	Membrane trafficking BR	ANKFY1	ANKHZN|BTBD23|ZFYVE14	ankyrin repeat and FYVE domain containing 1	1537	435	1.274	2.22557e-09	4.28423e-07
hsa04131	Membrane trafficking BR	RABEP1	RAB5EP|RABPT5	rabaptin, RAB GTPase binding effector protein 1	1537	435	1.274	2.22557e-09	4.28423e-07
hsa04131	Membrane trafficking BR	VPS45	H1|H1VPS45|SCN5|VPS45A|VPS45B|VPS54A|VSP45|VSP45A	vacuolar protein sorting 45 homolog	1537	435	1.274	2.22557e-09	4.28423e-07
hsa04131	Membrane trafficking BR	APPL1	APPL|DIP13alpha|MODY14	adaptor protein, phosphotyrosine interacting with PH domain and leucine zipper 1	1537	435	1.274	2.22557e-09	4.28423e-07
hsa04131	Membrane trafficking BR	HTT	HD|IT15	huntingtin	1537	435	1.274	2.22557e-09	4.28423e-07
hsa04131	Membrane trafficking BR	ZDHHC11	ZNF399	zinc finger DHHC-type containing 11	1537	435	1.274	2.22557e-09	4.28423e-07
hsa04131	Membrane trafficking BR	ACAP3	CENTB5	ArfGAP with coiled-coil, ankyrin repeat and PH domains 3	1537	435	1.274	2.22557e-09	4.28423e-07
hsa04131	Membrane trafficking BR	ARAP1	CENTD2	ArfGAP with RhoGAP domain, ankyrin repeat and PH domain 1	1537	435	1.274	2.22557e-09	4.28423e-07
hsa04131	Membrane trafficking BR	GIT1	-	GIT ArfGAP 1	1537	435	1.274	2.22557e-09	4.28423e-07
hsa04131	Membrane trafficking BR	PSD4	EFA6B|TIC	pleckstrin and Sec7 domain containing 4	1537	435	1.274	2.22557e-09	4.28423e-07
hsa04131	Membrane trafficking BR	IQSEC2	BRAG1|MRX1	IQ motif and Sec7 domain ArfGEF 2	1537	435	1.274	2.22557e-09	4.28423e-07
hsa04131	Membrane trafficking BR	IQSEC3	-	IQ motif and Sec7 domain ArfGEF 3	1537	435	1.274	2.22557e-09	4.28423e-07
hsa04131	Membrane trafficking BR	CYTH4	CYT4|DJ63G5.1|PSCD4	cytohesin 4	1537	435	1.274	2.22557e-09	4.28423e-07
hsa04131	Membrane trafficking BR	CYTH1	B2-1|CYTOHESIN-1|D17S811E|PSCD1|SEC7	cytohesin 1	1537	435	1.274	2.22557e-09	4.28423e-07
hsa04131	Membrane trafficking BR	TBC1D24	DFNA65|DFNB86|DOORS|EIEE16|FIME|TLDC6	TBC1 domain family member 24	1537	435	1.274	2.22557e-09	4.28423e-07
hsa04131	Membrane trafficking BR	ELMOD2	9830169G11Rik	ELMO domain containing 2	1537	435	1.274	2.22557e-09	4.28423e-07
hsa04131	Membrane trafficking BR	FUT1	H|HH|HSC	fucosyltransferase 1 (H blood group)	1537	435	1.274	2.22557e-09	4.28423e-07
hsa04131	Membrane trafficking BR	EFR3B	KIAA0953	EFR3 homolog B	1537	435	1.274	2.22557e-09	4.28423e-07
hsa04131	Membrane trafficking BR	TTC7A	GIDID|MINAT|TTC7	tetratricopeptide repeat domain 7A	1537	435	1.274	2.22557e-09	4.28423e-07
hsa04131	Membrane trafficking BR	FAM126A	DRCTNNB1A|HCC|HLD5|HYCC1	family with sequence similarity 126 member A	1537	435	1.274	2.22557e-09	4.28423e-07
hsa04131	Membrane trafficking BR	IGFBP4	BP-4|HT29-IGFBP|IBP4|IGFBP-4	insulin like growth factor binding protein 4	1537	435	1.274	2.22557e-09	4.28423e-07
hsa04131	Membrane trafficking BR	IGFBP5	IBP5	insulin like growth factor binding protein 5	1537	435	1.274	2.22557e-09	4.28423e-07
hsa04131	Membrane trafficking BR	IGFBPL1	IGFBP-RP4|IGFBPRP4|bA113O24.1	insulin like growth factor binding protein like 1	1537	435	1.274	2.22557e-09	4.28423e-07
hsa04131	Membrane trafficking BR	RNF115	BCA2|ZNF364	ring finger protein 115	1537	435	1.274	2.22557e-09	4.28423e-07
hsa04131	Membrane trafficking BR	RNF126	-	ring finger protein 126	1537	435	1.274	2.22557e-09	4.28423e-07
hsa04131	Membrane trafficking BR	TBC1D15	RAB7-GAP	TBC1 domain family member 15	1537	435	1.274	2.22557e-09	4.28423e-07
hsa04131	Membrane trafficking BR	ANKRD27	PP12899|VARP	ankyrin repeat domain 27	1537	435	1.274	2.22557e-09	4.28423e-07
hsa04131	Membrane trafficking BR	FYCO1	CATC2|CTRCT18|RUFY3|ZFYVE7	FYVE and coiled-coil domain autophagy adaptor 1	1537	435	1.274	2.22557e-09	4.28423e-07
hsa04131	Membrane trafficking BR	ARL8A	ARL10B|GIE2	ADP ribosylation factor like GTPase 8A	1537	435	1.274	2.22557e-09	4.28423e-07
hsa04131	Membrane trafficking BR	ARL8B	ARL10C|Gie1	ADP ribosylation factor like GTPase 8B	1537	435	1.274	2.22557e-09	4.28423e-07
hsa04131	Membrane trafficking BR	KXD1	BORCS4|C19orf50|KXDL|MST096|MSTP096		1537	435	1.274	2.22557e-09	4.28423e-07
hsa04131	Membrane trafficking BR	NAA30	C14orf35|MAK3|Mak3p|NAT12|NAT12P	N-alpha-acetyltransferase 30, NatC catalytic subunit	1537	435	1.274	2.22557e-09	4.28423e-07
hsa04131	Membrane trafficking BR	NAA35	EGAP|MAK10|MAK10P|bA379P1.1	N-alpha-acetyltransferase 35, NatC auxiliary subunit	1537	435	1.274	2.22557e-09	4.28423e-07
hsa04131	Membrane trafficking BR	HGS	HRS	hepatocyte growth factor-regulated tyrosine kinase substrate	1537	435	1.274	2.22557e-09	4.28423e-07
hsa04131	Membrane trafficking BR	VPS37D	WBSCR24	VPS37D subunit of ESCRT-I	1537	435	1.274	2.22557e-09	4.28423e-07
hsa04131	Membrane trafficking BR	MVB12B	C9orf28|FAM125B	multivesicular body subunit 12B	1537	435	1.274	2.22557e-09	4.28423e-07
hsa04131	Membrane trafficking BR	SNF8	Dot3|EAP30|VPS22	SNF8 subunit of ESCRT-II	1537	435	1.274	2.22557e-09	4.28423e-07
hsa04131	Membrane trafficking BR	CHMP1A	CHMP1|PCH8|PCOLN3|PRSM1|VPS46-1|VPS46A	charged multivesicular body protein 1A	1537	435	1.274	2.22557e-09	4.28423e-07
hsa04131	Membrane trafficking BR	CHMP4A	C14orf123|CHMP4|CHMP4B|HSPC134|SHAX2|SNF7|SNF7-1|VPS32-1|VPS32A	charged multivesicular body protein 4A	1537	435	1.274	2.22557e-09	4.28423e-07
hsa04131	Membrane trafficking BR	VPS4A	SKD1|SKD1A|SKD2|VPS4|VPS4-1	vacuolar protein sorting 4 homolog A	1537	435	1.274	2.22557e-09	4.28423e-07
hsa04131	Membrane trafficking BR	TGFBRAP1	TRAP-1|TRAP1|VPS3	transforming growth factor beta receptor associated protein 1	1537	435	1.274	2.22557e-09	4.28423e-07
hsa04131	Membrane trafficking BR	VPS18	PEP3	VPS18 core subunit of CORVET and HOPS complexes	1537	435	1.274	2.22557e-09	4.28423e-07
hsa04131	Membrane trafficking BR	VPS33A	-	VPS33A core subunit of CORVET and HOPS complexes	1537	435	1.274	2.22557e-09	4.28423e-07
hsa04131	Membrane trafficking BR	VPS39	TLP|VAM6|hVam6p	VPS39 subunit of HOPS complex	1537	435	1.274	2.22557e-09	4.28423e-07
hsa04131	Membrane trafficking BR	SKP1	EMC19|OCP-II|OCP2|SKP1A|TCEB1L|p19A	S-phase kinase associated protein 1	1537	435	1.274	2.22557e-09	4.28423e-07
hsa04131	Membrane trafficking BR	AP3M1	-	adaptor related protein complex 3 subunit mu 1	1537	435	1.274	2.22557e-09	4.28423e-07
hsa04131	Membrane trafficking BR	AP3S2	AP3S3|sigma3b	adaptor related protein complex 3 subunit sigma 2	1537	435	1.274	2.22557e-09	4.28423e-07
hsa04131	Membrane trafficking BR	BLOC1S6	BLOS6|HPS9|PA|PALLID|PLDN	biogenesis of lysosomal organelles complex 1 subunit 6	1537	435	1.274	2.22557e-09	4.28423e-07
hsa04131	Membrane trafficking BR	TMEM106B	-	transmembrane protein 106B	1537	435	1.274	2.22557e-09	4.28423e-07
hsa04131	Membrane trafficking BR	VIPAS39	C14orf133|SPE-39|SPE39|VIPAR|VPS16B|hSPE-39	VPS33B interacting protein, apical-basolateral polarity regulator, spe-39 homolog	1537	435	1.274	2.22557e-09	4.28423e-07
hsa04131	Membrane trafficking BR	OSTM1	GIPN|GL|HSPC019|OPTB5	osteoclastogenesis associated transmembrane protein 1	1537	435	1.274	2.22557e-09	4.28423e-07
hsa04131	Membrane trafficking BR	SAMD9L	C7orf6|DRIF2|UEF1	sterile alpha motif domain containing 9 like	1537	435	1.274	2.22557e-09	4.28423e-07
hsa04131	Membrane trafficking BR	WDR91	HSPC049|SORF-1	WD repeat domain 91	1537	435	1.274	2.22557e-09	4.28423e-07
hsa04131	Membrane trafficking BR	RAB11A	YL8	RAB11A, member RAS oncogene family	1537	435	1.274	2.22557e-09	4.28423e-07
hsa04131	Membrane trafficking BR	RAB15	-	RAB15, member RAS oncogene family	1537	435	1.274	2.22557e-09	4.28423e-07
hsa04131	Membrane trafficking BR	RAB22A	-	RAB22A, member RAS oncogene family	1537	435	1.274	2.22557e-09	4.28423e-07
hsa04131	Membrane trafficking BR	RAB31	Rab22B	RAB31, member RAS oncogene family	1537	435	1.274	2.22557e-09	4.28423e-07
hsa04131	Membrane trafficking BR	RAB23	HSPC137	RAB23, member RAS oncogene family	1537	435	1.274	2.22557e-09	4.28423e-07
hsa04131	Membrane trafficking BR	RAB35	H-ray|RAB1C|RAY	RAB35, member RAS oncogene family	1537	435	1.274	2.22557e-09	4.28423e-07
hsa04131	Membrane trafficking BR	DYNC1LI2	DNCLI2|LIC2	dynein cytoplasmic 1 light intermediate chain 2	1537	435	1.274	2.22557e-09	4.28423e-07
hsa04131	Membrane trafficking BR	KIF21B	-	kinesin family member 21B	1537	435	1.274	2.22557e-09	4.28423e-07
hsa04131	Membrane trafficking BR	KIF21A	CFEOM1|FEOM1|FEOM3A	kinesin family member 21A	1537	435	1.274	2.22557e-09	4.28423e-07
hsa04131	Membrane trafficking BR	RAB11FIP2	Rab11-FIP2|nRip11	RAB11 family interacting protein 2	1537	435	1.274	2.22557e-09	4.28423e-07
hsa04131	Membrane trafficking BR	RAB11FIP5	GAF1|RIP11|pp75	RAB11 family interacting protein 5	1537	435	1.274	2.22557e-09	4.28423e-07
hsa04131	Membrane trafficking BR	RAB11FIP4	RAB11-FIP4	RAB11 family interacting protein 4	1537	435	1.274	2.22557e-09	4.28423e-07
hsa04131	Membrane trafficking BR	RAB11FIP3	CART1|Rab11-FIP3	RAB11 family interacting protein 3	1537	435	1.274	2.22557e-09	4.28423e-07
hsa04131	Membrane trafficking BR	EVI5L	-	ecotropic viral integration site 5 like	1537	435	1.274	2.22557e-09	4.28423e-07
hsa04131	Membrane trafficking BR	TBC1D14	-	TBC1 domain family member 14	1537	435	1.274	2.22557e-09	4.28423e-07
hsa04131	Membrane trafficking BR	UNC119B	POC7B	unc-119 lipid binding chaperone B	1537	435	1.274	2.22557e-09	4.28423e-07
hsa04131	Membrane trafficking BR	SH3TC1	-	SH3 domain and tetratricopeptide repeats 1	1537	435	1.274	2.22557e-09	4.28423e-07
hsa04131	Membrane trafficking BR	SH3TC2	CMT4C|MNMN	SH3 domain and tetratricopeptide repeats 2	1537	435	1.274	2.22557e-09	4.28423e-07
hsa04131	Membrane trafficking BR	EHD3	PAST3	EH domain containing 3	1537	435	1.274	2.22557e-09	4.28423e-07
hsa04131	Membrane trafficking BR	PDE6D	JBTS22|PDED	phosphodiesterase 6D	1537	435	1.274	2.22557e-09	4.28423e-07
hsa04131	Membrane trafficking BR	TBC1D13	-	TBC1 domain family member 13	1537	435	1.274	2.22557e-09	4.28423e-07
hsa04131	Membrane trafficking BR	FSCN1	FAN1|HSN|SNL|p55	fascin actin-bundling protein 1	1537	435	1.274	2.22557e-09	4.28423e-07
hsa04131	Membrane trafficking BR	DENND1C	FAM31C	DENN domain containing 1C	1537	435	1.274	2.22557e-09	4.28423e-07
hsa04131	Membrane trafficking BR	DENND4B	KIAA0476	DENN domain containing 4B	1537	435	1.274	2.22557e-09	4.28423e-07
hsa04131	Membrane trafficking BR	VPS52	ARE1|SAC2|SACM2L|dJ1033B10.5	VPS52 subunit of GARP complex	1537	435	1.274	2.22557e-09	4.28423e-07
hsa04131	Membrane trafficking BR	VPS53	HCCS1|PCH2E|hVps53L|pp13624	VPS53 subunit of GARP complex	1537	435	1.274	2.22557e-09	4.28423e-07
hsa04131	Membrane trafficking BR	CAPZB	CAPB|CAPPB|CAPZ	capping actin protein of muscle Z-line subunit beta	1537	435	1.274	2.22557e-09	4.28423e-07
hsa04131	Membrane trafficking BR	SNX11	-	sorting nexin 11	1537	435	1.274	2.22557e-09	4.28423e-07
hsa04131	Membrane trafficking BR	RAB6C	WTH3	RAB6C, member RAS oncogene family	1537	435	1.274	2.22557e-09	4.28423e-07
hsa04131	Membrane trafficking BR	RAB9B	RAB9L|Rab-9L	RAB9B, member RAS oncogene family	1537	435	1.274	2.22557e-09	4.28423e-07
hsa04131	Membrane trafficking BR	BICD2	SMALED2|bA526D8.1	BICD cargo adaptor 2	1537	435	1.274	2.22557e-09	4.28423e-07
hsa04131	Membrane trafficking BR	GCC1	GCC1P|GCC88	GRIP and coiled-coil domain containing 1	1537	435	1.274	2.22557e-09	4.28423e-07
hsa04131	Membrane trafficking BR	PLIN3	M6PRBP1|PP17|TIP47	perilipin 3	1537	435	1.274	2.22557e-09	4.28423e-07
hsa04131	Membrane trafficking BR	DCTN1	DAP-150|DP-150|P135	dynactin subunit 1	1537	435	1.274	2.22557e-09	4.28423e-07
hsa04131	Membrane trafficking BR	VPS13B	CHS1|COH1	vacuolar protein sorting 13 homolog B	1537	435	1.274	2.22557e-09	4.28423e-07
hsa04131	Membrane trafficking BR	VPS13D	-	vacuolar protein sorting 13 homolog D	1537	435	1.274	2.22557e-09	4.28423e-07
hsa04131	Membrane trafficking BR	ARF3	-	ADP ribosylation factor 3	1537	435	1.274	2.22557e-09	4.28423e-07
hsa04131	Membrane trafficking BR	ARF5	-	ADP ribosylation factor 5	1537	435	1.274	2.22557e-09	4.28423e-07
hsa04131	Membrane trafficking BR	ARFGAP2	IRZ|NBLA10535|ZFP289|ZNF289	ADP ribosylation factor GTPase activating protein 2	1537	435	1.274	2.22557e-09	4.28423e-07
hsa04131	Membrane trafficking BR	AGAP1	AGAP-1|CENTG2|GGAP1|cnt-g2	ArfGAP with GTPase domain, ankyrin repeat and PH domain 1	1537	435	1.274	2.22557e-09	4.28423e-07
hsa04131	Membrane trafficking BR	ASAP1	AMAP1|CENTB4|DDEF1|PAG2|PAP|ZG14P	ArfGAP with SH3 domain, ankyrin repeat and PH domain 1	1537	435	1.274	2.22557e-09	4.28423e-07
hsa04131	Membrane trafficking BR	COG5	CDG2I|GOLTC1|GTC90	component of oligomeric golgi complex 5	1537	435	1.274	2.22557e-09	4.28423e-07
hsa04131	Membrane trafficking BR	TRAPPC2L	HSPC176	trafficking protein particle complex subunit 2L	1537	435	1.274	2.22557e-09	4.28423e-07
hsa04131	Membrane trafficking BR	TRAPPC3L	BET3L|bA259P20.2	trafficking protein particle complex subunit 3L	1537	435	1.274	2.22557e-09	4.28423e-07
hsa04131	Membrane trafficking BR	TRAPPC10	EHOC-1|EHOC1|GT334|TMEM1|TRS130|TRS30	trafficking protein particle complex subunit 10	1537	435	1.274	2.22557e-09	4.28423e-07
hsa04131	Membrane trafficking BR	AP1B1	ADTB1|AP105A|BAM22|CLAPB2	adaptor related protein complex 1 subunit beta 1	1537	435	1.274	2.22557e-09	4.28423e-07
hsa04131	Membrane trafficking BR	AP1S1	AP19|CLAPS1|EKV3|MEDNIK|SIGMA1A	adaptor related protein complex 1 subunit sigma 1	1537	435	1.274	2.22557e-09	4.28423e-07
hsa04131	Membrane trafficking BR	AP1S3	PSORS15	adaptor related protein complex 1 subunit sigma 3	1537	435	1.274	2.22557e-09	4.28423e-07
hsa04131	Membrane trafficking BR	GGA3	-	golgi associated, gamma adaptin ear containing, ARF binding protein 3	1537	435	1.274	2.22557e-09	4.28423e-07
hsa04131	Membrane trafficking BR	HEATR5B	-	HEAT repeat containing 5B	1537	435	1.274	2.22557e-09	4.28423e-07
hsa04131	Membrane trafficking BR	SYNRG	AP1GBP1|SYNG	synergin gamma	1537	435	1.274	2.22557e-09	4.28423e-07
hsa04131	Membrane trafficking BR	PLEKHA3	FAPP1	pleckstrin homology domain containing A3	1537	435	1.274	2.22557e-09	4.28423e-07
hsa04131	Membrane trafficking BR	ARFIP2	POR1	ADP ribosylation factor interacting protein 2	1537	435	1.274	2.22557e-09	4.28423e-07
hsa04131	Membrane trafficking BR	FURIN	FUR|PACE|PCSK3|SPC1	furin, paired basic amino acid cleaving enzyme	1537	435	1.274	2.22557e-09	4.28423e-07
hsa04131	Membrane trafficking BR	SCOC	HRIHFB2072|SCOCO|UNC-69	short coiled-coil protein	1537	435	1.274	2.22557e-09	4.28423e-07
hsa04131	Membrane trafficking BR	SYS1	C20orf169|dJ453C12.4|dJ453C12.4.1	SYS1 golgi trafficking protein	1537	435	1.274	2.22557e-09	4.28423e-07
hsa04131	Membrane trafficking BR	MYO18A	MYSPDZ|SPR210	myosin XVIIIA	1537	435	1.274	2.22557e-09	4.28423e-07
hsa04131	Membrane trafficking BR	PACS1	MRD17	phosphofurin acidic cluster sorting protein 1	1537	435	1.274	2.22557e-09	4.28423e-07
hsa04131	Membrane trafficking BR	SERINC3	AIGP1|DIFF33|SBBI99|TDE|TDE1|TMS-1	serine incorporator 3	1537	435	1.274	2.22557e-09	4.28423e-07
hsa04131	Membrane trafficking BR	SNX8	Mvp1	sorting nexin 8	1537	435	1.274	2.22557e-09	4.28423e-07
hsa04131	Membrane trafficking BR	SORL1	C11orf32|LR11|LRP9|SORLA|SorLA-1|gp250	sortilin related receptor 1	1537	435	1.274	2.22557e-09	4.28423e-07
hsa04131	Membrane trafficking BR	SAR1A	SAR1|SARA1|Sara|masra2	secretion associated Ras related GTPase 1A	1537	435	1.274	2.22557e-09	4.28423e-07
hsa04131	Membrane trafficking BR	SEC16B	LZTR2|PGPR-p117|RGPR|SEC16S	SEC16 homolog B, endoplasmic reticulum export factor	1537	435	1.274	2.22557e-09	4.28423e-07
hsa04131	Membrane trafficking BR	TMED4	ERS25|GMP25iso|HNLF|p24a3|p24alpha3	transmembrane p24 trafficking protein 4	1537	435	1.274	2.22557e-09	4.28423e-07
hsa04131	Membrane trafficking BR	TMED9	GMP25|HSGP25L2G|p24a2|p25	transmembrane p24 trafficking protein 9	1537	435	1.274	2.22557e-09	4.28423e-07
hsa04131	Membrane trafficking BR	TMED7	CGI-109|p24g3|p24gamma3|p27	transmembrane p24 trafficking protein 7	1537	435	1.274	2.22557e-09	4.28423e-07
hsa04131	Membrane trafficking BR	TMED3	C15orf22|P24B|p24g4|p26	transmembrane p24 trafficking protein 3	1537	435	1.274	2.22557e-09	4.28423e-07
hsa04131	Membrane trafficking BR	PDIA6	ERP5|P5|TXNDC7	protein disulfide isomerase family A member 6	1537	435	1.274	2.22557e-09	4.28423e-07
hsa04131	Membrane trafficking BR	TXNDC5	ENDOPDI|ERP46|HCC-2|HCC2|PDIA15|STRF8|UNQ364	thioredoxin domain containing 5	1537	435	1.274	2.22557e-09	4.28423e-07
hsa04131	Membrane trafficking BR	DNAJC10	ERdj5|JPDI|MTHr|PDIA19	DnaJ heat shock protein family (Hsp40) member C10	1537	435	1.274	2.22557e-09	4.28423e-07
hsa04131	Membrane trafficking BR	RAB1B	-	RAB1B, member RAS oncogene family	1537	435	1.274	2.22557e-09	4.28423e-07
hsa04131	Membrane trafficking BR	RAB2A	LHX|RAB2	RAB2A, member RAS oncogene family	1537	435	1.274	2.22557e-09	4.28423e-07
hsa04131	Membrane trafficking BR	RAB2B	-	RAB2B, member RAS oncogene family	1537	435	1.274	2.22557e-09	4.28423e-07
hsa04131	Membrane trafficking BR	TBC1D22A	C22orf4|HSC79E021	TBC1 domain family member 22A	1537	435	1.274	2.22557e-09	4.28423e-07
hsa04131	Membrane trafficking BR	LMAN1	ERGIC-53|ERGIC53|F5F8D|FMFD1|MCFD1|MR60|gp58	lectin, mannose binding 1	1537	435	1.274	2.22557e-09	4.28423e-07
hsa04131	Membrane trafficking BR	ERGIC2	CDA14|Erv41|PTX1|cd002	ERGIC and golgi 2	1537	435	1.274	2.22557e-09	4.28423e-07
hsa04131	Membrane trafficking BR	SERPINH1	AsTP3|CBP1|CBP2|HSP47|OI10|PIG14|PPROM|RA-A47|SERPINH2|gp46	serpin family H member 1	1537	435	1.274	2.22557e-09	4.28423e-07
hsa04131	Membrane trafficking BR	FN1	CIG|ED-B|FINC|FN|FNZ|GFND|GFND2|LETS|MSF	fibronectin 1	1537	435	1.274	2.22557e-09	4.28423e-07
hsa04131	Membrane trafficking BR	NUCB1	CALNUC|NUC	nucleobindin 1	1537	435	1.274	2.22557e-09	4.28423e-07
hsa04131	Membrane trafficking BR	COPA	AILJK|HEP-COP	COPI coat complex subunit alpha	1537	435	1.274	2.22557e-09	4.28423e-07
hsa04131	Membrane trafficking BR	COPG1	COPG	COPI coat complex subunit gamma 1	1537	435	1.274	2.22557e-09	4.28423e-07
hsa04131	Membrane trafficking BR	ARCN1	COPD	archain 1	1537	435	1.274	2.22557e-09	4.28423e-07
hsa04131	Membrane trafficking BR	COPZ1	CGI-120|COPZ|HSPC181|zeta-COP|zeta1-COP	COPI coat complex subunit zeta 1	1537	435	1.274	2.22557e-09	4.28423e-07
hsa04131	Membrane trafficking BR	ZW10	HZW10|KNTC1AP	zw10 kinetochore protein	1537	435	1.274	2.22557e-09	4.28423e-07
hsa04131	Membrane trafficking BR	UBL4B	-	ubiquitin like 4B	1537	435	1.274	2.22557e-09	4.28423e-07
hsa04131	Membrane trafficking BR	RGP1	KIAA0258	RGP1 homolog, RAB6A GEF complex partner 1	1537	435	1.274	2.22557e-09	4.28423e-07
hsa04131	Membrane trafficking BR	KDELR1	ERD2|ERD2.1|HDEL|PM23		1537	435	1.274	2.22557e-09	4.28423e-07
hsa04131	Membrane trafficking BR	OSBPL7	ORP7	oxysterol binding protein like 7	1537	435	1.274	2.22557e-09	4.28423e-07
hsa04131	Membrane trafficking BR	YIPF4	FinGER4|Nbla11189	Yip1 domain family member 4	1537	435	1.274	2.22557e-09	4.28423e-07
hsa04131	Membrane trafficking BR	YIPF7	FinGER9	Yip1 domain family member 7	1537	435	1.274	2.22557e-09	4.28423e-07
hsa04131	Membrane trafficking BR	YIPF6	FinGER6	Yip1 domain family member 6	1537	435	1.274	2.22557e-09	4.28423e-07
hsa04131	Membrane trafficking BR	EMC1	KIAA0090	ER membrane protein complex subunit 1	1537	435	1.274	2.22557e-09	4.28423e-07
hsa04131	Membrane trafficking BR	EMC2	KIAA0103|TTC35	ER membrane protein complex subunit 2	1537	435	1.274	2.22557e-09	4.28423e-07
hsa04131	Membrane trafficking BR	EMC8	C16orf2|C16orf4|COX4NB|FAM158B|NOC4	ER membrane protein complex subunit 8	1537	435	1.274	2.22557e-09	4.28423e-07
hsa04131	Membrane trafficking BR	EMC10	C19orf63|HSM1|HSS1	ER membrane protein complex subunit 10	1537	435	1.274	2.22557e-09	4.28423e-07
hsa04131	Membrane trafficking BR	PGAP1	Bst1|ISPD3024|MRT42|SPG67	post-GPI attachment to proteins inositol deacylase 1	1537	435	1.274	2.22557e-09	4.28423e-07
hsa04131	Membrane trafficking BR	PGAP3	AGLA546|CAB2|PERLD1|PP1498|hCOS16	post-GPI attachment to proteins phospholipase 3	1537	435	1.274	2.22557e-09	4.28423e-07
hsa04131	Membrane trafficking BR	WHAMM	WHAMM1|WHDC1	WASP homolog associated with actin, golgi membranes and microtubules	1537	435	1.274	2.22557e-09	4.28423e-07
hsa04131	Membrane trafficking BR	FKTN	CMD1X|FCMD|LGMD2M|MDDGA4|MDDGB4|MDDGC4	fukutin	1537	435	1.274	2.22557e-09	4.28423e-07
hsa04131	Membrane trafficking BR	FKRP	LGMD2I|MDC1C|MDDGA5|MDDGB5|MDDGC5	fukutin related protein	1537	435	1.274	2.22557e-09	4.28423e-07
hsa04131	Membrane trafficking BR	FAM20B	gxk1	FAM20B glycosaminoglycan xylosylkinase	1537	435	1.274	2.22557e-09	4.28423e-07
hsa04131	Membrane trafficking BR	FAM20C	DMP-4|DMP4|GEF-CK|RNS	FAM20C golgi associated secretory pathway kinase	1537	435	1.274	2.22557e-09	4.28423e-07
hsa04131	Membrane trafficking BR	PRAF2	JM4|Yip6a	PRA1 domain family member 2	1537	435	1.274	2.22557e-09	4.28423e-07
hsa04131	Membrane trafficking BR	ARL6IP1	AIP1|ARL6IP|ARMER|SPG61	ADP ribosylation factor like GTPase 6 interacting protein 1	1537	435	1.274	2.22557e-09	4.28423e-07
hsa04131	Membrane trafficking BR	RTN2	NSP2|NSPL1|NSPLI|SPG12	reticulon 2	1537	435	1.274	2.22557e-09	4.28423e-07
hsa04131	Membrane trafficking BR	ANKS1B	AIDA|AIDA-1|ANKS2|EB-1|EB1|cajalin-2	ankyrin repeat and sterile alpha motif domain containing 1B	1537	435	1.274	2.22557e-09	4.28423e-07
hsa04131	Membrane trafficking BR	ATL2	ARL3IP2|ARL6IP2|atlastin2	atlastin GTPase 2	1537	435	1.274	2.22557e-09	4.28423e-07
hsa04131	Membrane trafficking BR	CLN8	C8orf61|EPMR	CLN8 transmembrane ER and ERGIC protein	1537	435	1.274	2.22557e-09	4.28423e-07
hsa04131	Membrane trafficking BR	DYM	DMC|SMC	dymeclin	1537	435	1.274	2.22557e-09	4.28423e-07
hsa04131	Membrane trafficking BR	PITPNM2	NIR-3|NIR3|RDGB2|RDGBA2	phosphatidylinositol transfer protein membrane associated 2	1537	435	1.274	2.22557e-09	4.28423e-07
hsa04131	Membrane trafficking BR	PITPNM3	ACKR6|CORD5|NIR1|RDGBA3	PITPNM family member 3	1537	435	1.274	2.22557e-09	4.28423e-07
hsa04131	Membrane trafficking BR	ULK1	ATG1|ATG1A|UNC51|Unc51.1|hATG1	unc-51 like autophagy activating kinase 1	1537	435	1.274	2.22557e-09	4.28423e-07
hsa04131	Membrane trafficking BR	ATG13	KIAA0652|PARATARG8	autophagy related 13	1537	435	1.274	2.22557e-09	4.28423e-07
hsa04131	Membrane trafficking BR	ULK2	ATG1B|Unc51.2	unc-51 like autophagy activating kinase 2	1537	435	1.274	2.22557e-09	4.28423e-07
hsa04131	Membrane trafficking BR	ATG2A	-	autophagy related 2A	1537	435	1.274	2.22557e-09	4.28423e-07
hsa04131	Membrane trafficking BR	ATG10	APG10|APG10L|pp12616	autophagy related 10	1537	435	1.274	2.22557e-09	4.28423e-07
hsa04131	Membrane trafficking BR	DNPEP	ASPEP|DAP	aspartyl aminopeptidase	1537	435	1.274	2.22557e-09	4.28423e-07
hsa04131	Membrane trafficking BR	SQSTM1	A170|FTDALS3|OSIL|PDB3|ZIP3|p60|p62|p62B	sequestosome 1	1537	435	1.274	2.22557e-09	4.28423e-07
hsa04131	Membrane trafficking BR	TAX1BP1	CALCOCO3|T6BP|TXBP151	Tax1 binding protein 1	1537	435	1.274	2.22557e-09	4.28423e-07
hsa04131	Membrane trafficking BR	SIAH3	-	siah E3 ubiquitin protein ligase family member 3	1537	435	1.274	2.22557e-09	4.28423e-07
hsa04131	Membrane trafficking BR	USP15	UNPH-2|UNPH4	ubiquitin specific peptidase 15	1537	435	1.274	2.22557e-09	4.28423e-07
hsa04131	Membrane trafficking BR	MAP1LC3B	ATG8F|LC3B|MAP1A/1BLC3|MAP1LC3B-a	microtubule associated protein 1 light chain 3 beta	1537	435	1.274	2.22557e-09	4.28423e-07
hsa04131	Membrane trafficking BR	PEX14	NAPP2|PBD13A|Pex14p|dJ734G22.2	peroxisomal biogenesis factor 14	1537	435	1.274	2.22557e-09	4.28423e-07
hsa04131	Membrane trafficking BR	EPAS1	ECYT4|HIF2A|HLF|MOP2|PASD2|bHLHe73	endothelial PAS domain protein 1	1537	435	1.274	2.22557e-09	4.28423e-07
hsa04131	Membrane trafficking BR	WDFY3	ALFY|ZFYVE25	WD repeat and FYVE domain containing 3	1537	435	1.274	2.22557e-09	4.28423e-07
hsa04131	Membrane trafficking BR	HDAC6	CPBHM|HD6|JM21|PPP1R90	histone deacetylase 6	1537	435	1.274	2.22557e-09	4.28423e-07
hsa04131	Membrane trafficking BR	LGALS8	Gal-8|PCTA-1|PCTA1|Po66-CBP	galectin 8	1537	435	1.274	2.22557e-09	4.28423e-07
hsa04131	Membrane trafficking BR	ANXA6	ANX6|CBP68	annexin A6	1537	435	1.274	2.22557e-09	4.28423e-07
hsa04131	Membrane trafficking BR	MEF2D	-	myocyte enhancer factor 2D	1537	435	1.274	2.22557e-09	4.28423e-07
hsa04131	Membrane trafficking BR	PAX2	FSGS7|PAPRS	paired box 2	1537	435	1.274	2.22557e-09	4.28423e-07
hsa04131	Membrane trafficking BR	UBQLN2	ALS15|CHAP1|DSK2|HRIHFB2157|N4BP4|PLIC2	ubiquilin 2	1537	435	1.274	2.22557e-09	4.28423e-07
hsa04131	Membrane trafficking BR	LAMP2	CD107b|LAMP-2|LAMPB|LGP110	lysosomal associated membrane protein 2	1537	435	1.274	2.22557e-09	4.28423e-07
hsa04131	Membrane trafficking BR	BAG1	BAG-1|HAP|RAP46	BAG cochaperone 1	1537	435	1.274	2.22557e-09	4.28423e-07
hsa04131	Membrane trafficking BR	ST13	AAG2|FAM10A1|FAM10A4|HIP|HOP|HSPABP|HSPABP1|P48|PRO0786|SNC6	ST13 Hsp70 interacting protein	1537	435	1.274	2.22557e-09	4.28423e-07
hsa04131	Membrane trafficking BR	GFAP	ALXDRD	glial fibrillary acidic protein	1537	435	1.274	2.22557e-09	4.28423e-07
hsa04131	Membrane trafficking BR	MEFV	FMF|MEF|TRIM20	MEFV innate immuity regulator, pyrin	1537	435	1.274	2.22557e-09	4.28423e-07
hsa04131	Membrane trafficking BR	PACS2	PACS-2|PACS1L	phosphofurin acidic cluster sorting protein 2	1537	435	1.274	2.22557e-09	4.28423e-07
hsa04131	Membrane trafficking BR	AKT1S1	Lobe|PRAS40	AKT1 substrate 1	1537	435	1.274	2.22557e-09	4.28423e-07
hsa04131	Membrane trafficking BR	WDR59	FP977	WD repeat domain 59	1537	435	1.274	2.22557e-09	4.28423e-07
hsa04131	Membrane trafficking BR	SEH1L	SEC13L|SEH1A|SEH1B|Seh1	SEH1 like nucleoporin	1537	435	1.274	2.22557e-09	4.28423e-07
hsa04131	Membrane trafficking BR	KPTN	2E4|MRT41	kaptin, actin binding protein	1537	435	1.274	2.22557e-09	4.28423e-07
hsa04131	Membrane trafficking BR	SZT2	C1orf84|EIEE18|KIAA0467|SZT2A|SZT2B	SZT2 subunit of	1537	435	1.274	2.22557e-09	4.28423e-07
hsa04131	Membrane trafficking BR	SMCR8	-	SMCR8-C9orf72 complex subunit	1537	435	1.274	2.22557e-09	4.28423e-07
hsa04131	Membrane trafficking BR	PPP2CA	PP2Ac|PP2CA|PP2Calpha|RP-C	protein phosphatase 2 catalytic subunit alpha	1537	435	1.274	2.22557e-09	4.28423e-07
hsa04131	Membrane trafficking BR	IGBP1	ALPHA-4|IBP1	immunoglobulin binding protein 1	1537	435	1.274	2.22557e-09	4.28423e-07
hsa04131	Membrane trafficking BR	TECPR1	-	tectonin beta-propeller repeat containing 1	1537	435	1.274	2.22557e-09	4.28423e-07
hsa04131	Membrane trafficking BR	ZFYVE1	DFCP1|PPP1R172|SR3|TAFF1|ZNFN2A1	zinc finger FYVE-type containing 1	1537	435	1.274	2.22557e-09	4.28423e-07
hsa04131	Membrane trafficking BR	SLC36A1	Dct1|LYAAT1|PAT1|TRAMD3	solute carrier family 36 member 1	1537	435	1.274	2.22557e-09	4.28423e-07
hsa04131	Membrane trafficking BR	NRP2	NP2|NPN2|PRO2714|VEGF165R2	neuropilin 2	1537	435	1.274	2.22557e-09	4.28423e-07
hsa04131	Membrane trafficking BR	WDFY1	FENS-1|WDF1|ZFYVE17	WD repeat and FYVE domain containing 1	1537	435	1.274	2.22557e-09	4.28423e-07
hsa04131	Membrane trafficking BR	WDR45	JM5|NBIA4|NBIA5|WDRX1|WIPI-4|WIPI4	WD repeat domain 45	1537	435	1.274	2.22557e-09	4.28423e-07
hsa04131	Membrane trafficking BR	TECPR2	KIAA0329|SPG49	tectonin beta-propeller repeat containing 2	1537	435	1.274	2.22557e-09	4.28423e-07
hsa04131	Membrane trafficking BR	EPG5	HEEW1|KIAA1632|VICIS	ectopic P-granules autophagy protein 5 homolog	1537	435	1.274	2.22557e-09	4.28423e-07
hsa04131	Membrane trafficking BR	WAC	BM-016|DESSH|PRO1741|Wwp4	WW domain containing adaptor with coiled-coil	1537	435	1.274	2.22557e-09	4.28423e-07
hsa04131	Membrane trafficking BR	NOX5	-	NADPH oxidase 5	1537	435	1.274	2.22557e-09	4.28423e-07
hsa04131	Membrane trafficking BR	DUOX2	LNOX2|NOXEF2|P138-TOX|TDH6|THOX2	dual oxidase 2	1537	435	1.274	2.22557e-09	4.28423e-07
hsa04131	Membrane trafficking BR	CYBA	p22-PHOX	cytochrome b-245 alpha chain	1537	435	1.274	2.22557e-09	4.28423e-07
hsa04131	Membrane trafficking BR	DUOXA1	NIP|NUMBIP|mol	dual oxidase maturation factor 1	1537	435	1.274	2.22557e-09	4.28423e-07
hsa04131	Membrane trafficking BR	SH3PXD2A	FISH|SH3MD1|TKS5	SH3 and PX domains 2A	1537	435	1.274	2.22557e-09	4.28423e-07
hsa04131	Membrane trafficking BR	SH3PXD2B	FAD49|FTHS|HOFI|KIAA1295|TKS4|TSK4	SH3 and PX domains 2B	1537	435	1.274	2.22557e-09	4.28423e-07
hsa04131	Membrane trafficking BR	ARPC2	ARC34|PNAS-139|PRO2446|p34-Arc	actin related protein 2/3 complex subunit 2	1537	435	1.274	2.22557e-09	4.28423e-07
hsa04131	Membrane trafficking BR	ACTR3	ARP3	actin related protein 3	1537	435	1.274	2.22557e-09	4.28423e-07
hsa04131	Membrane trafficking BR	WAS	IMD2|SCNX|THC|THC1|WASP|WASPA	WASP actin nucleation promoting factor	1537	435	1.274	2.22557e-09	4.28423e-07
hsa04131	Membrane trafficking BR	WIPF2	WICH|WIRE	WAS/WASL interacting protein family member 2	1537	435	1.274	2.22557e-09	4.28423e-07
hsa04131	Membrane trafficking BR	WIPF3	CR16	WAS/WASL interacting protein family member 3	1537	435	1.274	2.22557e-09	4.28423e-07
hsa04131	Membrane trafficking BR	DBNL	ABP1|HIP-55|HIP55|SH3P7	drebrin like	1537	435	1.274	2.22557e-09	4.28423e-07
hsa04131	Membrane trafficking BR	PFN4	-	profilin family member 4	1537	435	1.274	2.22557e-09	4.28423e-07
hsa04131	Membrane trafficking BR	CFL2	NEM7	cofilin 2	1537	435	1.274	2.22557e-09	4.28423e-07
hsa04131	Membrane trafficking BR	CAP1	CAP|CAP1-PEN	cyclase associated actin cytoskeleton regulatory protein 1	1537	435	1.274	2.22557e-09	4.28423e-07
hsa04131	Membrane trafficking BR	KIF5C	CDCBM2|KINN|NKHC|NKHC-2|NKHC2	kinesin family member 5C	1537	435	1.274	2.22557e-09	4.28423e-07
hsa04131	Membrane trafficking BR	ANKRD23	DARP|MARP3	ankyrin repeat domain 23	1537	435	1.274	2.22557e-09	4.28423e-07
hsa04131	Membrane trafficking BR	TAGLN2	HA1756	transgelin 2	1537	435	1.274	2.22557e-09	4.28423e-07
hsa04131	Membrane trafficking BR	MUC3A	MUC-3A|MUC3	mucin 3A, cell surface associated	1537	435	1.274	2.22557e-09	4.28423e-07
hsa04131	Membrane trafficking BR	MUC15	MUC-15|PAS3|PASIII	mucin 15, cell surface associated	1537	435	1.274	2.22557e-09	4.28423e-07
hsa04131	Membrane trafficking BR	MUC20	MUC-20	mucin 20, cell surface associated	1537	435	1.274	2.22557e-09	4.28423e-07
hsa04131	Membrane trafficking BR	MUC2	MLP|MUC-2|SMUC	mucin 2, oligomeric mucus/gel-forming	1537	435	1.274	2.22557e-09	4.28423e-07
hsa04131	Membrane trafficking BR	RAB32	-	RAB32, member RAS oncogene family	1537	435	1.274	2.22557e-09	4.28423e-07
hsa04131	Membrane trafficking BR	SGSM2	RUTBC1	small G protein signaling modulator 2	1537	435	1.274	2.22557e-09	4.28423e-07
hsa04131	Membrane trafficking BR	ABR	MDB	ABR activator of RhoGEF and GTPase	1537	435	1.274	2.22557e-09	4.28423e-07
hsa04131	Membrane trafficking BR	ARHGAP6	RHOGAP6|RHOGAPX-1	Rho GTPase activating protein 6	1537	435	1.274	2.22557e-09	4.28423e-07
hsa04131	Membrane trafficking BR	ARHGAP10	GRAF2|PS-GAP|PSGAP	Rho GTPase activating protein 10	1537	435	1.274	2.22557e-09	4.28423e-07
hsa04131	Membrane trafficking BR	ARHGAP17	MST066|MST110|MSTP038|MSTP066|MSTP110|NADRIN|PP367|PP4534|RICH-1|RICH1|WBP15	Rho GTPase activating protein 17	1537	435	1.274	2.22557e-09	4.28423e-07
hsa04131	Membrane trafficking BR	ARHGAP19	-	Rho GTPase activating protein 19	1537	435	1.274	2.22557e-09	4.28423e-07
hsa04131	Membrane trafficking BR	ARHGAP20	RARHOGAP	Rho GTPase activating protein 20	1537	435	1.274	2.22557e-09	4.28423e-07
hsa04131	Membrane trafficking BR	ARHGAP25	HEL-S-308|KAIA0053	Rho GTPase activating protein 25	1537	435	1.274	2.22557e-09	4.28423e-07
hsa04131	Membrane trafficking BR	ARHGAP29	PARG1	Rho GTPase activating protein 29	1537	435	1.274	2.22557e-09	4.28423e-07
hsa04131	Membrane trafficking BR	ARHGAP30	-	Rho GTPase activating protein 30	1537	435	1.274	2.22557e-09	4.28423e-07
hsa04131	Membrane trafficking BR	ARHGAP32	GC-GAP|GRIT|PX-RICS|RICS|p200RhoGAP|p250GAP	Rho GTPase activating protein 32	1537	435	1.274	2.22557e-09	4.28423e-07
hsa04131	Membrane trafficking BR	ARHGAP35	GRF-1|GRLF1|P190-A|P190A|p190ARhoGAP|p190RhoGAP	Rho GTPase activating protein 35	1537	435	1.274	2.22557e-09	4.28423e-07
hsa04131	Membrane trafficking BR	ARHGAP39	CrGAP|Vilse	Rho GTPase activating protein 39	1537	435	1.274	2.22557e-09	4.28423e-07
hsa04131	Membrane trafficking BR	OPHN1	ARHGAP41|MRX60|OPN1	oligophrenin 1	1537	435	1.274	2.22557e-09	4.28423e-07
hsa04131	Membrane trafficking BR	GMIP	ARHGAP46	GEM interacting protein	1537	435	1.274	2.22557e-09	4.28423e-07
hsa04131	Membrane trafficking BR	SYDE2	-	synapse defective Rho GTPase homolog 2	1537	435	1.274	2.22557e-09	4.28423e-07
hsa04131	Membrane trafficking BR	MYO9B	CELIAC4|MYR5	myosin IXB	1537	435	1.274	2.22557e-09	4.28423e-07
hsa04131	Membrane trafficking BR	ARHGEF2	GEF|GEF-H1|GEFH1|LFP40|P40	Rho/Rac guanine nucleotide exchange factor 2	1537	435	1.274	2.22557e-09	4.28423e-07
hsa04131	Membrane trafficking BR	ARHGEF4	ASEF|ASEF1|GEF4|STM6	Rho guanine nucleotide exchange factor 4	1537	435	1.274	2.22557e-09	4.28423e-07
hsa04131	Membrane trafficking BR	SPATA13	ARHGEF29|ASEF2	spermatogenesis associated 13	1537	435	1.274	2.22557e-09	4.28423e-07
hsa04131	Membrane trafficking BR	ARHGEF9	COLLYBISTIN|EIEE8|HPEM-2|PEM-2|PEM2	Cdc42 guanine nucleotide exchange factor 9	1537	435	1.274	2.22557e-09	4.28423e-07
hsa04131	Membrane trafficking BR	ARHGEF12	LARG|PRO2792	Rho guanine nucleotide exchange factor 12	1537	435	1.274	2.22557e-09	4.28423e-07
hsa04131	Membrane trafficking BR	AKAP13	AKAP-13|AKAP-Lbc|ARHGEF13|BRX|HA-3|Ht31|LBC|PRKA13|PROTO-LB|PROTO-LBC|c-lbc|p47	A-kinase anchoring protein 13	1537	435	1.274	2.22557e-09	4.28423e-07
hsa04131	Membrane trafficking BR	MCF2L	ARHGEF14|DBS|OST	MCF.2 cell line derived transforming sequence like	1537	435	1.274	2.22557e-09	4.28423e-07
hsa04131	Membrane trafficking BR	ARHGEF17	P164RHOGEF|TEM4|p164-RhoGEF	Rho guanine nucleotide exchange factor 17	1537	435	1.274	2.22557e-09	4.28423e-07
hsa04131	Membrane trafficking BR	ARHGEF19	WGEF	Rho guanine nucleotide exchange factor 19	1537	435	1.274	2.22557e-09	4.28423e-07
hsa04131	Membrane trafficking BR	KALRN	ARHGEF24|CHD5|CHDS5|DUET|DUO|HAPIP|TRAD	kalirin RhoGEF kinase	1537	435	1.274	2.22557e-09	4.28423e-07
hsa04131	Membrane trafficking BR	ARHGEF37	-	Rho guanine nucleotide exchange factor 37	1537	435	1.274	2.22557e-09	4.28423e-07
hsa04131	Membrane trafficking BR	ARHGEF39	C9orf100	Rho guanine nucleotide exchange factor 39	1537	435	1.274	2.22557e-09	4.28423e-07
hsa04131	Membrane trafficking BR	DOCK2	IMD40	dedicator of cytokinesis 2	1537	435	1.274	2.22557e-09	4.28423e-07
hsa04131	Membrane trafficking BR	DOCK3	MOCA|PBP	dedicator of cytokinesis 3	1537	435	1.274	2.22557e-09	4.28423e-07
hsa03000	Transcription factors BR	XBP1	TREB-5|TREB5|XBP-1|XBP2	X-box binding protein 1	1315	362	1.239	1.27698e-06	0.000163879
hsa03000	Transcription factors BR	JUND	AP-1	JunD proto-oncogene, AP-1 transcription factor subunit	1315	362	1.239	1.27698e-06	0.000163879
hsa03000	Transcription factors BR	FOSL2	FRA2	FOS like 2, AP-1 transcription factor subunit	1315	362	1.239	1.27698e-06	0.000163879
hsa03000	Transcription factors BR	ATF3	-	activating transcription factor 3	1315	362	1.239	1.27698e-06	0.000163879
hsa03000	Transcription factors BR	BATF2	SARI	basic leucine zipper ATF-like transcription factor 2	1315	362	1.239	1.27698e-06	0.000163879
hsa03000	Transcription factors BR	MAF	AYGRP|CCA4|CTRCT21|c-MAF	MAF bZIP transcription factor	1315	362	1.239	1.27698e-06	0.000163879
hsa03000	Transcription factors BR	MAFB	KRML|MCTO	MAF bZIP transcription factor B	1315	362	1.239	1.27698e-06	0.000163879
hsa03000	Transcription factors BR	MAFF	U-MAF|hMafF	MAF bZIP transcription factor F	1315	362	1.239	1.27698e-06	0.000163879
hsa03000	Transcription factors BR	BACH2	BTBD25	BTB domain and CNC homolog 2	1315	362	1.239	1.27698e-06	0.000163879
hsa03000	Transcription factors BR	ATF7	ATFA	activating transcription factor 7	1315	362	1.239	1.27698e-06	0.000163879
hsa03000	Transcription factors BR	CREB1	CREB|CREB-1	cAMP responsive element binding protein 1	1315	362	1.239	1.27698e-06	0.000163879
hsa03000	Transcription factors BR	CREB3L2	BBF2H7	cAMP responsive element binding protein 3 like 2	1315	362	1.239	1.27698e-06	0.000163879
hsa03000	Transcription factors BR	CEBPA	C/EBP-alpha|CEBP	CCAAT enhancer binding protein alpha	1315	362	1.239	1.27698e-06	0.000163879
hsa03000	Transcription factors BR	DBP	DABP	D-box binding PAR bZIP transcription factor	1315	362	1.239	1.27698e-06	0.000163879
hsa03000	Transcription factors BR	HLF	-	HLF transcription factor, PAR bZIP family member	1315	362	1.239	1.27698e-06	0.000163879
hsa03000	Transcription factors BR	ASCL1	ASH1|HASH1|MASH1|bHLHa46	achaete-scute family bHLH transcription factor 1	1315	362	1.239	1.27698e-06	0.000163879
hsa03000	Transcription factors BR	TAL1	SCL|TCL5|bHLHa17|tal-1	TAL bHLH transcription factor 1, erythroid differentiation factor	1315	362	1.239	1.27698e-06	0.000163879
hsa03000	Transcription factors BR	MSC	ABF-1|ABF1|MYOR|bHLHa22	musculin	1315	362	1.239	1.27698e-06	0.000163879
hsa03000	Transcription factors BR	MESP1	bHLHc5	mesoderm posterior bHLH transcription factor 1	1315	362	1.239	1.27698e-06	0.000163879
hsa03000	Transcription factors BR	NEUROD4	ATH-3|ATH3|Atoh3|MATH-3|MATH3|bHLHa4	neuronal differentiation 4	1315	362	1.239	1.27698e-06	0.000163879
hsa03000	Transcription factors BR	NEUROG2	Atoh4|Math4A|NGN2|bHLHa8|ngn-2	neurogenin 2	1315	362	1.239	1.27698e-06	0.000163879
hsa03000	Transcription factors BR	ATOH8	HATH6|bHLHa21	atonal bHLH transcription factor 8	1315	362	1.239	1.27698e-06	0.000163879
hsa03000	Transcription factors BR	BHLHA15	BHLHB8|MIST1	basic helix-loop-helix family member a15	1315	362	1.239	1.27698e-06	0.000163879
hsa03000	Transcription factors BR	HES2	bHLHb40	hes family bHLH transcription factor 2	1315	362	1.239	1.27698e-06	0.000163879
hsa03000	Transcription factors BR	HEYL	HESR3|HEY3|HRT3|bHLHb33	hes related family bHLH transcription factor with YRPW motif like	1315	362	1.239	1.27698e-06	0.000163879
hsa03000	Transcription factors BR	BHLHE40	BHLHB2|DEC1|HLHB2|SHARP-2|STRA13|Stra14	basic helix-loop-helix family member e40	1315	362	1.239	1.27698e-06	0.000163879
hsa03000	Transcription factors BR	EPAS1	ECYT4|HIF2A|HLF|MOP2|PASD2|bHLHe73	endothelial PAS domain protein 1	1315	362	1.239	1.27698e-06	0.000163879
hsa03000	Transcription factors BR	HIF3A	HIF-3A|IPAS|MOP7|PASD7|bHLHe17	hypoxia inducible factor 3 subunit alpha	1315	362	1.239	1.27698e-06	0.000163879
hsa03000	Transcription factors BR	SIM1	bHLHe14	SIM bHLH transcription factor 1	1315	362	1.239	1.27698e-06	0.000163879
hsa03000	Transcription factors BR	SIM2	HMC13F06|HMC29C01|SIM|bHLHe15	SIM bHLH transcription factor 2	1315	362	1.239	1.27698e-06	0.000163879
hsa03000	Transcription factors BR	ID4	IDB4|bHLHb27	inhibitor of DNA binding 4, HLH protein	1315	362	1.239	1.27698e-06	0.000163879
hsa03000	Transcription factors BR	EBF2	COE2|EBF-2|O/E-3|OE-3	EBF transcription factor 2	1315	362	1.239	1.27698e-06	0.000163879
hsa03000	Transcription factors BR	EBF3	COE3|EBF-3|O/E-2|OE-2	EBF transcription factor 3	1315	362	1.239	1.27698e-06	0.000163879
hsa03000	Transcription factors BR	MITF	CMM8|MI|WS2|WS2A|bHLHe32	melanocyte inducing transcription factor	1315	362	1.239	1.27698e-06	0.000163879
hsa03000	Transcription factors BR	TFAP4	AP-4|bHLHc41	transcription factor AP-4	1315	362	1.239	1.27698e-06	0.000163879
hsa03000	Transcription factors BR	MYCL	L-Myc|LMYC|MYCL1|bHLHe38	MYCL proto-oncogene, bHLH transcription factor	1315	362	1.239	1.27698e-06	0.000163879
hsa03000	Transcription factors BR	MAX	bHLHd4	MYC associated factor X	1315	362	1.239	1.27698e-06	0.000163879
hsa03000	Transcription factors BR	MLXIP	MIR|MONDOA|bHLHe36	MLX interacting protein	1315	362	1.239	1.27698e-06	0.000163879
hsa03000	Transcription factors BR	MLXIPL	CHREBP|MIO|MONDOB|WBSCR14|WS-bHLH|bHLHd14	MLX interacting protein like	1315	362	1.239	1.27698e-06	0.000163879
hsa03000	Transcription factors BR	MXD4	MAD4|MST149|MSTP149|bHLHc12	MAX dimerization protein 4	1315	362	1.239	1.27698e-06	0.000163879
hsa03000	Transcription factors BR	MNT	MAD6|MXD6|ROX|bHLHd3	MAX network transcriptional repressor	1315	362	1.239	1.27698e-06	0.000163879
hsa03000	Transcription factors BR	NFIB	CTF|HMGIC/NFIB|NF-I/B|NF1-B|NFI-B|NFI-RED|NFIB2|NFIB3	nuclear factor I B	1315	362	1.239	1.27698e-06	0.000163879
hsa03000	Transcription factors BR	NFIC	CTF|CTF5|NF-I|NFI	nuclear factor I C	1315	362	1.239	1.27698e-06	0.000163879
hsa03000	Transcription factors BR	RFX3	-	regulatory factor X3	1315	362	1.239	1.27698e-06	0.000163879
hsa03000	Transcription factors BR	TFAP2B	AP-2B|AP2-B	transcription factor AP-2 beta	1315	362	1.239	1.27698e-06	0.000163879
hsa03000	Transcription factors BR	THRA	AR7|CHNG6|EAR7|ERB-T-1|ERBA|ERBA1|NR1A1|THRA1|THRA2|c-ERBA-1	thyroid hormone receptor alpha	1315	362	1.239	1.27698e-06	0.000163879
hsa03000	Transcription factors BR	RARB	HAP|MCOPS12|NR1B2|RRB2	retinoic acid receptor beta	1315	362	1.239	1.27698e-06	0.000163879
hsa03000	Transcription factors BR	PPARA	NR1C1|PPAR|PPARalpha|hPPAR	peroxisome proliferator activated receptor alpha	1315	362	1.239	1.27698e-06	0.000163879
hsa03000	Transcription factors BR	PPARD	FAAR|NR1C2|NUC1|NUCI|NUCII|PPARB	peroxisome proliferator activated receptor delta	1315	362	1.239	1.27698e-06	0.000163879
hsa03000	Transcription factors BR	PPARG	CIMT1|GLM1|NR1C3|PPARG1|PPARG2|PPARgamma	peroxisome proliferator activated receptor gamma	1315	362	1.239	1.27698e-06	0.000163879
hsa03000	Transcription factors BR	VDR	NR1I1|PPP1R163	vitamin D receptor	1315	362	1.239	1.27698e-06	0.000163879
hsa03000	Transcription factors BR	HNF4A	FRTS4|HNF4|HNF4a7|HNF4a8|HNF4a9|HNF4alpha|MODY|MODY1|NR2A1|NR2A21|TCF|TCF14	hepatocyte nuclear factor 4 alpha	1315	362	1.239	1.27698e-06	0.000163879
hsa03000	Transcription factors BR	RXRA	NR2B1	retinoid X receptor alpha	1315	362	1.239	1.27698e-06	0.000163879
hsa03000	Transcription factors BR	RXRB	DAUDI6|H-2RIIBP|NR2B2|RCoR-1	retinoid X receptor beta	1315	362	1.239	1.27698e-06	0.000163879
hsa03000	Transcription factors BR	NR2C2	TAK1|TR4	nuclear receptor subfamily 2 group C member 2	1315	362	1.239	1.27698e-06	0.000163879
hsa03000	Transcription factors BR	ESR1	ER|ESR|ESRA|ESTRR|Era|NR3A1	estrogen receptor 1	1315	362	1.239	1.27698e-06	0.000163879
hsa03000	Transcription factors BR	ESR2	ER-BETA|ESR-BETA|ESRB|ESTRB|Erb|NR3A2	estrogen receptor 2	1315	362	1.239	1.27698e-06	0.000163879
hsa03000	Transcription factors BR	ESRRG	ERR3|ERRgamma|NR3B3	estrogen related receptor gamma	1315	362	1.239	1.27698e-06	0.000163879
hsa03000	Transcription factors BR	AR	AIS|AR8|DHTR|HUMARA|HYSP1|KD|NR3C4|SBMA|SMAX1|TFM	androgen receptor	1315	362	1.239	1.27698e-06	0.000163879
hsa03000	Transcription factors BR	NR6A1	CT150|GCNF|GCNF1|NR61|RTR|hGCNF|hRTR	nuclear receptor subfamily 6 group A member 1	1315	362	1.239	1.27698e-06	0.000163879
hsa03000	Transcription factors BR	GATA2	DCML|IMD21|MONOMAC|NFE1B	GATA binding protein 2	1315	362	1.239	1.27698e-06	0.000163879
hsa03000	Transcription factors BR	GATA4	ASD2|TACHD|TOF|VSD1	GATA binding protein 4	1315	362	1.239	1.27698e-06	0.000163879
hsa03000	Transcription factors BR	GATA6	-	GATA binding protein 6	1315	362	1.239	1.27698e-06	0.000163879
hsa03000	Transcription factors BR	ZGLP1	GATAD3|GLP-1|GLP1	zinc finger GATA like protein 1	1315	362	1.239	1.27698e-06	0.000163879
hsa03000	Transcription factors BR	GATAD2B	MRD18|P66beta|p68	GATA zinc finger domain containing 2B	1315	362	1.239	1.27698e-06	0.000163879
hsa03000	Transcription factors BR	MTA3	-	metastasis associated 1 family member 3	1315	362	1.239	1.27698e-06	0.000163879
hsa03000	Transcription factors BR	ATRX	ATR2|JMS|MRX52|MRXHF1|RAD54|RAD54L|SFM1|SHS|XH2|XNP|ZNF-HX	ATRX chromatin remodeler	1315	362	1.239	1.27698e-06	0.000163879
hsa03000	Transcription factors BR	SP1	-	Sp1 transcription factor	1315	362	1.239	1.27698e-06	0.000163879
hsa03000	Transcription factors BR	SP6	EPFN|EPIPROFIN|KLF14	Sp6 transcription factor	1315	362	1.239	1.27698e-06	0.000163879
hsa03000	Transcription factors BR	KLF2	LKLF		1315	362	1.239	1.27698e-06	0.000163879
hsa03000	Transcription factors BR	KLF7	UKLF		1315	362	1.239	1.27698e-06	0.000163879
hsa03000	Transcription factors BR	KLF8	BKLF3|ZNF741		1315	362	1.239	1.27698e-06	0.000163879
hsa03000	Transcription factors BR	KLF12	AP-2rep|AP2REP|HSPC122		1315	362	1.239	1.27698e-06	0.000163879
hsa03000	Transcription factors BR	KLF9	BTEB|BTEB1		1315	362	1.239	1.27698e-06	0.000163879
hsa03000	Transcription factors BR	KLF13	BTEB3|FKLF2|NSLP1|RFLAT-1|RFLAT1		1315	362	1.239	1.27698e-06	0.000163879
hsa03000	Transcription factors BR	KLF16	BTEB4|DRRF|NSLP2		1315	362	1.239	1.27698e-06	0.000163879
hsa03000	Transcription factors BR	KLF11	FKLF|FKLF1|MODY7|TIEG2|Tieg3		1315	362	1.239	1.27698e-06	0.000163879
hsa03000	Transcription factors BR	EGR4	NGFI-C|NGFIC|PAT133	early growth response 4	1315	362	1.239	1.27698e-06	0.000163879
hsa03000	Transcription factors BR	WT1	AWT1|EWS-WT1|GUD|NPHS4|WAGR|WIT-2|WT33	WT1 transcription factor	1315	362	1.239	1.27698e-06	0.000163879
hsa03000	Transcription factors BR	GLI3	ACLS|GCPS|GLI3-190|GLI3FL|PAP-A|PAPA|PAPA1|PAPB|PHS|PPDIV	GLI family zinc finger 3	1315	362	1.239	1.27698e-06	0.000163879
hsa03000	Transcription factors BR	GLIS3	ZNF515	GLIS family zinc finger 3	1315	362	1.239	1.27698e-06	0.000163879
hsa03000	Transcription factors BR	GLIS2	NKL|NPHP7	GLIS family zinc finger 2	1315	362	1.239	1.27698e-06	0.000163879
hsa03000	Transcription factors BR	ZIC2	HPE5	Zic family member 2	1315	362	1.239	1.27698e-06	0.000163879
hsa03000	Transcription factors BR	ZIC3	HTX|HTX1|VACTERLX|ZNF203	Zic family member 3	1315	362	1.239	1.27698e-06	0.000163879
hsa03000	Transcription factors BR	ZIC5	-	Zic family member 5	1315	362	1.239	1.27698e-06	0.000163879
hsa03000	Transcription factors BR	SNAI1	SLUGH2|SNA|SNAH|SNAIL|SNAIL1|dJ710H13.1	snail family transcriptional repressor 1	1315	362	1.239	1.27698e-06	0.000163879
hsa03000	Transcription factors BR	SCRT1	SCRT|ZNF898	scratch family transcriptional repressor 1	1315	362	1.239	1.27698e-06	0.000163879
hsa03000	Transcription factors BR	ZBTB2	ZNF437	zinc finger and BTB domain containing 2	1315	362	1.239	1.27698e-06	0.000163879
hsa03000	Transcription factors BR	ZBTB3	-	zinc finger and BTB domain containing 3	1315	362	1.239	1.27698e-06	0.000163879
hsa03000	Transcription factors BR	ZBTB7C	APM-1|APM1|ZBTB36|ZNF857C	zinc finger and BTB domain containing 7C	1315	362	1.239	1.27698e-06	0.000163879
hsa03000	Transcription factors BR	ZBTB7A	FBI-1|FBI1|LRF|TIP21|ZBTB7|ZNF857A|pokemon	zinc finger and BTB domain containing 7A	1315	362	1.239	1.27698e-06	0.000163879
hsa03000	Transcription factors BR	ZBTB8A	BOZF1|ZBTB8|ZNF916A	zinc finger and BTB domain containing 8A	1315	362	1.239	1.27698e-06	0.000163879
hsa03000	Transcription factors BR	ZBTB8B	ZNF916B	zinc finger and BTB domain containing 8B	1315	362	1.239	1.27698e-06	0.000163879
hsa03000	Transcription factors BR	ZBTB14	ZF5|ZFP-161|ZFP-5|ZFP161|ZNF478	zinc finger and BTB domain containing 14	1315	362	1.239	1.27698e-06	0.000163879
hsa03000	Transcription factors BR	ZBTB16	PLZF|ZNF145	zinc finger and BTB domain containing 16	1315	362	1.239	1.27698e-06	0.000163879
hsa03000	Transcription factors BR	ZBTB17	MIZ-1|ZNF151|ZNF60|pHZ-67	zinc finger and BTB domain containing 17	1315	362	1.239	1.27698e-06	0.000163879
hsa03000	Transcription factors BR	ZBTB20	DPZF|HOF|ODA-8S|PRIMS|ZNF288	zinc finger and BTB domain containing 20	1315	362	1.239	1.27698e-06	0.000163879
hsa03000	Transcription factors BR	ZBTB32	FAXF|FAZF|Rog|TZFP|ZNF538	zinc finger and BTB domain containing 32	1315	362	1.239	1.27698e-06	0.000163879
hsa03000	Transcription factors BR	ZBTB34	ZNF918	zinc finger and BTB domain containing 34	1315	362	1.239	1.27698e-06	0.000163879
hsa03000	Transcription factors BR	ZNF131	ZBTB35|pHZ-10	zinc finger protein 131	1315	362	1.239	1.27698e-06	0.000163879
hsa03000	Transcription factors BR	ZBTB37	D430004I08Rik|ZNF908	zinc finger and BTB domain containing 37	1315	362	1.239	1.27698e-06	0.000163879
hsa03000	Transcription factors BR	ZBTB45	ZNF499	zinc finger and BTB domain containing 45	1315	362	1.239	1.27698e-06	0.000163879
hsa03000	Transcription factors BR	ZBTB46	BTBD4|BZEL|RINZF|ZNF340|dJ583P15.7|dJ583P15.8	zinc finger and BTB domain containing 46	1315	362	1.239	1.27698e-06	0.000163879
hsa03000	Transcription factors BR	ZBTB47	ZNF651	zinc finger and BTB domain containing 47	1315	362	1.239	1.27698e-06	0.000163879
hsa03000	Transcription factors BR	ZBTB18	C2H2-171|MRD22|RP58|TAZ-1|ZNF238	zinc finger and BTB domain containing 18	1315	362	1.239	1.27698e-06	0.000163879
hsa03000	Transcription factors BR	ZBTB42	LCCS6|ZNF925	zinc finger and BTB domain containing 42	1315	362	1.239	1.27698e-06	0.000163879
hsa03000	Transcription factors BR	HIC2	HRG22|ZBTB30|ZNF907	HIC ZBTB transcriptional repressor 2	1315	362	1.239	1.27698e-06	0.000163879
hsa03000	Transcription factors BR	MYNN	OSZF|SBBIZ1|ZBTB31|ZNF902	myoneurin	1315	362	1.239	1.27698e-06	0.000163879
hsa03000	Transcription factors BR	ZBED1	ALTE|DREF|TRAMP|hDREF	zinc finger BED-type containing 1	1315	362	1.239	1.27698e-06	0.000163879
hsa03000	Transcription factors BR	ZBED3	-	zinc finger BED-type containing 3	1315	362	1.239	1.27698e-06	0.000163879
hsa03000	Transcription factors BR	PRDM5	BCS2|PFM2	PR/SET domain 5	1315	362	1.239	1.27698e-06	0.000163879
hsa03000	Transcription factors BR	OVOL1	HOVO1	ovo like transcriptional repressor 1	1315	362	1.239	1.27698e-06	0.000163879
hsa03000	Transcription factors BR	IKZF1	Hs.54452|IK1|IKAROS|LYF1|LyF-1|PPP1R92|PRO0758|ZNFN1A1	IKAROS family zinc finger 1	1315	362	1.239	1.27698e-06	0.000163879
hsa03000	Transcription factors BR	IKZF4	EOS|ZNFN1A4	IKAROS family zinc finger 4	1315	362	1.239	1.27698e-06	0.000163879
hsa03000	Transcription factors BR	TSHZ2	C20orf17|OVC10-2|TSH2|ZABC2|ZNF218	teashirt zinc finger homeobox 2	1315	362	1.239	1.27698e-06	0.000163879
hsa03000	Transcription factors BR	HIVEP3	KBP-1|KBP1|KRC|SHN3|Schnurri-3|ZAS3|ZNF40C	HIVEP zinc finger 3	1315	362	1.239	1.27698e-06	0.000163879
hsa03000	Transcription factors BR	PLAG1	PSA|SGPA|ZNF912	PLAG1 zinc finger	1315	362	1.239	1.27698e-06	0.000163879
hsa03000	Transcription factors BR	PLAGL2	ZNF900	PLAG1 like zinc finger 2	1315	362	1.239	1.27698e-06	0.000163879
hsa03000	Transcription factors BR	RREB1	FINB|HNT|LZ321|RREB-1|Zep-1	ras responsive element binding protein 1	1315	362	1.239	1.27698e-06	0.000163879
hsa03000	Transcription factors BR	E4F1	E4F	E4F transcription factor 1	1315	362	1.239	1.27698e-06	0.000163879
hsa03000	Transcription factors BR	MTF1	MTF-1|ZRF	metal regulatory transcription factor 1	1315	362	1.239	1.27698e-06	0.000163879
hsa03000	Transcription factors BR	BNC2	BSN2	basonuclin 2	1315	362	1.239	1.27698e-06	0.000163879
hsa03000	Transcription factors BR	YY1	DELTA|INO80S|NF-E1|UCRBP|YIN-YANG-1	YY1 transcription factor	1315	362	1.239	1.27698e-06	0.000163879
hsa03000	Transcription factors BR	RPA1	HSSB|MST075|REPA1|RF-A|RP-A|RPA70	replication protein A1	1315	362	1.239	1.27698e-06	0.000163879
hsa03000	Transcription factors BR	ZNF335	MCPH10|NIF-1|NIF1|NIF2	zinc finger protein 335	1315	362	1.239	1.27698e-06	0.000163879
hsa03000	Transcription factors BR	ZNF516	HsT287	zinc finger protein 516	1315	362	1.239	1.27698e-06	0.000163879
hsa03000	Transcription factors BR	ZNF583	-	zinc finger protein 583	1315	362	1.239	1.27698e-06	0.000163879
hsa03000	Transcription factors BR	ZNF425	-	zinc finger protein 425	1315	362	1.239	1.27698e-06	0.000163879
hsa03000	Transcription factors BR	ZNF746	PARIS	zinc finger protein 746	1315	362	1.239	1.27698e-06	0.000163879
hsa03000	Transcription factors BR	ZNF519	HsT2362	zinc finger protein 519	1315	362	1.239	1.27698e-06	0.000163879
hsa03000	Transcription factors BR	ZNF836	-	zinc finger protein 836	1315	362	1.239	1.27698e-06	0.000163879
hsa03000	Transcription factors BR	ZNF550	-	zinc finger protein 550	1315	362	1.239	1.27698e-06	0.000163879
hsa03000	Transcription factors BR	ZNF709	-	zinc finger protein 709	1315	362	1.239	1.27698e-06	0.000163879
hsa03000	Transcription factors BR	ZNF383	HSD17	zinc finger protein 383	1315	362	1.239	1.27698e-06	0.000163879
hsa03000	Transcription factors BR	ZNF620	-	zinc finger protein 620	1315	362	1.239	1.27698e-06	0.000163879
hsa03000	Transcription factors BR	ZNF549	-	zinc finger protein 549	1315	362	1.239	1.27698e-06	0.000163879
hsa03000	Transcription factors BR	ZNF285	ZNF285A	zinc finger protein 285	1315	362	1.239	1.27698e-06	0.000163879
hsa03000	Transcription factors BR	ZIK1	ZNF762	zinc finger protein interacting with	1315	362	1.239	1.27698e-06	0.000163879
hsa03000	Transcription factors BR	ZNF460	HZF8|ZNF272	zinc finger protein 460	1315	362	1.239	1.27698e-06	0.000163879
hsa03000	Transcription factors BR	ZNF275	-	zinc finger protein 275	1315	362	1.239	1.27698e-06	0.000163879
hsa03000	Transcription factors BR	ZNF554	-	zinc finger protein 554	1315	362	1.239	1.27698e-06	0.000163879
hsa03000	Transcription factors BR	ZNF641	-	zinc finger protein 641	1315	362	1.239	1.27698e-06	0.000163879
hsa03000	Transcription factors BR	ZNF813	-	zinc finger protein 813	1315	362	1.239	1.27698e-06	0.000163879
hsa03000	Transcription factors BR	ZNF12	GIOT-3|HZF11|KOX3|ZNF325	zinc finger protein 12	1315	362	1.239	1.27698e-06	0.000163879
hsa03000	Transcription factors BR	ZNF708	KOX8|ZNF15|ZNF15L1	zinc finger protein 708	1315	362	1.239	1.27698e-06	0.000163879
hsa03000	Transcription factors BR	ZNF33B	KOX2|KOX31|ZNF11B	zinc finger protein 33B	1315	362	1.239	1.27698e-06	0.000163879
hsa03000	Transcription factors BR	ZNF37A	KOX21|ZNF37	zinc finger protein 37A	1315	362	1.239	1.27698e-06	0.000163879
hsa03000	Transcription factors BR	ZNF45	KOX5|ZNF13	zinc finger protein 45	1315	362	1.239	1.27698e-06	0.000163879
hsa03000	Transcription factors BR	ZNF79	pT7	zinc finger protein 79	1315	362	1.239	1.27698e-06	0.000163879
hsa03000	Transcription factors BR	ZNF84	HPF2	zinc finger protein 84	1315	362	1.239	1.27698e-06	0.000163879
hsa03000	Transcription factors BR	ZNF85	HPF4|HTF1	zinc finger protein 85	1315	362	1.239	1.27698e-06	0.000163879
hsa03000	Transcription factors BR	ZNF124	HZF-16|HZF16|ZK7	zinc finger protein 124	1315	362	1.239	1.27698e-06	0.000163879
hsa03000	Transcription factors BR	ZNF141	D4S90|PAPA6|pHZ-44	zinc finger protein 141	1315	362	1.239	1.27698e-06	0.000163879
hsa03000	Transcription factors BR	ZNF155	pHZ-96	zinc finger protein 155	1315	362	1.239	1.27698e-06	0.000163879
hsa03000	Transcription factors BR	ZNF177	PIGX	zinc finger protein 177	1315	362	1.239	1.27698e-06	0.000163879
hsa03000	Transcription factors BR	ZNF189	-	zinc finger protein 189	1315	362	1.239	1.27698e-06	0.000163879
hsa03000	Transcription factors BR	ZNF225	-	zinc finger protein 225	1315	362	1.239	1.27698e-06	0.000163879
hsa03000	Transcription factors BR	ZNF343	dJ734P14.5	zinc finger protein 343	1315	362	1.239	1.27698e-06	0.000163879
hsa03000	Transcription factors BR	ZNF557	-	zinc finger protein 557	1315	362	1.239	1.27698e-06	0.000163879
hsa03000	Transcription factors BR	ZNF212	C2H2-150|ZNF182|ZNFC150	zinc finger protein 212	1315	362	1.239	1.27698e-06	0.000163879
hsa03000	Transcription factors BR	ZNF611	-	zinc finger protein 611	1315	362	1.239	1.27698e-06	0.000163879
hsa03000	Transcription factors BR	ZNF333	-	zinc finger protein 333	1315	362	1.239	1.27698e-06	0.000163879
hsa03000	Transcription factors BR	ZNF527	-	zinc finger protein 527	1315	362	1.239	1.27698e-06	0.000163879
hsa03000	Transcription factors BR	ZNF577	-	zinc finger protein 577	1315	362	1.239	1.27698e-06	0.000163879
hsa03000	Transcription factors BR	ZNF514	-	zinc finger protein 514	1315	362	1.239	1.27698e-06	0.000163879
hsa03000	Transcription factors BR	ZNF551	-	zinc finger protein 551	1315	362	1.239	1.27698e-06	0.000163879
hsa03000	Transcription factors BR	ZNF160	F11|HKr18|HZF5|KR18	zinc finger protein 160	1315	362	1.239	1.27698e-06	0.000163879
hsa03000	Transcription factors BR	ZNF486	KRBO2	zinc finger protein 486	1315	362	1.239	1.27698e-06	0.000163879
hsa03000	Transcription factors BR	ZNF101	HZF12	zinc finger protein 101	1315	362	1.239	1.27698e-06	0.000163879
hsa03000	Transcription factors BR	ZNF582	-	zinc finger protein 582	1315	362	1.239	1.27698e-06	0.000163879
hsa03000	Transcription factors BR	ZNF621	-	zinc finger protein 621	1315	362	1.239	1.27698e-06	0.000163879
hsa03000	Transcription factors BR	ZNF707	-	zinc finger protein 707	1315	362	1.239	1.27698e-06	0.000163879
hsa03000	Transcription factors BR	ZNF354C	KID3	zinc finger protein 354C	1315	362	1.239	1.27698e-06	0.000163879
hsa03000	Transcription factors BR	ZNF429	-	zinc finger protein 429	1315	362	1.239	1.27698e-06	0.000163879
hsa03000	Transcription factors BR	ZNF772	-	zinc finger protein 772	1315	362	1.239	1.27698e-06	0.000163879
hsa03000	Transcription factors BR	ZNF506	-	zinc finger protein 506	1315	362	1.239	1.27698e-06	0.000163879
hsa03000	Transcription factors BR	ZNF853	-	zinc finger protein 853	1315	362	1.239	1.27698e-06	0.000163879
hsa03000	Transcription factors BR	ZNF701	-	zinc finger protein 701	1315	362	1.239	1.27698e-06	0.000163879
hsa03000	Transcription factors BR	ZNF286A	ZNF286	zinc finger protein 286A	1315	362	1.239	1.27698e-06	0.000163879
hsa03000	Transcription factors BR	ZNF250	ZFP647|ZNF647	zinc finger protein 250	1315	362	1.239	1.27698e-06	0.000163879
hsa03000	Transcription factors BR	ZNF8	HF.18|Zfp128	zinc finger protein 8	1315	362	1.239	1.27698e-06	0.000163879
hsa03000	Transcription factors BR	ZNF484	BA526D8.4	zinc finger protein 484	1315	362	1.239	1.27698e-06	0.000163879
hsa03000	Transcription factors BR	ZNF251	-	zinc finger protein 251	1315	362	1.239	1.27698e-06	0.000163879
hsa03000	Transcription factors BR	ZNF2	A1-5|ZNF661|Zfp661	zinc finger protein 2	1315	362	1.239	1.27698e-06	0.000163879
hsa03000	Transcription factors BR	ZNF783	-	zinc finger protein 783	1315	362	1.239	1.27698e-06	0.000163879
hsa03000	Transcription factors BR	ZNF398	P51|P71|ZER6	zinc finger protein 398	1315	362	1.239	1.27698e-06	0.000163879
hsa03000	Transcription factors BR	ZNF283	HZF19|HZF41	zinc finger protein 283	1315	362	1.239	1.27698e-06	0.000163879
hsa03000	Transcription factors BR	ZNF662	-	zinc finger protein 662	1315	362	1.239	1.27698e-06	0.000163879
hsa03000	Transcription factors BR	ZNF200	-	zinc finger protein 200	1315	362	1.239	1.27698e-06	0.000163879
hsa03000	Transcription factors BR	ZNF850	ZNF850P	zinc finger protein 850	1315	362	1.239	1.27698e-06	0.000163879
hsa03000	Transcription factors BR	ZNF605	-	zinc finger protein 605	1315	362	1.239	1.27698e-06	0.000163879
hsa03000	Transcription factors BR	ZNF714	-	zinc finger protein 714	1315	362	1.239	1.27698e-06	0.000163879
hsa03000	Transcription factors BR	ZNF585A	-	zinc finger protein 585A	1315	362	1.239	1.27698e-06	0.000163879
hsa03000	Transcription factors BR	ZNF107	Y8|ZFD25|ZNF588|smap-7	zinc finger protein 107	1315	362	1.239	1.27698e-06	0.000163879
hsa03000	Transcription factors BR	ZNF814	-	zinc finger protein 814	1315	362	1.239	1.27698e-06	0.000163879
hsa03000	Transcription factors BR	ZNF74	COS52|ZFP520|ZNF520|hZNF7	zinc finger protein 74	1315	362	1.239	1.27698e-06	0.000163879
hsa03000	Transcription factors BR	ZNF737	ZNF102	zinc finger protein 737	1315	362	1.239	1.27698e-06	0.000163879
hsa03000	Transcription factors BR	ZNF805	-	zinc finger protein 805	1315	362	1.239	1.27698e-06	0.000163879
hsa03000	Transcription factors BR	ZNF578	-	zinc finger protein 578	1315	362	1.239	1.27698e-06	0.000163879
hsa03000	Transcription factors BR	ZKSCAN2	ZNF694|ZSCAN31|ZSCAN34	zinc finger with	1315	362	1.239	1.27698e-06	0.000163879
hsa03000	Transcription factors BR	ZKSCAN1	9130423L19Rik|KOX18|PHZ-37|ZNF139|ZNF36|ZSCAN33	zinc finger with	1315	362	1.239	1.27698e-06	0.000163879
hsa03000	Transcription factors BR	ZNF263	FPM315|ZKSCAN12|ZSCAN44	zinc finger protein 263	1315	362	1.239	1.27698e-06	0.000163879
hsa03000	Transcription factors BR	ZSCAN29	ZNF690|Zfp690	zinc finger and SCAN domain containing 29	1315	362	1.239	1.27698e-06	0.000163879
hsa03000	Transcription factors BR	ZNF449	ZSCAN19	zinc finger protein 449	1315	362	1.239	1.27698e-06	0.000163879
hsa03000	Transcription factors BR	ZSCAN16	ZNF392|ZNF435|dJ265C24.3	zinc finger and SCAN domain containing 16	1315	362	1.239	1.27698e-06	0.000163879
hsa03000	Transcription factors BR	ZNF397	ZNF47|ZSCAN15	zinc finger protein 397	1315	362	1.239	1.27698e-06	0.000163879
hsa03000	Transcription factors BR	ZSCAN2	ZFP29|ZNF854	zinc finger and SCAN domain containing 2	1315	362	1.239	1.27698e-06	0.000163879
hsa03000	Transcription factors BR	FEZF2	FEZ|FEZL|FKSG36|TOF|ZFP312|ZNF312	FEZ family zinc finger 2	1315	362	1.239	1.27698e-06	0.000163879
hsa03000	Transcription factors BR	CASZ1	CAS11|CST|SRG|ZNF693|dJ734G22.1	castor zinc finger 1	1315	362	1.239	1.27698e-06	0.000163879
hsa03000	Transcription factors BR	ZFPM1	FOG|FOG1|ZC2HC11A|ZNF408|ZNF89A	zinc finger protein, FOG family member 1	1315	362	1.239	1.27698e-06	0.000163879
hsa03000	Transcription factors BR	KAT7	HBO1|HBOA|MYST2|ZC2HC7	lysine acetyltransferase 7	1315	362	1.239	1.27698e-06	0.000163879
hsa03000	Transcription factors BR	KAT6B	GTPTS|MORF|MOZ2|MYST4|ZC2HC6B|qkf|querkopf	lysine acetyltransferase 6B	1315	362	1.239	1.27698e-06	0.000163879
hsa03000	Transcription factors BR	RC3H1	RNF198|ROQUIN	ring finger and CCCH-type domains 1	1315	362	1.239	1.27698e-06	0.000163879
hsa03000	Transcription factors BR	CNOT4	CLONE243|NOT4|NOT4H	CCR4-NOT transcription complex subunit 4	1315	362	1.239	1.27698e-06	0.000163879
hsa03000	Transcription factors BR	THAP11	CTG-B43a|CTG-B45d|HRIHFB2206|RONIN	THAP domain containing 11	1315	362	1.239	1.27698e-06	0.000163879
hsa03000	Transcription factors BR	KMT2A	ALL-1|CXXC7|HRX|HTRX1|MLL|MLL-AF9|MLL/GAS7|MLL1|MLL1A|TET1-MLL|TRX1|WDSTS	lysine methyltransferase 2A	1315	362	1.239	1.27698e-06	0.000163879
hsa03000	Transcription factors BR	KMT2B	CXXC10|HRX2|MLL1B|MLL2|MLL4|TRX2|WBP-7|WBP7	lysine methyltransferase 2B	1315	362	1.239	1.27698e-06	0.000163879
hsa03000	Transcription factors BR	TET2	KIAA1546|MDS	tet methylcytosine dioxygenase 2	1315	362	1.239	1.27698e-06	0.000163879
hsa03000	Transcription factors BR	TET3	hCG_40738	tet methylcytosine dioxygenase 3	1315	362	1.239	1.27698e-06	0.000163879
hsa03000	Transcription factors BR	KDM2B	CXXC2|FBXL10|Fbl10|JHDM1B|PCCX2	lysine demethylase 2B	1315	362	1.239	1.27698e-06	0.000163879
hsa03000	Transcription factors BR	MBD1	CXXC3|PCM1|RFT	methyl-CpG binding domain protein 1	1315	362	1.239	1.27698e-06	0.000163879
hsa03000	Transcription factors BR	PHF1	MTF2L2|PCL1|PHF2|TDRD19C|hPHF1	PHD finger protein 1	1315	362	1.239	1.27698e-06	0.000163879
hsa03000	Transcription factors BR	CNBP	CNBP1|DM2|PROMM|RNF163|ZCCHC22|ZNF9	CCHC-type zinc finger nucleic acid binding protein	1315	362	1.239	1.27698e-06	0.000163879
hsa03000	Transcription factors BR	HOXA9	ABD-B|HOX1|HOX1.7|HOX1G	homeobox A9	1315	362	1.239	1.27698e-06	0.000163879
hsa03000	Transcription factors BR	HOXB9	HOX-2.5|HOX2|HOX2E	homeobox B9	1315	362	1.239	1.27698e-06	0.000163879
hsa03000	Transcription factors BR	HOXA10	HOX1|HOX1.8|HOX1H|PL	homeobox A10	1315	362	1.239	1.27698e-06	0.000163879
hsa03000	Transcription factors BR	HOXD11	HOX4|HOX4F	homeobox D11	1315	362	1.239	1.27698e-06	0.000163879
hsa03000	Transcription factors BR	HOXD12	HOX4H	homeobox D12	1315	362	1.239	1.27698e-06	0.000163879
hsa03000	Transcription factors BR	HOXC12	HOC3F|HOX3|HOX3F	homeobox C12	1315	362	1.239	1.27698e-06	0.000163879
hsa03000	Transcription factors BR	HOXB1	HCFP3|HOX2|HOX2I|Hox-2.9	homeobox B1	1315	362	1.239	1.27698e-06	0.000163879
hsa03000	Transcription factors BR	HOXB2	HOX2|HOX2H|Hox-2.8|K8	homeobox B2	1315	362	1.239	1.27698e-06	0.000163879
hsa03000	Transcription factors BR	HOXA4	HOX1|HOX1D	homeobox A4	1315	362	1.239	1.27698e-06	0.000163879
hsa03000	Transcription factors BR	HOXC4	HOX3|HOX3E|cp19	homeobox C4	1315	362	1.239	1.27698e-06	0.000163879
hsa03000	Transcription factors BR	HOXB5	HHO.C10|HOX2|HOX2A|HU-1|Hox2.1	homeobox B5	1315	362	1.239	1.27698e-06	0.000163879
hsa03000	Transcription factors BR	HOXC8	HOX3|HOX3A	homeobox C8	1315	362	1.239	1.27698e-06	0.000163879
hsa03000	Transcription factors BR	PDX1	GSF|IDX-1|IPF1|IUF1|MODY4|PAGEN1|PDX-1|STF-1	pancreatic and duodenal homeobox 1	1315	362	1.239	1.27698e-06	0.000163879
hsa03000	Transcription factors BR	CDX1	-	caudal type homeobox 1	1315	362	1.239	1.27698e-06	0.000163879
hsa03000	Transcription factors BR	CDX2	CDX-3|CDX2/AS|CDX3	caudal type homeobox 2	1315	362	1.239	1.27698e-06	0.000163879
hsa03000	Transcription factors BR	GBX2	-	gastrulation brain homeobox 2	1315	362	1.239	1.27698e-06	0.000163879
hsa03000	Transcription factors BR	MNX1	HB9|HLXB9|HOXHB9|SCRA1	motor neuron and pancreas homeobox 1	1315	362	1.239	1.27698e-06	0.000163879
hsa03000	Transcription factors BR	NKX2-1	BCH|BHC|NK-2|NKX2.1|NKX2A|NMTC1|T/EBP|TEBP|TITF1|TTF-1|TTF1	NK2 homeobox 1	1315	362	1.239	1.27698e-06	0.000163879
hsa03000	Transcription factors BR	HMX3	NKX-5.1|NKX5.1|Nkx5-1	H6 family homeobox 3	1315	362	1.239	1.27698e-06	0.000163879
hsa03000	Transcription factors BR	DLX2	TES-1|TES1	distal-less homeobox 2	1315	362	1.239	1.27698e-06	0.000163879
hsa03000	Transcription factors BR	MSX2	CRS2|FPP|HOX8|MSH|PFM|PFM1	msh homeobox 2	1315	362	1.239	1.27698e-06	0.000163879
hsa03000	Transcription factors BR	BARHL1	-	BarH like homeobox 1	1315	362	1.239	1.27698e-06	0.000163879
hsa03000	Transcription factors BR	BARX2	-	BARX homeobox 2	1315	362	1.239	1.27698e-06	0.000163879
hsa03000	Transcription factors BR	NANOG	-	Nanog homeobox	1315	362	1.239	1.27698e-06	0.000163879
hsa03000	Transcription factors BR	DBX2	-	developing brain homeobox 2	1315	362	1.239	1.27698e-06	0.000163879
hsa03000	Transcription factors BR	ALX3	FND|FND1	ALX homeobox 3	1315	362	1.239	1.27698e-06	0.000163879
hsa03000	Transcription factors BR	ALX4	CRS5|FND2	ALX homeobox 4	1315	362	1.239	1.27698e-06	0.000163879
hsa03000	Transcription factors BR	GSC2	GSCL	goosecoid homeobox 2	1315	362	1.239	1.27698e-06	0.000163879
hsa03000	Transcription factors BR	PHOX2A	ARIX|CFEOM2|FEOM2|NCAM2|PMX2A	paired like homeobox 2A	1315	362	1.239	1.27698e-06	0.000163879
hsa03000	Transcription factors BR	RAX2	ARMD6|CORD11|QRX|RAXL1	retina and anterior neural fold homeobox 2	1315	362	1.239	1.27698e-06	0.000163879
hsa03000	Transcription factors BR	VSX2	CHX10|HOX10|MCOP2|MCOPCB3|RET1	visual system homeobox 2	1315	362	1.239	1.27698e-06	0.000163879
hsa03000	Transcription factors BR	DMBX1	MBX|OTX3|PAXB	diencephalon/mesencephalon homeobox 1	1315	362	1.239	1.27698e-06	0.000163879
hsa03000	Transcription factors BR	ISX	Pix-1|RAXLX	intestine specific homeobox	1315	362	1.239	1.27698e-06	0.000163879
hsa03000	Transcription factors BR	PAX2	FSGS7|PAPRS	paired box 2	1315	362	1.239	1.27698e-06	0.000163879
hsa03000	Transcription factors BR	PAX4	KPD|MODY9	paired box 4	1315	362	1.239	1.27698e-06	0.000163879
hsa03000	Transcription factors BR	PAX5	ALL3|BSAP	paired box 5	1315	362	1.239	1.27698e-06	0.000163879
hsa03000	Transcription factors BR	LHX9	-	LIM homeobox 9	1315	362	1.239	1.27698e-06	0.000163879
hsa03000	Transcription factors BR	POU2F1	OCT1|OTF1|oct-1B	POU class 2 homeobox 1	1315	362	1.239	1.27698e-06	0.000163879
hsa03000	Transcription factors BR	POU2F2	OCT2|OTF2|Oct-2	POU class 2 homeobox 2	1315	362	1.239	1.27698e-06	0.000163879
hsa03000	Transcription factors BR	POU3F2	BRN2|N-Oct3|OCT7|OTF-7|OTF7|POUF3|brn-2|oct-7	POU class 3 homeobox 2	1315	362	1.239	1.27698e-06	0.000163879
hsa03000	Transcription factors BR	POU3F3	BRN1|OTF8|brain-1|oct-8	POU class 3 homeobox 3	1315	362	1.239	1.27698e-06	0.000163879
hsa03000	Transcription factors BR	POU6F2	RPF-1|WT5|WTSL	POU class 6 homeobox 2	1315	362	1.239	1.27698e-06	0.000163879
hsa03000	Transcription factors BR	HNF1A	HNF-1A|HNF1|IDDM20|LFB1|MODY3|TCF-1|TCF1	HNF1 homeobox A	1315	362	1.239	1.27698e-06	0.000163879
hsa03000	Transcription factors BR	HNF1B	FJHN|HNF-1-beta|HNF-1B|HNF1beta|HNF2|HPC11|LF-B3|LFB3|MODY5|TCF-2|TCF2|VHNF1	HNF1 homeobox B	1315	362	1.239	1.27698e-06	0.000163879
hsa03000	Transcription factors BR	HMBOX1	HNF1LA|HOT1|PBHNF	homeobox containing 1	1315	362	1.239	1.27698e-06	0.000163879
hsa03000	Transcription factors BR	SIX5	BOR2|DMAHP	SIX homeobox 5	1315	362	1.239	1.27698e-06	0.000163879
hsa03000	Transcription factors BR	ZFHX2	ZFH-5|ZNF409	zinc finger homeobox 2	1315	362	1.239	1.27698e-06	0.000163879
hsa03000	Transcription factors BR	ZFHX3	ATBF1|ATBT|ZNF927	zinc finger homeobox 3	1315	362	1.239	1.27698e-06	0.000163879
hsa03000	Transcription factors BR	ADNP	ADNP1|HVDAS|MRD28	activity dependent neuroprotector homeobox	1315	362	1.239	1.27698e-06	0.000163879
hsa03000	Transcription factors BR	HOMEZ	KIAA1443	homeobox and leucine zipper encoding	1315	362	1.239	1.27698e-06	0.000163879
hsa03000	Transcription factors BR	CUX1	CASP|CDP|CDP/Cut|CDP1|COY1|CUTL1|CUX|Clox|Cux/CDP|GOLIM6|Nbla10317|p100|p110|p200|p75	cut like homeobox 1	1315	362	1.239	1.27698e-06	0.000163879
hsa03000	Transcription factors BR	CUX2	CDP2|CUTL2	cut like homeobox 2	1315	362	1.239	1.27698e-06	0.000163879
hsa03000	Transcription factors BR	PBX1	-	PBX homeobox 1	1315	362	1.239	1.27698e-06	0.000163879
hsa03000	Transcription factors BR	PBX2	G17|HOX12|PBX2MHC	PBX homeobox 2	1315	362	1.239	1.27698e-06	0.000163879
hsa03000	Transcription factors BR	MEIS1	-	Meis homeobox 1	1315	362	1.239	1.27698e-06	0.000163879
hsa03000	Transcription factors BR	MEIS3	MRG2	Meis homeobox 3	1315	362	1.239	1.27698e-06	0.000163879
hsa03000	Transcription factors BR	TGIF2	-	TGFB induced factor homeobox 2	1315	362	1.239	1.27698e-06	0.000163879
hsa03000	Transcription factors BR	PKNOX2	PREP2	PBX/knotted 1 homeobox 2	1315	362	1.239	1.27698e-06	0.000163879
hsa03000	Transcription factors BR	FOXC1	ARA|FKHL7|FREAC-3|FREAC3|IGDA|IHG1|IRID1|RIEG3	forkhead box C1	1315	362	1.239	1.27698e-06	0.000163879
hsa03000	Transcription factors BR	FOXN3	C14orf116|CHES1|PRO1635	forkhead box N3	1315	362	1.239	1.27698e-06	0.000163879
hsa03000	Transcription factors BR	FOXN1	FKHL20|RONU|WHN	forkhead box N1	1315	362	1.239	1.27698e-06	0.000163879
hsa03000	Transcription factors BR	FOXJ1	FKHL13|HFH-4|HFH4	forkhead box J1	1315	362	1.239	1.27698e-06	0.000163879
hsa03000	Transcription factors BR	E2F1	E2F-1|RBAP1|RBBP3|RBP3	E2F transcription factor 1	1315	362	1.239	1.27698e-06	0.000163879
hsa03000	Transcription factors BR	E2F3	E2F-3	E2F transcription factor 3	1315	362	1.239	1.27698e-06	0.000163879
hsa03000	Transcription factors BR	E2F4	E2F-4	E2F transcription factor 4	1315	362	1.239	1.27698e-06	0.000163879
hsa03000	Transcription factors BR	E2F7	-	E2F transcription factor 7	1315	362	1.239	1.27698e-06	0.000163879
hsa03000	Transcription factors BR	TFDP2	DP2	transcription factor Dp-2	1315	362	1.239	1.27698e-06	0.000163879
hsa03000	Transcription factors BR	FOXD2	FKHL17|FREAC-9|FREAC9	forkhead box D2	1315	362	1.239	1.27698e-06	0.000163879
hsa03000	Transcription factors BR	FOXE1	FKHL15|FOXE2|HFKH4|HFKL5|NMTC4|TITF2|TTF-2|TTF2	forkhead box E1	1315	362	1.239	1.27698e-06	0.000163879
hsa03000	Transcription factors BR	FOXH1	FAST-1|FAST1	forkhead box H1	1315	362	1.239	1.27698e-06	0.000163879
hsa03000	Transcription factors BR	FOXI1	FKH10|FKHL10|FREAC-6|FREAC6|HFH-3|HFH3	forkhead box I1	1315	362	1.239	1.27698e-06	0.000163879
hsa03000	Transcription factors BR	FOXI2	-	forkhead box I2	1315	362	1.239	1.27698e-06	0.000163879
hsa03000	Transcription factors BR	FOXJ2	FHX	forkhead box J2	1315	362	1.239	1.27698e-06	0.000163879
hsa03000	Transcription factors BR	FOXK1	FOXK1L	forkhead box	1315	362	1.239	1.27698e-06	0.000163879
hsa03000	Transcription factors BR	FOXL1	FKH6|FKHL11|FREAC7	forkhead box L1	1315	362	1.239	1.27698e-06	0.000163879
hsa03000	Transcription factors BR	FOXM1	FKHL16|FOXM1B|HFH-11|HFH11|HNF-3|INS-1|MPHOSPH2|MPP-2|MPP2|PIG29|TRIDENT	forkhead box M1	1315	362	1.239	1.27698e-06	0.000163879
hsa03000	Transcription factors BR	FOXO1	FKH1|FKHR|FOXO1A	forkhead box O1	1315	362	1.239	1.27698e-06	0.000163879
hsa03000	Transcription factors BR	FOXO3	AF6q21|FKHRL1|FKHRL1P2|FOXO2|FOXO3A	forkhead box O3	1315	362	1.239	1.27698e-06	0.000163879
hsa03000	Transcription factors BR	FOXP4	hFKHLA	forkhead box P4	1315	362	1.239	1.27698e-06	0.000163879
hsa03000	Transcription factors BR	ELF3	EPR-1|ERT|ESE-1|ESX	E74 like ETS transcription factor 3	1315	362	1.239	1.27698e-06	0.000163879
hsa03000	Transcription factors BR	ELF5	ESE2	E74 like ETS transcription factor 5	1315	362	1.239	1.27698e-06	0.000163879
hsa03000	Transcription factors BR	ELK1	-	ETS transcription factor ELK1	1315	362	1.239	1.27698e-06	0.000163879
hsa03000	Transcription factors BR	ETV3	METS|PE-1|PE1|bA110J1.4	ETS variant transcription factor 3	1315	362	1.239	1.27698e-06	0.000163879
hsa03000	Transcription factors BR	ETV4	E1A-F|E1AF|PEA3|PEAS3	ETS variant transcription factor 4	1315	362	1.239	1.27698e-06	0.000163879
hsa03000	Transcription factors BR	ETV6	TEL|TEL/ABL|THC5	ETS variant transcription factor 6	1315	362	1.239	1.27698e-06	0.000163879
hsa03000	Transcription factors BR	ETS1	ETS-1|EWSR2|c-ets-1|p54	ETS proto-oncogene 1, transcription factor	1315	362	1.239	1.27698e-06	0.000163879
hsa03000	Transcription factors BR	ETS2	ETS2IT1	ETS proto-oncogene 2, transcription factor	1315	362	1.239	1.27698e-06	0.000163879
hsa03000	Transcription factors BR	FEV	HSRNAFEV|PET-1	FEV transcription factor, ETS family member	1315	362	1.239	1.27698e-06	0.000163879
hsa03000	Transcription factors BR	SPDEF	PDEF|bA375E1.3	SAM pointed domain containing ETS transcription factor	1315	362	1.239	1.27698e-06	0.000163879
hsa03000	Transcription factors BR	IRF4	LSIRF|MUM1|NF-EM5|SHEP8	interferon regulatory factor 4	1315	362	1.239	1.27698e-06	0.000163879
hsa03000	Transcription factors BR	IRF5	SLEB10	interferon regulatory factor 5	1315	362	1.239	1.27698e-06	0.000163879
hsa03000	Transcription factors BR	TEAD1	AA|NTEF-1|REF1|TCF-13|TCF13|TEAD-1|TEF-1	TEA domain transcription factor 1	1315	362	1.239	1.27698e-06	0.000163879
hsa03000	Transcription factors BR	TEAD3	DTEF-1|ETFR-1|TEAD-3|TEAD5|TEF-5|TEF5	TEA domain transcription factor 3	1315	362	1.239	1.27698e-06	0.000163879
hsa03000	Transcription factors BR	TEAD2	ETF|TEAD-2|TEF-4|TEF4	TEA domain transcription factor 2	1315	362	1.239	1.27698e-06	0.000163879
hsa03000	Transcription factors BR	REL	C-Rel	REL proto-oncogene, NF-kB subunit	1315	362	1.239	1.27698e-06	0.000163879
hsa03000	Transcription factors BR	NFKBID	IkappaBNS|TA-NFKBH	NFKB inhibitor delta	1315	362	1.239	1.27698e-06	0.000163879
hsa03000	Transcription factors BR	NFKBIE	IKBE	NFKB inhibitor epsilon	1315	362	1.239	1.27698e-06	0.000163879
hsa03000	Transcription factors BR	NFATC2	NFAT1|NFATP	nuclear factor of activated T cells 2	1315	362	1.239	1.27698e-06	0.000163879
hsa03000	Transcription factors BR	NFATC4	NF-AT3|NF-ATC4|NFAT3	nuclear factor of activated T cells 4	1315	362	1.239	1.27698e-06	0.000163879
hsa03000	Transcription factors BR	NFAT5	NF-AT5|NFATL1|NFATZ|OREBP|TONEBP	nuclear factor of activated T cells 5	1315	362	1.239	1.27698e-06	0.000163879
hsa03000	Transcription factors BR	STAT1	CANDF7|IMD31A|IMD31B|IMD31C|ISGF-3|STAT91	signal transducer and activator of transcription 1	1315	362	1.239	1.27698e-06	0.000163879
hsa03000	Transcription factors BR	STAT2	IMD44|ISGF-3|P113|STAT113	signal transducer and activator of transcription 2	1315	362	1.239	1.27698e-06	0.000163879
hsa03000	Transcription factors BR	STAT5B	STAT5	signal transducer and activator of transcription 5B	1315	362	1.239	1.27698e-06	0.000163879
hsa03000	Transcription factors BR	TP53	BCC7|LFS1|P53|TRP53	tumor protein p53	1315	362	1.239	1.27698e-06	0.000163879
hsa03000	Transcription factors BR	TP73	P73	tumor protein p73	1315	362	1.239	1.27698e-06	0.000163879
hsa03000	Transcription factors BR	MEF2D	-	myocyte enhancer factor 2D	1315	362	1.239	1.27698e-06	0.000163879
hsa03000	Transcription factors BR	SRF	MCM1	serum response factor	1315	362	1.239	1.27698e-06	0.000163879
hsa03000	Transcription factors BR	SP110	IFI41|IFI75|IPR1|VODI	SP110 nuclear body protein	1315	362	1.239	1.27698e-06	0.000163879
hsa03000	Transcription factors BR	GMEB2	GMEB-2|P79PIF|PIF79	glucocorticoid modulatory element binding protein 2	1315	362	1.239	1.27698e-06	0.000163879
hsa03000	Transcription factors BR	GMEB1	P96PIF|PIF96	glucocorticoid modulatory element binding protein 1	1315	362	1.239	1.27698e-06	0.000163879
hsa03000	Transcription factors BR	TBPL1	MGC:8389|MGC:9620|STUD|TLF|TLP|TRF2	TATA-box binding protein like 1	1315	362	1.239	1.27698e-06	0.000163879
hsa03000	Transcription factors BR	SOX4	EVI16	SRY-box transcription factor 4	1315	362	1.239	1.27698e-06	0.000163879
hsa03000	Transcription factors BR	SOX11	MRD27	SRY-box transcription factor 11	1315	362	1.239	1.27698e-06	0.000163879
hsa03000	Transcription factors BR	SOX12	SOX22	SRY-box transcription factor 12	1315	362	1.239	1.27698e-06	0.000163879
hsa03000	Transcription factors BR	SOX13	ICA12|Sox-13	SRY-box transcription factor 13	1315	362	1.239	1.27698e-06	0.000163879
hsa03000	Transcription factors BR	SOX18	HLTRS|HLTS	SRY-box transcription factor 18	1315	362	1.239	1.27698e-06	0.000163879
hsa03000	Transcription factors BR	TCF7L2	TCF-4|TCF4	transcription factor 7 like 2	1315	362	1.239	1.27698e-06	0.000163879
hsa03000	Transcription factors BR	UBTF	NOR-90|UBF|UBF-1|UBF1|UBF2	upstream binding transcription factor	1315	362	1.239	1.27698e-06	0.000163879
hsa03000	Transcription factors BR	NFYA	CBF-A|CBF-B|HAP2|NF-YA	nuclear transcription factor Y subunit alpha	1315	362	1.239	1.27698e-06	0.000163879
hsa03000	Transcription factors BR	NFYC	CBF-C|CBFC|H1TF2A|HAP5|HSM|NF-YC	nuclear transcription factor Y subunit gamma	1315	362	1.239	1.27698e-06	0.000163879
hsa03000	Transcription factors BR	TFCP2	LBP1C|LSF|LSF1D|SEF|TFCP2C	transcription factor CP2	1315	362	1.239	1.27698e-06	0.000163879
hsa03000	Transcription factors BR	GRHL2	BOM|DFNA28|ECTDS|TFCP2L3	grainyhead like transcription factor 2	1315	362	1.239	1.27698e-06	0.000163879
hsa03000	Transcription factors BR	RUNX1	AML1|AML1-EVI-1|AMLCR1|CBF2alpha|CBFA2|EVI-1|PEBP2aB|PEBP2alpha	RUNX family transcription factor 1	1315	362	1.239	1.27698e-06	0.000163879
hsa03000	Transcription factors BR	RUNX3	AML2|CBFA3|PEBP2aC	RUNX family transcription factor 3	1315	362	1.239	1.27698e-06	0.000163879
hsa03000	Transcription factors BR	MYRF	C11orf9|MRF|Ndt80|pqn-47	myelin regulatory factor	1315	362	1.239	1.27698e-06	0.000163879
hsa03000	Transcription factors BR	HMGA1	HMG-R|HMGA1A|HMGIY	high mobility group AT-hook 1	1315	362	1.239	1.27698e-06	0.000163879
hsa03000	Transcription factors BR	EP300	KAT3B|RSTS2|p300	E1A binding protein p300	1315	362	1.239	1.27698e-06	0.000163879
hsa03000	Transcription factors BR	TBX2	-	T-box transcription factor 2	1315	362	1.239	1.27698e-06	0.000163879
hsa03000	Transcription factors BR	TBX6	SCDO5	T-box transcription factor 6	1315	362	1.239	1.27698e-06	0.000163879
hsa03000	Transcription factors BR	TBX15	TBX14	T-box transcription factor 15	1315	362	1.239	1.27698e-06	0.000163879
hsa03000	Transcription factors BR	TBX22	ABERS|CLPA|CPX|TBXX|dJ795G23.1	T-box transcription factor 22	1315	362	1.239	1.27698e-06	0.000163879
hsa03000	Transcription factors BR	DMRT2	-	doublesex and mab-3 related transcription factor 2	1315	362	1.239	1.27698e-06	0.000163879
hsa03000	Transcription factors BR	DMRTA2	-	DMRT like family A2	1315	362	1.239	1.27698e-06	0.000163879
hsa03000	Transcription factors BR	CARF	ALS2CR8|NYD-SP24	calcium responsive transcription factor	1315	362	1.239	1.27698e-06	0.000163879
hsa03000	Transcription factors BR	CAMTA2	-	calmodulin binding transcription activator 2	1315	362	1.239	1.27698e-06	0.000163879
hsa03000	Transcription factors BR	MN1	MGCR|MGCR1|MGCR1-PEN|dJ353E16.2	MN1 proto-oncogene, transcriptional regulator	1315	362	1.239	1.27698e-06	0.000163879
hsa03000	Transcription factors BR	RBPJL	RBPL|RBPSUHL|SUHL	recombination signal binding protein for immunoglobulin kappa J region like	1315	362	1.239	1.27698e-06	0.000163879
hsa03000	Transcription factors BR	RBPJ	AOS3|CBF1|IGKJRB|IGKJRB1|KBF2|RBP-J|RBPJK|RBPSUH|SUH|csl	recombination signal binding protein for immunoglobulin kappa J region	1315	362	1.239	1.27698e-06	0.000163879
hsa03000	Transcription factors BR	PURB	PURBETA	purine rich element binding protein B	1315	362	1.239	1.27698e-06	0.000163879
hsa05205	Proteoglycans in cancer	CD44	CDW44|CSPG8|ECMR-III|HCELL|HUTCH-I|IN|LHR|MC56|MDU2|MDU3|MIC4|Pgp1	CD44 molecule (Indian blood group)	205	71	1.559	2.91007e-05	0.00271748
hsa05205	Proteoglycans in cancer	ERBB2	CD340|HER-2|HER-2/neu|HER2|MLN 19|NEU|NGL|TKR1	erb-b2 receptor tyrosine kinase 2	205	71	1.559	2.91007e-05	0.00271748
hsa05205	Proteoglycans in cancer	VAV3	-	vav guanine nucleotide exchange factor 3	205	71	1.559	2.91007e-05	0.00271748
hsa05205	Proteoglycans in cancer	VAV1	VAV	vav guanine nucleotide exchange factor 1	205	71	1.559	2.91007e-05	0.00271748
hsa05205	Proteoglycans in cancer	KRAS	C-K-RAS|CFC2|K-RAS2A|K-RAS2B|K-RAS4A|K-RAS4B|KI-RAS|KRAS1|KRAS2|NS|NS3|RALD|RASK2		205	71	1.559	2.91007e-05	0.00271748
hsa05205	Proteoglycans in cancer	NRAS	ALPS4|CMNS|N-ras|NCMS|NRAS1|NS6	NRAS proto-oncogene, GTPase	205	71	1.559	2.91007e-05	0.00271748
hsa05205	Proteoglycans in cancer	MRAS	M-RAs|R-RAS3|RRAS3	muscle RAS oncogene homolog	205	71	1.559	2.91007e-05	0.00271748
hsa05205	Proteoglycans in cancer	RAF1	CMD1NN|CRAF|NS5|Raf-1|c-Raf	Raf-1 proto-oncogene, serine/threonine kinase	205	71	1.559	2.91007e-05	0.00271748
hsa05205	Proteoglycans in cancer	MAP2K2	CFC4|MAPKK2|MEK2|MKK2|PRKMK2	mitogen-activated protein kinase kinase 2	205	71	1.559	2.91007e-05	0.00271748
hsa05205	Proteoglycans in cancer	MAPK1	ERK|ERK-2|ERK2|ERT1|MAPK2|P42MAPK|PRKM1|PRKM2|p38|p40|p41|p41mapk|p42-MAPK	mitogen-activated protein kinase 1	205	71	1.559	2.91007e-05	0.00271748
hsa05205	Proteoglycans in cancer	CDC42	CDC42Hs|G25K|TKS	cell division cycle 42	205	71	1.559	2.91007e-05	0.00271748
hsa05205	Proteoglycans in cancer	ELK1	-	ETS transcription factor ELK1	205	71	1.559	2.91007e-05	0.00271748
hsa05205	Proteoglycans in cancer	ESR1	ER|ESR|ESRA|ESTRR|Era|NR3A1	estrogen receptor 1	205	71	1.559	2.91007e-05	0.00271748
hsa05205	Proteoglycans in cancer	CCND1	BCL1|D11S287E|PRAD1|U21B31	cyclin D1	205	71	1.559	2.91007e-05	0.00271748
hsa05205	Proteoglycans in cancer	TIAM1	-	TIAM Rac1 associated GEF 1	205	71	1.559	2.91007e-05	0.00271748
hsa05205	Proteoglycans in cancer	ROCK2	ROCK-II	Rho associated coiled-coil containing protein kinase 2	205	71	1.559	2.91007e-05	0.00271748
hsa05205	Proteoglycans in cancer	ANK1	ANK|SPH1|SPH2	ankyrin 1	205	71	1.559	2.91007e-05	0.00271748
hsa05205	Proteoglycans in cancer	AKT1	AKT|CWS6|PKB|PKB-ALPHA|PRKBA|RAC|RAC-ALPHA	AKT serine/threonine kinase 1	205	71	1.559	2.91007e-05	0.00271748
hsa05205	Proteoglycans in cancer	PPP1CB	HEL-S-80p|PP-1B|PP1B|PP1beta|PPP1CD	protein phosphatase 1 catalytic subunit beta	205	71	1.559	2.91007e-05	0.00271748
hsa05205	Proteoglycans in cancer	PPP1CC	PP-1G|PP1C|PPP1G	protein phosphatase 1 catalytic subunit gamma	205	71	1.559	2.91007e-05	0.00271748
hsa05205	Proteoglycans in cancer	PPP1R12B	MYPT2|PP1bp55	protein phosphatase 1 regulatory subunit 12B	205	71	1.559	2.91007e-05	0.00271748
hsa05205	Proteoglycans in cancer	ARHGEF12	LARG|PRO2792	Rho guanine nucleotide exchange factor 12	205	71	1.559	2.91007e-05	0.00271748
hsa05205	Proteoglycans in cancer	PLCE1	NPHS3|PLCE|PPLC	phospholipase C epsilon 1	205	71	1.559	2.91007e-05	0.00271748
hsa05205	Proteoglycans in cancer	CAMK2A	CAMKA	calcium/calmodulin dependent protein kinase II alpha	205	71	1.559	2.91007e-05	0.00271748
hsa05205	Proteoglycans in cancer	CAMK2D	CAMKD	calcium/calmodulin dependent protein kinase II delta	205	71	1.559	2.91007e-05	0.00271748
hsa05205	Proteoglycans in cancer	CAMK2B	CAM2|CAMK2|CAMKB	calcium/calmodulin dependent protein kinase II beta	205	71	1.559	2.91007e-05	0.00271748
hsa05205	Proteoglycans in cancer	NANOG	-	Nanog homeobox	205	71	1.559	2.91007e-05	0.00271748
hsa05205	Proteoglycans in cancer	IGF1R	CD221|IGFIR|IGFR|JTK13	insulin like growth factor 1 receptor	205	71	1.559	2.91007e-05	0.00271748
hsa05205	Proteoglycans in cancer	PDPK1	PDK1|PDPK2|PDPK2P|PRO0461	3-phosphoinositide dependent protein kinase 1	205	71	1.559	2.91007e-05	0.00271748
hsa05205	Proteoglycans in cancer	RPS6KB1	PS6K|S6K|S6K-beta-1|S6K1|STK14A|p70 S6KA|p70(S6K)-alpha|p70-S6K|p70-alpha	ribosomal protein S6 kinase B1	205	71	1.559	2.91007e-05	0.00271748
hsa05205	Proteoglycans in cancer	EIF4B	EIF-4B|PRO1843	eukaryotic translation initiation factor 4B	205	71	1.559	2.91007e-05	0.00271748
hsa05205	Proteoglycans in cancer	CD63	LAMP-3|ME491|MLA1|OMA81H|TSPAN30	CD63 molecule	205	71	1.559	2.91007e-05	0.00271748
hsa05205	Proteoglycans in cancer	TLR4	ARMD10|CD284|TLR-4|TOLL	toll like receptor 4	205	71	1.559	2.91007e-05	0.00271748
hsa05205	Proteoglycans in cancer	ERBB3	ErbB-3|HER3|LCCS2|MDA-BF-1|c-erbB-3|c-erbB3|erbB3-S|p180-ErbB3|p45-sErbB3|p85-sErbB3	erb-b2 receptor tyrosine kinase 3	205	71	1.559	2.91007e-05	0.00271748
hsa05205	Proteoglycans in cancer	ERBB4	ALS19|HER4|p180erbB4	erb-b2 receptor tyrosine kinase 4	205	71	1.559	2.91007e-05	0.00271748
hsa05205	Proteoglycans in cancer	TFAP4	AP-4|bHLHc41	transcription factor AP-4	205	71	1.559	2.91007e-05	0.00271748
hsa05205	Proteoglycans in cancer	VEGFA	MVCD1|VEGF|VPF	vascular endothelial growth factor A	205	71	1.559	2.91007e-05	0.00271748
hsa05205	Proteoglycans in cancer	TIMP3	HSMRK222|K222|K222TA2|SFD	TIMP metallopeptidase inhibitor 3	205	71	1.559	2.91007e-05	0.00271748
hsa05205	Proteoglycans in cancer	MDM2	ACTFS|HDMX|hdm2	MDM2 proto-oncogene	205	71	1.559	2.91007e-05	0.00271748
hsa05205	Proteoglycans in cancer	TP53	BCC7|LFS1|P53|TRP53	tumor protein p53	205	71	1.559	2.91007e-05	0.00271748
hsa05205	Proteoglycans in cancer	SDC1	CD138|SDC|SYND1|syndecan	syndecan 1	205	71	1.559	2.91007e-05	0.00271748
hsa05205	Proteoglycans in cancer	COL1A1	EDSC|OI1|OI2|OI3|OI4	collagen type I alpha 1 chain	205	71	1.559	2.91007e-05	0.00271748
hsa05205	Proteoglycans in cancer	ITGA2	BR|CD49B|GPIa|HPA-5|VLA-2|VLAA2	integrin subunit alpha 2	205	71	1.559	2.91007e-05	0.00271748
hsa05205	Proteoglycans in cancer	FN1	CIG|ED-B|FINC|FN|FNZ|GFND|GFND2|LETS|MSF	fibronectin 1	205	71	1.559	2.91007e-05	0.00271748
hsa05205	Proteoglycans in cancer	WNT1	BMND16|INT1|OI15	Wnt family member 1	205	71	1.559	2.91007e-05	0.00271748
hsa05205	Proteoglycans in cancer	FZD3	Fz-3	frizzled class receptor 3	205	71	1.559	2.91007e-05	0.00271748
hsa05205	Proteoglycans in cancer	FZD5	C2orf31|HFZ5	frizzled class receptor 5	205	71	1.559	2.91007e-05	0.00271748
hsa05205	Proteoglycans in cancer	FZD8	FZ-8|hFZ8	frizzled class receptor 8	205	71	1.559	2.91007e-05	0.00271748
hsa05205	Proteoglycans in cancer	SDC2	CD362|HSPG|HSPG1|SYND2	syndecan 2	205	71	1.559	2.91007e-05	0.00271748
hsa05205	Proteoglycans in cancer	RDX	DFNB24	radixin	205	71	1.559	2.91007e-05	0.00271748
hsa05205	Proteoglycans in cancer	FRS2	FRS2A|FRS2alpha|SNT|SNT-1|SNT1	fibroblast growth factor receptor substrate 2	205	71	1.559	2.91007e-05	0.00271748
hsa05205	Proteoglycans in cancer	SOS1	GF1|GGF1|GINGF|HGF|NS4	SOS Ras/Rac guanine nucleotide exchange factor 1	205	71	1.559	2.91007e-05	0.00271748
hsa05205	Proteoglycans in cancer	PLCG1	NCKAP3|PLC-II|PLC1|PLC148|PLCgamma1	phospholipase C gamma 1	205	71	1.559	2.91007e-05	0.00271748
hsa05205	Proteoglycans in cancer	PRKCA	AAG6|PKC-alpha|PKCA|PRKACA	protein kinase C alpha	205	71	1.559	2.91007e-05	0.00271748
hsa05205	Proteoglycans in cancer	PRKCB	PKC-beta|PKCB|PRKCB1|PRKCB2	protein kinase C beta	205	71	1.559	2.91007e-05	0.00271748
hsa05205	Proteoglycans in cancer	NUDT16L1	SDOS	nudix hydrolase 16 like 1	205	71	1.559	2.91007e-05	0.00271748
hsa05205	Proteoglycans in cancer	GPC1	glypican	glypican 1	205	71	1.559	2.91007e-05	0.00271748
hsa05205	Proteoglycans in cancer	IGF2	C11orf43|GRDF|IGF-II|PP9974	insulin like growth factor 2	205	71	1.559	2.91007e-05	0.00271748
hsa05205	Proteoglycans in cancer	WNT2	INT1L1|IRP	Wnt family member 2	205	71	1.559	2.91007e-05	0.00271748
hsa05205	Proteoglycans in cancer	WNT2B	WNT13	Wnt family member 2B	205	71	1.559	2.91007e-05	0.00271748
hsa05205	Proteoglycans in cancer	WNT3A	-	Wnt family member 3A	205	71	1.559	2.91007e-05	0.00271748
hsa05205	Proteoglycans in cancer	WNT7A	-	Wnt family member 7A	205	71	1.559	2.91007e-05	0.00271748
hsa05205	Proteoglycans in cancer	WNT7B	-	Wnt family member 7B	205	71	1.559	2.91007e-05	0.00271748
hsa05205	Proteoglycans in cancer	WNT8B	-	Wnt family member 8B	205	71	1.559	2.91007e-05	0.00271748
hsa05205	Proteoglycans in cancer	WNT9A	WNT14	Wnt family member 9A	205	71	1.559	2.91007e-05	0.00271748
hsa05205	Proteoglycans in cancer	WNT9B	WNT14B|WNT15	Wnt family member 9B	205	71	1.559	2.91007e-05	0.00271748
hsa05205	Proteoglycans in cancer	SHH	HHG1|HLP3|HPE3|MCOPCB5|SMMCI|TPT|TPTPS	sonic hedgehog signaling molecule	205	71	1.559	2.91007e-05	0.00271748
hsa05205	Proteoglycans in cancer	HSPG2	HSPG|PLC|PRCAN|SJA|SJS|SJS1	heparan sulfate proteoglycan 2	205	71	1.559	2.91007e-05	0.00271748
hsa05205	Proteoglycans in cancer	PRKACA	PKACA|PPNAD4	protein kinase cAMP-activated catalytic subunit alpha	205	71	1.559	2.91007e-05	0.00271748
hsa05205	Proteoglycans in cancer	PRKACG	BDPLT19|KAPG|PKACg	protein kinase cAMP-activated catalytic subunit gamma	205	71	1.559	2.91007e-05	0.00271748
hsa05205	Proteoglycans in cancer	MAPK13	MAPK 13|MAPK-13|PRKM13|SAPK4|p38delta	mitogen-activated protein kinase 13	205	71	1.559	2.91007e-05	0.00271748
hsa01009	Protein phosphatases and associated proteins BR	PPP1CB	HEL-S-80p|PP-1B|PP1B|PP1beta|PPP1CD	protein phosphatase 1 catalytic subunit beta	457	138	1.359	3.52919e-05	0.00271748
hsa01009	Protein phosphatases and associated proteins BR	PPP1CC	PP-1G|PP1C|PPP1G	protein phosphatase 1 catalytic subunit gamma	457	138	1.359	3.52919e-05	0.00271748
hsa01009	Protein phosphatases and associated proteins BR	PPP1R1C	IPP5	protein phosphatase 1 regulatory inhibitor subunit 1C	457	138	1.359	3.52919e-05	0.00271748
hsa01009	Protein phosphatases and associated proteins BR	PPP1R3B	GL|PPP1R4|PTG	protein phosphatase 1 regulatory subunit 3B	457	138	1.359	3.52919e-05	0.00271748
hsa01009	Protein phosphatases and associated proteins BR	PPP1R9B	PPP1R6|PPP1R9|SPINO|Spn	protein phosphatase 1 regulatory subunit 9B	457	138	1.359	3.52919e-05	0.00271748
hsa01009	Protein phosphatases and associated proteins BR	PPP1R11	CFAP255|HCG-V|HCGV|IPP3|TCTE5|TCTEX5	protein phosphatase 1 regulatory inhibitor subunit 11	457	138	1.359	3.52919e-05	0.00271748
hsa01009	Protein phosphatases and associated proteins BR	PPP1R12B	MYPT2|PP1bp55	protein phosphatase 1 regulatory subunit 12B	457	138	1.359	3.52919e-05	0.00271748
hsa01009	Protein phosphatases and associated proteins BR	PPP1R14A	CPI-17|CPI17|PPP1INL	protein phosphatase 1 regulatory inhibitor subunit 14A	457	138	1.359	3.52919e-05	0.00271748
hsa01009	Protein phosphatases and associated proteins BR	PPP1R15A	GADD34	protein phosphatase 1 regulatory subunit 15A	457	138	1.359	3.52919e-05	0.00271748
hsa01009	Protein phosphatases and associated proteins BR	PPP1R16B	ANKRD4|TIMAP	protein phosphatase 1 regulatory subunit 16B	457	138	1.359	3.52919e-05	0.00271748
hsa01009	Protein phosphatases and associated proteins BR	PPP1R18	HKMT1098|KIAA1949	protein phosphatase 1 regulatory subunit 18	457	138	1.359	3.52919e-05	0.00271748
hsa01009	Protein phosphatases and associated proteins BR	CCDC8	3M3|PPP1R20|p90	coiled-coil domain containing 8	457	138	1.359	3.52919e-05	0.00271748
hsa01009	Protein phosphatases and associated proteins BR	CHCHD6	CHCM1|Mic25|PPP1R23	coiled-coil-helix-coiled-coil-helix domain containing 6	457	138	1.359	3.52919e-05	0.00271748
hsa01009	Protein phosphatases and associated proteins BR	CSMD3	-	CUB and Sushi multiple domains 3	457	138	1.359	3.52919e-05	0.00271748
hsa01009	Protein phosphatases and associated proteins BR	CSMD2	dJ1007G16.1|dJ1007G16.2|dJ947L8.1	CUB and Sushi multiple domains 2	457	138	1.359	3.52919e-05	0.00271748
hsa01009	Protein phosphatases and associated proteins BR	DDX31	PPP1R25	DEAD-box helicase 31	457	138	1.359	3.52919e-05	0.00271748
hsa01009	Protein phosphatases and associated proteins BR	ELFN2	LRRC62|PPP1R29	extracellular leucine rich repeat and fibronectin type III domain containing 2	457	138	1.359	3.52919e-05	0.00271748
hsa01009	Protein phosphatases and associated proteins BR	GPATCH2	CT110|GPATC2|PPP1R30	G-patch domain containing 2	457	138	1.359	3.52919e-05	0.00271748
hsa01009	Protein phosphatases and associated proteins BR	SH2D4A	PPP1R38|SH2A	SH2 domain containing 4A	457	138	1.359	3.52919e-05	0.00271748
hsa01009	Protein phosphatases and associated proteins BR	SH3RF2	HEPP1|POSHER|PPP1R39|RNF158	SH3 domain containing ring finger 2	457	138	1.359	3.52919e-05	0.00271748
hsa01009	Protein phosphatases and associated proteins BR	APC	BTPS2|DP2|DP2.5|DP3|GS|PPP1R46	APC regulator of WNT signaling pathway	457	138	1.359	3.52919e-05	0.00271748
hsa01009	Protein phosphatases and associated proteins BR	BCL2L1	BCL-XL/S|BCL2L|BCLX|Bcl-X|PPP1R52	BCL2 like 1	457	138	1.359	3.52919e-05	0.00271748
hsa01009	Protein phosphatases and associated proteins BR	BRCA1	BRCAI|BRCC1|BROVCA1|FANCS|IRIS|PNCA4|PPP1R53|PSCP|RNF53	BRCA1 DNA repair associated	457	138	1.359	3.52919e-05	0.00271748
hsa01009	Protein phosphatases and associated proteins BR	CASP2	CASP-2|ICH1|NEDD-2|NEDD2|PPP1R57	caspase 2	457	138	1.359	3.52919e-05	0.00271748
hsa01009	Protein phosphatases and associated proteins BR	DLG2	PPP1R58|PSD-93|PSD93|chapsyn-110	discs large MAGUK scaffold protein 2	457	138	1.359	3.52919e-05	0.00271748
hsa01009	Protein phosphatases and associated proteins BR	DZIP3	PPP1R66|UURF2|hRUL138	DAZ interacting zinc finger protein 3	457	138	1.359	3.52919e-05	0.00271748
hsa01009	Protein phosphatases and associated proteins BR	ELL	C19orf17|ELL1|MEN|PPP1R68	elongation factor for RNA polymerase II	457	138	1.359	3.52919e-05	0.00271748
hsa01009	Protein phosphatases and associated proteins BR	ZFYVE9	MADHIP|NSP|PPP1R173|SARA|SMADIP	zinc finger FYVE-type containing 9	457	138	1.359	3.52919e-05	0.00271748
hsa01009	Protein phosphatases and associated proteins BR	CSRNP1	AXUD1|CSRNP-1|FAM130B|TAIP-3|URAX1	cysteine and serine rich nuclear protein 1	457	138	1.359	3.52919e-05	0.00271748
hsa01009	Protein phosphatases and associated proteins BR	CSRNP3	FAM130A2|PPP1R73|TAIP-2|TAIP2	cysteine and serine rich nuclear protein 3	457	138	1.359	3.52919e-05	0.00271748
hsa01009	Protein phosphatases and associated proteins BR	CSRNP2	C12orf2|C12orf22|FAM130A1|PPP1R72|TAIP-12	cysteine and serine rich nuclear protein 2	457	138	1.359	3.52919e-05	0.00271748
hsa01009	Protein phosphatases and associated proteins BR	FARP1	CDEP|FARP1-IT1|PLEKHC2|PPP1R75	FERM, ARH/RhoGEF and pleckstrin domain protein 1	457	138	1.359	3.52919e-05	0.00271748
hsa01009	Protein phosphatases and associated proteins BR	FKBP15	FKBP133|KIAA0674|PPP1R76	FKBP prolyl isomerase family member 15	457	138	1.359	3.52919e-05	0.00271748
hsa01009	Protein phosphatases and associated proteins BR	HCFC2	HCF-2|HCF2	host cell factor C2	457	138	1.359	3.52919e-05	0.00271748
hsa01009	Protein phosphatases and associated proteins BR	HCFC1	CFF|HCF|HCF-1|HCF1|HFC1|MRX3|PPP1R89|VCAF	host cell factor C1	457	138	1.359	3.52919e-05	0.00271748
hsa01009	Protein phosphatases and associated proteins BR	HDAC6	CPBHM|HD6|JM21|PPP1R90	histone deacetylase 6	457	138	1.359	3.52919e-05	0.00271748
hsa01009	Protein phosphatases and associated proteins BR	IKZF1	Hs.54452|IK1|IKAROS|LYF1|LyF-1|PPP1R92|PRO0758|ZNFN1A1	IKAROS family zinc finger 1	457	138	1.359	3.52919e-05	0.00271748
hsa01009	Protein phosphatases and associated proteins BR	IKZF4	EOS|ZNFN1A4	IKAROS family zinc finger 4	457	138	1.359	3.52919e-05	0.00271748
hsa01009	Protein phosphatases and associated proteins BR	AHCY	SAHH|adoHcyase	adenosylhomocysteinase	457	138	1.359	3.52919e-05	0.00271748
hsa01009	Protein phosphatases and associated proteins BR	KDM5C	DXS1272E|JARID1C|MRX13|MRXJ|MRXSCJ|MRXSJ|SMCX|XE169	lysine demethylase 5C	457	138	1.359	3.52919e-05	0.00271748
hsa01009	Protein phosphatases and associated proteins BR	KDM5B	CT31|JARID1B|PLU-1|PLU1|PPP1R98|PUT1|RBBP2H1A|RBP2-H1	lysine demethylase 5B	457	138	1.359	3.52919e-05	0.00271748
hsa01009	Protein phosphatases and associated proteins BR	AATK	AATYK|AATYK1|LMR1|LMTK1|PPP1R77|p35BP	apoptosis associated tyrosine kinase	457	138	1.359	3.52919e-05	0.00271748
hsa01009	Protein phosphatases and associated proteins BR	GRM8	GLUR8|GPRC1H|MGLUR8|mGlu8	glutamate metabotropic receptor 8	457	138	1.359	3.52919e-05	0.00271748
hsa01009	Protein phosphatases and associated proteins BR	MYO1F	-	myosin IF	457	138	1.359	3.52919e-05	0.00271748
hsa01009	Protein phosphatases and associated proteins BR	MYO1A	BBMI|DFNA48|MIHC|MYHL	myosin IA	457	138	1.359	3.52919e-05	0.00271748
hsa01009	Protein phosphatases and associated proteins BR	MYO1C	MMI-beta|MMIb|NMI|myr2	myosin IC	457	138	1.359	3.52919e-05	0.00271748
hsa01009	Protein phosphatases and associated proteins BR	MYO1D	PPP1R108|myr4	myosin ID	457	138	1.359	3.52919e-05	0.00271748
hsa01009	Protein phosphatases and associated proteins BR	MYO1E	FSGS6|HuncM-IC|MYO1C	myosin IE	457	138	1.359	3.52919e-05	0.00271748
hsa01009	Protein phosphatases and associated proteins BR	NOM1	C7orf3|PPP1R113|SGD1	nucleolar protein with MIF4G domain 1	457	138	1.359	3.52919e-05	0.00271748
hsa01009	Protein phosphatases and associated proteins BR	PCDH1	PC42|PCDH42	protocadherin 1	457	138	1.359	3.52919e-05	0.00271748
hsa01009	Protein phosphatases and associated proteins BR	PCDH7	BH-Pcdh|BHPCDH|PPP1R120	protocadherin 7	457	138	1.359	3.52919e-05	0.00271748
hsa01009	Protein phosphatases and associated proteins BR	CDCA2	PPP1R81|Repo-Man	cell division cycle associated 2	457	138	1.359	3.52919e-05	0.00271748
hsa01009	Protein phosphatases and associated proteins BR	RRP1	D21S2056E|NNP-1|NOP52|RRP1A	ribosomal RNA processing 1	457	138	1.359	3.52919e-05	0.00271748
hsa01009	Protein phosphatases and associated proteins BR	ANKRD42	PPP1R79|SARP	ankyrin repeat domain 42	457	138	1.359	3.52919e-05	0.00271748
hsa01009	Protein phosphatases and associated proteins BR	SLC7A14	PPP1R142	solute carrier family 7 member 14	457	138	1.359	3.52919e-05	0.00271748
hsa01009	Protein phosphatases and associated proteins BR	SPRED1	NFLS|PPP1R147|hSpred1|spred-1	sprouty related EVH1 domain containing 1	457	138	1.359	3.52919e-05	0.00271748
hsa01009	Protein phosphatases and associated proteins BR	SPRED2	Spred-2	sprouty related EVH1 domain containing 2	457	138	1.359	3.52919e-05	0.00271748
hsa01009	Protein phosphatases and associated proteins BR	SRSF10	FUSIP1|FUSIP2|NSSR|PPP1R149|SFRS13|SFRS13A|SRp38|SRrp40|TASR|TASR1|TASR2	serine and arginine rich splicing factor 10	457	138	1.359	3.52919e-05	0.00271748
hsa01009	Protein phosphatases and associated proteins BR	SYTL4	SLP4	synaptotagmin like 4	457	138	1.359	3.52919e-05	0.00271748
hsa01009	Protein phosphatases and associated proteins BR	TMEM132B	-	transmembrane protein 132B	457	138	1.359	3.52919e-05	0.00271748
hsa01009	Protein phosphatases and associated proteins BR	TMEM132D	MOLT|PPP1R153	transmembrane protein 132D	457	138	1.359	3.52919e-05	0.00271748
hsa01009	Protein phosphatases and associated proteins BR	TMEM132C	PPP1R152	transmembrane protein 132C	457	138	1.359	3.52919e-05	0.00271748
hsa01009	Protein phosphatases and associated proteins BR	TRA2B	Htra2-beta|PPP1R156|SFRS10|SRFS10|TRA2-BETA|TRAN2B	transformer 2 beta homolog	457	138	1.359	3.52919e-05	0.00271748
hsa01009	Protein phosphatases and associated proteins BR	VDR	NR1I1|PPP1R163	vitamin D receptor	457	138	1.359	3.52919e-05	0.00271748
hsa01009	Protein phosphatases and associated proteins BR	WDR81	CAMRQ2|PPP1R166|SORF-2	WD repeat domain 81	457	138	1.359	3.52919e-05	0.00271748
hsa01009	Protein phosphatases and associated proteins BR	WNK1	HSAN2|HSN2|KDP|PPP1R167|PRKWNK1|PSK|p65	WNK lysine deficient protein kinase 1	457	138	1.359	3.52919e-05	0.00271748
hsa01009	Protein phosphatases and associated proteins BR	WNK3	PRKWNK3	WNK lysine deficient protein kinase 3	457	138	1.359	3.52919e-05	0.00271748
hsa01009	Protein phosphatases and associated proteins BR	YLPM1	C14orf170|PPP1R169|ZAP113|ZAP3	YLP motif containing 1	457	138	1.359	3.52919e-05	0.00271748
hsa01009	Protein phosphatases and associated proteins BR	ZFYVE1	DFCP1|PPP1R172|SR3|TAFF1|ZNFN2A1	zinc finger FYVE-type containing 1	457	138	1.359	3.52919e-05	0.00271748
hsa01009	Protein phosphatases and associated proteins BR	PPP2CA	PP2Ac|PP2CA|PP2Calpha|RP-C	protein phosphatase 2 catalytic subunit alpha	457	138	1.359	3.52919e-05	0.00271748
hsa01009	Protein phosphatases and associated proteins BR	PPP2R1B	PP2A-Abeta|PR65B	protein phosphatase 2 scaffold subunit Abeta	457	138	1.359	3.52919e-05	0.00271748
hsa01009	Protein phosphatases and associated proteins BR	PPP2R1A	MRD36|PP2A-Aalpha|PP2AAALPHA|PR65A	protein phosphatase 2 scaffold subunit Aalpha	457	138	1.359	3.52919e-05	0.00271748
hsa01009	Protein phosphatases and associated proteins BR	PPP2R3A	PPP2R3|PR130|PR72	protein phosphatase 2 regulatory subunit B''alpha	457	138	1.359	3.52919e-05	0.00271748
hsa01009	Protein phosphatases and associated proteins BR	PPP2R5C	B56G|PR61G	protein phosphatase 2 regulatory subunit B'gamma	457	138	1.359	3.52919e-05	0.00271748
hsa01009	Protein phosphatases and associated proteins BR	PPP2R5A	B56A|PR61A	protein phosphatase 2 regulatory subunit B'alpha	457	138	1.359	3.52919e-05	0.00271748
hsa01009	Protein phosphatases and associated proteins BR	IGBP1	ALPHA-4|IBP1	immunoglobulin binding protein 1	457	138	1.359	3.52919e-05	0.00271748
hsa01009	Protein phosphatases and associated proteins BR	STRN4	ZIN|zinedin	striatin 4	457	138	1.359	3.52919e-05	0.00271748
hsa01009	Protein phosphatases and associated proteins BR	STRN	SG2NA	striatin	457	138	1.359	3.52919e-05	0.00271748
hsa01009	Protein phosphatases and associated proteins BR	PPP3CB	CALNA2|CALNB|CNA2|PP2Bbeta	protein phosphatase 3 catalytic subunit beta	457	138	1.359	3.52919e-05	0.00271748
hsa01009	Protein phosphatases and associated proteins BR	CALM3	HEL-S-72|PHKD|PHKD3	calmodulin 3	457	138	1.359	3.52919e-05	0.00271748
hsa01009	Protein phosphatases and associated proteins BR	CHP1	CHP|SLC9A1BP|Sid470p|p22|p24	calcineurin like EF-hand protein 1	457	138	1.359	3.52919e-05	0.00271748
hsa01009	Protein phosphatases and associated proteins BR	FKBP8	FKBP38|FKBPr38	FKBP prolyl isomerase 8	457	138	1.359	3.52919e-05	0.00271748
hsa01009	Protein phosphatases and associated proteins BR	PPP4R1	MEG1|PP4(Rmeg)|PP4R1	protein phosphatase 4 regulatory subunit 1	457	138	1.359	3.52919e-05	0.00271748
hsa01009	Protein phosphatases and associated proteins BR	HSPA1B	HSP70-1B|HSP70-2|HSP70.2	heat shock protein family A (Hsp70) member 1B	457	138	1.359	3.52919e-05	0.00271748
hsa01009	Protein phosphatases and associated proteins BR	HSPA6	HSP70B'	heat shock protein family A (Hsp70) member 6	457	138	1.359	3.52919e-05	0.00271748
hsa01009	Protein phosphatases and associated proteins BR	PPP6C	PP6|PP6C	protein phosphatase 6 catalytic subunit	457	138	1.359	3.52919e-05	0.00271748
hsa01009	Protein phosphatases and associated proteins BR	ANKRD44	PP6-ARS-B	ankyrin repeat domain 44	457	138	1.359	3.52919e-05	0.00271748
hsa01009	Protein phosphatases and associated proteins BR	ANKRD52	ANKRD33	ankyrin repeat domain 52	457	138	1.359	3.52919e-05	0.00271748
hsa01009	Protein phosphatases and associated proteins BR	PPM1A	PP2C-ALPHA|PP2CA|PP2Calpha	protein phosphatase, Mg2+/Mn2+ dependent 1A	457	138	1.359	3.52919e-05	0.00271748
hsa01009	Protein phosphatases and associated proteins BR	PPM1B	PP2C-beta|PP2C-beta-X|PP2CB|PP2CBETA|PPC2BETAX	protein phosphatase, Mg2+/Mn2+ dependent 1B	457	138	1.359	3.52919e-05	0.00271748
hsa01009	Protein phosphatases and associated proteins BR	PPM1G	PP2CG|PP2CGAMMA|PPP2CG	protein phosphatase, Mg2+/Mn2+ dependent 1G	457	138	1.359	3.52919e-05	0.00271748
hsa01009	Protein phosphatases and associated proteins BR	PPM1E	CaMKP-N|POPX1|PP2CH|caMKN	protein phosphatase, Mg2+/Mn2+ dependent 1E	457	138	1.359	3.52919e-05	0.00271748
hsa01009	Protein phosphatases and associated proteins BR	PPM1F	CAMKP|CaMKPase|FEM-2|POPX2|hFEM-2	protein phosphatase, Mg2+/Mn2+ dependent 1F	457	138	1.359	3.52919e-05	0.00271748
hsa01009	Protein phosphatases and associated proteins BR	PPM1H	ARHCL1|NERPP-2C|URCC2	protein phosphatase, Mg2+/Mn2+ dependent 1H	457	138	1.359	3.52919e-05	0.00271748
hsa01009	Protein phosphatases and associated proteins BR	PPM1L	PP2C-epsilon|PP2CE|PPM1-LIKE	protein phosphatase, Mg2+/Mn2+ dependent 1L	457	138	1.359	3.52919e-05	0.00271748
hsa01009	Protein phosphatases and associated proteins BR	PPM1M	PP2C-eta|PP2CE|PP2Ceta	protein phosphatase, Mg2+/Mn2+ dependent 1M	457	138	1.359	3.52919e-05	0.00271748
hsa01009	Protein phosphatases and associated proteins BR	PDPR	PDP3	pyruvate dehydrogenase phosphatase regulatory subunit	457	138	1.359	3.52919e-05	0.00271748
hsa01009	Protein phosphatases and associated proteins BR	PTPRC	B220|CD45|CD45R|GP180|L-CA|LCA|LY5|T200	protein tyrosine phosphatase receptor type C	457	138	1.359	3.52919e-05	0.00271748
hsa01009	Protein phosphatases and associated proteins BR	PTPRG	HPTPG|PTPG|R-PTP-GAMMA|RPTPG	protein tyrosine phosphatase receptor type G	457	138	1.359	3.52919e-05	0.00271748
hsa01009	Protein phosphatases and associated proteins BR	PTPRS	PTPSIGMA	protein tyrosine phosphatase receptor type S	457	138	1.359	3.52919e-05	0.00271748
hsa01009	Protein phosphatases and associated proteins BR	PTPN4	MEG|PTPMEG|PTPMEG1	protein tyrosine phosphatase non-receptor type 4	457	138	1.359	3.52919e-05	0.00271748
hsa01009	Protein phosphatases and associated proteins BR	PTPN7	BPTP-4|HEPTP|LC-PTP|LPTP|PTPNI	protein tyrosine phosphatase non-receptor type 7	457	138	1.359	3.52919e-05	0.00271748
hsa01009	Protein phosphatases and associated proteins BR	PTPN9	MEG2|PTPMEG2	protein tyrosine phosphatase non-receptor type 9	457	138	1.359	3.52919e-05	0.00271748
hsa01009	Protein phosphatases and associated proteins BR	PTPN14	PEZ|PTP36	protein tyrosine phosphatase non-receptor type 14	457	138	1.359	3.52919e-05	0.00271748
hsa01009	Protein phosphatases and associated proteins BR	DUSP4	HVH2|MKP-2|MKP2|TYP	dual specificity phosphatase 4	457	138	1.359	3.52919e-05	0.00271748
hsa01009	Protein phosphatases and associated proteins BR	DUSP2	PAC-1|PAC1	dual specificity phosphatase 2	457	138	1.359	3.52919e-05	0.00271748
hsa01009	Protein phosphatases and associated proteins BR	DUSP7	MKPX|PYST2	dual specificity phosphatase 7	457	138	1.359	3.52919e-05	0.00271748
hsa01009	Protein phosphatases and associated proteins BR	DUSP8	C11orf81|HB5|HVH-5|HVH8	dual specificity phosphatase 8	457	138	1.359	3.52919e-05	0.00271748
hsa01009	Protein phosphatases and associated proteins BR	DUSP5	DUSP|HVH3	dual specificity phosphatase 5	457	138	1.359	3.52919e-05	0.00271748
hsa01009	Protein phosphatases and associated proteins BR	DUSP6	HH19|MKP3|PYST1	dual specificity phosphatase 6	457	138	1.359	3.52919e-05	0.00271748
hsa01009	Protein phosphatases and associated proteins BR	DUSP9	MKP-4|MKP4	dual specificity phosphatase 9	457	138	1.359	3.52919e-05	0.00271748
hsa01009	Protein phosphatases and associated proteins BR	DUSP10	MKP-5|MKP5	dual specificity phosphatase 10	457	138	1.359	3.52919e-05	0.00271748
hsa01009	Protein phosphatases and associated proteins BR	SSH3	SSH3L	slingshot protein phosphatase 3	457	138	1.359	3.52919e-05	0.00271748
hsa01009	Protein phosphatases and associated proteins BR	PTP4A3	PRL-3|PRL-R|PRL3	protein tyrosine phosphatase 4A3	457	138	1.359	3.52919e-05	0.00271748
hsa01009	Protein phosphatases and associated proteins BR	DUSP3	VHR	dual specificity phosphatase 3	457	138	1.359	3.52919e-05	0.00271748
hsa01009	Protein phosphatases and associated proteins BR	DUSP18	DSP18|DUSP20|LMWDSP20	dual specificity phosphatase 18	457	138	1.359	3.52919e-05	0.00271748
hsa01009	Protein phosphatases and associated proteins BR	DUSP28	DUSP26|VHP	dual specificity phosphatase 28	457	138	1.359	3.52919e-05	0.00271748
hsa01009	Protein phosphatases and associated proteins BR	CDC14B	CDC14B3|Cdc14B1|Cdc14B2|hCDC14B	cell division cycle 14B	457	138	1.359	3.52919e-05	0.00271748
hsa01009	Protein phosphatases and associated proteins BR	TPTE	CT44|PTEN2	transmembrane phosphatase with tensin homology	457	138	1.359	3.52919e-05	0.00271748
hsa01009	Protein phosphatases and associated proteins BR	TPTE2	TPIP	transmembrane phosphoinositide 3-phosphatase and tensin homolog 2	457	138	1.359	3.52919e-05	0.00271748
hsa01009	Protein phosphatases and associated proteins BR	TNS3	TEM6|TENS1	tensin 3	457	138	1.359	3.52919e-05	0.00271748
hsa01009	Protein phosphatases and associated proteins BR	TNS1	MST091|MST122|MST127|MSTP091|MSTP122|MSTP127|MXRA6|PPP1R155|TNS	tensin 1	457	138	1.359	3.52919e-05	0.00271748
hsa01009	Protein phosphatases and associated proteins BR	TNS4	CTEN|PP14434	tensin 4	457	138	1.359	3.52919e-05	0.00271748
hsa01009	Protein phosphatases and associated proteins BR	MTMR1	-	myotubularin related protein 1	457	138	1.359	3.52919e-05	0.00271748
hsa01009	Protein phosphatases and associated proteins BR	MTMR7	-	myotubularin related protein 7	457	138	1.359	3.52919e-05	0.00271748
hsa01009	Protein phosphatases and associated proteins BR	MTMR9	C8orf9|LIP-STYX|MTMR8	myotubularin related protein 9	457	138	1.359	3.52919e-05	0.00271748
hsa01009	Protein phosphatases and associated proteins BR	MTMR11	CRA	myotubularin related protein 11	457	138	1.359	3.52919e-05	0.00271748
hsa01009	Protein phosphatases and associated proteins BR	MTMR12	3-PAP|PIP3AP	myotubularin related protein 12	457	138	1.359	3.52919e-05	0.00271748
hsa01009	Protein phosphatases and associated proteins BR	MTMR10	-	myotubularin related protein 10	457	138	1.359	3.52919e-05	0.00271748
hsa01009	Protein phosphatases and associated proteins BR	CTDSP2	OS4|PSR2|SCP2	CTD small phosphatase 2	457	138	1.359	3.52919e-05	0.00271748
hsa01009	Protein phosphatases and associated proteins BR	CTDNEP1	DULLARD|HSA011916|NET56	CTD nuclear envelope phosphatase 1	457	138	1.359	3.52919e-05	0.00271748
hsa01009	Protein phosphatases and associated proteins BR	RPAP2	C1orf82|Rtr1	RNA polymerase II associated protein 2	457	138	1.359	3.52919e-05	0.00271748
hsa01009	Protein phosphatases and associated proteins BR	EYA3	-	EYA transcriptional coactivator and phosphatase 3	457	138	1.359	3.52919e-05	0.00271748
hsa01009	Protein phosphatases and associated proteins BR	EYA4	CMD1J|DFNA10	EYA transcriptional coactivator and phosphatase 4	457	138	1.359	3.52919e-05	0.00271748
hsa01009	Protein phosphatases and associated proteins BR	PGP	PGPase	phosphoglycolate phosphatase	457	138	1.359	3.52919e-05	0.00271748
hsa01009	Protein phosphatases and associated proteins BR	EPHX2	CEH|SEH	epoxide hydrolase 2	457	138	1.359	3.52919e-05	0.00271748
hsa01009	Protein phosphatases and associated proteins BR	LHPP	HDHD2B	phospholysine phosphohistidine inorganic pyrophosphate phosphatase	457	138	1.359	3.52919e-05	0.00271748
hsa01009	Protein phosphatases and associated proteins BR	LPIN2	-	lipin 2	457	138	1.359	3.52919e-05	0.00271748
hsa04720	Long-term potentiation	ADCY1	AC1|DFNB44	adenylate cyclase 1	67	29	1.948	9.4769e-05	0.00608101
hsa04720	Long-term potentiation	PRKACA	PKACA|PPNAD4	protein kinase cAMP-activated catalytic subunit alpha	67	29	1.948	9.4769e-05	0.00608101
hsa04720	Long-term potentiation	PRKACG	BDPLT19|KAPG|PKACg	protein kinase cAMP-activated catalytic subunit gamma	67	29	1.948	9.4769e-05	0.00608101
hsa04720	Long-term potentiation	PPP1CB	HEL-S-80p|PP-1B|PP1B|PP1beta|PPP1CD	protein phosphatase 1 catalytic subunit beta	67	29	1.948	9.4769e-05	0.00608101
hsa04720	Long-term potentiation	PPP1CC	PP-1G|PP1C|PPP1G	protein phosphatase 1 catalytic subunit gamma	67	29	1.948	9.4769e-05	0.00608101
hsa04720	Long-term potentiation	CAMK2A	CAMKA	calcium/calmodulin dependent protein kinase II alpha	67	29	1.948	9.4769e-05	0.00608101
hsa04720	Long-term potentiation	CAMK2D	CAMKD	calcium/calmodulin dependent protein kinase II delta	67	29	1.948	9.4769e-05	0.00608101
hsa04720	Long-term potentiation	CAMK2B	CAM2|CAMK2|CAMKB	calcium/calmodulin dependent protein kinase II beta	67	29	1.948	9.4769e-05	0.00608101
hsa04720	Long-term potentiation	RAPGEF3	CAMP-GEFI|EPAC|EPAC1|HSU79275|bcm910	Rap guanine nucleotide exchange factor 3	67	29	1.948	9.4769e-05	0.00608101
hsa04720	Long-term potentiation	RAP1A	C21KG|G-22K|KREV-1|KREV1|RAP1|SMGP21	RAP1A, member of RAS oncogene family	67	29	1.948	9.4769e-05	0.00608101
hsa04720	Long-term potentiation	PPP3CB	CALNA2|CALNB|CNA2|PP2Bbeta	protein phosphatase 3 catalytic subunit beta	67	29	1.948	9.4769e-05	0.00608101
hsa04720	Long-term potentiation	GRIN1	GluN1|MRD8|NMD-R1|NMDA1|NMDAR1|NR1	glutamate ionotropic receptor NMDA type subunit 1	67	29	1.948	9.4769e-05	0.00608101
hsa04720	Long-term potentiation	GRIN2A	EPND|FESD|GluN2A|LKS|NMDAR2A|NR2A	glutamate ionotropic receptor NMDA type subunit 2A	67	29	1.948	9.4769e-05	0.00608101
hsa04720	Long-term potentiation	GRIN2B	EIEE27|GluN2B|MRD6|NMDAR2B|NR2B|hNR3	glutamate ionotropic receptor NMDA type subunit 2B	67	29	1.948	9.4769e-05	0.00608101
hsa04720	Long-term potentiation	CACNA1C	CACH2|CACN2|CACNL1A1|CCHL1A1|CaV1.2|LQT8|TS	calcium voltage-gated channel subunit alpha1 C	67	29	1.948	9.4769e-05	0.00608101
hsa04720	Long-term potentiation	CALM3	HEL-S-72|PHKD|PHKD3	calmodulin 3	67	29	1.948	9.4769e-05	0.00608101
hsa04720	Long-term potentiation	EP300	KAT3B|RSTS2|p300	E1A binding protein p300	67	29	1.948	9.4769e-05	0.00608101
hsa04720	Long-term potentiation	CAMK4	CaMK IV|CaMK-GR|IV|caMK	calcium/calmodulin dependent protein kinase IV	67	29	1.948	9.4769e-05	0.00608101
hsa04720	Long-term potentiation	KRAS	C-K-RAS|CFC2|K-RAS2A|K-RAS2B|K-RAS4A|K-RAS4B|KI-RAS|KRAS1|KRAS2|NS|NS3|RALD|RASK2		67	29	1.948	9.4769e-05	0.00608101
hsa04720	Long-term potentiation	NRAS	ALPS4|CMNS|N-ras|NCMS|NRAS1|NS6	NRAS proto-oncogene, GTPase	67	29	1.948	9.4769e-05	0.00608101
hsa04720	Long-term potentiation	RAF1	CMD1NN|CRAF|NS5|Raf-1|c-Raf	Raf-1 proto-oncogene, serine/threonine kinase	67	29	1.948	9.4769e-05	0.00608101
hsa04720	Long-term potentiation	MAP2K2	CFC4|MAPKK2|MEK2|MKK2|PRKMK2	mitogen-activated protein kinase kinase 2	67	29	1.948	9.4769e-05	0.00608101
hsa04720	Long-term potentiation	MAPK1	ERK|ERK-2|ERK2|ERT1|MAPK2|P42MAPK|PRKM1|PRKM2|p38|p40|p41|p41mapk|p42-MAPK	mitogen-activated protein kinase 1	67	29	1.948	9.4769e-05	0.00608101
hsa04720	Long-term potentiation	RPS6KA3	CLS|HU-3|ISPK-1|MAPKAPK1B|MRX19|RSK|RSK2|S6K-alpha3|p90-RSK2|pp90RSK2	ribosomal protein S6 kinase A3	67	29	1.948	9.4769e-05	0.00608101
hsa04720	Long-term potentiation	RPS6KA2	HU-2|MAPKAPK1C|RSK|RSK3|S6K-alpha|S6K-alpha2|p90-RSK3|p90RSK2|pp90RSK3	ribosomal protein S6 kinase A2	67	29	1.948	9.4769e-05	0.00608101
hsa04720	Long-term potentiation	RPS6KA6	PP90RSK4|RSK4	ribosomal protein S6 kinase A6	67	29	1.948	9.4769e-05	0.00608101
hsa04720	Long-term potentiation	PRKCA	AAG6|PKC-alpha|PKCA|PRKACA	protein kinase C alpha	67	29	1.948	9.4769e-05	0.00608101
hsa04720	Long-term potentiation	PRKCB	PKC-beta|PKCB|PRKCB1|PRKCB2	protein kinase C beta	67	29	1.948	9.4769e-05	0.00608101
hsa04720	Long-term potentiation	GNAQ	CMC1|G-ALPHA-q|GAQ|SWS	G protein subunit alpha q	67	29	1.948	9.4769e-05	0.00608101
hsa04916	Melanogenesis	ADCY1	AC1|DFNB44	adenylate cyclase 1	101	39	1.738	0.000139566	0.00767615
hsa04916	Melanogenesis	ADCY6	AC6|LCCS8	adenylate cyclase 6	101	39	1.738	0.000139566	0.00767615
hsa04916	Melanogenesis	PRKACA	PKACA|PPNAD4	protein kinase cAMP-activated catalytic subunit alpha	101	39	1.738	0.000139566	0.00767615
hsa04916	Melanogenesis	PRKACG	BDPLT19|KAPG|PKACg	protein kinase cAMP-activated catalytic subunit gamma	101	39	1.738	0.000139566	0.00767615
hsa04916	Melanogenesis	CREB1	CREB|CREB-1	cAMP responsive element binding protein 1	101	39	1.738	0.000139566	0.00767615
hsa04916	Melanogenesis	CREB3L2	BBF2H7	cAMP responsive element binding protein 3 like 2	101	39	1.738	0.000139566	0.00767615
hsa04916	Melanogenesis	EP300	KAT3B|RSTS2|p300	E1A binding protein p300	101	39	1.738	0.000139566	0.00767615
hsa04916	Melanogenesis	MITF	CMM8|MI|WS2|WS2A|bHLHe32	melanocyte inducing transcription factor	101	39	1.738	0.000139566	0.00767615
hsa04916	Melanogenesis	WNT1	BMND16|INT1|OI15	Wnt family member 1	101	39	1.738	0.000139566	0.00767615
hsa04916	Melanogenesis	WNT2	INT1L1|IRP	Wnt family member 2	101	39	1.738	0.000139566	0.00767615
hsa04916	Melanogenesis	WNT2B	WNT13	Wnt family member 2B	101	39	1.738	0.000139566	0.00767615
hsa04916	Melanogenesis	WNT3A	-	Wnt family member 3A	101	39	1.738	0.000139566	0.00767615
hsa04916	Melanogenesis	WNT7A	-	Wnt family member 7A	101	39	1.738	0.000139566	0.00767615
hsa04916	Melanogenesis	WNT7B	-	Wnt family member 7B	101	39	1.738	0.000139566	0.00767615
hsa04916	Melanogenesis	WNT8B	-	Wnt family member 8B	101	39	1.738	0.000139566	0.00767615
hsa04916	Melanogenesis	WNT9A	WNT14	Wnt family member 9A	101	39	1.738	0.000139566	0.00767615
hsa04916	Melanogenesis	WNT9B	WNT14B|WNT15	Wnt family member 9B	101	39	1.738	0.000139566	0.00767615
hsa04916	Melanogenesis	FZD3	Fz-3	frizzled class receptor 3	101	39	1.738	0.000139566	0.00767615
hsa04916	Melanogenesis	FZD5	C2orf31|HFZ5	frizzled class receptor 5	101	39	1.738	0.000139566	0.00767615
hsa04916	Melanogenesis	FZD8	FZ-8|hFZ8	frizzled class receptor 8	101	39	1.738	0.000139566	0.00767615
hsa04916	Melanogenesis	GNAO1	EIEE17|G-ALPHA-o|GNAO	G protein subunit alpha o1	101	39	1.738	0.000139566	0.00767615
hsa04916	Melanogenesis	GNAQ	CMC1|G-ALPHA-q|GAQ|SWS	G protein subunit alpha q	101	39	1.738	0.000139566	0.00767615
hsa04916	Melanogenesis	DVL3	-	dishevelled segment polarity protein 3	101	39	1.738	0.000139566	0.00767615
hsa04916	Melanogenesis	DVL1	DRS2|DVL|DVL1L1|DVL1P1	dishevelled segment polarity protein 1	101	39	1.738	0.000139566	0.00767615
hsa04916	Melanogenesis	GSK3B	-	glycogen synthase kinase 3 beta	101	39	1.738	0.000139566	0.00767615
hsa04916	Melanogenesis	TCF7L2	TCF-4|TCF4	transcription factor 7 like 2	101	39	1.738	0.000139566	0.00767615
hsa04916	Melanogenesis	KIT	C-Kit|CD117|PBT|SCFR		101	39	1.738	0.000139566	0.00767615
hsa04916	Melanogenesis	KRAS	C-K-RAS|CFC2|K-RAS2A|K-RAS2B|K-RAS4A|K-RAS4B|KI-RAS|KRAS1|KRAS2|NS|NS3|RALD|RASK2		101	39	1.738	0.000139566	0.00767615
hsa04916	Melanogenesis	NRAS	ALPS4|CMNS|N-ras|NCMS|NRAS1|NS6	NRAS proto-oncogene, GTPase	101	39	1.738	0.000139566	0.00767615
hsa04916	Melanogenesis	RAF1	CMD1NN|CRAF|NS5|Raf-1|c-Raf	Raf-1 proto-oncogene, serine/threonine kinase	101	39	1.738	0.000139566	0.00767615
hsa04916	Melanogenesis	MAP2K2	CFC4|MAPKK2|MEK2|MKK2|PRKMK2	mitogen-activated protein kinase kinase 2	101	39	1.738	0.000139566	0.00767615
hsa04916	Melanogenesis	MAPK1	ERK|ERK-2|ERK2|ERT1|MAPK2|P42MAPK|PRKM1|PRKM2|p38|p40|p41|p41mapk|p42-MAPK	mitogen-activated protein kinase 1	101	39	1.738	0.000139566	0.00767615
hsa04916	Melanogenesis	GNAI2	GIP|GNAI2B|H_LUCA15.1|H_LUCA16.1	G protein subunit alpha i2	101	39	1.738	0.000139566	0.00767615
hsa04916	Melanogenesis	CALM3	HEL-S-72|PHKD|PHKD3	calmodulin 3	101	39	1.738	0.000139566	0.00767615
hsa04916	Melanogenesis	CAMK2A	CAMKA	calcium/calmodulin dependent protein kinase II alpha	101	39	1.738	0.000139566	0.00767615
hsa04916	Melanogenesis	CAMK2D	CAMKD	calcium/calmodulin dependent protein kinase II delta	101	39	1.738	0.000139566	0.00767615
hsa04916	Melanogenesis	CAMK2B	CAM2|CAMK2|CAMKB	calcium/calmodulin dependent protein kinase II beta	101	39	1.738	0.000139566	0.00767615
hsa04916	Melanogenesis	PRKCA	AAG6|PKC-alpha|PKCA|PRKACA	protein kinase C alpha	101	39	1.738	0.000139566	0.00767615
hsa04916	Melanogenesis	PRKCB	PKC-beta|PKCB|PRKCB1|PRKCB2	protein kinase C beta	101	39	1.738	0.000139566	0.00767615
hsa04012	ErbB signaling pathway	ERBB2	CD340|HER-2|HER-2/neu|HER2|MLN 19|NEU|NGL|TKR1	erb-b2 receptor tyrosine kinase 2	85	34	1.8	0.000165187	0.00794961
hsa04012	ErbB signaling pathway	PLCG1	NCKAP3|PLC-II|PLC1|PLC148|PLCgamma1	phospholipase C gamma 1	85	34	1.8	0.000165187	0.00794961
hsa04012	ErbB signaling pathway	CAMK2A	CAMKA	calcium/calmodulin dependent protein kinase II alpha	85	34	1.8	0.000165187	0.00794961
hsa04012	ErbB signaling pathway	CAMK2D	CAMKD	calcium/calmodulin dependent protein kinase II delta	85	34	1.8	0.000165187	0.00794961
hsa04012	ErbB signaling pathway	CAMK2B	CAM2|CAMK2|CAMKB	calcium/calmodulin dependent protein kinase II beta	85	34	1.8	0.000165187	0.00794961
hsa04012	ErbB signaling pathway	PRKCA	AAG6|PKC-alpha|PKCA|PRKACA	protein kinase C alpha	85	34	1.8	0.000165187	0.00794961
hsa04012	ErbB signaling pathway	PRKCB	PKC-beta|PKCB|PRKCB1|PRKCB2	protein kinase C beta	85	34	1.8	0.000165187	0.00794961
hsa04012	ErbB signaling pathway	CBLB	Cbl-b|Nbla00127|RNF56	Cbl proto-oncogene B	85	34	1.8	0.000165187	0.00794961
hsa04012	ErbB signaling pathway	STAT5B	STAT5	signal transducer and activator of transcription 5B	85	34	1.8	0.000165187	0.00794961
hsa04012	ErbB signaling pathway	CRKL	-	CRK like proto-oncogene, adaptor protein	85	34	1.8	0.000165187	0.00794961
hsa04012	ErbB signaling pathway	ABL2	ABLL|ARG	ABL proto-oncogene 2, non-receptor tyrosine kinase	85	34	1.8	0.000165187	0.00794961
hsa04012	ErbB signaling pathway	NCK1	NCK|NCKalpha|nck-1	NCK adaptor protein 1	85	34	1.8	0.000165187	0.00794961
hsa04012	ErbB signaling pathway	PAK4	-	p21 (RAC1) activated kinase 4	85	34	1.8	0.000165187	0.00794961
hsa04012	ErbB signaling pathway	MAPK8	JNK|JNK-46|JNK1|JNK1A2|JNK21B1/2|PRKM8|SAPK1|SAPK1c	mitogen-activated protein kinase 8	85	34	1.8	0.000165187	0.00794961
hsa04012	ErbB signaling pathway	ELK1	-	ETS transcription factor ELK1	85	34	1.8	0.000165187	0.00794961
hsa04012	ErbB signaling pathway	BTC	-	betacellulin	85	34	1.8	0.000165187	0.00794961
hsa04012	ErbB signaling pathway	EREG	EPR|ER|Ep	epiregulin	85	34	1.8	0.000165187	0.00794961
hsa04012	ErbB signaling pathway	ERBB3	ErbB-3|HER3|LCCS2|MDA-BF-1|c-erbB-3|c-erbB3|erbB3-S|p180-ErbB3|p45-sErbB3|p85-sErbB3	erb-b2 receptor tyrosine kinase 3	85	34	1.8	0.000165187	0.00794961
hsa04012	ErbB signaling pathway	NRG2	DON1|HRG2|NTAK	neuregulin 2	85	34	1.8	0.000165187	0.00794961
hsa04012	ErbB signaling pathway	ERBB4	ALS19|HER4|p180erbB4	erb-b2 receptor tyrosine kinase 4	85	34	1.8	0.000165187	0.00794961
hsa04012	ErbB signaling pathway	SHC2	SCK|SHCB|SLI	SHC adaptor protein 2	85	34	1.8	0.000165187	0.00794961
hsa04012	ErbB signaling pathway	SHC3	N-Shc|NSHC|RAI|SHCC	SHC adaptor protein 3	85	34	1.8	0.000165187	0.00794961
hsa04012	ErbB signaling pathway	SOS1	GF1|GGF1|GINGF|HGF|NS4	SOS Ras/Rac guanine nucleotide exchange factor 1	85	34	1.8	0.000165187	0.00794961
hsa04012	ErbB signaling pathway	KRAS	C-K-RAS|CFC2|K-RAS2A|K-RAS2B|K-RAS4A|K-RAS4B|KI-RAS|KRAS1|KRAS2|NS|NS3|RALD|RASK2		85	34	1.8	0.000165187	0.00794961
hsa04012	ErbB signaling pathway	NRAS	ALPS4|CMNS|N-ras|NCMS|NRAS1|NS6	NRAS proto-oncogene, GTPase	85	34	1.8	0.000165187	0.00794961
hsa04012	ErbB signaling pathway	RAF1	CMD1NN|CRAF|NS5|Raf-1|c-Raf	Raf-1 proto-oncogene, serine/threonine kinase	85	34	1.8	0.000165187	0.00794961
hsa04012	ErbB signaling pathway	MAP2K2	CFC4|MAPKK2|MEK2|MKK2|PRKMK2	mitogen-activated protein kinase kinase 2	85	34	1.8	0.000165187	0.00794961
hsa04012	ErbB signaling pathway	MAPK1	ERK|ERK-2|ERK2|ERT1|MAPK2|P42MAPK|PRKM1|PRKM2|p38|p40|p41|p41mapk|p42-MAPK	mitogen-activated protein kinase 1	85	34	1.8	0.000165187	0.00794961
hsa04012	ErbB signaling pathway	NRG4	HRG4	neuregulin 4	85	34	1.8	0.000165187	0.00794961
hsa04012	ErbB signaling pathway	AKT1	AKT|CWS6|PKB|PKB-ALPHA|PRKBA|RAC|RAC-ALPHA	AKT serine/threonine kinase 1	85	34	1.8	0.000165187	0.00794961
hsa04012	ErbB signaling pathway	RPS6KB1	PS6K|S6K|S6K-beta-1|S6K1|STK14A|p70 S6KA|p70(S6K)-alpha|p70-S6K|p70-alpha	ribosomal protein S6 kinase B1	85	34	1.8	0.000165187	0.00794961
hsa04012	ErbB signaling pathway	EIF4EBP1	4E-BP1|4EBP1|BP-1|PHAS-I	eukaryotic translation initiation factor 4E binding protein 1	85	34	1.8	0.000165187	0.00794961
hsa04012	ErbB signaling pathway	BAD	BBC2|BCL2L8	BCL2 associated agonist of cell death	85	34	1.8	0.000165187	0.00794961
hsa04012	ErbB signaling pathway	GSK3B	-	glycogen synthase kinase 3 beta	85	34	1.8	0.000165187	0.00794961
hsa04150	mTOR signaling pathway	SLC7A5	4F2LC|CD98|D16S469E|E16|LAT1|MPE16|hLAT1	solute carrier family 7 member 5	155	54	1.568	0.000209883	0.00897833
hsa04150	mTOR signaling pathway	SLC3A2	4F2|4F2HC|4T2HC|CD98|CD98HC|MDU1|NACAE	solute carrier family 3 member 2	155	54	1.568	0.000209883	0.00897833
hsa04150	mTOR signaling pathway	SLC38A9	URLC11	solute carrier family 38 member 9	155	54	1.568	0.000209883	0.00897833
hsa04150	mTOR signaling pathway	ATP6V1E1	ATP6E|ATP6E2|ATP6V1E|P31|Vma4	ATPase H+ transporting V1 subunit E1	155	54	1.568	0.000209883	0.00897833
hsa04150	mTOR signaling pathway	LAMTOR1	C11orf59|PDRO|Ragulator1|p18|p27RF-Rho	late endosomal/lysosomal adaptor, MAPK and MTOR activator 1	155	54	1.568	0.000209883	0.00897833
hsa04150	mTOR signaling pathway	RRAGC	GTR2|RAGC|TIB929	Ras related GTP binding C	155	54	1.568	0.000209883	0.00897833
hsa04150	mTOR signaling pathway	RRAGD	RAGD|bA11D8.2.1	Ras related GTP binding D	155	54	1.568	0.000209883	0.00897833
hsa04150	mTOR signaling pathway	SESN2	HI95|SES2|SEST2	sestrin 2	155	54	1.568	0.000209883	0.00897833
hsa04150	mTOR signaling pathway	SEH1L	SEC13L|SEH1A|SEH1B|Seh1	SEH1 like nucleoporin	155	54	1.568	0.000209883	0.00897833
hsa04150	mTOR signaling pathway	WDR59	FP977	WD repeat domain 59	155	54	1.568	0.000209883	0.00897833
hsa04150	mTOR signaling pathway	SKP2	FBL1|FBXL1|FLB1|p45	S-phase kinase associated protein 2	155	54	1.568	0.000209883	0.00897833
hsa04150	mTOR signaling pathway	AKT1S1	Lobe|PRAS40	AKT1 substrate 1	155	54	1.568	0.000209883	0.00897833
hsa04150	mTOR signaling pathway	GRB10	GRB-IR|Grb-10|IRBP|MEG1|RSS	growth factor receptor bound protein 10	155	54	1.568	0.000209883	0.00897833
hsa04150	mTOR signaling pathway	LPIN2	-	lipin 2	155	54	1.568	0.000209883	0.00897833
hsa04150	mTOR signaling pathway	ULK1	ATG1|ATG1A|UNC51|Unc51.1|hATG1	unc-51 like autophagy activating kinase 1	155	54	1.568	0.000209883	0.00897833
hsa04150	mTOR signaling pathway	ULK2	ATG1B|Unc51.2	unc-51 like autophagy activating kinase 2	155	54	1.568	0.000209883	0.00897833
hsa04150	mTOR signaling pathway	EIF4EBP1	4E-BP1|4EBP1|BP-1|PHAS-I	eukaryotic translation initiation factor 4E binding protein 1	155	54	1.568	0.000209883	0.00897833
hsa04150	mTOR signaling pathway	EIF4E	AUTS19|CBP|EIF4E1|EIF4EL1|EIF4F|eIF-4E	eukaryotic translation initiation factor 4E	155	54	1.568	0.000209883	0.00897833
hsa04150	mTOR signaling pathway	EIF4E2	4E-LP|4EHP|EIF4EL3|IF4e	eukaryotic translation initiation factor 4E family member 2	155	54	1.568	0.000209883	0.00897833
hsa04150	mTOR signaling pathway	RPS6KB1	PS6K|S6K|S6K-beta-1|S6K1|STK14A|p70 S6KA|p70(S6K)-alpha|p70-S6K|p70-alpha	ribosomal protein S6 kinase B1	155	54	1.568	0.000209883	0.00897833
hsa04150	mTOR signaling pathway	EIF4B	EIF-4B|PRO1843	eukaryotic translation initiation factor 4B	155	54	1.568	0.000209883	0.00897833
hsa04150	mTOR signaling pathway	TSC1	LAM|TSC	TSC complex subunit 1	155	54	1.568	0.000209883	0.00897833
hsa04150	mTOR signaling pathway	WNT1	BMND16|INT1|OI15	Wnt family member 1	155	54	1.568	0.000209883	0.00897833
hsa04150	mTOR signaling pathway	WNT2	INT1L1|IRP	Wnt family member 2	155	54	1.568	0.000209883	0.00897833
hsa04150	mTOR signaling pathway	WNT2B	WNT13	Wnt family member 2B	155	54	1.568	0.000209883	0.00897833
hsa04150	mTOR signaling pathway	WNT3A	-	Wnt family member 3A	155	54	1.568	0.000209883	0.00897833
hsa04150	mTOR signaling pathway	WNT7A	-	Wnt family member 7A	155	54	1.568	0.000209883	0.00897833
hsa04150	mTOR signaling pathway	WNT7B	-	Wnt family member 7B	155	54	1.568	0.000209883	0.00897833
hsa04150	mTOR signaling pathway	WNT8B	-	Wnt family member 8B	155	54	1.568	0.000209883	0.00897833
hsa04150	mTOR signaling pathway	WNT9A	WNT14	Wnt family member 9A	155	54	1.568	0.000209883	0.00897833
hsa04150	mTOR signaling pathway	WNT9B	WNT14B|WNT15	Wnt family member 9B	155	54	1.568	0.000209883	0.00897833
hsa04150	mTOR signaling pathway	FZD3	Fz-3	frizzled class receptor 3	155	54	1.568	0.000209883	0.00897833
hsa04150	mTOR signaling pathway	FZD5	C2orf31|HFZ5	frizzled class receptor 5	155	54	1.568	0.000209883	0.00897833
hsa04150	mTOR signaling pathway	FZD8	FZ-8|hFZ8	frizzled class receptor 8	155	54	1.568	0.000209883	0.00897833
hsa04150	mTOR signaling pathway	DVL3	-	dishevelled segment polarity protein 3	155	54	1.568	0.000209883	0.00897833
hsa04150	mTOR signaling pathway	DVL1	DRS2|DVL|DVL1L1|DVL1P1	dishevelled segment polarity protein 1	155	54	1.568	0.000209883	0.00897833
hsa04150	mTOR signaling pathway	GSK3B	-	glycogen synthase kinase 3 beta	155	54	1.568	0.000209883	0.00897833
hsa04150	mTOR signaling pathway	IKBKB	IKK-beta|IKK2|IKKB|IMD15|NFKBIKB	inhibitor of nuclear factor kappa B kinase subunit beta	155	54	1.568	0.000209883	0.00897833
hsa04150	mTOR signaling pathway	INSR	CD220|HHF5	insulin receptor	155	54	1.568	0.000209883	0.00897833
hsa04150	mTOR signaling pathway	IGF1R	CD221|IGFIR|IGFR|JTK13	insulin like growth factor 1 receptor	155	54	1.568	0.000209883	0.00897833
hsa04150	mTOR signaling pathway	SOS1	GF1|GGF1|GINGF|HGF|NS4	SOS Ras/Rac guanine nucleotide exchange factor 1	155	54	1.568	0.000209883	0.00897833
hsa04150	mTOR signaling pathway	KRAS	C-K-RAS|CFC2|K-RAS2A|K-RAS2B|K-RAS4A|K-RAS4B|KI-RAS|KRAS1|KRAS2|NS|NS3|RALD|RASK2		155	54	1.568	0.000209883	0.00897833
hsa04150	mTOR signaling pathway	NRAS	ALPS4|CMNS|N-ras|NCMS|NRAS1|NS6	NRAS proto-oncogene, GTPase	155	54	1.568	0.000209883	0.00897833
hsa04150	mTOR signaling pathway	RAF1	CMD1NN|CRAF|NS5|Raf-1|c-Raf	Raf-1 proto-oncogene, serine/threonine kinase	155	54	1.568	0.000209883	0.00897833
hsa04150	mTOR signaling pathway	MAP2K2	CFC4|MAPKK2|MEK2|MKK2|PRKMK2	mitogen-activated protein kinase kinase 2	155	54	1.568	0.000209883	0.00897833
hsa04150	mTOR signaling pathway	MAPK1	ERK|ERK-2|ERK2|ERT1|MAPK2|P42MAPK|PRKM1|PRKM2|p38|p40|p41|p41mapk|p42-MAPK	mitogen-activated protein kinase 1	155	54	1.568	0.000209883	0.00897833
hsa04150	mTOR signaling pathway	RPS6KA3	CLS|HU-3|ISPK-1|MAPKAPK1B|MRX19|RSK|RSK2|S6K-alpha3|p90-RSK2|pp90RSK2	ribosomal protein S6 kinase A3	155	54	1.568	0.000209883	0.00897833
hsa04150	mTOR signaling pathway	RPS6KA2	HU-2|MAPKAPK1C|RSK|RSK3|S6K-alpha|S6K-alpha2|p90-RSK3|p90RSK2|pp90RSK3	ribosomal protein S6 kinase A2	155	54	1.568	0.000209883	0.00897833
hsa04150	mTOR signaling pathway	RPS6KA6	PP90RSK4|RSK4	ribosomal protein S6 kinase A6	155	54	1.568	0.000209883	0.00897833
hsa04150	mTOR signaling pathway	PDPK1	PDK1|PDPK2|PDPK2P|PRO0461	3-phosphoinositide dependent protein kinase 1	155	54	1.568	0.000209883	0.00897833
hsa04150	mTOR signaling pathway	AKT1	AKT|CWS6|PKB|PKB-ALPHA|PRKBA|RAC|RAC-ALPHA	AKT serine/threonine kinase 1	155	54	1.568	0.000209883	0.00897833
hsa04150	mTOR signaling pathway	RICTOR	AVO3|PIA|hAVO3	RPTOR independent companion of MTOR complex 2	155	54	1.568	0.000209883	0.00897833
hsa04150	mTOR signaling pathway	PRKCA	AAG6|PKC-alpha|PKCA|PRKACA	protein kinase C alpha	155	54	1.568	0.000209883	0.00897833
hsa04150	mTOR signaling pathway	PRKCB	PKC-beta|PKCB|PRKCB1|PRKCB2	protein kinase C beta	155	54	1.568	0.000209883	0.00897833
hsa04310	Wnt signaling pathway	WNT1	BMND16|INT1|OI15	Wnt family member 1	167	56	1.509	0.000489766	0.018856
hsa04310	Wnt signaling pathway	WNT2	INT1L1|IRP	Wnt family member 2	167	56	1.509	0.000489766	0.018856
hsa04310	Wnt signaling pathway	WNT2B	WNT13	Wnt family member 2B	167	56	1.509	0.000489766	0.018856
hsa04310	Wnt signaling pathway	WNT3A	-	Wnt family member 3A	167	56	1.509	0.000489766	0.018856
hsa04310	Wnt signaling pathway	WNT7A	-	Wnt family member 7A	167	56	1.509	0.000489766	0.018856
hsa04310	Wnt signaling pathway	WNT7B	-	Wnt family member 7B	167	56	1.509	0.000489766	0.018856
hsa04310	Wnt signaling pathway	WNT8B	-	Wnt family member 8B	167	56	1.509	0.000489766	0.018856
hsa04310	Wnt signaling pathway	WNT9A	WNT14	Wnt family member 9A	167	56	1.509	0.000489766	0.018856
hsa04310	Wnt signaling pathway	WNT9B	WNT14B|WNT15	Wnt family member 9B	167	56	1.509	0.000489766	0.018856
hsa04310	Wnt signaling pathway	SFRP1	FRP|FRP-1|FRP1|FrzA|SARP2	secreted frizzled related protein 1	167	56	1.509	0.000489766	0.018856
hsa04310	Wnt signaling pathway	RNF43	RNF124|URCC	ring finger protein 43	167	56	1.509	0.000489766	0.018856
hsa04310	Wnt signaling pathway	ZNRF3	BK747E2.3|RNF203	zinc and ring finger 3	167	56	1.509	0.000489766	0.018856
hsa04310	Wnt signaling pathway	FZD3	Fz-3	frizzled class receptor 3	167	56	1.509	0.000489766	0.018856
hsa04310	Wnt signaling pathway	FZD5	C2orf31|HFZ5	frizzled class receptor 5	167	56	1.509	0.000489766	0.018856
hsa04310	Wnt signaling pathway	FZD8	FZ-8|hFZ8	frizzled class receptor 8	167	56	1.509	0.000489766	0.018856
hsa04310	Wnt signaling pathway	BAMBI	NMA	BMP and activin membrane bound inhibitor	167	56	1.509	0.000489766	0.018856
hsa04310	Wnt signaling pathway	CSNK1E	CKIepsilon|HCKIE	casein kinase 1 epsilon	167	56	1.509	0.000489766	0.018856
hsa04310	Wnt signaling pathway	DVL3	-	dishevelled segment polarity protein 3	167	56	1.509	0.000489766	0.018856
hsa04310	Wnt signaling pathway	DVL1	DRS2|DVL|DVL1L1|DVL1P1	dishevelled segment polarity protein 1	167	56	1.509	0.000489766	0.018856
hsa04310	Wnt signaling pathway	CSNK2A1	CK2A1|CKII|CSNK2A3	casein kinase 2 alpha 1	167	56	1.509	0.000489766	0.018856
hsa04310	Wnt signaling pathway	NKD1	Naked1	NKD inhibitor of WNT signaling pathway 1	167	56	1.509	0.000489766	0.018856
hsa04310	Wnt signaling pathway	SENP2	AXAM2|SMT3IP2	SUMO specific peptidase 2	167	56	1.509	0.000489766	0.018856
hsa04310	Wnt signaling pathway	GSK3B	-	glycogen synthase kinase 3 beta	167	56	1.509	0.000489766	0.018856
hsa04310	Wnt signaling pathway	APC	BTPS2|DP2|DP2.5|DP3|GS|PPP1R46	APC regulator of WNT signaling pathway	167	56	1.509	0.000489766	0.018856
hsa04310	Wnt signaling pathway	TCF7L2	TCF-4|TCF4	transcription factor 7 like 2	167	56	1.509	0.000489766	0.018856
hsa04310	Wnt signaling pathway	CTNNBIP1	ICAT	catenin beta interacting protein 1	167	56	1.509	0.000489766	0.018856
hsa04310	Wnt signaling pathway	CTBP2	-	C-terminal binding protein 2	167	56	1.509	0.000489766	0.018856
hsa04310	Wnt signaling pathway	TLE3	ESG|ESG3|GRG3|HsT18976	TLE family member 3, transcriptional corepressor	167	56	1.509	0.000489766	0.018856
hsa04310	Wnt signaling pathway	EP300	KAT3B|RSTS2|p300	E1A binding protein p300	167	56	1.509	0.000489766	0.018856
hsa04310	Wnt signaling pathway	RUVBL1	ECP-54|ECP54|INO80H|NMP 238|NMP238|PONTIN|Pontin52|RVB1|TIH1|TIP49|TIP49A	RuvB like AAA ATPase 1	167	56	1.509	0.000489766	0.018856
hsa04310	Wnt signaling pathway	SMAD3	HSPC193|HsT17436|JV15-2|LDS1C|LDS3|MADH3	SMAD family member 3	167	56	1.509	0.000489766	0.018856
hsa04310	Wnt signaling pathway	CCND1	BCL1|D11S287E|PRAD1|U21B31	cyclin D1	167	56	1.509	0.000489766	0.018856
hsa04310	Wnt signaling pathway	PPARD	FAAR|NR1C2|NUC1|NUCI|NUCII|PPARB	peroxisome proliferator activated receptor delta	167	56	1.509	0.000489766	0.018856
hsa04310	Wnt signaling pathway	PRKACA	PKACA|PPNAD4	protein kinase cAMP-activated catalytic subunit alpha	167	56	1.509	0.000489766	0.018856
hsa04310	Wnt signaling pathway	PRKACG	BDPLT19|KAPG|PKACg	protein kinase cAMP-activated catalytic subunit gamma	167	56	1.509	0.000489766	0.018856
hsa04310	Wnt signaling pathway	TP53	BCC7|LFS1|P53|TRP53	tumor protein p53	167	56	1.509	0.000489766	0.018856
hsa04310	Wnt signaling pathway	SIAH1	SIAH1A	siah E3 ubiquitin protein ligase 1	167	56	1.509	0.000489766	0.018856
hsa04310	Wnt signaling pathway	SKP1	EMC19|OCP-II|OCP2|SKP1A|TCEB1L|p19A	S-phase kinase associated protein 1	167	56	1.509	0.000489766	0.018856
hsa04310	Wnt signaling pathway	BTRC	BETA-TRCP|FBW1A|FBXW1|FBXW1A|FWD1|bTrCP|bTrCP1|betaTrCP	beta-transducin repeat containing E3 ubiquitin protein ligase	167	56	1.509	0.000489766	0.018856
hsa04310	Wnt signaling pathway	ROR2	BDB|BDB1|NTRKR2	receptor tyrosine kinase like orphan receptor 2	167	56	1.509	0.000489766	0.018856
hsa04310	Wnt signaling pathway	RYK	D3S3195|JTK5|JTK5A|RYK1	receptor like tyrosine kinase	167	56	1.509	0.000489766	0.018856
hsa04310	Wnt signaling pathway	VANGL2	LPP1|LTAP|STB1|STBM|STBM1	VANGL planar cell polarity protein 2	167	56	1.509	0.000489766	0.018856
hsa04310	Wnt signaling pathway	VANGL1	KITENIN|LPP2|STB2|STBM2	VANGL planar cell polarity protein 1	167	56	1.509	0.000489766	0.018856
hsa04310	Wnt signaling pathway	PRICKLE1	EPM1B|RILP	prickle planar cell polarity protein 1	167	56	1.509	0.000489766	0.018856
hsa04310	Wnt signaling pathway	PRICKLE2	EPM5	prickle planar cell polarity protein 2	167	56	1.509	0.000489766	0.018856
hsa04310	Wnt signaling pathway	ROCK2	ROCK-II	Rho associated coiled-coil containing protein kinase 2	167	56	1.509	0.000489766	0.018856
hsa04310	Wnt signaling pathway	RAC2	EN-7|Gx|HSPC022|p21-Rac2	Rac family small GTPase 2	167	56	1.509	0.000489766	0.018856
hsa04310	Wnt signaling pathway	MAPK8	JNK|JNK-46|JNK1|JNK1A2|JNK21B1/2|PRKM8|SAPK1|SAPK1c	mitogen-activated protein kinase 8	167	56	1.509	0.000489766	0.018856
hsa04310	Wnt signaling pathway	CAMK2A	CAMKA	calcium/calmodulin dependent protein kinase II alpha	167	56	1.509	0.000489766	0.018856
hsa04310	Wnt signaling pathway	CAMK2D	CAMKD	calcium/calmodulin dependent protein kinase II delta	167	56	1.509	0.000489766	0.018856
hsa04310	Wnt signaling pathway	CAMK2B	CAM2|CAMK2|CAMKB	calcium/calmodulin dependent protein kinase II beta	167	56	1.509	0.000489766	0.018856
hsa04310	Wnt signaling pathway	PPP3CB	CALNA2|CALNB|CNA2|PP2Bbeta	protein phosphatase 3 catalytic subunit beta	167	56	1.509	0.000489766	0.018856
hsa04310	Wnt signaling pathway	PRKCA	AAG6|PKC-alpha|PKCA|PRKACA	protein kinase C alpha	167	56	1.509	0.000489766	0.018856
hsa04310	Wnt signaling pathway	PRKCB	PKC-beta|PKCB|PRKCB1|PRKCB2	protein kinase C beta	167	56	1.509	0.000489766	0.018856
hsa04310	Wnt signaling pathway	NFATC2	NFAT1|NFATP	nuclear factor of activated T cells 2	167	56	1.509	0.000489766	0.018856
hsa04310	Wnt signaling pathway	NFATC4	NF-AT3|NF-ATC4|NFAT3	nuclear factor of activated T cells 4	167	56	1.509	0.000489766	0.018856
hsa05214	Glioma	PDGFRA	CD140A|GAS9|PDGFR-2|PDGFR2|RHEPDGFRA	platelet derived growth factor receptor alpha	75	29	1.74	0.000929859	0.0325451
hsa05214	Glioma	PDGFRB	CD140B|IBGC4|IMF1|JTK12|KOGS|PDGFR|PDGFR-1|PDGFR1|PENTT	platelet derived growth factor receptor beta	75	29	1.74	0.000929859	0.0325451
hsa05214	Glioma	IGF1R	CD221|IGFIR|IGFR|JTK13	insulin like growth factor 1 receptor	75	29	1.74	0.000929859	0.0325451
hsa05214	Glioma	PLCG1	NCKAP3|PLC-II|PLC1|PLC148|PLCgamma1	phospholipase C gamma 1	75	29	1.74	0.000929859	0.0325451
hsa05214	Glioma	CALM3	HEL-S-72|PHKD|PHKD3	calmodulin 3	75	29	1.74	0.000929859	0.0325451
hsa05214	Glioma	CAMK1D	CKLiK|CaM-K1|CaMKID	calcium/calmodulin dependent protein kinase ID	75	29	1.74	0.000929859	0.0325451
hsa05214	Glioma	CAMK1G	CLICK3|CLICKIII|VWS1|dJ272L16.1	calcium/calmodulin dependent protein kinase IG	75	29	1.74	0.000929859	0.0325451
hsa05214	Glioma	CAMK2A	CAMKA	calcium/calmodulin dependent protein kinase II alpha	75	29	1.74	0.000929859	0.0325451
hsa05214	Glioma	CAMK2D	CAMKD	calcium/calmodulin dependent protein kinase II delta	75	29	1.74	0.000929859	0.0325451
hsa05214	Glioma	CAMK2B	CAM2|CAMK2|CAMKB	calcium/calmodulin dependent protein kinase II beta	75	29	1.74	0.000929859	0.0325451
hsa05214	Glioma	CAMK4	CaMK IV|CaMK-GR|IV|caMK	calcium/calmodulin dependent protein kinase IV	75	29	1.74	0.000929859	0.0325451
hsa05214	Glioma	PRKCA	AAG6|PKC-alpha|PKCA|PRKACA	protein kinase C alpha	75	29	1.74	0.000929859	0.0325451
hsa05214	Glioma	PRKCB	PKC-beta|PKCB|PRKCB1|PRKCB2	protein kinase C beta	75	29	1.74	0.000929859	0.0325451
hsa05214	Glioma	SHC2	SCK|SHCB|SLI	SHC adaptor protein 2	75	29	1.74	0.000929859	0.0325451
hsa05214	Glioma	SHC3	N-Shc|NSHC|RAI|SHCC	SHC adaptor protein 3	75	29	1.74	0.000929859	0.0325451
hsa05214	Glioma	SOS1	GF1|GGF1|GINGF|HGF|NS4	SOS Ras/Rac guanine nucleotide exchange factor 1	75	29	1.74	0.000929859	0.0325451
hsa05214	Glioma	KRAS	C-K-RAS|CFC2|K-RAS2A|K-RAS2B|K-RAS4A|K-RAS4B|KI-RAS|KRAS1|KRAS2|NS|NS3|RALD|RASK2		75	29	1.74	0.000929859	0.0325451
hsa05214	Glioma	NRAS	ALPS4|CMNS|N-ras|NCMS|NRAS1|NS6	NRAS proto-oncogene, GTPase	75	29	1.74	0.000929859	0.0325451
hsa05214	Glioma	RAF1	CMD1NN|CRAF|NS5|Raf-1|c-Raf	Raf-1 proto-oncogene, serine/threonine kinase	75	29	1.74	0.000929859	0.0325451
hsa05214	Glioma	MAP2K2	CFC4|MAPKK2|MEK2|MKK2|PRKMK2	mitogen-activated protein kinase kinase 2	75	29	1.74	0.000929859	0.0325451
hsa05214	Glioma	MAPK1	ERK|ERK-2|ERK2|ERT1|MAPK2|P42MAPK|PRKM1|PRKM2|p38|p40|p41|p41mapk|p42-MAPK	mitogen-activated protein kinase 1	75	29	1.74	0.000929859	0.0325451
hsa05214	Glioma	AKT1	AKT|CWS6|PKB|PKB-ALPHA|PRKBA|RAC|RAC-ALPHA	AKT serine/threonine kinase 1	75	29	1.74	0.000929859	0.0325451
hsa05214	Glioma	MDM2	ACTFS|HDMX|hdm2	MDM2 proto-oncogene	75	29	1.74	0.000929859	0.0325451
hsa05214	Glioma	TP53	BCC7|LFS1|P53|TRP53	tumor protein p53	75	29	1.74	0.000929859	0.0325451
hsa05214	Glioma	CCND1	BCL1|D11S287E|PRAD1|U21B31	cyclin D1	75	29	1.74	0.000929859	0.0325451
hsa05214	Glioma	CDK4	CMM3|PSK-J3	cyclin dependent kinase 4	75	29	1.74	0.000929859	0.0325451
hsa05214	Glioma	E2F1	E2F-1|RBAP1|RBBP3|RBP3	E2F transcription factor 1	75	29	1.74	0.000929859	0.0325451
hsa05214	Glioma	E2F3	E2F-3	E2F transcription factor 3	75	29	1.74	0.000929859	0.0325451
hsa05214	Glioma	POLK	DINB1|DINP|POLQ	DNA polymerase kappa	75	29	1.74	0.000929859	0.0325451
hsa04121	Ubiquitin system BR	UBA52	CEP52|HUBCEP52|L40|RPL40	ubiquitin A-52 residue ribosomal protein fusion product 1	843	224	1.196	0.00122065	0.0374762
hsa04121	Ubiquitin system BR	UBD	FAT10|GABBR1|UBD-3	ubiquitin D	843	224	1.196	0.00122065	0.0374762
hsa04121	Ubiquitin system BR	SUMO1	DAP1|GMP1|OFC10|PIC1|SENP2|SMT3|SMT3C|SMT3H3|UBL1	small ubiquitin like modifier 1	843	224	1.196	0.00122065	0.0374762
hsa04121	Ubiquitin system BR	URM1	C9orf74	ubiquitin related modifier 1	843	224	1.196	0.00122065	0.0374762
hsa04121	Ubiquitin system BR	SAE1	AOS1|HSPC140|SUA1|UBLE1A	SUMO1 activating enzyme subunit 1	843	224	1.196	0.00122065	0.0374762
hsa04121	Ubiquitin system BR	MOCS3	UBA4	molybdenum cofactor synthesis 3	843	224	1.196	0.00122065	0.0374762
hsa04121	Ubiquitin system BR	UBA6	E1-L2|MOP-4|UBE1L2	ubiquitin like modifier activating enzyme 6	843	224	1.196	0.00122065	0.0374762
hsa04121	Ubiquitin system BR	UBE2B	E2-17kDa|HHR6B|HR6B|RAD6B|UBC2	ubiquitin conjugating enzyme E2 B	843	224	1.196	0.00122065	0.0374762
hsa04121	Ubiquitin system BR	UBE2D4	HBUCE1	ubiquitin conjugating enzyme E2 D4 (putative)	843	224	1.196	0.00122065	0.0374762
hsa04121	Ubiquitin system BR	UBE2D3	E2(17)KB3|UBC4/5|UBCH5C	ubiquitin conjugating enzyme E2 D3	843	224	1.196	0.00122065	0.0374762
hsa04121	Ubiquitin system BR	UBE2G2	UBC7	ubiquitin conjugating enzyme E2 G2	843	224	1.196	0.00122065	0.0374762
hsa04121	Ubiquitin system BR	UBE2J1	CGI-76|HSPC153|HSPC205|HSU93243|NCUBE-1|NCUBE1|UBC6|UBC6E|Ubc6p	ubiquitin conjugating enzyme E2 J1	843	224	1.196	0.00122065	0.0374762
hsa04121	Ubiquitin system BR	UBE2O	E2-230K	ubiquitin conjugating enzyme E2 O	843	224	1.196	0.00122065	0.0374762
hsa04121	Ubiquitin system BR	UBE2Q2	-	ubiquitin conjugating enzyme E2 Q2	843	224	1.196	0.00122065	0.0374762
hsa04121	Ubiquitin system BR	UBE2QL1	-	ubiquitin conjugating enzyme E2 Q family like 1	843	224	1.196	0.00122065	0.0374762
hsa04121	Ubiquitin system BR	UBE2R2	CDC34B|E2-CDC34B|UBC3B	ubiquitin conjugating enzyme E2 R2	843	224	1.196	0.00122065	0.0374762
hsa04121	Ubiquitin system BR	UBE2S	E2-EPF|E2EPF|EPF5	ubiquitin conjugating enzyme E2 S	843	224	1.196	0.00122065	0.0374762
hsa04121	Ubiquitin system BR	BIRC6	APOLLON|BRUCE	baculoviral IAP repeat containing 6	843	224	1.196	0.00122065	0.0374762
hsa04121	Ubiquitin system BR	UBE2I	C358B7.1|P18|UBC9	ubiquitin conjugating enzyme E2 I	843	224	1.196	0.00122065	0.0374762
hsa04121	Ubiquitin system BR	UBE2M	UBC-RS2|UBC12|hUbc12	ubiquitin conjugating enzyme E2 M	843	224	1.196	0.00122065	0.0374762
hsa04121	Ubiquitin system BR	ATG10	APG10|APG10L|pp12616	autophagy related 10	843	224	1.196	0.00122065	0.0374762
hsa04121	Ubiquitin system BR	UBE3B	BPIDS|KOS	ubiquitin protein ligase E3B	843	224	1.196	0.00122065	0.0374762
hsa04121	Ubiquitin system BR	ITCH	ADMFD|AIF4|AIP4|NAPP1	itchy E3 ubiquitin protein ligase	843	224	1.196	0.00122065	0.0374762
hsa04121	Ubiquitin system BR	TRIP12	TRIP-12|ULF	thyroid hormone receptor interactor 12	843	224	1.196	0.00122065	0.0374762
hsa04121	Ubiquitin system BR	UBR5	DD5|EDD|EDD1|HYD	ubiquitin protein ligase E3 component n-recognin 5	843	224	1.196	0.00122065	0.0374762
hsa04121	Ubiquitin system BR	HERC1	p532|p619	HECT and RLD domain containing E3 ubiquitin protein ligase family member 1	843	224	1.196	0.00122065	0.0374762
hsa04121	Ubiquitin system BR	HERC3	-	HECT and RLD domain containing E3 ubiquitin protein ligase 3	843	224	1.196	0.00122065	0.0374762
hsa04121	Ubiquitin system BR	HACE1	SPPRS	HECT domain and ankyrin repeat containing E3 ubiquitin protein ligase 1	843	224	1.196	0.00122065	0.0374762
hsa04121	Ubiquitin system BR	HECTD3	-	HECT domain E3 ubiquitin protein ligase 3	843	224	1.196	0.00122065	0.0374762
hsa04121	Ubiquitin system BR	RNF20	BRE1|BRE1A|hBRE1	ring finger protein 20	843	224	1.196	0.00122065	0.0374762
hsa04121	Ubiquitin system BR	CBLB	Cbl-b|Nbla00127|RNF56	Cbl proto-oncogene B	843	224	1.196	0.00122065	0.0374762
hsa04121	Ubiquitin system BR	SIAH1	SIAH1A	siah E3 ubiquitin protein ligase 1	843	224	1.196	0.00122065	0.0374762
hsa04121	Ubiquitin system BR	MDM2	ACTFS|HDMX|hdm2	MDM2 proto-oncogene	843	224	1.196	0.00122065	0.0374762
hsa04121	Ubiquitin system BR	PEX10	NALD|PBD6A|PBD6B|RNF69	peroxisomal biogenesis factor 10	843	224	1.196	0.00122065	0.0374762
hsa04121	Ubiquitin system BR	ARIH2	ARI2|TRIAD1	ariadne RBR E3 ubiquitin protein ligase 2	843	224	1.196	0.00122065	0.0374762
hsa04121	Ubiquitin system BR	RNF144A	RNF144|UBCE7IP4	ring finger protein 144A	843	224	1.196	0.00122065	0.0374762
hsa04121	Ubiquitin system BR	RNF216	CAHH|TRIAD3|U7I1|UBCE7IP1|ZIN	ring finger protein 216	843	224	1.196	0.00122065	0.0374762
hsa04121	Ubiquitin system BR	TRAF7	RFWD1|RNF119	TNF receptor associated factor 7	843	224	1.196	0.00122065	0.0374762
hsa04121	Ubiquitin system BR	TRIM3	BERP|HAC1|RNF22|RNF97	tripartite motif containing 3	843	224	1.196	0.00122065	0.0374762
hsa04121	Ubiquitin system BR	TRIM2	CMT2R|RNF86	tripartite motif containing 2	843	224	1.196	0.00122065	0.0374762
hsa04121	Ubiquitin system BR	TRIM7	GNIP|RNF90	tripartite motif containing 7	843	224	1.196	0.00122065	0.0374762
hsa04121	Ubiquitin system BR	TRIM8	GERP|RNF27	tripartite motif containing 8	843	224	1.196	0.00122065	0.0374762
hsa04121	Ubiquitin system BR	TRIM9	RNF91|SPRING	tripartite motif containing 9	843	224	1.196	0.00122065	0.0374762
hsa04121	Ubiquitin system BR	TRIM67	TNL	tripartite motif containing 67	843	224	1.196	0.00122065	0.0374762
hsa04121	Ubiquitin system BR	TRIM10	HERF1|RFB30|RNF9	tripartite motif containing 10	843	224	1.196	0.00122065	0.0374762
hsa04121	Ubiquitin system BR	TRIM11	BIA1|RNF92	tripartite motif containing 11	843	224	1.196	0.00122065	0.0374762
hsa04121	Ubiquitin system BR	TRIM16	EBBP	tripartite motif containing 16	843	224	1.196	0.00122065	0.0374762
hsa04121	Ubiquitin system BR	TRIM26	AFP|RNF95|ZNF173	tripartite motif containing 26	843	224	1.196	0.00122065	0.0374762
hsa04121	Ubiquitin system BR	TRIM40	RNF35	tripartite motif containing 40	843	224	1.196	0.00122065	0.0374762
hsa04121	Ubiquitin system BR	TRIM44	DIPB|HSA249128|MC7	tripartite motif containing 44	843	224	1.196	0.00122065	0.0374762
hsa04121	Ubiquitin system BR	TRIM45	RNF99	tripartite motif containing 45	843	224	1.196	0.00122065	0.0374762
hsa04121	Ubiquitin system BR	TRIM46	GENEY|TRIFIC	tripartite motif containing 46	843	224	1.196	0.00122065	0.0374762
hsa04121	Ubiquitin system BR	TRIM58	BIA2	tripartite motif containing 58	843	224	1.196	0.00122065	0.0374762
hsa04121	Ubiquitin system BR	TRIM66	C11orf29|TIF1D|TIF1DELTA	tripartite motif containing 66	843	224	1.196	0.00122065	0.0374762
hsa04121	Ubiquitin system BR	TRIM68	GC109|RNF137|SS-56|SS56	tripartite motif containing 68	843	224	1.196	0.00122065	0.0374762
hsa04121	Ubiquitin system BR	TRIM72	MG53	tripartite motif containing 72	843	224	1.196	0.00122065	0.0374762
hsa04121	Ubiquitin system BR	UBR1	JBS	ubiquitin protein ligase E3 component n-recognin 1	843	224	1.196	0.00122065	0.0374762
hsa04121	Ubiquitin system BR	UBR4	RBAF600|ZUBR1|p600	ubiquitin protein ligase E3 component n-recognin 4	843	224	1.196	0.00122065	0.0374762
hsa04121	Ubiquitin system BR	UBR7	C14orf130	ubiquitin protein ligase E3 component n-recognin 7	843	224	1.196	0.00122065	0.0374762
hsa04121	Ubiquitin system BR	BIRC3	AIP1|API2|CIAP2|HAIP1|HIAP1|MALT2|MIHC|RNF49|c-IAP2	baculoviral IAP repeat containing 3	843	224	1.196	0.00122065	0.0374762
hsa04121	Ubiquitin system BR	BRAP	BRAP2|IMP|RNF52	BRCA1 associated protein	843	224	1.196	0.00122065	0.0374762
hsa04121	Ubiquitin system BR	BRCA1	BRCAI|BRCC1|BROVCA1|FANCS|IRIS|PNCA4|PPP1R53|PSCP|RNF53	BRCA1 DNA repair associated	843	224	1.196	0.00122065	0.0374762
hsa04121	Ubiquitin system BR	CCNB1IP1	C14orf18|HEI10	cyclin B1 interacting protein 1	843	224	1.196	0.00122065	0.0374762
hsa04121	Ubiquitin system BR	CNOT4	CLONE243|NOT4|NOT4H	CCR4-NOT transcription complex subunit 4	843	224	1.196	0.00122065	0.0374762
hsa04121	Ubiquitin system BR	DTX3L	BBAP	deltex E3 ubiquitin ligase 3L	843	224	1.196	0.00122065	0.0374762
hsa04121	Ubiquitin system BR	DTX1	hDx-1	deltex E3 ubiquitin ligase 1	843	224	1.196	0.00122065	0.0374762
hsa04121	Ubiquitin system BR	DZIP3	PPP1R66|UURF2|hRUL138	DAZ interacting zinc finger protein 3	843	224	1.196	0.00122065	0.0374762
hsa04121	Ubiquitin system BR	KCMF1	DEBT91|FIGC|PCMF|ZZZ1	potassium channel modulatory factor 1	843	224	1.196	0.00122065	0.0374762
hsa04121	Ubiquitin system BR	MEX3A	MEX-3A|RKHD4	mex-3 RNA binding family member A	843	224	1.196	0.00122065	0.0374762
hsa04121	Ubiquitin system BR	MGRN1	RNF156	mahogunin ring finger 1	843	224	1.196	0.00122065	0.0374762
hsa04121	Ubiquitin system BR	MKRN2	HSPC070|RNF62	makorin ring finger protein 2	843	224	1.196	0.00122065	0.0374762
hsa04121	Ubiquitin system BR	MYLIP	IDOL|MIR	myosin regulatory light chain interacting protein	843	224	1.196	0.00122065	0.0374762
hsa04121	Ubiquitin system BR	NEURL1B	NEURL3|hNeur2|neur2	neuralized E3 ubiquitin protein ligase 1B	843	224	1.196	0.00122065	0.0374762
hsa04121	Ubiquitin system BR	RAD18	RNF73	RAD18 E3 ubiquitin protein ligase	843	224	1.196	0.00122065	0.0374762
hsa04121	Ubiquitin system BR	RCHY1	ARNIP|CHIMP|PIRH2|PRO1996|RNF199|ZCHY|ZNF363	ring finger and CHY zinc finger domain containing 1	843	224	1.196	0.00122065	0.0374762
hsa04121	Ubiquitin system BR	RC3H1	RNF198|ROQUIN	ring finger and CCCH-type domains 1	843	224	1.196	0.00122065	0.0374762
hsa04121	Ubiquitin system BR	RNF4	RES4-26|SLX5|SNURF	ring finger protein 4	843	224	1.196	0.00122065	0.0374762
hsa04121	Ubiquitin system BR	RNF5	RING5|RMA1	ring finger protein 5	843	224	1.196	0.00122065	0.0374762
hsa04121	Ubiquitin system BR	RNF8	hRNF8	ring finger protein 8	843	224	1.196	0.00122065	0.0374762
hsa04121	Ubiquitin system BR	RNF43	RNF124|URCC	ring finger protein 43	843	224	1.196	0.00122065	0.0374762
hsa04121	Ubiquitin system BR	RNF115	BCA2|ZNF364	ring finger protein 115	843	224	1.196	0.00122065	0.0374762
hsa04121	Ubiquitin system BR	RNF126	-	ring finger protein 126	843	224	1.196	0.00122065	0.0374762
hsa04121	Ubiquitin system BR	RNF130	G1RZFP|GOLIATH|GP	ring finger protein 130	843	224	1.196	0.00122065	0.0374762
hsa04121	Ubiquitin system BR	RNF135	L13|MMFD|REUL|Riplet	ring finger protein 135	843	224	1.196	0.00122065	0.0374762
hsa04121	Ubiquitin system BR	RNF145	-	ring finger protein 145	843	224	1.196	0.00122065	0.0374762
hsa04121	Ubiquitin system BR	RNF157	-	ring finger protein 157	843	224	1.196	0.00122065	0.0374762
hsa04121	Ubiquitin system BR	RNF165	ARKL2|RNF111L2	ring finger protein 165	843	224	1.196	0.00122065	0.0374762
hsa04121	Ubiquitin system BR	RNF166	-	ring finger protein 166	843	224	1.196	0.00122065	0.0374762
hsa04121	Ubiquitin system BR	RNF170	ADSA|SNAX1	ring finger protein 170	843	224	1.196	0.00122065	0.0374762
hsa04121	Ubiquitin system BR	RNF187	RACO-1|RACO1	ring finger protein 187	843	224	1.196	0.00122065	0.0374762
hsa04121	Ubiquitin system BR	SH3RF2	HEPP1|POSHER|PPP1R39|RNF158	SH3 domain containing ring finger 2	843	224	1.196	0.00122065	0.0374762
hsa04121	Ubiquitin system BR	SYVN1	DER3|HRD1	synoviolin 1	843	224	1.196	0.00122065	0.0374762
hsa04121	Ubiquitin system BR	TTC3	DCRR1|RNF105|TPRDIII	tetratricopeptide repeat domain 3	843	224	1.196	0.00122065	0.0374762
hsa04121	Ubiquitin system BR	ZFP91	DMS-8|DSM-8|FKSG11|PZF|ZFP-91|ZNF757	ZFP91 zinc finger protein, atypical E3 ubiquitin ligase	843	224	1.196	0.00122065	0.0374762
hsa04121	Ubiquitin system BR	ZNRF1	NIN283	zinc and ring finger 1	843	224	1.196	0.00122065	0.0374762
hsa04121	Ubiquitin system BR	ZNRF3	BK747E2.3|RNF203	zinc and ring finger 3	843	224	1.196	0.00122065	0.0374762
hsa04121	Ubiquitin system BR	E4F1	E4F	E4F transcription factor 1	843	224	1.196	0.00122065	0.0374762
hsa04121	Ubiquitin system BR	PIAS2	ARIP3|DIP|MIZ|MIZ1|PIASX|PIASX-ALPHA|PIASX-BETA|SIZ2|ZMIZ4	protein inhibitor of activated STAT 2	843	224	1.196	0.00122065	0.0374762
hsa04121	Ubiquitin system BR	PIAS3	ZMIZ5	protein inhibitor of activated STAT 3	843	224	1.196	0.00122065	0.0374762
hsa04121	Ubiquitin system BR	PML	MYL|PP8675|RNF71|TRIM19	PML nuclear body scaffold	843	224	1.196	0.00122065	0.0374762
hsa04121	Ubiquitin system BR	ZBED1	ALTE|DREF|TRAMP|hDREF	zinc finger BED-type containing 1	843	224	1.196	0.00122065	0.0374762
hsa04121	Ubiquitin system BR	ZNF451	COASTER|dJ417I1.1	zinc finger protein 451	843	224	1.196	0.00122065	0.0374762
hsa04121	Ubiquitin system BR	DCUN1D1	DCNL1|DCUN1L1|RP42|SCCRO|SCRO|Tes3	defective in cullin neddylation 1 domain containing 1	843	224	1.196	0.00122065	0.0374762
hsa04121	Ubiquitin system BR	DCUN1D5	SCCRO5	defective in cullin neddylation 1 domain containing 5	843	224	1.196	0.00122065	0.0374762
hsa04121	Ubiquitin system BR	SKP1	EMC19|OCP-II|OCP2|SKP1A|TCEB1L|p19A	S-phase kinase associated protein 1	843	224	1.196	0.00122065	0.0374762
hsa04121	Ubiquitin system BR	BTRC	BETA-TRCP|FBW1A|FBXW1|FBXW1A|FWD1|bTrCP|bTrCP1|betaTrCP	beta-transducin repeat containing E3 ubiquitin protein ligase	843	224	1.196	0.00122065	0.0374762
hsa04121	Ubiquitin system BR	FBXW9	Fbw9	F-box and WD repeat domain containing 9	843	224	1.196	0.00122065	0.0374762
hsa04121	Ubiquitin system BR	SKP2	FBL1|FBXL1|FLB1|p45	S-phase kinase associated protein 2	843	224	1.196	0.00122065	0.0374762
hsa04121	Ubiquitin system BR	FBXL20	Fbl2|Fbl20	F-box and leucine rich repeat protein 20	843	224	1.196	0.00122065	0.0374762
hsa04121	Ubiquitin system BR	FBXL4	FBL4|FBL5|MTDPS13	F-box and leucine rich repeat protein 4	843	224	1.196	0.00122065	0.0374762
hsa04121	Ubiquitin system BR	FBXL7	FBL6|FBL7	F-box and leucine rich repeat protein 7	843	224	1.196	0.00122065	0.0374762
hsa04121	Ubiquitin system BR	KDM2B	CXXC2|FBXL10|Fbl10|JHDM1B|PCCX2	lysine demethylase 2B	843	224	1.196	0.00122065	0.0374762
hsa04121	Ubiquitin system BR	FBXL12	Fbl12	F-box and leucine rich repeat protein 12	843	224	1.196	0.00122065	0.0374762
hsa04121	Ubiquitin system BR	FBXL13	DRC6|Fbl13	F-box and leucine rich repeat protein 13	843	224	1.196	0.00122065	0.0374762
hsa04121	Ubiquitin system BR	FBXL16	C16orf22|Fbl16|c380A1.1	F-box and leucine rich repeat protein 16	843	224	1.196	0.00122065	0.0374762
hsa04121	Ubiquitin system BR	FBXL18	Fbl18	F-box and leucine rich repeat protein 18	843	224	1.196	0.00122065	0.0374762
hsa04121	Ubiquitin system BR	FBXL22	Fbl22	F-box and leucine rich repeat protein 22	843	224	1.196	0.00122065	0.0374762
hsa04121	Ubiquitin system BR	FBXO10	FBX10|PRMT11	F-box protein 10	843	224	1.196	0.00122065	0.0374762
hsa04121	Ubiquitin system BR	LMO7	FBX20|FBXO20|LOMP	LIM domain 7	843	224	1.196	0.00122065	0.0374762
hsa04121	Ubiquitin system BR	FBXO21	FBX21	F-box protein 21	843	224	1.196	0.00122065	0.0374762
hsa04121	Ubiquitin system BR	FBXO31	FBX14|FBXO14|Fbx31|MRT45|pp2386	F-box protein 31	843	224	1.196	0.00122065	0.0374762
hsa04121	Ubiquitin system BR	FBXO36	Fbx36	F-box protein 36	843	224	1.196	0.00122065	0.0374762
hsa04121	Ubiquitin system BR	FBXO41	FBX41	F-box protein 41	843	224	1.196	0.00122065	0.0374762
hsa04121	Ubiquitin system BR	FBXO44	FBG3|FBX30|FBX6A|Fbx44|Fbxo6a	F-box protein 44	843	224	1.196	0.00122065	0.0374762
hsa04121	Ubiquitin system BR	FBXO47	-	F-box protein 47	843	224	1.196	0.00122065	0.0374762
hsa04121	Ubiquitin system BR	ZYG11A	ZYG11	zyg-11 family member A, cell cycle regulator	843	224	1.196	0.00122065	0.0374762
hsa04121	Ubiquitin system BR	ZER1	C9orf60|ZYG|ZYG11BL	zyg-11 related cell cycle regulator	843	224	1.196	0.00122065	0.0374762
hsa04121	Ubiquitin system BR	ZYG11B	ZYG11	zyg-11 family member B, cell cycle regulator	843	224	1.196	0.00122065	0.0374762
hsa04121	Ubiquitin system BR	KLHL4	DKELCHL|KHL4	kelch like family member 4	843	224	1.196	0.00122065	0.0374762
hsa04121	Ubiquitin system BR	KLHL3	PHA2D	kelch like family member 3	843	224	1.196	0.00122065	0.0374762
hsa04121	Ubiquitin system BR	KLHL6	-	kelch like family member 6	843	224	1.196	0.00122065	0.0374762
hsa04121	Ubiquitin system BR	KLHL7	KLHL6|SBBI26	kelch like family member 7	843	224	1.196	0.00122065	0.0374762
hsa04121	Ubiquitin system BR	KLHL9	-	kelch like family member 9	843	224	1.196	0.00122065	0.0374762
hsa04121	Ubiquitin system BR	KLHL11	-	kelch like family member 11	843	224	1.196	0.00122065	0.0374762
hsa04121	Ubiquitin system BR	KLHL15	HEL-S-305	kelch like family member 15	843	224	1.196	0.00122065	0.0374762
hsa04121	Ubiquitin system BR	GAN	GAN1|KLHL16	gigaxonin	843	224	1.196	0.00122065	0.0374762
hsa04121	Ubiquitin system BR	KLHL17	-	kelch like family member 17	843	224	1.196	0.00122065	0.0374762
hsa04121	Ubiquitin system BR	KLHL18	-	kelch like family member 18	843	224	1.196	0.00122065	0.0374762
hsa04121	Ubiquitin system BR	KLHL21	-	kelch like family member 21	843	224	1.196	0.00122065	0.0374762
hsa04121	Ubiquitin system BR	KLHL23	DITHP	kelch like family member 23	843	224	1.196	0.00122065	0.0374762
hsa04121	Ubiquitin system BR	KLHL29	KBTBD9	kelch like family member 29	843	224	1.196	0.00122065	0.0374762
hsa04121	Ubiquitin system BR	KLHL30	-	kelch like family member 30	843	224	1.196	0.00122065	0.0374762
hsa04121	Ubiquitin system BR	KLHL36	C16orf44	kelch like family member 36	843	224	1.196	0.00122065	0.0374762
hsa04121	Ubiquitin system BR	KBTBD3	BKLHD3	kelch repeat and BTB domain containing 3	843	224	1.196	0.00122065	0.0374762
hsa04121	Ubiquitin system BR	KBTBD12	KLHDC6	kelch repeat and BTB domain containing 12	843	224	1.196	0.00122065	0.0374762
hsa04121	Ubiquitin system BR	BTBD3	dJ742J24.1	BTB domain containing 3	843	224	1.196	0.00122065	0.0374762
hsa04121	Ubiquitin system BR	BTBD9	dJ322I12.1	BTB domain containing 9	843	224	1.196	0.00122065	0.0374762
hsa04121	Ubiquitin system BR	BTBD11	ABTB2B	BTB domain containing 11	843	224	1.196	0.00122065	0.0374762
hsa04121	Ubiquitin system BR	ZBTB2	ZNF437	zinc finger and BTB domain containing 2	843	224	1.196	0.00122065	0.0374762
hsa04121	Ubiquitin system BR	ZBTB3	-	zinc finger and BTB domain containing 3	843	224	1.196	0.00122065	0.0374762
hsa04121	Ubiquitin system BR	ZBTB7C	APM-1|APM1|ZBTB36|ZNF857C	zinc finger and BTB domain containing 7C	843	224	1.196	0.00122065	0.0374762
hsa04121	Ubiquitin system BR	ZBTB7A	FBI-1|FBI1|LRF|TIP21|ZBTB7|ZNF857A|pokemon	zinc finger and BTB domain containing 7A	843	224	1.196	0.00122065	0.0374762
hsa04121	Ubiquitin system BR	ZBTB8A	BOZF1|ZBTB8|ZNF916A	zinc finger and BTB domain containing 8A	843	224	1.196	0.00122065	0.0374762
hsa04121	Ubiquitin system BR	ZBTB8B	ZNF916B	zinc finger and BTB domain containing 8B	843	224	1.196	0.00122065	0.0374762
hsa04121	Ubiquitin system BR	ZBTB16	PLZF|ZNF145	zinc finger and BTB domain containing 16	843	224	1.196	0.00122065	0.0374762
hsa04121	Ubiquitin system BR	ZBTB17	MIZ-1|ZNF151|ZNF60|pHZ-67	zinc finger and BTB domain containing 17	843	224	1.196	0.00122065	0.0374762
hsa04121	Ubiquitin system BR	ZBTB20	DPZF|HOF|ODA-8S|PRIMS|ZNF288	zinc finger and BTB domain containing 20	843	224	1.196	0.00122065	0.0374762
hsa04121	Ubiquitin system BR	ZBTB32	FAXF|FAZF|Rog|TZFP|ZNF538	zinc finger and BTB domain containing 32	843	224	1.196	0.00122065	0.0374762
hsa04121	Ubiquitin system BR	ZBTB34	ZNF918	zinc finger and BTB domain containing 34	843	224	1.196	0.00122065	0.0374762
hsa04121	Ubiquitin system BR	ZBTB37	D430004I08Rik|ZNF908	zinc finger and BTB domain containing 37	843	224	1.196	0.00122065	0.0374762
hsa04121	Ubiquitin system BR	ZBTB45	ZNF499	zinc finger and BTB domain containing 45	843	224	1.196	0.00122065	0.0374762
hsa04121	Ubiquitin system BR	ZBTB46	BTBD4|BZEL|RINZF|ZNF340|dJ583P15.7|dJ583P15.8	zinc finger and BTB domain containing 46	843	224	1.196	0.00122065	0.0374762
hsa04121	Ubiquitin system BR	ZBTB47	ZNF651	zinc finger and BTB domain containing 47	843	224	1.196	0.00122065	0.0374762
hsa04121	Ubiquitin system BR	ABTB2	ABTB2A|BTBD22	ankyrin repeat and BTB domain containing 2	843	224	1.196	0.00122065	0.0374762
hsa04121	Ubiquitin system BR	TNFAIP1	B12|B61|BTBD34|EDP1|hBACURD2	TNF alpha induced protein 1	843	224	1.196	0.00122065	0.0374762
hsa04121	Ubiquitin system BR	KCTD13	BACURD1|FKSG86|PDIP1|POLDIP1|hBACURD1	potassium channel tetramerization domain containing 13	843	224	1.196	0.00122065	0.0374762
hsa04121	Ubiquitin system BR	KCTD5	-	potassium channel tetramerization domain containing 5	843	224	1.196	0.00122065	0.0374762
hsa04121	Ubiquitin system BR	KCTD17	-	potassium channel tetramerization domain containing 17	843	224	1.196	0.00122065	0.0374762
hsa04121	Ubiquitin system BR	KCTD7	CLN14|EPM3	potassium channel tetramerization domain containing 7	843	224	1.196	0.00122065	0.0374762
hsa04121	Ubiquitin system BR	KCTD14	-	potassium channel tetramerization domain containing 14	843	224	1.196	0.00122065	0.0374762
hsa04121	Ubiquitin system BR	KCTD12	C13orf2|PFET1|PFETIN	potassium channel tetramerization domain containing 12	843	224	1.196	0.00122065	0.0374762
hsa04121	Ubiquitin system BR	KCTD16	-	potassium channel tetramerization domain containing 16	843	224	1.196	0.00122065	0.0374762
hsa04121	Ubiquitin system BR	DIABLO	DFNA64|SMAC	diablo IAP-binding mitochondrial protein	843	224	1.196	0.00122065	0.0374762
hsa04121	Ubiquitin system BR	SPOP	BTBD32|TEF2	speckle type BTB/POZ protein	843	224	1.196	0.00122065	0.0374762
hsa04121	Ubiquitin system BR	DTL	CDT2|DCAF2|L2DTL|RAMP	denticleless E3 ubiquitin protein ligase homolog	843	224	1.196	0.00122065	0.0374762
hsa04121	Ubiquitin system BR	DCAF7	AN11|HAN11|SWAN-1|WDR68	DDB1 and CUL4 associated factor 7	843	224	1.196	0.00122065	0.0374762
hsa04121	Ubiquitin system BR	WDTC1	ADP|DCAF9	WD and tetratricopeptide repeats 1	843	224	1.196	0.00122065	0.0374762
hsa04121	Ubiquitin system BR	DCAF11	GL014|PRO2389|WDR23	DDB1 and CUL4 associated factor 11	843	224	1.196	0.00122065	0.0374762
hsa04121	Ubiquitin system BR	DCAF13	GM83|HSPC064|WDSOF1	DDB1 and CUL4 associated factor 13	843	224	1.196	0.00122065	0.0374762
hsa04121	Ubiquitin system BR	DCAF16	C4orf30	DDB1 and CUL4 associated factor 16	843	224	1.196	0.00122065	0.0374762
hsa04121	Ubiquitin system BR	BRWD3	BRODL|MRX93	bromodomain and WD repeat domain containing 3	843	224	1.196	0.00122065	0.0374762
hsa04121	Ubiquitin system BR	WDR70	-	WD repeat domain 70	843	224	1.196	0.00122065	0.0374762
hsa04121	Ubiquitin system BR	CISH	BACTS2|CIS|CIS-1|G18|SOCS	cytokine inducible SH2 containing protein	843	224	1.196	0.00122065	0.0374762
hsa04121	Ubiquitin system BR	SOCS1	CIS1|CISH1|JAB|SOCS-1|SSI-1|SSI1|TIP3	suppressor of cytokine signaling 1	843	224	1.196	0.00122065	0.0374762
hsa04121	Ubiquitin system BR	SOCS7	NAP4|NCKAP4	suppressor of cytokine signaling 7	843	224	1.196	0.00122065	0.0374762
hsa04121	Ubiquitin system BR	SOCS6	CIS-4|CIS4|HSPC060|SOCS-4|SOCS-6|SOCS4|SSI4|STAI4|STATI4	suppressor of cytokine signaling 6	843	224	1.196	0.00122065	0.0374762
hsa04121	Ubiquitin system BR	ASB1	ASB-1	ankyrin repeat and SOCS box containing 1	843	224	1.196	0.00122065	0.0374762
hsa04121	Ubiquitin system BR	ASB6	-	ankyrin repeat and SOCS box containing 6	843	224	1.196	0.00122065	0.0374762
hsa04121	Ubiquitin system BR	ASB7	-	ankyrin repeat and SOCS box containing 7	843	224	1.196	0.00122065	0.0374762
hsa04121	Ubiquitin system BR	ASB15	-	ankyrin repeat and SOCS box containing 15	843	224	1.196	0.00122065	0.0374762
hsa04121	Ubiquitin system BR	ASB16	-	ankyrin repeat and SOCS box containing 16	843	224	1.196	0.00122065	0.0374762
hsa04121	Ubiquitin system BR	FZR1	CDC20C|CDH1|FZR|FZR2|HCDH|HCDH1	fizzy and cell division cycle 20 related 1	843	224	1.196	0.00122065	0.0374762
hsa04121	Ubiquitin system BR	ANAPC13	APC13|SWM1	anaphase promoting complex subunit 13	843	224	1.196	0.00122065	0.0374762
hsa04121	Ubiquitin system BR	BRCC3	BRCC36|C6.1A|CXorf53	BRCA1/BRCA2-containing complex subunit 3	843	224	1.196	0.00122065	0.0374762
hsa04121	Ubiquitin system BR	BARD1	-	BRCA1 associated RING domain 1	843	224	1.196	0.00122065	0.0374762
hsa04121	Ubiquitin system BR	RMND5B	GID2|GID2B	required for meiotic nuclear division 5 homolog B	843	224	1.196	0.00122065	0.0374762
hsa04121	Ubiquitin system BR	RANBP10	-	RAN binding protein 10	843	224	1.196	0.00122065	0.0374762
hsa04121	Ubiquitin system BR	MKLN1	TWA2	muskelin 1	843	224	1.196	0.00122065	0.0374762
hsa04121	Ubiquitin system BR	MAEA	EMLP|EMP|GID9|HLC-10|PIG5	macrophage erythroblast attacher, E3 ubiquitin ligase	843	224	1.196	0.00122065	0.0374762
hsa04121	Ubiquitin system BR	TMUB2	FP2653	transmembrane and ubiquitin like domain containing 2	843	224	1.196	0.00122065	0.0374762
hsa04121	Ubiquitin system BR	COMMD2	HSPC042	COMM domain containing 2	843	224	1.196	0.00122065	0.0374762
hsa04121	Ubiquitin system BR	UBXN7	UBXD7	UBX domain protein 7	843	224	1.196	0.00122065	0.0374762
hsa04121	Ubiquitin system BR	USP1	UBP	ubiquitin specific peptidase 1	843	224	1.196	0.00122065	0.0374762
hsa04121	Ubiquitin system BR	USP13	ISOT3|IsoT-3	ubiquitin specific peptidase 13	843	224	1.196	0.00122065	0.0374762
hsa04121	Ubiquitin system BR	USP46	-	ubiquitin specific peptidase 46	843	224	1.196	0.00122065	0.0374762
hsa04121	Ubiquitin system BR	USP15	UNPH-2|UNPH4	ubiquitin specific peptidase 15	843	224	1.196	0.00122065	0.0374762
hsa04121	Ubiquitin system BR	USP45	-	ubiquitin specific peptidase 45	843	224	1.196	0.00122065	0.0374762
hsa04121	Ubiquitin system BR	USP41	-	ubiquitin specific peptidase 41	843	224	1.196	0.00122065	0.0374762
hsa04121	Ubiquitin system BR	USP37	-	ubiquitin specific peptidase 37	843	224	1.196	0.00122065	0.0374762
hsa04121	Ubiquitin system BR	USP31	-	ubiquitin specific peptidase 31	843	224	1.196	0.00122065	0.0374762
hsa04121	Ubiquitin system BR	USP35	-	ubiquitin specific peptidase 35	843	224	1.196	0.00122065	0.0374762
hsa04121	Ubiquitin system BR	USP49	-	ubiquitin specific peptidase 49	843	224	1.196	0.00122065	0.0374762
hsa04121	Ubiquitin system BR	OTUB1	HSPC263|OTB1|OTU1	OTU deubiquitinase, ubiquitin aldehyde binding 1	843	224	1.196	0.00122065	0.0374762
hsa04121	Ubiquitin system BR	OTUD3	DUBA4	OTU deubiquitinase 3	843	224	1.196	0.00122065	0.0374762
hsa04121	Ubiquitin system BR	OTUD7A	C15orf16|C16ORF15|CEZANNE2|OTUD7	OTU deubiquitinase 7A	843	224	1.196	0.00122065	0.0374762
hsa04121	Ubiquitin system BR	TNFAIP3	A20|AISBL|OTUD7C|TNFA1P2	TNF alpha induced protein 3	843	224	1.196	0.00122065	0.0374762
hsa04121	Ubiquitin system BR	VCPIP1	DUBA3|VCIP135	valosin containing protein interacting protein 1	843	224	1.196	0.00122065	0.0374762
hsa04121	Ubiquitin system BR	ATXN3	AT3|ATX3|JOS|MJD|MJD1|SCA3	ataxin 3	843	224	1.196	0.00122065	0.0374762
hsa04121	Ubiquitin system BR	SENP1	SuPr-2	SUMO specific peptidase 1	843	224	1.196	0.00122065	0.0374762
hsa04121	Ubiquitin system BR	SENP2	AXAM2|SMT3IP2	SUMO specific peptidase 2	843	224	1.196	0.00122065	0.0374762
hsa04121	Ubiquitin system BR	SENP5	-	SUMO specific peptidase 5	843	224	1.196	0.00122065	0.0374762
hsa04121	Ubiquitin system BR	SENP7	-	SUMO specific peptidase 7	843	224	1.196	0.00122065	0.0374762
hsa04121	Ubiquitin system BR	COPS7B	CSN7B|SGN7b	COP9 signalosome subunit 7B	843	224	1.196	0.00122065	0.0374762
hsa04121	Ubiquitin system BR	COPS8	COP9|CSN8|SGN8	COP9 signalosome subunit 8	843	224	1.196	0.00122065	0.0374762
hsa04961	Endocrine and other factor-regulated calcium reabsorption	ADCY6	AC6|LCCS8	adenylate cyclase 6	53	22	1.868	0.00126543	0.0374762
hsa04961	Endocrine and other factor-regulated calcium reabsorption	PRKACA	PKACA|PPNAD4	protein kinase cAMP-activated catalytic subunit alpha	53	22	1.868	0.00126543	0.0374762
hsa04961	Endocrine and other factor-regulated calcium reabsorption	PRKACG	BDPLT19|KAPG|PKACg	protein kinase cAMP-activated catalytic subunit gamma	53	22	1.868	0.00126543	0.0374762
hsa04961	Endocrine and other factor-regulated calcium reabsorption	VDR	NR1I1|PPP1R163	vitamin D receptor	53	22	1.868	0.00126543	0.0374762
hsa04961	Endocrine and other factor-regulated calcium reabsorption	ESR1	ER|ESR|ESRA|ESTRR|Era|NR3A1	estrogen receptor 1	53	22	1.868	0.00126543	0.0374762
hsa04961	Endocrine and other factor-regulated calcium reabsorption	DNM1	DNM|EIEE31	dynamin 1	53	22	1.868	0.00126543	0.0374762
hsa04961	Endocrine and other factor-regulated calcium reabsorption	DNM3	Dyna III	dynamin 3	53	22	1.868	0.00126543	0.0374762
hsa04961	Endocrine and other factor-regulated calcium reabsorption	AP2M1	AP50|CLAPM1|mu2	adaptor related protein complex 2 subunit mu 1	53	22	1.868	0.00126543	0.0374762
hsa04961	Endocrine and other factor-regulated calcium reabsorption	AP2S1	AP17|CLAPS2|FBH3|FBHOk|HHC3	adaptor related protein complex 2 subunit sigma 1	53	22	1.868	0.00126543	0.0374762
hsa04961	Endocrine and other factor-regulated calcium reabsorption	CLTA	LCA	clathrin light chain A	53	22	1.868	0.00126543	0.0374762
hsa04961	Endocrine and other factor-regulated calcium reabsorption	RAB11A	YL8	RAB11A, member RAS oncogene family	53	22	1.868	0.00126543	0.0374762
hsa04961	Endocrine and other factor-regulated calcium reabsorption	ATP1A3	AHC2|CAPOS|DYT12|RDP	ATPase Na+/K+ transporting subunit alpha 3	53	22	1.868	0.00126543	0.0374762
hsa04961	Endocrine and other factor-regulated calcium reabsorption	ATP1B1	ATP1B	ATPase Na+/K+ transporting subunit beta 1	53	22	1.868	0.00126543	0.0374762
hsa04961	Endocrine and other factor-regulated calcium reabsorption	ATP1B2	AMOG	ATPase Na+/K+ transporting subunit beta 2	53	22	1.868	0.00126543	0.0374762
hsa04961	Endocrine and other factor-regulated calcium reabsorption	SLC8A1	NCX1	solute carrier family 8 member A1	53	22	1.868	0.00126543	0.0374762
hsa04961	Endocrine and other factor-regulated calcium reabsorption	SLC8A2	NCX2	solute carrier family 8 member A2	53	22	1.868	0.00126543	0.0374762
hsa04961	Endocrine and other factor-regulated calcium reabsorption	SLC8A3	NCX3	solute carrier family 8 member A3	53	22	1.868	0.00126543	0.0374762
hsa04961	Endocrine and other factor-regulated calcium reabsorption	ATP2B3	CFAP39|CLA2|OPCA|PMCA3|PMCA3a|SCAX1	ATPase plasma membrane Ca2+ transporting 3	53	22	1.868	0.00126543	0.0374762
hsa04961	Endocrine and other factor-regulated calcium reabsorption	ATP2B4	ATP2B2|MXRA1|PMCA4|PMCA4b|PMCA4x	ATPase plasma membrane Ca2+ transporting 4	53	22	1.868	0.00126543	0.0374762
hsa04961	Endocrine and other factor-regulated calcium reabsorption	GNAQ	CMC1|G-ALPHA-q|GAQ|SWS	G protein subunit alpha q	53	22	1.868	0.00126543	0.0374762
hsa04961	Endocrine and other factor-regulated calcium reabsorption	PRKCA	AAG6|PKC-alpha|PKCA|PRKACA	protein kinase C alpha	53	22	1.868	0.00126543	0.0374762
hsa04961	Endocrine and other factor-regulated calcium reabsorption	PRKCB	PKC-beta|PKCB|PRKCB1|PRKCB2	protein kinase C beta	53	22	1.868	0.00126543	0.0374762
hsa01001	Protein kinases BR	PRKACA	PKACA|PPNAD4	protein kinase cAMP-activated catalytic subunit alpha	523	145	1.248	0.00153039	0.0420857
hsa01001	Protein kinases BR	PRKACG	BDPLT19|KAPG|PKACg	protein kinase cAMP-activated catalytic subunit gamma	523	145	1.248	0.00153039	0.0420857
hsa01001	Protein kinases BR	PRKCA	AAG6|PKC-alpha|PKCA|PRKACA	protein kinase C alpha	523	145	1.248	0.00153039	0.0420857
hsa01001	Protein kinases BR	PRKCB	PKC-beta|PKCB|PRKCB1|PRKCB2	protein kinase C beta	523	145	1.248	0.00153039	0.0420857
hsa01001	Protein kinases BR	PRKCD	ALPS3|CVID9|MAY1|PKCD|nPKC-delta	protein kinase C delta	523	145	1.248	0.00153039	0.0420857
hsa01001	Protein kinases BR	PRKCE	PKCE|nPKC-epsilon	protein kinase C epsilon	523	145	1.248	0.00153039	0.0420857
hsa01001	Protein kinases BR	PKN3	UTDP4-1	protein kinase N3	523	145	1.248	0.00153039	0.0420857
hsa01001	Protein kinases BR	PDPK1	PDK1|PDPK2|PDPK2P|PRO0461	3-phosphoinositide dependent protein kinase 1	523	145	1.248	0.00153039	0.0420857
hsa01001	Protein kinases BR	AKT1	AKT|CWS6|PKB|PKB-ALPHA|PRKBA|RAC|RAC-ALPHA	AKT serine/threonine kinase 1	523	145	1.248	0.00153039	0.0420857
hsa01001	Protein kinases BR	RPS6KA3	CLS|HU-3|ISPK-1|MAPKAPK1B|MRX19|RSK|RSK2|S6K-alpha3|p90-RSK2|pp90RSK2	ribosomal protein S6 kinase A3	523	145	1.248	0.00153039	0.0420857
hsa01001	Protein kinases BR	RPS6KA2	HU-2|MAPKAPK1C|RSK|RSK3|S6K-alpha|S6K-alpha2|p90-RSK3|p90RSK2|pp90RSK3	ribosomal protein S6 kinase A2	523	145	1.248	0.00153039	0.0420857
hsa01001	Protein kinases BR	RPS6KA6	PP90RSK4|RSK4	ribosomal protein S6 kinase A6	523	145	1.248	0.00153039	0.0420857
hsa01001	Protein kinases BR	RPS6KB1	PS6K|S6K|S6K-beta-1|S6K1|STK14A|p70 S6KA|p70(S6K)-alpha|p70-S6K|p70-alpha	ribosomal protein S6 kinase B1	523	145	1.248	0.00153039	0.0420857
hsa01001	Protein kinases BR	RPS6KL1	RSKL2	ribosomal protein S6 kinase like 1	523	145	1.248	0.00153039	0.0420857
hsa01001	Protein kinases BR	MAST4	-	microtubule associated serine/threonine kinase family member 4	523	145	1.248	0.00153039	0.0420857
hsa01001	Protein kinases BR	ROCK2	ROCK-II	Rho associated coiled-coil containing protein kinase 2	523	145	1.248	0.00153039	0.0420857
hsa01001	Protein kinases BR	CDC42BPB	MRCKB	CDC42 binding protein kinase beta	523	145	1.248	0.00153039	0.0420857
hsa01001	Protein kinases BR	GRK5	GPRK5	G protein-coupled receptor kinase 5	523	145	1.248	0.00153039	0.0420857
hsa01001	Protein kinases BR	GRK6	GPRK6	G protein-coupled receptor kinase 6	523	145	1.248	0.00153039	0.0420857
hsa01001	Protein kinases BR	CAMK1D	CKLiK|CaM-K1|CaMKID	calcium/calmodulin dependent protein kinase ID	523	145	1.248	0.00153039	0.0420857
hsa01001	Protein kinases BR	CAMK1G	CLICK3|CLICKIII|VWS1|dJ272L16.1	calcium/calmodulin dependent protein kinase IG	523	145	1.248	0.00153039	0.0420857
hsa01001	Protein kinases BR	CAMK4	CaMK IV|CaMK-GR|IV|caMK	calcium/calmodulin dependent protein kinase IV	523	145	1.248	0.00153039	0.0420857
hsa01001	Protein kinases BR	CAMK2A	CAMKA	calcium/calmodulin dependent protein kinase II alpha	523	145	1.248	0.00153039	0.0420857
hsa01001	Protein kinases BR	CAMK2D	CAMKD	calcium/calmodulin dependent protein kinase II delta	523	145	1.248	0.00153039	0.0420857
hsa01001	Protein kinases BR	CAMK2B	CAM2|CAMK2|CAMKB	calcium/calmodulin dependent protein kinase II beta	523	145	1.248	0.00153039	0.0420857
hsa01001	Protein kinases BR	BRSK2	C11orf7|PEN11B|SAD1|SADA|STK29	BR serine/threonine kinase 2	523	145	1.248	0.00153039	0.0420857
hsa01001	Protein kinases BR	HUNK	-	hormonally up-regulated Neu-associated kinase	523	145	1.248	0.00153039	0.0420857
hsa01001	Protein kinases BR	NUAK1	ARK5	NUAK family kinase 1	523	145	1.248	0.00153039	0.0420857
hsa01001	Protein kinases BR	SNRK	HSNFRK	SNF related kinase	523	145	1.248	0.00153039	0.0420857
hsa01001	Protein kinases BR	STK17B	DRAK2	serine/threonine kinase 17b	523	145	1.248	0.00153039	0.0420857
hsa01001	Protein kinases BR	MAPKAPK2	MAPKAP-K2|MK-2|MK2	MAPK activated protein kinase 2	523	145	1.248	0.00153039	0.0420857
hsa01001	Protein kinases BR	MKNK1	MNK1	MAPK interacting serine/threonine kinase 1	523	145	1.248	0.00153039	0.0420857
hsa01001	Protein kinases BR	MKNK2	GPRK7|MNK2	MAPK interacting serine/threonine kinase 2	523	145	1.248	0.00153039	0.0420857
hsa01001	Protein kinases BR	MYLK	AAT7|KRP|MLCK|MLCK1|MLCK108|MLCK210|MSTP083|MYLK1|smMLCK	myosin light chain kinase	523	145	1.248	0.00153039	0.0420857
hsa01001	Protein kinases BR	MYLK4	SgK085	myosin light chain kinase family member 4	523	145	1.248	0.00153039	0.0420857
hsa01001	Protein kinases BR	PHKG2	GSD9C	phosphorylase kinase catalytic subunit gamma 2	523	145	1.248	0.00153039	0.0420857
hsa01001	Protein kinases BR	PIM2	-	Pim-2 proto-oncogene, serine/threonine kinase	523	145	1.248	0.00153039	0.0420857
hsa01001	Protein kinases BR	PIM3	pim-3	Pim-3 proto-oncogene, serine/threonine kinase	523	145	1.248	0.00153039	0.0420857
hsa01001	Protein kinases BR	PSKH1	-	protein serine kinase H1	523	145	1.248	0.00153039	0.0420857
hsa01001	Protein kinases BR	KALRN	ARHGEF24|CHD5|CHDS5|DUET|DUO|HAPIP|TRAD	kalirin RhoGEF kinase	523	145	1.248	0.00153039	0.0420857
hsa01001	Protein kinases BR	STK40	SHIK|SgK495	serine/threonine kinase 40	523	145	1.248	0.00153039	0.0420857
hsa01001	Protein kinases BR	CSNK1G1	CK1gamma1	casein kinase 1 gamma 1	523	145	1.248	0.00153039	0.0420857
hsa01001	Protein kinases BR	CSNK1E	CKIepsilon|HCKIE	casein kinase 1 epsilon	523	145	1.248	0.00153039	0.0420857
hsa01001	Protein kinases BR	TTBK1	BDTK	tau tubulin kinase 1	523	145	1.248	0.00153039	0.0420857
hsa01001	Protein kinases BR	CDK4	CMM3|PSK-J3	cyclin dependent kinase 4	523	145	1.248	0.00153039	0.0420857
hsa01001	Protein kinases BR	CDK14	PFTAIRE1|PFTK1	cyclin dependent kinase 14	523	145	1.248	0.00153039	0.0420857
hsa01001	Protein kinases BR	CDK15	ALS2CR7|PFTAIRE2|PFTK2	cyclin dependent kinase 15	523	145	1.248	0.00153039	0.0420857
hsa01001	Protein kinases BR	CDK16	PCTAIRE|PCTAIRE1|PCTGAIRE|PCTK1	cyclin dependent kinase 16	523	145	1.248	0.00153039	0.0420857
hsa01001	Protein kinases BR	MAPK1	ERK|ERK-2|ERK2|ERT1|MAPK2|P42MAPK|PRKM1|PRKM2|p38|p40|p41|p41mapk|p42-MAPK	mitogen-activated protein kinase 1	523	145	1.248	0.00153039	0.0420857
hsa01001	Protein kinases BR	MAPK8	JNK|JNK-46|JNK1|JNK1A2|JNK21B1/2|PRKM8|SAPK1|SAPK1c	mitogen-activated protein kinase 8	523	145	1.248	0.00153039	0.0420857
hsa01001	Protein kinases BR	MAPK13	MAPK 13|MAPK-13|PRKM13|SAPK4|p38delta	mitogen-activated protein kinase 13	523	145	1.248	0.00153039	0.0420857
hsa01001	Protein kinases BR	GSK3B	-	glycogen synthase kinase 3 beta	523	145	1.248	0.00153039	0.0420857
hsa01001	Protein kinases BR	CDKL1	KKIALRE|P42	cyclin dependent kinase like 1	523	145	1.248	0.00153039	0.0420857
hsa01001	Protein kinases BR	DYRK1A	DYRK|DYRK1|HP86|MNB|MNBH|MRD7	dual specificity tyrosine phosphorylation regulated kinase 1A	523	145	1.248	0.00153039	0.0420857
hsa01001	Protein kinases BR	DYRK1B	AOMS3|MIRK	dual specificity tyrosine phosphorylation regulated kinase 1B	523	145	1.248	0.00153039	0.0420857
hsa01001	Protein kinases BR	DYRK3	DYRK5|RED|REDK|hYAK3-2	dual specificity tyrosine phosphorylation regulated kinase 3	523	145	1.248	0.00153039	0.0420857
hsa01001	Protein kinases BR	SRPK3	MSSK-1|MSSK1|STK23	SRSF protein kinase 3	523	145	1.248	0.00153039	0.0420857
hsa01001	Protein kinases BR	MAP2K2	CFC4|MAPKK2|MEK2|MKK2|PRKMK2	mitogen-activated protein kinase kinase 2	523	145	1.248	0.00153039	0.0420857
hsa01001	Protein kinases BR	MAP4K1	HPK1	mitogen-activated protein kinase kinase kinase kinase 1	523	145	1.248	0.00153039	0.0420857
hsa01001	Protein kinases BR	MAP4K2	BL44|GCK|RAB8IP	mitogen-activated protein kinase kinase kinase kinase 2	523	145	1.248	0.00153039	0.0420857
hsa01001	Protein kinases BR	MAP4K4	FLH21957|HEL-S-31|HGK|MEKKK4|NIK	mitogen-activated protein kinase kinase kinase kinase 4	523	145	1.248	0.00153039	0.0420857
hsa01001	Protein kinases BR	TNIK	-	TRAF2 and NCK interacting kinase	523	145	1.248	0.00153039	0.0420857
hsa01001	Protein kinases BR	MYO3A	DFNB30	myosin IIIA	523	145	1.248	0.00153039	0.0420857
hsa01001	Protein kinases BR	OXSR1	OSR1	oxidative stress responsive kinase 1	523	145	1.248	0.00153039	0.0420857
hsa01001	Protein kinases BR	STK39	DCHT|PASK|SPAK	serine/threonine kinase 39	523	145	1.248	0.00153039	0.0420857
hsa01001	Protein kinases BR	PAK4	-	p21 (RAC1) activated kinase 4	523	145	1.248	0.00153039	0.0420857
hsa01001	Protein kinases BR	SLK	LOSK|STK2|bA16H23.1|se20-9	STE20 like kinase	523	145	1.248	0.00153039	0.0420857
hsa01001	Protein kinases BR	STK24	HEL-S-95|MST3|MST3B|STE20|STK3	serine/threonine kinase 24	523	145	1.248	0.00153039	0.0420857
hsa01001	Protein kinases BR	STK25	SOK1|YSK1	serine/threonine kinase 25	523	145	1.248	0.00153039	0.0420857
hsa01001	Protein kinases BR	TAOK1	KFC-B|MAP3K16|MARKK|PSK-2|PSK2|TAO1|hKFC-B|hTAOK1	TAO kinase 1	523	145	1.248	0.00153039	0.0420857
hsa01001	Protein kinases BR	MAP3K3	MAPKKK3|MEKK3	mitogen-activated protein kinase kinase kinase 3	523	145	1.248	0.00153039	0.0420857
hsa01001	Protein kinases BR	IRAK3	ASRT5|IRAKM	interleukin 1 receptor associated kinase 3	523	145	1.248	0.00153039	0.0420857
hsa01001	Protein kinases BR	LIMK1	LIMK|LIMK-1	LIM domain kinase 1	523	145	1.248	0.00153039	0.0420857
hsa01001	Protein kinases BR	LIMK2	-	LIM domain kinase 2	523	145	1.248	0.00153039	0.0420857
hsa01001	Protein kinases BR	MAP3K9	MEKK9|MLK1|PRKE1	mitogen-activated protein kinase kinase kinase 9	523	145	1.248	0.00153039	0.0420857
hsa01001	Protein kinases BR	MAP3K13	LZK|MEKK13|MLK	mitogen-activated protein kinase kinase kinase 13	523	145	1.248	0.00153039	0.0420857
hsa01001	Protein kinases BR	RAF1	CMD1NN|CRAF|NS5|Raf-1|c-Raf	Raf-1 proto-oncogene, serine/threonine kinase	523	145	1.248	0.00153039	0.0420857
hsa01001	Protein kinases BR	KSR1	KSR|RSU2	kinase suppressor of ras 1	523	145	1.248	0.00153039	0.0420857
hsa01001	Protein kinases BR	KSR2	-	kinase suppressor of ras 2	523	145	1.248	0.00153039	0.0420857
hsa01001	Protein kinases BR	RIPK2	CARD3|CARDIAK|CCK|GIG30|RICK|RIP2	receptor interacting serine/threonine kinase 2	523	145	1.248	0.00153039	0.0420857
hsa01001	Protein kinases BR	NPR1	ANPRA|ANPa|GUC2A|GUCY2A|NPRA	natriuretic peptide receptor 1	523	145	1.248	0.00153039	0.0420857
hsa01001	Protein kinases BR	CAMKK1	CAMKKA	calcium/calmodulin dependent protein kinase kinase 1	523	145	1.248	0.00153039	0.0420857
hsa01001	Protein kinases BR	CSNK2A1	CK2A1|CKII|CSNK2A3	casein kinase 2 alpha 1	523	145	1.248	0.00153039	0.0420857
hsa01001	Protein kinases BR	IKBKB	IKK-beta|IKK2|IKKB|IMD15|NFKBIKB	inhibitor of nuclear factor kappa B kinase subunit beta	523	145	1.248	0.00153039	0.0420857
hsa01001	Protein kinases BR	ERN2	IRE1-BETA|IRE1b|IRE2p|hIRE2p	endoplasmic reticulum to nucleus signaling 2	523	145	1.248	0.00153039	0.0420857
hsa01001	Protein kinases BR	AAK1	-	AP2 associated kinase 1	523	145	1.248	0.00153039	0.0420857
hsa01001	Protein kinases BR	STK16	KRCT|MPSK|PKL12|TSF1	serine/threonine kinase 16	523	145	1.248	0.00153039	0.0420857
hsa01001	Protein kinases BR	NEK5	-	NIMA related kinase 5	523	145	1.248	0.00153039	0.0420857
hsa01001	Protein kinases BR	NEK4	NRK2|STK2|pp12301	NIMA related kinase 4	523	145	1.248	0.00153039	0.0420857
hsa01001	Protein kinases BR	NEK9	NERCC|NERCC1|Nek8	NIMA related kinase 9	523	145	1.248	0.00153039	0.0420857
hsa01001	Protein kinases BR	NEK10	-	NIMA related kinase 10	523	145	1.248	0.00153039	0.0420857
hsa01001	Protein kinases BR	PEAK1	SGK269	pseudopodium enriched atypical kinase 1	523	145	1.248	0.00153039	0.0420857
hsa01001	Protein kinases BR	STK35	CLIK1|STK35L1	serine/threonine kinase 35	523	145	1.248	0.00153039	0.0420857
hsa01001	Protein kinases BR	EIF2AK4	GCN2|PVOD2	eukaryotic translation initiation factor 2 alpha kinase 4	523	145	1.248	0.00153039	0.0420857
hsa01001	Protein kinases BR	TBCK	HSPC302|TBCKL	TBC1 domain containing kinase	523	145	1.248	0.00153039	0.0420857
hsa01001	Protein kinases BR	TLK2	HsHPK|PKU-ALPHA	tousled like kinase 2	523	145	1.248	0.00153039	0.0420857
hsa01001	Protein kinases BR	STK36	FU	serine/threonine kinase 36	523	145	1.248	0.00153039	0.0420857
hsa01001	Protein kinases BR	ULK1	ATG1|ATG1A|UNC51|Unc51.1|hATG1	unc-51 like autophagy activating kinase 1	523	145	1.248	0.00153039	0.0420857
hsa01001	Protein kinases BR	ULK2	ATG1B|Unc51.2	unc-51 like autophagy activating kinase 2	523	145	1.248	0.00153039	0.0420857
hsa01001	Protein kinases BR	ULK3	-	unc-51 like kinase 3	523	145	1.248	0.00153039	0.0420857
hsa01001	Protein kinases BR	WEE2	WEE1B	WEE2 oocyte meiosis inhibiting kinase	523	145	1.248	0.00153039	0.0420857
hsa01001	Protein kinases BR	WNK1	HSAN2|HSN2|KDP|PPP1R167|PRKWNK1|PSK|p65	WNK lysine deficient protein kinase 1	523	145	1.248	0.00153039	0.0420857
hsa01001	Protein kinases BR	WNK3	PRKWNK3	WNK lysine deficient protein kinase 3	523	145	1.248	0.00153039	0.0420857
hsa01001	Protein kinases BR	ADCK2	AARF	aarF domain containing kinase 2	523	145	1.248	0.00153039	0.0420857
hsa01001	Protein kinases BR	ALPK3	MAK|MIDORI	alpha kinase 3	523	145	1.248	0.00153039	0.0420857
hsa01001	Protein kinases BR	BRD2	D6S113E|FSH|FSRG1|NAT|O27.1.1|RING3|RNF3	bromodomain containing 2	523	145	1.248	0.00153039	0.0420857
hsa01001	Protein kinases BR	BRD4	CAP|HUNK1|HUNKI|MCAP	bromodomain containing 4	523	145	1.248	0.00153039	0.0420857
hsa01001	Protein kinases BR	FASTK	FAST	Fas activated serine/threonine kinase	523	145	1.248	0.00153039	0.0420857
hsa01001	Protein kinases BR	PDK1	-	pyruvate dehydrogenase kinase 1	523	145	1.248	0.00153039	0.0420857
hsa01001	Protein kinases BR	PDK3	CMTX6|GS1-358P8.4	pyruvate dehydrogenase kinase 3	523	145	1.248	0.00153039	0.0420857
hsa01001	Protein kinases BR	BCKDK	BCKDKD|BDK	branched chain keto acid dehydrogenase kinase	523	145	1.248	0.00153039	0.0420857
hsa01001	Protein kinases BR	ATM	AT1|ATA|ATC|ATD|ATDC|ATE|TEL1|TELO1	ATM serine/threonine kinase	523	145	1.248	0.00153039	0.0420857
hsa01001	Protein kinases BR	UHMK1	KIS|KIST|P-CIP2	U2AF homology motif kinase 1	523	145	1.248	0.00153039	0.0420857
hsa01001	Protein kinases BR	POMK	MDDGA12|MDDGC12|SGK196	protein O-mannose kinase	523	145	1.248	0.00153039	0.0420857
hsa01001	Protein kinases BR	DSTYK	CAKUT1|DustyPK|HDCMD38P|RIP5|RIPK5	dual serine/threonine and tyrosine protein kinase	523	145	1.248	0.00153039	0.0420857
hsa01001	Protein kinases BR	BMPR1A	10q23del|ACVRLK3|ALK3|CD292|SKR5	bone morphogenetic protein receptor type 1A	523	145	1.248	0.00153039	0.0420857
hsa01001	Protein kinases BR	ACVR2A	ACTRII|ACVR2	activin A receptor type 2A	523	145	1.248	0.00153039	0.0420857
hsa01001	Protein kinases BR	ACVR2B	ACTRIIB|ActR-IIB|HTX4	activin A receptor type 2B	523	145	1.248	0.00153039	0.0420857
hsa01001	Protein kinases BR	ERBB2	CD340|HER-2|HER-2/neu|HER2|MLN 19|NEU|NGL|TKR1	erb-b2 receptor tyrosine kinase 2	523	145	1.248	0.00153039	0.0420857
hsa01001	Protein kinases BR	ERBB3	ErbB-3|HER3|LCCS2|MDA-BF-1|c-erbB-3|c-erbB3|erbB3-S|p180-ErbB3|p45-sErbB3|p85-sErbB3	erb-b2 receptor tyrosine kinase 3	523	145	1.248	0.00153039	0.0420857
hsa01001	Protein kinases BR	ERBB4	ALS19|HER4|p180erbB4	erb-b2 receptor tyrosine kinase 4	523	145	1.248	0.00153039	0.0420857
hsa01001	Protein kinases BR	INSR	CD220|HHF5	insulin receptor	523	145	1.248	0.00153039	0.0420857
hsa01001	Protein kinases BR	IGF1R	CD221|IGFIR|IGFR|JTK13	insulin like growth factor 1 receptor	523	145	1.248	0.00153039	0.0420857
hsa01001	Protein kinases BR	PDGFRA	CD140A|GAS9|PDGFR-2|PDGFR2|RHEPDGFRA	platelet derived growth factor receptor alpha	523	145	1.248	0.00153039	0.0420857
hsa01001	Protein kinases BR	PDGFRB	CD140B|IBGC4|IMF1|JTK12|KOGS|PDGFR|PDGFR-1|PDGFR1|PENTT	platelet derived growth factor receptor beta	523	145	1.248	0.00153039	0.0420857
hsa01001	Protein kinases BR	KIT	C-Kit|CD117|PBT|SCFR		523	145	1.248	0.00153039	0.0420857
hsa01001	Protein kinases BR	FGFR4	CD334|JTK2|TKF	fibroblast growth factor receptor 4	523	145	1.248	0.00153039	0.0420857
hsa01001	Protein kinases BR	FLT1	FLT|FLT-1|VEGFR-1|VEGFR1	fms related receptor tyrosine kinase 1	523	145	1.248	0.00153039	0.0420857
hsa01001	Protein kinases BR	EPHA10	-	EPH receptor A10	523	145	1.248	0.00153039	0.0420857
hsa01001	Protein kinases BR	ROR2	BDB|BDB1|NTRKR2	receptor tyrosine kinase like orphan receptor 2	523	145	1.248	0.00153039	0.0420857
hsa01001	Protein kinases BR	DDR1	CAK|CD167|DDR|EDDR1|HGK2|MCK10|NEP|NTRK4|PTK3|PTK3A|RTK6|TRKE	discoidin domain receptor tyrosine kinase 1	523	145	1.248	0.00153039	0.0420857
hsa01001	Protein kinases BR	RYK	D3S3195|JTK5|JTK5A|RYK1	receptor like tyrosine kinase	523	145	1.248	0.00153039	0.0420857
hsa01001	Protein kinases BR	MUSK	CMS9|FADS	muscle associated receptor tyrosine kinase	523	145	1.248	0.00153039	0.0420857
hsa01001	Protein kinases BR	AATK	AATYK|AATYK1|LMR1|LMTK1|PPP1R77|p35BP	apoptosis associated tyrosine kinase	523	145	1.248	0.00153039	0.0420857
hsa01001	Protein kinases BR	ABL2	ABLL|ARG	ABL proto-oncogene 2, non-receptor tyrosine kinase	523	145	1.248	0.00153039	0.0420857
hsa01001	Protein kinases BR	TNK2	ACK|ACK-1|ACK1|p21cdc42Hs	tyrosine kinase non receptor 2	523	145	1.248	0.00153039	0.0420857
hsa01001	Protein kinases BR	PTK2B	CADTK|CAKB|FADK2|FAK2|PKB|PTK|PYK2|RAFTK	protein tyrosine kinase 2 beta	523	145	1.248	0.00153039	0.0420857
hsa01001	Protein kinases BR	JAK3	JAK-3|JAK3_HUMAN|JAKL|L-JAK|LJAK	Janus kinase 3	523	145	1.248	0.00153039	0.0420857
hsa01001	Protein kinases BR	TYK2	IMD35|JTK1	tyrosine kinase 2	523	145	1.248	0.00153039	0.0420857
hsa01001	Protein kinases BR	FRK	GTK|PTK5|RAK	fyn related Src family tyrosine kinase	523	145	1.248	0.00153039	0.0420857
hsa01001	Protein kinases BR	LYN	JTK8|p53Lyn|p56Lyn	LYN proto-oncogene, Src family tyrosine kinase	523	145	1.248	0.00153039	0.0420857
hsa01001	Protein kinases BR	LCK	IMD22|LSK|YT16|p56lck|pp58lck	LCK proto-oncogene, Src family tyrosine kinase	523	145	1.248	0.00153039	0.0420857
hsa01001	Protein kinases BR	YES1	HsT441|P61-YES|Yes|c-yes	YES proto-oncogene 1, Src family tyrosine kinase	523	145	1.248	0.00153039	0.0420857
hsa01001	Protein kinases BR	TXK	BTKL|PSCTK5|PTK4|RLK|TKL	TXK tyrosine kinase	523	145	1.248	0.00153039	0.0420857
hsa01001	Protein kinases BR	SYK	p72-Syk	spleen associated tyrosine kinase	523	145	1.248	0.00153039	0.0420857
hsa05223	Non-small cell lung cancer	RARB	HAP|MCOPS12|NR1B2|RRB2	retinoic acid receptor beta	72	27	1.688	0.00231956	0.0534298
hsa05223	Non-small cell lung cancer	RXRA	NR2B1	retinoid X receptor alpha	72	27	1.688	0.00231956	0.0534298
hsa05223	Non-small cell lung cancer	RXRB	DAUDI6|H-2RIIBP|NR2B2|RCoR-1	retinoid X receptor beta	72	27	1.688	0.00231956	0.0534298
hsa05223	Non-small cell lung cancer	CDK4	CMM3|PSK-J3	cyclin dependent kinase 4	72	27	1.688	0.00231956	0.0534298
hsa05223	Non-small cell lung cancer	CCND1	BCL1|D11S287E|PRAD1|U21B31	cyclin D1	72	27	1.688	0.00231956	0.0534298
hsa05223	Non-small cell lung cancer	E2F1	E2F-1|RBAP1|RBBP3|RBP3	E2F transcription factor 1	72	27	1.688	0.00231956	0.0534298
hsa05223	Non-small cell lung cancer	E2F3	E2F-3	E2F transcription factor 3	72	27	1.688	0.00231956	0.0534298
hsa05223	Non-small cell lung cancer	KRAS	C-K-RAS|CFC2|K-RAS2A|K-RAS2B|K-RAS4A|K-RAS4B|KI-RAS|KRAS1|KRAS2|NS|NS3|RALD|RASK2		72	27	1.688	0.00231956	0.0534298
hsa05223	Non-small cell lung cancer	RASSF5	Maxp1|NORE1|NORE1A|NORE1B|RAPL|RASSF3	Ras association domain family member 5	72	27	1.688	0.00231956	0.0534298
hsa05223	Non-small cell lung cancer	PDPK1	PDK1|PDPK2|PDPK2P|PRO0461	3-phosphoinositide dependent protein kinase 1	72	27	1.688	0.00231956	0.0534298
hsa05223	Non-small cell lung cancer	AKT1	AKT|CWS6|PKB|PKB-ALPHA|PRKBA|RAC|RAC-ALPHA	AKT serine/threonine kinase 1	72	27	1.688	0.00231956	0.0534298
hsa05223	Non-small cell lung cancer	BAD	BBC2|BCL2L8	BCL2 associated agonist of cell death	72	27	1.688	0.00231956	0.0534298
hsa05223	Non-small cell lung cancer	FOXO3	AF6q21|FKHRL1|FKHRL1P2|FOXO2|FOXO3A	forkhead box O3	72	27	1.688	0.00231956	0.0534298
hsa05223	Non-small cell lung cancer	ERBB2	CD340|HER-2|HER-2/neu|HER2|MLN 19|NEU|NGL|TKR1	erb-b2 receptor tyrosine kinase 2	72	27	1.688	0.00231956	0.0534298
hsa05223	Non-small cell lung cancer	SOS1	GF1|GGF1|GINGF|HGF|NS4	SOS Ras/Rac guanine nucleotide exchange factor 1	72	27	1.688	0.00231956	0.0534298
hsa05223	Non-small cell lung cancer	NRAS	ALPS4|CMNS|N-ras|NCMS|NRAS1|NS6	NRAS proto-oncogene, GTPase	72	27	1.688	0.00231956	0.0534298
hsa05223	Non-small cell lung cancer	RAF1	CMD1NN|CRAF|NS5|Raf-1|c-Raf	Raf-1 proto-oncogene, serine/threonine kinase	72	27	1.688	0.00231956	0.0534298
hsa05223	Non-small cell lung cancer	MAP2K2	CFC4|MAPKK2|MEK2|MKK2|PRKMK2	mitogen-activated protein kinase kinase 2	72	27	1.688	0.00231956	0.0534298
hsa05223	Non-small cell lung cancer	MAPK1	ERK|ERK-2|ERK2|ERT1|MAPK2|P42MAPK|PRKM1|PRKM2|p38|p40|p41|p41mapk|p42-MAPK	mitogen-activated protein kinase 1	72	27	1.688	0.00231956	0.0534298
hsa05223	Non-small cell lung cancer	PLCG1	NCKAP3|PLC-II|PLC1|PLC148|PLCgamma1	phospholipase C gamma 1	72	27	1.688	0.00231956	0.0534298
hsa05223	Non-small cell lung cancer	PRKCA	AAG6|PKC-alpha|PKCA|PRKACA	protein kinase C alpha	72	27	1.688	0.00231956	0.0534298
hsa05223	Non-small cell lung cancer	PRKCB	PKC-beta|PKCB|PRKCB1|PRKCB2	protein kinase C beta	72	27	1.688	0.00231956	0.0534298
hsa05223	Non-small cell lung cancer	TP53	BCC7|LFS1|P53|TRP53	tumor protein p53	72	27	1.688	0.00231956	0.0534298
hsa05223	Non-small cell lung cancer	POLK	DINB1|DINP|POLQ	DNA polymerase kappa	72	27	1.688	0.00231956	0.0534298
hsa05223	Non-small cell lung cancer	KIF5C	CDCBM2|KINN|NKHC|NKHC-2|NKHC2	kinesin family member 5C	72	27	1.688	0.00231956	0.0534298
hsa05223	Non-small cell lung cancer	JAK3	JAK-3|JAK3_HUMAN|JAKL|L-JAK|LJAK	Janus kinase 3	72	27	1.688	0.00231956	0.0534298
hsa05223	Non-small cell lung cancer	STAT5B	STAT5	signal transducer and activator of transcription 5B	72	27	1.688	0.00231956	0.0534298
hsa01521	EGFR tyrosine kinase inhibitor resistance	ERBB2	CD340|HER-2|HER-2/neu|HER2|MLN 19|NEU|NGL|TKR1	erb-b2 receptor tyrosine kinase 2	79	29	1.652	0.00237277	0.0534298
hsa01521	EGFR tyrosine kinase inhibitor resistance	NRG2	DON1|HRG2|NTAK	neuregulin 2	79	29	1.652	0.00237277	0.0534298
hsa01521	EGFR tyrosine kinase inhibitor resistance	ERBB3	ErbB-3|HER3|LCCS2|MDA-BF-1|c-erbB-3|c-erbB3|erbB3-S|p180-ErbB3|p45-sErbB3|p85-sErbB3	erb-b2 receptor tyrosine kinase 3	79	29	1.652	0.00237277	0.0534298
hsa01521	EGFR tyrosine kinase inhibitor resistance	IGF1R	CD221|IGFIR|IGFR|JTK13	insulin like growth factor 1 receptor	79	29	1.652	0.00237277	0.0534298
hsa01521	EGFR tyrosine kinase inhibitor resistance	VEGFA	MVCD1|VEGF|VPF	vascular endothelial growth factor A	79	29	1.652	0.00237277	0.0534298
hsa01521	EGFR tyrosine kinase inhibitor resistance	PDGFD	IEGF|MSTP036|SCDGF-B|SCDGFB	platelet derived growth factor D	79	29	1.652	0.00237277	0.0534298
hsa01521	EGFR tyrosine kinase inhibitor resistance	PDGFRA	CD140A|GAS9|PDGFR-2|PDGFR2|RHEPDGFRA	platelet derived growth factor receptor alpha	79	29	1.652	0.00237277	0.0534298
hsa01521	EGFR tyrosine kinase inhibitor resistance	PDGFRB	CD140B|IBGC4|IMF1|JTK12|KOGS|PDGFR|PDGFR-1|PDGFR1|PENTT	platelet derived growth factor receptor beta	79	29	1.652	0.00237277	0.0534298
hsa01521	EGFR tyrosine kinase inhibitor resistance	AKT1	AKT|CWS6|PKB|PKB-ALPHA|PRKBA|RAC|RAC-ALPHA	AKT serine/threonine kinase 1	79	29	1.652	0.00237277	0.0534298
hsa01521	EGFR tyrosine kinase inhibitor resistance	RPS6KB1	PS6K|S6K|S6K-beta-1|S6K1|STK14A|p70 S6KA|p70(S6K)-alpha|p70-S6K|p70-alpha	ribosomal protein S6 kinase B1	79	29	1.652	0.00237277	0.0534298
hsa01521	EGFR tyrosine kinase inhibitor resistance	EIF4EBP1	4E-BP1|4EBP1|BP-1|PHAS-I	eukaryotic translation initiation factor 4E binding protein 1	79	29	1.652	0.00237277	0.0534298
hsa01521	EGFR tyrosine kinase inhibitor resistance	EIF4E	AUTS19|CBP|EIF4E1|EIF4EL1|EIF4F|eIF-4E	eukaryotic translation initiation factor 4E	79	29	1.652	0.00237277	0.0534298
hsa01521	EGFR tyrosine kinase inhibitor resistance	EIF4E2	4E-LP|4EHP|EIF4EL3|IF4e	eukaryotic translation initiation factor 4E family member 2	79	29	1.652	0.00237277	0.0534298
hsa01521	EGFR tyrosine kinase inhibitor resistance	BAD	BBC2|BCL2L8	BCL2 associated agonist of cell death	79	29	1.652	0.00237277	0.0534298
hsa01521	EGFR tyrosine kinase inhibitor resistance	GSK3B	-	glycogen synthase kinase 3 beta	79	29	1.652	0.00237277	0.0534298
hsa01521	EGFR tyrosine kinase inhibitor resistance	FOXO3	AF6q21|FKHRL1|FKHRL1P2|FOXO2|FOXO3A	forkhead box O3	79	29	1.652	0.00237277	0.0534298
hsa01521	EGFR tyrosine kinase inhibitor resistance	BCL2L11	BAM|BIM|BOD	BCL2 like 11	79	29	1.652	0.00237277	0.0534298
hsa01521	EGFR tyrosine kinase inhibitor resistance	PLCG1	NCKAP3|PLC-II|PLC1|PLC148|PLCgamma1	phospholipase C gamma 1	79	29	1.652	0.00237277	0.0534298
hsa01521	EGFR tyrosine kinase inhibitor resistance	PRKCA	AAG6|PKC-alpha|PKCA|PRKACA	protein kinase C alpha	79	29	1.652	0.00237277	0.0534298
hsa01521	EGFR tyrosine kinase inhibitor resistance	PRKCB	PKC-beta|PKCB|PRKCB1|PRKCB2	protein kinase C beta	79	29	1.652	0.00237277	0.0534298
hsa01521	EGFR tyrosine kinase inhibitor resistance	SHC2	SCK|SHCB|SLI	SHC adaptor protein 2	79	29	1.652	0.00237277	0.0534298
hsa01521	EGFR tyrosine kinase inhibitor resistance	SHC3	N-Shc|NSHC|RAI|SHCC	SHC adaptor protein 3	79	29	1.652	0.00237277	0.0534298
hsa01521	EGFR tyrosine kinase inhibitor resistance	SOS1	GF1|GGF1|GINGF|HGF|NS4	SOS Ras/Rac guanine nucleotide exchange factor 1	79	29	1.652	0.00237277	0.0534298
hsa01521	EGFR tyrosine kinase inhibitor resistance	KRAS	C-K-RAS|CFC2|K-RAS2A|K-RAS2B|K-RAS4A|K-RAS4B|KI-RAS|KRAS1|KRAS2|NS|NS3|RALD|RASK2		79	29	1.652	0.00237277	0.0534298
hsa01521	EGFR tyrosine kinase inhibitor resistance	NRAS	ALPS4|CMNS|N-ras|NCMS|NRAS1|NS6	NRAS proto-oncogene, GTPase	79	29	1.652	0.00237277	0.0534298
hsa01521	EGFR tyrosine kinase inhibitor resistance	RAF1	CMD1NN|CRAF|NS5|Raf-1|c-Raf	Raf-1 proto-oncogene, serine/threonine kinase	79	29	1.652	0.00237277	0.0534298
hsa01521	EGFR tyrosine kinase inhibitor resistance	MAP2K2	CFC4|MAPKK2|MEK2|MKK2|PRKMK2	mitogen-activated protein kinase kinase 2	79	29	1.652	0.00237277	0.0534298
hsa01521	EGFR tyrosine kinase inhibitor resistance	MAPK1	ERK|ERK-2|ERK2|ERT1|MAPK2|P42MAPK|PRKM1|PRKM2|p38|p40|p41|p41mapk|p42-MAPK	mitogen-activated protein kinase 1	79	29	1.652	0.00237277	0.0534298
hsa01521	EGFR tyrosine kinase inhibitor resistance	BCL2L1	BCL-XL/S|BCL2L|BCLX|Bcl-X|PPP1R52	BCL2 like 1	79	29	1.652	0.00237277	0.0534298
hsa04934	Cushing syndrome	CRHR1	CRF-R|CRF-R-1|CRF-R1|CRF1|CRFR-1|CRFR1|CRH-R-1|CRH-R1|CRHR|CRHR1L	corticotropin releasing hormone receptor 1	155	50	1.452	0.00242689	0.0534298
hsa04934	Cushing syndrome	ADCY1	AC1|DFNB44	adenylate cyclase 1	155	50	1.452	0.00242689	0.0534298
hsa04934	Cushing syndrome	ADCY6	AC6|LCCS8	adenylate cyclase 6	155	50	1.452	0.00242689	0.0534298
hsa04934	Cushing syndrome	PRKACA	PKACA|PPNAD4	protein kinase cAMP-activated catalytic subunit alpha	155	50	1.452	0.00242689	0.0534298
hsa04934	Cushing syndrome	PRKACG	BDPLT19|KAPG|PKACg	protein kinase cAMP-activated catalytic subunit gamma	155	50	1.452	0.00242689	0.0534298
hsa04934	Cushing syndrome	CREB1	CREB|CREB-1	cAMP responsive element binding protein 1	155	50	1.452	0.00242689	0.0534298
hsa04934	Cushing syndrome	CREB3L2	BBF2H7	cAMP responsive element binding protein 3 like 2	155	50	1.452	0.00242689	0.0534298
hsa04934	Cushing syndrome	ASH2L	ASH2|ASH2L1|ASH2L2|Bre2	ASH2 like, histone lysine methyltransferase complex subunit	155	50	1.452	0.00242689	0.0534298
hsa04934	Cushing syndrome	WDR5	BIG-3|CFAP89|SWD3	WD repeat domain 5	155	50	1.452	0.00242689	0.0534298
hsa04934	Cushing syndrome	KMT2A	ALL-1|CXXC7|HRX|HTRX1|MLL|MLL-AF9|MLL/GAS7|MLL1|MLL1A|TET1-MLL|TRX1|WDSTS	lysine methyltransferase 2A	155	50	1.452	0.00242689	0.0534298
hsa04934	Cushing syndrome	KMT2D	AAD10|ALR|CAGL114|KABUK1|KMS|MLL2|MLL4|TNRC21	lysine methyltransferase 2D	155	50	1.452	0.00242689	0.0534298
hsa04934	Cushing syndrome	CDK4	CMM3|PSK-J3	cyclin dependent kinase 4	155	50	1.452	0.00242689	0.0534298
hsa04934	Cushing syndrome	CCND1	BCL1|D11S287E|PRAD1|U21B31	cyclin D1	155	50	1.452	0.00242689	0.0534298
hsa04934	Cushing syndrome	E2F1	E2F-1|RBAP1|RBBP3|RBP3	E2F transcription factor 1	155	50	1.452	0.00242689	0.0534298
hsa04934	Cushing syndrome	E2F3	E2F-3	E2F transcription factor 3	155	50	1.452	0.00242689	0.0534298
hsa04934	Cushing syndrome	GNAI2	GIP|GNAI2B|H_LUCA15.1|H_LUCA16.1	G protein subunit alpha i2	155	50	1.452	0.00242689	0.0534298
hsa04934	Cushing syndrome	AIP	ARA9|FKBP16|FKBP37|SMTPHN|XAP-2|XAP2	aryl hydrocarbon receptor interacting protein	155	50	1.452	0.00242689	0.0534298
hsa04934	Cushing syndrome	CCNE2	CYCE2	cyclin E2	155	50	1.452	0.00242689	0.0534298
hsa04934	Cushing syndrome	CACNA1C	CACH2|CACN2|CACNL1A1|CCHL1A1|CaV1.2|LQT8|TS	calcium voltage-gated channel subunit alpha1 C	155	50	1.452	0.00242689	0.0534298
hsa04934	Cushing syndrome	CAMK2A	CAMKA	calcium/calmodulin dependent protein kinase II alpha	155	50	1.452	0.00242689	0.0534298
hsa04934	Cushing syndrome	CAMK2D	CAMKD	calcium/calmodulin dependent protein kinase II delta	155	50	1.452	0.00242689	0.0534298
hsa04934	Cushing syndrome	CAMK2B	CAM2|CAMK2|CAMKB	calcium/calmodulin dependent protein kinase II beta	155	50	1.452	0.00242689	0.0534298
hsa04934	Cushing syndrome	RAP1A	C21KG|G-22K|KREV-1|KREV1|RAP1|SMGP21	RAP1A, member of RAS oncogene family	155	50	1.452	0.00242689	0.0534298
hsa04934	Cushing syndrome	MAP2K2	CFC4|MAPKK2|MEK2|MKK2|PRKMK2	mitogen-activated protein kinase kinase 2	155	50	1.452	0.00242689	0.0534298
hsa04934	Cushing syndrome	MAPK1	ERK|ERK-2|ERK2|ERT1|MAPK2|P42MAPK|PRKM1|PRKM2|p38|p40|p41|p41mapk|p42-MAPK	mitogen-activated protein kinase 1	155	50	1.452	0.00242689	0.0534298
hsa04934	Cushing syndrome	MC2R	ACTHR	melanocortin 2 receptor	155	50	1.452	0.00242689	0.0534298
hsa04934	Cushing syndrome	SP1	-	Sp1 transcription factor	155	50	1.452	0.00242689	0.0534298
hsa04934	Cushing syndrome	PBX1	-	PBX homeobox 1	155	50	1.452	0.00242689	0.0534298
hsa04934	Cushing syndrome	STAR	STARD1	steroidogenic acute regulatory protein	155	50	1.452	0.00242689	0.0534298
hsa04934	Cushing syndrome	NCEH1	AADACL1|NCEH	neutral cholesterol ester hydrolase 1	155	50	1.452	0.00242689	0.0534298
hsa04934	Cushing syndrome	ARMC5	AIMAH2	armadillo repeat containing 5	155	50	1.452	0.00242689	0.0534298
hsa04934	Cushing syndrome	GNAQ	CMC1|G-ALPHA-q|GAQ|SWS	G protein subunit alpha q	155	50	1.452	0.00242689	0.0534298
hsa04934	Cushing syndrome	SCARB1	CD36L1|CLA-1|CLA1|HDLQTL6|SR-BI|SRB1	scavenger receptor class B member 1	155	50	1.452	0.00242689	0.0534298
hsa04934	Cushing syndrome	WNT1	BMND16|INT1|OI15	Wnt family member 1	155	50	1.452	0.00242689	0.0534298
hsa04934	Cushing syndrome	WNT2	INT1L1|IRP	Wnt family member 2	155	50	1.452	0.00242689	0.0534298
hsa04934	Cushing syndrome	WNT2B	WNT13	Wnt family member 2B	155	50	1.452	0.00242689	0.0534298
hsa04934	Cushing syndrome	WNT3A	-	Wnt family member 3A	155	50	1.452	0.00242689	0.0534298
hsa04934	Cushing syndrome	WNT7A	-	Wnt family member 7A	155	50	1.452	0.00242689	0.0534298
hsa04934	Cushing syndrome	WNT7B	-	Wnt family member 7B	155	50	1.452	0.00242689	0.0534298
hsa04934	Cushing syndrome	WNT8B	-	Wnt family member 8B	155	50	1.452	0.00242689	0.0534298
hsa04934	Cushing syndrome	WNT9A	WNT14	Wnt family member 9A	155	50	1.452	0.00242689	0.0534298
hsa04934	Cushing syndrome	WNT9B	WNT14B|WNT15	Wnt family member 9B	155	50	1.452	0.00242689	0.0534298
hsa04934	Cushing syndrome	FZD3	Fz-3	frizzled class receptor 3	155	50	1.452	0.00242689	0.0534298
hsa04934	Cushing syndrome	FZD5	C2orf31|HFZ5	frizzled class receptor 5	155	50	1.452	0.00242689	0.0534298
hsa04934	Cushing syndrome	FZD8	FZ-8|hFZ8	frizzled class receptor 8	155	50	1.452	0.00242689	0.0534298
hsa04934	Cushing syndrome	DVL3	-	dishevelled segment polarity protein 3	155	50	1.452	0.00242689	0.0534298
hsa04934	Cushing syndrome	DVL1	DRS2|DVL|DVL1L1|DVL1P1	dishevelled segment polarity protein 1	155	50	1.452	0.00242689	0.0534298
hsa04934	Cushing syndrome	GSK3B	-	glycogen synthase kinase 3 beta	155	50	1.452	0.00242689	0.0534298
hsa04934	Cushing syndrome	APC	BTPS2|DP2|DP2.5|DP3|GS|PPP1R46	APC regulator of WNT signaling pathway	155	50	1.452	0.00242689	0.0534298
hsa04934	Cushing syndrome	TCF7L2	TCF-4|TCF4	transcription factor 7 like 2	155	50	1.452	0.00242689	0.0534298
hsa04910	Insulin signaling pathway	INSR	CD220|HHF5	insulin receptor	137	45	1.478	0.00263176	0.0534298
hsa04910	Insulin signaling pathway	PDPK1	PDK1|PDPK2|PDPK2P|PRO0461	3-phosphoinositide dependent protein kinase 1	137	45	1.478	0.00263176	0.0534298
hsa04910	Insulin signaling pathway	AKT1	AKT|CWS6|PKB|PKB-ALPHA|PRKBA|RAC|RAC-ALPHA	AKT serine/threonine kinase 1	137	45	1.478	0.00263176	0.0534298
hsa04910	Insulin signaling pathway	GSK3B	-	glycogen synthase kinase 3 beta	137	45	1.478	0.00263176	0.0534298
hsa04910	Insulin signaling pathway	PPP1CB	HEL-S-80p|PP-1B|PP1B|PP1beta|PPP1CD	protein phosphatase 1 catalytic subunit beta	137	45	1.478	0.00263176	0.0534298
hsa04910	Insulin signaling pathway	PPP1CC	PP-1G|PP1C|PPP1G	protein phosphatase 1 catalytic subunit gamma	137	45	1.478	0.00263176	0.0534298
hsa04910	Insulin signaling pathway	PPP1R3B	GL|PPP1R4|PTG	protein phosphatase 1 regulatory subunit 3B	137	45	1.478	0.00263176	0.0534298
hsa04910	Insulin signaling pathway	PHKG2	GSD9C	phosphorylase kinase catalytic subunit gamma 2	137	45	1.478	0.00263176	0.0534298
hsa04910	Insulin signaling pathway	PHKA2	GSD9A|PHK|PYK|PYKL|XLG|XLG2	phosphorylase kinase regulatory subunit alpha 2	137	45	1.478	0.00263176	0.0534298
hsa04910	Insulin signaling pathway	PHKA1	PHKA	phosphorylase kinase regulatory subunit alpha 1	137	45	1.478	0.00263176	0.0534298
hsa04910	Insulin signaling pathway	CALM3	HEL-S-72|PHKD|PHKD3	calmodulin 3	137	45	1.478	0.00263176	0.0534298
hsa04910	Insulin signaling pathway	PYGB	GPBB	glycogen phosphorylase B	137	45	1.478	0.00263176	0.0534298
hsa04910	Insulin signaling pathway	PRKACA	PKACA|PPNAD4	protein kinase cAMP-activated catalytic subunit alpha	137	45	1.478	0.00263176	0.0534298
hsa04910	Insulin signaling pathway	PRKACG	BDPLT19|KAPG|PKACg	protein kinase cAMP-activated catalytic subunit gamma	137	45	1.478	0.00263176	0.0534298
hsa04910	Insulin signaling pathway	PRKAR1B	PRKAR1	protein kinase cAMP-dependent type I regulatory subunit beta	137	45	1.478	0.00263176	0.0534298
hsa04910	Insulin signaling pathway	SLC2A4	GLUT4	solute carrier family 2 member 4	137	45	1.478	0.00263176	0.0534298
hsa04910	Insulin signaling pathway	FLOT2	ECS-1|ECS1|ESA|ESA1|M17S1	flotillin 2	137	45	1.478	0.00263176	0.0534298
hsa04910	Insulin signaling pathway	CBLB	Cbl-b|Nbla00127|RNF56	Cbl proto-oncogene B	137	45	1.478	0.00263176	0.0534298
hsa04910	Insulin signaling pathway	CRKL	-	CRK like proto-oncogene, adaptor protein	137	45	1.478	0.00263176	0.0534298
hsa04910	Insulin signaling pathway	RAPGEF1	C3G|GRF2	Rap guanine nucleotide exchange factor 1	137	45	1.478	0.00263176	0.0534298
hsa04910	Insulin signaling pathway	ACACA	ACAC|ACACAD|ACC|ACC1|ACCA	acetyl-CoA carboxylase alpha	137	45	1.478	0.00263176	0.0534298
hsa04910	Insulin signaling pathway	FASN	FAS|OA-519|SDR27X1	fatty acid synthase	137	45	1.478	0.00263176	0.0534298
hsa04910	Insulin signaling pathway	FOXO1	FKH1|FKHR|FOXO1A	forkhead box O1	137	45	1.478	0.00263176	0.0534298
hsa04910	Insulin signaling pathway	G6PC2	IGRP	glucose-6-phosphatase catalytic subunit 2	137	45	1.478	0.00263176	0.0534298
hsa04910	Insulin signaling pathway	PCK2	PEPCK|PEPCK-M|PEPCK2	phosphoenolpyruvate carboxykinase 2, mitochondrial	137	45	1.478	0.00263176	0.0534298
hsa04910	Insulin signaling pathway	RPS6KB1	PS6K|S6K|S6K-beta-1|S6K1|STK14A|p70 S6KA|p70(S6K)-alpha|p70-S6K|p70-alpha	ribosomal protein S6 kinase B1	137	45	1.478	0.00263176	0.0534298
hsa04910	Insulin signaling pathway	EIF4EBP1	4E-BP1|4EBP1|BP-1|PHAS-I	eukaryotic translation initiation factor 4E binding protein 1	137	45	1.478	0.00263176	0.0534298
hsa04910	Insulin signaling pathway	EIF4E	AUTS19|CBP|EIF4E1|EIF4EL1|EIF4F|eIF-4E	eukaryotic translation initiation factor 4E	137	45	1.478	0.00263176	0.0534298
hsa04910	Insulin signaling pathway	EIF4E2	4E-LP|4EHP|EIF4EL3|IF4e	eukaryotic translation initiation factor 4E family member 2	137	45	1.478	0.00263176	0.0534298
hsa04910	Insulin signaling pathway	TSC1	LAM|TSC	TSC complex subunit 1	137	45	1.478	0.00263176	0.0534298
hsa04910	Insulin signaling pathway	BAD	BBC2|BCL2L8	BCL2 associated agonist of cell death	137	45	1.478	0.00263176	0.0534298
hsa04910	Insulin signaling pathway	SHC2	SCK|SHCB|SLI	SHC adaptor protein 2	137	45	1.478	0.00263176	0.0534298
hsa04910	Insulin signaling pathway	SHC3	N-Shc|NSHC|RAI|SHCC	SHC adaptor protein 3	137	45	1.478	0.00263176	0.0534298
hsa04910	Insulin signaling pathway	SOS1	GF1|GGF1|GINGF|HGF|NS4	SOS Ras/Rac guanine nucleotide exchange factor 1	137	45	1.478	0.00263176	0.0534298
hsa04910	Insulin signaling pathway	KRAS	C-K-RAS|CFC2|K-RAS2A|K-RAS2B|K-RAS4A|K-RAS4B|KI-RAS|KRAS1|KRAS2|NS|NS3|RALD|RASK2		137	45	1.478	0.00263176	0.0534298
hsa04910	Insulin signaling pathway	NRAS	ALPS4|CMNS|N-ras|NCMS|NRAS1|NS6	NRAS proto-oncogene, GTPase	137	45	1.478	0.00263176	0.0534298
hsa04910	Insulin signaling pathway	RAF1	CMD1NN|CRAF|NS5|Raf-1|c-Raf	Raf-1 proto-oncogene, serine/threonine kinase	137	45	1.478	0.00263176	0.0534298
hsa04910	Insulin signaling pathway	MAP2K2	CFC4|MAPKK2|MEK2|MKK2|PRKMK2	mitogen-activated protein kinase kinase 2	137	45	1.478	0.00263176	0.0534298
hsa04910	Insulin signaling pathway	MAPK1	ERK|ERK-2|ERK2|ERT1|MAPK2|P42MAPK|PRKM1|PRKM2|p38|p40|p41|p41mapk|p42-MAPK	mitogen-activated protein kinase 1	137	45	1.478	0.00263176	0.0534298
hsa04910	Insulin signaling pathway	MKNK1	MNK1	MAPK interacting serine/threonine kinase 1	137	45	1.478	0.00263176	0.0534298
hsa04910	Insulin signaling pathway	MKNK2	GPRK7|MNK2	MAPK interacting serine/threonine kinase 2	137	45	1.478	0.00263176	0.0534298
hsa04910	Insulin signaling pathway	ELK1	-	ETS transcription factor ELK1	137	45	1.478	0.00263176	0.0534298
hsa04910	Insulin signaling pathway	SOCS1	CIS1|CISH1|JAB|SOCS-1|SSI-1|SSI1|TIP3	suppressor of cytokine signaling 1	137	45	1.478	0.00263176	0.0534298
hsa04910	Insulin signaling pathway	MAPK8	JNK|JNK-46|JNK1|JNK1A2|JNK21B1/2|PRKM8|SAPK1|SAPK1c	mitogen-activated protein kinase 8	137	45	1.478	0.00263176	0.0534298
hsa04910	Insulin signaling pathway	IKBKB	IKK-beta|IKK2|IKKB|IMD15|NFKBIKB	inhibitor of nuclear factor kappa B kinase subunit beta	137	45	1.478	0.00263176	0.0534298
hsa04010	MAPK signaling pathway	CACNA1B	BIII|CACNL1A5|CACNN|Cav2.2|DYT23	calcium voltage-gated channel subunit alpha1 B	294	86	1.317	0.00271388	0.0534298
hsa04010	MAPK signaling pathway	CACNA1C	CACH2|CACN2|CACNL1A1|CCHL1A1|CaV1.2|LQT8|TS	calcium voltage-gated channel subunit alpha1 C	294	86	1.317	0.00271388	0.0534298
hsa04010	MAPK signaling pathway	CACNA1E	BII|CACH6|CACNL1A6|Cav2.3	calcium voltage-gated channel subunit alpha1 E	294	86	1.317	0.00271388	0.0534298
hsa04010	MAPK signaling pathway	CACNG2	MRD10	calcium voltage-gated channel auxiliary subunit gamma 2	294	86	1.317	0.00271388	0.0534298
hsa04010	MAPK signaling pathway	CACNG4	-	calcium voltage-gated channel auxiliary subunit gamma 4	294	86	1.317	0.00271388	0.0534298
hsa04010	MAPK signaling pathway	CACNG8	-	calcium voltage-gated channel auxiliary subunit gamma 8	294	86	1.317	0.00271388	0.0534298
hsa04010	MAPK signaling pathway	PRKACA	PKACA|PPNAD4	protein kinase cAMP-activated catalytic subunit alpha	294	86	1.317	0.00271388	0.0534298
hsa04010	MAPK signaling pathway	PRKACG	BDPLT19|KAPG|PKACg	protein kinase cAMP-activated catalytic subunit gamma	294	86	1.317	0.00271388	0.0534298
hsa04010	MAPK signaling pathway	PRKCA	AAG6|PKC-alpha|PKCA|PRKACA	protein kinase C alpha	294	86	1.317	0.00271388	0.0534298
hsa04010	MAPK signaling pathway	PRKCB	PKC-beta|PKCB|PRKCB1|PRKCB2	protein kinase C beta	294	86	1.317	0.00271388	0.0534298
hsa04010	MAPK signaling pathway	GNA12	NNX3|RMP|gep	G protein subunit alpha 12	294	86	1.317	0.00271388	0.0534298
hsa04010	MAPK signaling pathway	PPP3CB	CALNA2|CALNB|CNA2|PP2Bbeta	protein phosphatase 3 catalytic subunit beta	294	86	1.317	0.00271388	0.0534298
hsa04010	MAPK signaling pathway	RAPGEF2	CNrasGEF|NRAPGEP|PDZ-GEF1|PDZGEF1|RA-GEF|RA-GEF-1|Rap-GEP|nRap GEP	Rap guanine nucleotide exchange factor 2	294	86	1.317	0.00271388	0.0534298
hsa04010	MAPK signaling pathway	RAP1A	C21KG|G-22K|KREV-1|KREV1|RAP1|SMGP21	RAP1A, member of RAS oncogene family	294	86	1.317	0.00271388	0.0534298
hsa04010	MAPK signaling pathway	EREG	EPR|ER|Ep	epiregulin	294	86	1.317	0.00271388	0.0534298
hsa04010	MAPK signaling pathway	FGF22	-	fibroblast growth factor 22	294	86	1.317	0.00271388	0.0534298
hsa04010	MAPK signaling pathway	FGF19	-	fibroblast growth factor 19	294	86	1.317	0.00271388	0.0534298
hsa04010	MAPK signaling pathway	IGF2	C11orf43|GRDF|IGF-II|PP9974	insulin like growth factor 2	294	86	1.317	0.00271388	0.0534298
hsa04010	MAPK signaling pathway	PDGFD	IEGF|MSTP036|SCDGF-B|SCDGFB	platelet derived growth factor D	294	86	1.317	0.00271388	0.0534298
hsa04010	MAPK signaling pathway	CSF1	CSF-1|MCSF	colony stimulating factor 1	294	86	1.317	0.00271388	0.0534298
hsa04010	MAPK signaling pathway	VEGFA	MVCD1|VEGF|VPF	vascular endothelial growth factor A	294	86	1.317	0.00271388	0.0534298
hsa04010	MAPK signaling pathway	EFNA3	EFL2|EPLG3|Ehk1-L|LERK3	ephrin A3	294	86	1.317	0.00271388	0.0534298
hsa04010	MAPK signaling pathway	EFNA5	AF1|EFL5|EPLG7|GLC1M|LERK7|RAGS	ephrin A5	294	86	1.317	0.00271388	0.0534298
hsa04010	MAPK signaling pathway	ERBB2	CD340|HER-2|HER-2/neu|HER2|MLN 19|NEU|NGL|TKR1	erb-b2 receptor tyrosine kinase 2	294	86	1.317	0.00271388	0.0534298
hsa04010	MAPK signaling pathway	ERBB3	ErbB-3|HER3|LCCS2|MDA-BF-1|c-erbB-3|c-erbB3|erbB3-S|p180-ErbB3|p45-sErbB3|p85-sErbB3	erb-b2 receptor tyrosine kinase 3	294	86	1.317	0.00271388	0.0534298
hsa04010	MAPK signaling pathway	ERBB4	ALS19|HER4|p180erbB4	erb-b2 receptor tyrosine kinase 4	294	86	1.317	0.00271388	0.0534298
hsa04010	MAPK signaling pathway	FGFR4	CD334|JTK2|TKF	fibroblast growth factor receptor 4	294	86	1.317	0.00271388	0.0534298
hsa04010	MAPK signaling pathway	INSR	CD220|HHF5	insulin receptor	294	86	1.317	0.00271388	0.0534298
hsa04010	MAPK signaling pathway	IGF1R	CD221|IGFIR|IGFR|JTK13	insulin like growth factor 1 receptor	294	86	1.317	0.00271388	0.0534298
hsa04010	MAPK signaling pathway	PDGFRA	CD140A|GAS9|PDGFR-2|PDGFR2|RHEPDGFRA	platelet derived growth factor receptor alpha	294	86	1.317	0.00271388	0.0534298
hsa04010	MAPK signaling pathway	PDGFRB	CD140B|IBGC4|IMF1|JTK12|KOGS|PDGFR|PDGFR-1|PDGFR1|PENTT	platelet derived growth factor receptor beta	294	86	1.317	0.00271388	0.0534298
hsa04010	MAPK signaling pathway	KIT	C-Kit|CD117|PBT|SCFR		294	86	1.317	0.00271388	0.0534298
hsa04010	MAPK signaling pathway	FLT1	FLT|FLT-1|VEGFR-1|VEGFR1	fms related receptor tyrosine kinase 1	294	86	1.317	0.00271388	0.0534298
hsa04010	MAPK signaling pathway	SOS1	GF1|GGF1|GINGF|HGF|NS4	SOS Ras/Rac guanine nucleotide exchange factor 1	294	86	1.317	0.00271388	0.0534298
hsa04010	MAPK signaling pathway	KRAS	C-K-RAS|CFC2|K-RAS2A|K-RAS2B|K-RAS4A|K-RAS4B|KI-RAS|KRAS1|KRAS2|NS|NS3|RALD|RASK2		294	86	1.317	0.00271388	0.0534298
hsa04010	MAPK signaling pathway	NRAS	ALPS4|CMNS|N-ras|NCMS|NRAS1|NS6	NRAS proto-oncogene, GTPase	294	86	1.317	0.00271388	0.0534298
hsa04010	MAPK signaling pathway	MRAS	M-RAs|R-RAS3|RRAS3	muscle RAS oncogene homolog	294	86	1.317	0.00271388	0.0534298
hsa04010	MAPK signaling pathway	RAF1	CMD1NN|CRAF|NS5|Raf-1|c-Raf	Raf-1 proto-oncogene, serine/threonine kinase	294	86	1.317	0.00271388	0.0534298
hsa04010	MAPK signaling pathway	MAP2K2	CFC4|MAPKK2|MEK2|MKK2|PRKMK2	mitogen-activated protein kinase kinase 2	294	86	1.317	0.00271388	0.0534298
hsa04010	MAPK signaling pathway	MAPK1	ERK|ERK-2|ERK2|ERT1|MAPK2|P42MAPK|PRKM1|PRKM2|p38|p40|p41|p41mapk|p42-MAPK	mitogen-activated protein kinase 1	294	86	1.317	0.00271388	0.0534298
hsa04010	MAPK signaling pathway	MKNK1	MNK1	MAPK interacting serine/threonine kinase 1	294	86	1.317	0.00271388	0.0534298
hsa04010	MAPK signaling pathway	MKNK2	GPRK7|MNK2	MAPK interacting serine/threonine kinase 2	294	86	1.317	0.00271388	0.0534298
hsa04010	MAPK signaling pathway	RPS6KA3	CLS|HU-3|ISPK-1|MAPKAPK1B|MRX19|RSK|RSK2|S6K-alpha3|p90-RSK2|pp90RSK2	ribosomal protein S6 kinase A3	294	86	1.317	0.00271388	0.0534298
hsa04010	MAPK signaling pathway	RPS6KA2	HU-2|MAPKAPK1C|RSK|RSK3|S6K-alpha|S6K-alpha2|p90-RSK3|p90RSK2|pp90RSK3	ribosomal protein S6 kinase A2	294	86	1.317	0.00271388	0.0534298
hsa04010	MAPK signaling pathway	RPS6KA6	PP90RSK4|RSK4	ribosomal protein S6 kinase A6	294	86	1.317	0.00271388	0.0534298
hsa04010	MAPK signaling pathway	ELK1	-	ETS transcription factor ELK1	294	86	1.317	0.00271388	0.0534298
hsa04010	MAPK signaling pathway	SRF	MCM1	serum response factor	294	86	1.317	0.00271388	0.0534298
hsa04010	MAPK signaling pathway	PLA2G4C	CPLA2-gamma	phospholipase A2 group IVC	294	86	1.317	0.00271388	0.0534298
hsa04010	MAPK signaling pathway	PLA2G4F	PLA2G4FZ	phospholipase A2 group IVF	294	86	1.317	0.00271388	0.0534298
hsa04010	MAPK signaling pathway	IL1R1	CD121A|D2S1473|IL-1R-alpha|IL1R|IL1RA|P80	interleukin 1 receptor type 1	294	86	1.317	0.00271388	0.0534298
hsa04010	MAPK signaling pathway	RAC2	EN-7|Gx|HSPC022|p21-Rac2	Rac family small GTPase 2	294	86	1.317	0.00271388	0.0534298
hsa04010	MAPK signaling pathway	CDC42	CDC42Hs|G25K|TKS	cell division cycle 42	294	86	1.317	0.00271388	0.0534298
hsa04010	MAPK signaling pathway	MYD88	MYD88D	MYD88 innate immune signal transduction adaptor	294	86	1.317	0.00271388	0.0534298
hsa04010	MAPK signaling pathway	TAB1	3'-Tab1|MAP3K7IP1	TGF-beta activated kinase 1 (MAP3K7) binding protein 1	294	86	1.317	0.00271388	0.0534298
hsa04010	MAPK signaling pathway	MAP4K4	FLH21957|HEL-S-31|HGK|MEKKK4|NIK	mitogen-activated protein kinase kinase kinase kinase 4	294	86	1.317	0.00271388	0.0534298
hsa04010	MAPK signaling pathway	MAP4K1	HPK1	mitogen-activated protein kinase kinase kinase kinase 1	294	86	1.317	0.00271388	0.0534298
hsa04010	MAPK signaling pathway	MAP4K2	BL44|GCK|RAB8IP	mitogen-activated protein kinase kinase kinase kinase 2	294	86	1.317	0.00271388	0.0534298
hsa04010	MAPK signaling pathway	MAP3K3	MAPKKK3|MEKK3	mitogen-activated protein kinase kinase kinase 3	294	86	1.317	0.00271388	0.0534298
hsa04010	MAPK signaling pathway	MAP3K13	LZK|MEKK13|MLK	mitogen-activated protein kinase kinase kinase 13	294	86	1.317	0.00271388	0.0534298
[truncated: 9,805 more rows]

## Sheet: Down_miRNA_Pathway_Enrichment
Pathway_ID	Pathway_Name	Population_mapped_id	Study_mapped_id	Enrichment	P_value	FDR	Link
[truncated: 329 more rows]

[truncated: 1 more sheets: Down_miRNA_Pathway_TargetGene]
