# Supplementary material for: Astragalus polysaccharide promotes latent HIV-1 reactivation via exosome-mediated modulation of the PI3K/AKT/NF-κB axis
Source: Extracell Vesicles Circ Nucl Acids. 2026 Jan 29;7(1):94–113. doi: 10.20517/evcna.2025.148 (PMC13074303; doi:10.20517/evcna.2025.148)
Supplement: Supplementary file 1 [file evcna-7-1-94-SupplementaryMaterials.zip › evcna60148-SupplementaryMaterials/Supplementary Table 2.xlsx]

## Sheet: All_Sample.Protein_Expression-3
Protein.Group	Genes	EXO-NC-1	EXO-NC-2	EXO-NC-3	EXO-APS-1	EXO-APS-2	EXO-APS-3
A0A087WWU8	TPM3	170677	180582	0	2472410	2746360	2261140
A0A0C4DFV9	SET	0	0	0	0	15510.4	19769.6
A0A0D9SF54;A0A0D9SGF6	SPTAN1	0	0	165719	186212	169474	162353
A0A0S2Z377;E5RK69	ANXA6	0	0	0	229724	264784	425838
A0A1B0GUS4;P68036	UBE2L3;UBE2L5	155682	136454	113479	1131070	1079290	961039
A0A1C7CYX9	DPYSL2	0	0	38561.4	0	31838.2	40150.2
A0A6Q8PFF2	HARS1	0	0	0	1346670	990092	1187170
A0A7I2V346;A0A7I2YQN2;A0A7I2YQV8;B7Z645	SYNCRIP	0	0	0	716548	834947	757957
A0A7I2V6B9	XPO1	220390	99480.2	0	4490270	3391230	3288910
A0A804F6T5;A0A804F729;H3BTN5	PKM	474440	392729	604202	956241	815582	949479
A0A804HLA8;P63218	GNG5;GNG5B	0	0	0	198184	360073	362680
A0AVT1	UBA6	851442	0	644429	1026170	777246	834924
A5YKK6	CNOT1	390257	0	331874	564891	623652	648269
A6NDG6	PGP	0	0	0	305796	371153	413874
A6NHL2	TUBAL3	4124960	2306020	4279180	9699760	9776870	10780000
A6NKH3;P61513	RPL37A;RPL37AP8	115749	71491.7	0	64052.4	86249	74099.4
B0I1T2	MYO1G	294370	0	101077	740340	784851	830949
B1AHL2	FBLN1	1143170	784600	745875	337555	519983	585929
B1ALD9	POSTN	485809	719958	728028	66767.1	44532.1	146402
B7Z9C2;F8VRJ2;F8VV59;F8W118	NAP1L1	713964	557316	490128	992020	556790	749582
B9A064	IGLL5	7508410	6750530	4980020	1087960	1280100	1543020
E9PAV3;Q13765	NACA	0	0	0	2913520	2806290	2674950
E9PEW8	HBD	1384640	1320530	1315140	1694730	1265210	2133380
E9PHY5;E9PK52;E9PMG5;H0Y5B0	EPB41L2	0	0	0	134782	107934	122478
E9PL71;E9PN91	EEF1D	0	0	0	0	106477	110542
E9PPM1	TP53I11	0	0	0	920694	724353	869435
E9PR49	TPH1	0	0	0	156915	79247.4	84479.8
F8VWZ5	HLX	18223400	21291500	12214600	6497110	4650220	6019510
G3V1N2	HBA1	1171560	96454.4	418624	1051920	905758	927570
G5EA09	SDCBP	850203	1025440	1160390	6038360	4339540	4371030
H7C5J7	C3orf52	4222360	7318020	8200850	1780860	1191050	1120840
I3L3Q4	GLOD4	0	0	0	123197	125376	131573
K7ER55	ZNF540	0	0	8611480	1050900	1016760	902541
O00115	DNASE2	686489	658693	525883	926284	665495	611439
O00151	PDLIM1	731788	878333	678659	947656	977679	1045330
O00154	ACOT7	5426930	6591120	4783790	11080600	11415300	10319000
O00161	SNAP23	0	0	0	270671	205670	257443
O00170	AIP	0	0	0	139222	178506	127737
O00186	STXBP3	249237	381533	646403	342128	301362	346478
O00187	MASP2	3668850	3262890	2962540	1074310	963980	1272340
O00193	SMAP	0	0	0	159455	170861	107073
O00203	AP3B1	142655	181218	0	254641	183098	211497
O00231	PSMD11	1688010	1464940	1514070	1695650	1606830	1637760
O00232	PSMD12	1540750	1350530	1564690	1242020	1313930	1348370
O00267	SUPT5H	56467.3	0	128207	123186	83539.6	74468
O00299	CLIC1	4697610	4919080	5057110	6548650	7166950	7105030
O00303	EIF3F	6503880	3904830	4098660	4239830	4259200	4435870
O00338	SULT1C2	384807	310926	358909	340103	246095	274138
O00391	QSOX1	612146	1275840	1645020	561887	395386	520382
O00410	IPO5	2301610	1652370	1974370	2232260	2092690	2045830
O00422	SAP18	101018	112462	203200	414874	275331	327067
O00429	DNM1L	1418730	1125520	1479990	1617290	1329760	1486600
O00487	PSMD14	6749810	6169190	6220480	5844720	5083570	5409710
O00560	SDCBP	4877900	4837830	5172420	30503400	21840900	22700600
O00567	NOP56	240820	141482	150118	174995	154711	177937
O00571	DDX3X	3000270	4402680	2518480	1794000	2095020	1965850
O00743	PPP6C	477931	349232	515027	529709	561777	576542
O00754	MAN2B1	2163350	3268580	3225880	374660	432745	560594
O14497	ARID1A	666743	368923	492292	1114810	993142	899754
O14579	COPE	815950	0	0	631522	597126	666726
O14602;P47813	EIF1AX;EIF1AY	0	0	0	1053010	1448790	1820740
O14617	AP3D1	0	0	0	962765	989190	1206540
O14672	ADAM10	400946	339325	440528	1084730	972505	1118700
O14737	PDCD5	0	0	0	755179	840878	858054
O14744	PRMT5	3290710	2298960	2568280	2621330	2809100	2961840
O14745	SLC9A3R1	0	0	0	2001270	1854060	1801630
O14776	TCERG1	0	0	0	94883.9	449868	259651
O14786	NRP1	948584	1076460	865710	191398	172611	194099
O14817	TSPAN4	323342	335880	0	223844	189223	203576
O14818	PSMA7	21654200	22533200	25704200	12540400	11225000	13400100
O14828	SCAMP3	0	0	0	725403	686564	656889
O14920	IKBKB	0	1921640	513732	0	427387	474753
O14929	HAT1	736314	434225	823426	859150	816621	760496
O14950;P19105	MYL12A;MYL12B	1122630	641601	821249	2103950	2346220	3346340
O14974	PPP1R12A	0	0	0	184380	62667.2	103443
O14979	HNRNPDL	748225	762721	1053910	1005850	1344770	1057040
O14980	XPO1	2730320	1951480	1775170	2508400	2331430	2019900
O15031	PLXNB2	857316	1176270	1003970	461223	390683	428338
O15042	U2SURP	118491	0	0	144156	141320	152101
O15050	TRANK1	3083560	5075710	1255430	0	0	0
O15067	PFAS	3483190	2925430	2665530	4182210	4080030	3935340
O15117	FYB1	0	0	22198.2	218243	267679	244710
O15126	SCAMP1	0	0	0	107416	115245	97561.2
O15143	ARPC1B	2692460	2512790	3251140	2462490	2632880	2682320
O15144	ARPC2	2565470	1620620	1988220	3015990	2823090	3182630
O15145	ARPC3	1872390	1431020	1698520	3053840	2389750	2299060
O15160	POLR1C	634014	461002	450328	511409	381102	407644
O15212	PFDN6	277979	0	0	678571	579592	613008
O15260	SURF4	0	0	0	124702	106387	60828
O15305	PMM2	594446	777163	940362	1074330	994475	935745
O15371	EIF3D	1963620	1401700	1773570	1823380	1822570	1893020
O15372	EIF3H	1856240	1172520	1415300	1085700	970500	1059680
O15382	BCAT2	0	0	253577	281811	400849	171184
O15400	STX7	0	0	0	549377	536785	541076
O15498	YKT6	0	0	0	332767	369898	433880
O15511	ARPC5	1887890	1923700	2256330	2164780	1818210	1742850
O43143	DHX15	1451700	770709	862359	1565030	1584840	1840850
O43175	PHGDH	1264170	1360470	1458400	1667090	2429890	1928150
O43242	PSMD3	2719800	1834240	2263900	2425090	2830060	3139470
O43252	PAPSS1	391401	225915	297543	270102	328969	292323
O43303	CCP110	382477	737630	853428	77883.6	0	0
O43390	HNRNPR	1853780	1281160	1672830	2224610	3072080	2386410
O43396	TXNL1	943069	995109	909332	1288800	1419390	1186000
O43399	TPD52L2	0	0	0	584574	881312	767801
O43447	PPIH	199127	0	72098.1	168219	281053	383570
O43451;Q2M2H8	MGAM;MGAM2	0	0	0	0	91794.4	145862
O43488	AKR7A2	1369200	868434	945436	2185930	2170470	2351260
O43491	EPB41L2	466228	391564	470686	919476	761950	863193
O43505	B4GAT1	326936	258972	133414	66337.5	109161	154220
O43583	DENR	0	0	0	717412	682100	712713
O43592	XPOT	1375860	926784	961663	2075730	1909800	1953650
O43617	TRAPPC3	692965	0	0	531812	554479	644912
O43633	CHMP2A	0	0	0	414928	325180	367931
O43660	PLRG1	378572	248959	213618	643276	606188	572885
O43665	RGS10	0	0	0	0	36978.3	52653.9
O43670	ZNF207	202422	0	0	294869	446482	359938
O43684	BUB3	2197970	1931200	2160580	3137420	3163630	2943490
O43707	ACTN4	4719880	4891200	4518470	5586080	5161160	5293460
O43719	HTATSF1	0	0	0	78582.2	78724	42815.4
O43747	AP1G1	578280	320323	314321	504243	514525	527712
O43760	SYNGR2	0	0	0	299440	453989	357269
O43765	SGTA	255779	0	0	454141	625701	391236
O43776	NARS1	2571450	1579770	1200430	2651990	3334710	3387950
O43809	NUDT21	1047700	1166200	1270250	1307260	1566720	1368080
O43813	LANCL1	3438410	3924660	4031890	2865950	2757780	3010670
O43818	RRP9	256948	0	0	472647	464651	413274
O43847	NRDC	462886	494030	597562	375164	383964	460065
O43852	CALU	59207.5	49374.2	36300.9	378620	331377	151100
O43865	AHCYL1	427940	415643	600157	760359	972413	821586
O60218	AKR1B10	1552810	1664960	1350030	1098240	1012780	688059
O60231	DHX16	230099	0	0	161645	193812	142247
O60234	GMFG	411021	243252	0	533674	715626	624145
O60256	PRPSAP2	469261	439015	384486	788532	680207	776884
O60264	SMARCA5	0	129564	0	588662	432309	489995
O60306	AQR	941141	1308950	1617210	5983470	4477510	4576800
O60341	KDM1A	606912	558171	344689	854919	904077	789076
O60462	NRP2	1019820	1509630	1230120	483711	433662	390238
O60503	ADCY9	39356800	39503700	26529100	14772900	12133500	14618700
O60506	SYNCRIP	1292980	1199640	1669310	2762490	3727300	2962040
O60508	CDC40	102097	109844	151793	196305	155110	160662
O60547	GMDS	643715	486684	557031	524034	426214	512527
O60610	DIAPH1	6902380	5920880	7460110	7632570	6888660	7008360
O60701	UGDH	1280620	1444500	1415120	1092300	1087940	1075730
O60749	SNX2	286047	213716	269350	340735	312091	326498
O60763	USO1	1008290	996876	1256640	841157	867216	837529
O60832	DKC1	191318	348609	201695	343410	273743	307506
O60841	EIF5B	506416	334557	221317	644036	621920	552905
O60879	DIAPH2	0	0	1016000	2888640	2448990	2525180
O60884	DNAJA2	513655	375258	406828	629701	576333	561349
O60911	CTSV	389955	590529	530431	268814	210626	114252
O60925	PFDN1	0	0	0	328076	313331	339668
O75083	WDR1	11652100	12072400	11791000	14975000	14320500	13884300
O75093	SLIT1	2211360	1387700	2307280	4213220	3316220	3867260
O75122	CLASP2	3034940	2926320	1642260	149267	175544	189460
O75131	CPNE3	180062	51084.9	278576	547499	445031	475675
O75144	ICOSLG	385279	535883	508459	285037	242640	244251
O75153	CLUH	153604	171452	155867	134491	181139	177031
O75165	DNAJC13	0	0	0	184885	160839	139651
O75191	XYLB	1036140	919644	589693	1122840	984823	1022020
O75223	GGCT	0	0	0	995778	596139	631429
O75312	ZPR1	0	0	0	4011030	3022430	3036100
O75326	SEMA7A	501054	699550	843104	0	0	440357
O75340	PDCD6	1269600	857415	1021050	1626300	1483440	1786310
O75347	TBCA	0	0	0	1888030	2315690	1980550
O75348	ATP6V1G1	0	0	0	483709	434419	544481
O75351	VPS4B	220840	149934	221775	528369	493186	498344
O75367	MACROH2A1	1923330	1564630	2252180	8448290	7034790	8992050
O75368	SH3BGRL	0	0	0	765339	803594	767874
O75369	FLNB	1687170	1570870	1651550	2329240	2043100	1917810
O75390	CS	4427750	4701570	4217070	7510170	7605700	4222920
O75396	SEC22B	0	0	0	0	194648	118364
O75400	PRPF40A	0	137687	0	542041	427099	557933
O75419	CDC45	1894790	3383760	1720810	1135080	1596520	1440780
O75436	VPS26A	0	0	0	2183960	1877560	1998140
O75475	PSIP1	0	0	0	68169.3	118892	42806.4
O75531	BANF1	0	0	0	200151	124554	0
O75533	SF3B1	2065540	1510360	1834320	2405250	2229470	2529100
O75534	CSDE1	0	0	257963	130020	187459	157339
O75607	NPM3	260599	200811	249164	349167	350988	411149
O75608	LYPLA1	390388	306663	492253	1520860	1249330	1149570
O75643	SNRNP200	1503250	1067760	1353860	2039180	1905910	2081160
O75663	TIPRL	199430	224271	0	534209	543693	519953
O75695	RP2	0	0	443163	2537260	1972540	2008880
O75792	RNASEH2A	354335	280221	283981	377554	660309	517570
O75821	EIF3G	1557370	948912	1335650	2420450	2509900	2396840
O75822	EIF3J	123986	140715	122728	1275310	1124320	1027370
O75832	PSMD10	763535	834725	775654	831382	986750	972615
O75874	IDH1	1830130	1920980	2386460	1613770	1519190	1634700
O75882	ATRN	1742420	2453630	1778060	832503	1326190	1415810
O75884	RBBP9	0	0	0	205115	242092	216489
O75891	ALDH1L1	2207740	2566730	2401110	1891910	1701550	1757700
O75897	SULT1C4	959427	1326430	1328490	574220	529082	673327
O75935	DCTN3	963891	774228	852663	1295750	1101470	1144330
O75937	DNAJC8	0	0	0	76182.4	119682	71314.6
O75955	FLOT1	0	0	0	323020	322027	330861
O76003	GLRX3	1664830	1472260	1785670	2650980	2865110	2673980
O76021	RSL1D1	0	0	0	99904.5	44189.2	79956.4
O76074	PDE5A	1566780	2205780	1628170	880175	774345	713341
O76094	SRP72	166890	93514.2	139033	254168	166899	175179
O94776	MTA2	1294750	1083050	1114370	1612940	1511710	1553600
O94808	GFPT2	511077	596530	982957	2687620	1987670	1874600
O94832	MYO1D	0	0	0	58695	82277	59712.9
O94855	SEC24D	0	110971	120029	173003	222019	240661
O94903	PLPBP	0	0	34343.8	144043	164772	109223
O94906	PRPF6	269779	0	0	234952	338913	389320
O94915	FRYL	0	0	0	78449.9	89381	95925.4
O94933	SLITRK3	0	0	0	193757	144107	210956
O94973	AP2A2	344089	140577	236726	453743	506291	427724
O94979	SEC31A	1181490	1045160	1047310	977476	929572	875963
O94985	CLSTN1	272737	227699	429466	0	0	0
O95163	ELP1	249415	104300	112905	375739	541196	446542
O95197	RTN3	921605	777632	504364	754841	582768	651171
O95218	ZRANB2	0	0	0	87673.4	125505	92794.6
O95297	MPZL1	0	0	0	196739	103713	192597
O95336	PGLS	233087	0	0	651607	729565	731168
O95347	SMC2	172162	125283	182945	216638	244227	200953
O95372	LYPLA2	175155	356774	361221	168664	163111	133458
O95373	IPO7	1168080	1199880	1211710	936219	1053760	906206
O95400	CD2BP2	0	0	0	293942	303137	379202
O95433	AHSA1	0	0	0	600396	854214	792713
O95445	APOM	35760300	34167900	29521700	26002700	20360600	22925000
O95456	PSMG1	3096040	0	2533360	3641990	3873910	3385210
O95466	FMNL1	0	0	176201	460321	477492	522879
O95497	VNN1	1124800	2077090	2151230	977517	878606	985954
O95747	OXSR1	0	0	115728	323829	319530	269422
O95757	HSPA4L	841222	0	847078	1099700	1308510	1188320
O95782	AP2A1	1245120	1024880	1072450	1315960	1261770	1290700
O95816	BAG2	159952	0	372077	596311	531430	606385
O95819	MAP4K4	117413	0	227644	878602	743775	721010
O95831	AIFM1	281625	193178	223281	236919	268868	185464
O95834	EML2	2587620	2309560	2234980	2247560	2353830	2358970
O95861	BPNT1	209814	142627	595763	655769	688388	797225
O95865	DDAH2	523678	407593	652320	2644650	2303000	3007780
O95881	TXNDC12	0	0	160251	663194	575277	299575
O96019	ACTL6A	2644920	2579240	3735720	3986670	3574200	3408380
P00338	LDHA	42135200	37804900	48868400	79472500	72429100	76376200
P00352	ALDH1A1	927827	1181130	1513560	778807	628820	638595
P00367	GLUD1	31339600	34644400	34959100	17761600	16779400	11902300
P00374	DHFR	144753	107601	101231	0	0	2985510
P00387	CYB5R3	44550.1	0	35622.6	66591.3	53165	71986.6
P00390	GSR	1588030	1696790	2055150	1638250	1697340	1517290
P00441	SOD1	1246750	691231	758560	11781800	10809900	10942700
P00450	CP	20404400	20601400	17083100	3990840	7301010	8169450
P00488	F13A1	19570300	21935600	15131200	15068600	15653000	14200900
P00491	PNP	3396070	2377130	2172830	4837560	5392520	6331550
P00492	HPRT1	2527110	2670560	2727640	4495730	5231050	5787830
P00505	GOT2	1871880	2385870	2579060	1977230	2652340	1344960
P00533	EGFR	174975	172839	20153.2	0	35713.2	37963.2
P00558	PGK1	17210400	16230200	18784800	30569900	28060900	29754600
P00734	F2	30269300	32309700	30985200	28962900	28438500	25744100
P00736	C1R	417104	614000	654227	414458	498539	536347
P00738	HP	675740	1176400	678332	1366010	3370970	3925550
P00740	F9	3135440	5945670	4369230	2408590	2246300	2221280
P00742	F10	2990200	3920510	4689790	3623490	2870510	3234560
P00746	CFD	414571	505453	445888	204294	200723	192441
P00747	PLG	22839500	32384000	28701200	3942460	3816820	4764610
P00751	CFB	730316	1537130	1653500	245451	277398	368030
P00813	ADA	2926760	3169950	3240660	9902840	9169710	10257700
P00918	CA2	325194	449335	628172	0	0	0
P00966	ASS1	4640910	4584720	4278150	3517050	3174320	3368050
P01008	SERPINC1	35597100	56606800	38190000	14358900	11779500	14524400
P01023	A2M	2617690000	2657930000	2394120000	1314570000	1178190000	1327200000
P01024	C3	219852000	277792000	263706000	36150100	28571400	36855200
P01031	C5	65878300	75510700	66382200	9996880	11549900	13833300
P01042	KNG1	776380	2083560	1425240	558264	994832	922383
P01111	NRAS	837960	0	287923	2012760	1512800	1863510
P01266	TG	2611640	3747740	3911320	1438490	1362680	1511760
P01344	IGF2	3388600	3220580	2815970	905762	1804790	1406900
P01591	JCHAIN	2868450	3236300	2760100	2005470	1685730	1794090
P01706;P01709	IGLV2-11;IGLV2-8	1923340	1379220	1565310	113375	228197	393681
P01834	IGKC	371935	405433	1939080	160558	181795	94955.1
P01857	IGHG1	150691	1028770	102072	0	137045	0
P01876	IGHA1	0	0	0	0	1275870	0
P01889	HLA-B	0	0	0	372041	406963	489629
P02042	HBD	49782900	49127500	69452700	55530500	71150800	69420500
P02100	HBE1	5002510	6024510	8802160	3576820	4508490	4255560
P02452	COL1A1	22519900	30169900	26906700	3465160	2691870	3093810
P02458	COL2A1	17065400	26391700	25760800	2193980	2262670	2242540
P02461	COL3A1	12220800	21119300	22872800	3575260	3025570	3172340
P02533	KRT14	5418470	2949670	735274	4006870	12882900	1977370
P02538	KRT6A	1566930	1041550	260555	437112	7121110	967421
P02647	APOA1	332088	475546	535432	1618770	1423370	1247360
P02649	APOE	2324760	2185870	2404670	14696900	16218400	17749800
P02656	APOC3	0	279068	249623	435146	480109	495919
P02671	FGA	3734690	3038740	2162170	1558900	1281780	1550800
P02675	FGB	9998850	10928800	11061400	3764990	3706860	4532890
P02679	FGG	20301500	28036900	31759300	4126020	3341600	3868560
P02730	SLC4A1	0	0	0	418154	336603	396517
P02748	C9	4055420	6686310	5334490	2108530	2292720	2358340
P02749	APOH	11384700	20241600	23659500	16579300	15158000	16214600
P02751	FN1	42948700	37855000	28983500	14357500	13973700	15444600
P02753	RBP4	3103950	3314210	3000030	1425790	1305710	1621550
P02760	AMBP	4438920	10556000	4650010	1473630	1423740	1377650
P02765	AHSG	1465830000	2352250000	1968300000	1267180000	1025750000	1008290000
P02768	ALB	5990640000	10221600000	9201920000	2364390000	2932400000	2379470000
P02771	AFP	281783000	346132000	341460000	77383100	57167400	61494000
P02774	GC	177803000	226141000	198014000	53669100	39993900	40799800
P02786	TFRC	2556530	1630720	2799540	4743050	4079380	4247700
P02787	TF	163439000	265613000	179805000	49130400	99951700	69308200
P02788	LTF	10400000000	15984500000	13270200000	1787950000	1620780000	1863370000
P02790	HPX	2111040	2203860	1324250	487534	2092950	2357400
P02792	FTL	533719	0	655584	739559	898245	758141
P02794	FTH1	7555550	7121520	6061760	7836060	6655320	7266560
P02795;P13640;P80297	MT1G;MT1X;MT2A	3069590	4484420	3365950	2859550	3477780	3450500
P03951	F11	8749080	15221300	14104500	2366530	1422840	1860690
P03952	KLKB1	498610	969877	989116	171618	164159	142495
P04004	VTN	11520900	16040000	14536200	9092610	6098680	7943850
P04040	CAT	2141160	2184870	2706690	938527	765055	586384
P04066	FUCA1	361075	210547	216596	409395	326140	394069
P04075	ALDOA	34173300	31260800	35285700	40347200	38547700	43775300
P04080	CSTB	0	0	0	1830880	2287620	2121040
P04083	ANXA1	0	0	0	2193710	2056800	2161620
P04114	APOB	46982200	67772400	54715800	123027000	115326000	114236000
P04180	LCAT	2721890	3518730	2361020	1607960	1362250	1576950
P04216	THY1	0	0	0	868547	761525	766523
P04217	A1BG	6924750	8243030	5347200	1999180	2441580	2530280
P04259	KRT6B	7292570	3392440	1243020	921927	20751400	2457820
P04264	KRT1	65227900	36864700	13879900	152775000	94218100	36103700
P04275	VWF	506928	458114	226069	129189	197803	0
P04278	SHBG	688936	0	517578	272334	411087	364411
P04350	TUBB4A	691810	919200	897740	869686	908821	1123220
P04406	GAPDH	128322000	112914000	134405000	119101000	119416000	112021000
P04424	ASL	2279340	1955410	2243780	1194620	1078630	1155050
P04439	HLA-A	1632480	154122	193313	1836180	1585270	1818010
P04632	CAPNS1	877034	1044310	706129	450017	789319	762363
P04732	MT1E	339395	297314	319468	84817.3	0	0
P04792	HSPB1	933748	1357690	767212	672917	632560	561347
P04818	TYMS	0	0	0	423991	550502	459489
P04899	GNAI2	1145890	1186490	1403120	21492200	17909900	21777600
P04908;P0C0S8;P20671;Q16777;Q6FI13;Q7L7L0;Q93077;Q96KK5;Q99878;Q9BTM1	H2AC12;H2AC14;H2AC17;H2AC19;H2AC20;H2AC25;H2AC6;H2AC7;H2AC8;H2AJ	0	0	0	0	172689	0
P05023	ATP1A1	669635	954072	1351380	2812600	2180820	2788900
P05062	ALDOB	4513590	5397060	5609700	673706	732008	831406
P05089	ARG1	834406	880975	871346	886342	492131	313772
P05106	ITGB3	0	0	0	1668550	1833760	1665080
P05107	ITGB2	74824.8	154907	150726	121165	120598	146246
P05109	S100A8	373159	1014430	292754	370958	802068	642151
P05114	HMGN1	0	0	0	37862.4	67735.2	50711.1
P05120	SERPINB2	0	0	0	227009	228642	181802
P05155	SERPING1	31282400	54704200	42090900	10521400	6001240	7583890
P05156	CFI	42273300	66082100	71046200	11213000	8294930	7959650
P05161	ISG15	0	0	0	297608	330348	281027
P05166	PCCB	0	0	58887.9	0	0	0
P05198	EIF2S1	1200520	1010160	1076800	2361300	2539530	2412300
P05204;Q15651	HMGN2;HMGN3	0	0	0	227432	660365	401855
P05387	RPLP2	1821980	2159390	2417690	4869410	5715040	5335260
P05388	RPLP0	2150300	1858470	2074040	3617840	3307060	3660520
P05452	CLEC3B	8396530	12046400	10568500	3492670	3221170	2882080
P05455	SSB	885519	667419	842968	1605430	1828220	1358960
P05543	SERPINA7	5146620	7636510	7247280	3692550	2521980	2754790
P05546	SERPIND1	10849600	18149400	14208500	5704190	4537160	6083040
P05556	ITGB1	2329770	2867160	3000890	7424170	5990420	7179410
P05771	PRKCB	475686	0	267959	1710140	1527980	1373960
P05997	COL5A2	363204	422806	504368	0	0	0
P06132	UROD	610315	495311	670470	639545	958996	826096
P06239	LCK	962301	1336720	337501	3437800	3412300	3425680
P06276	BCHE	711054	622353	727673	263125	186633	178252
P06396	GSN	104151000	129453000	127182000	23000000	20567300	25559600
P06400	RB1	653906	460279	661990	627886	1154330	816257
P06454	PTMA	1989190	2133500	1535520	644881	586422	426129
P06493	CDK1	0	0	0	0	147782	105699
P06576	ATP5F1B	6154450	7221010	5974640	8252830	8892100	5214180
P06702	S100A9	0	1342030	437474	601675	1367460	1005730
P06730	EIF4E	376690	281375	435610	707442	736612	857976
P06733	ENO1	26444700	27164000	29477600	120711000	113984000	121304000
P06737	PYGL	5284480	5356950	5133600	4203190	4097770	4075130
P06744	GPI	9666890	9260510	10662900	15339800	15244300	15759900
P06746	POLB	0	0	196965	477745	339361	465132
P06748	NPM1	2865600	2275260	2647520	3318650	3728200	4698500
P06753	TPM3	200503	0	335279	1488310	1622750	1240230
P06899;Q16778	H2BC11;H2BC21	2865950	1940810	3553110	3393200	5958340	6117790
P07108	DBI	0	0	0	2021810	1978610	1725730
P07148	FABP1	358220	176018	402646	342034	310667	416053
P07195	LDHB	19872600	18549100	20240100	27126200	25133100	24445400
P07225	PROS1	4745710	6529890	6255210	3220900	2705730	2570750
P07237	P4HB	1489570	1752380	1840100	3844260	3260450	2365650
P07305	H1-0	0	0	0	935344	831938	591315
P07311	ACYP1	0	0	0	586324	702147	853754
P07339	CTSD	2564780	2683210	2440220	4994750	3936750	3153650
P07355	ANXA2	2078030	2147410	1967010	17069400	14243300	16671200
P07357	C8A	7259070	9120910	11656300	1523930	2169250	2697250
P07358	C8B	3565140	3960950	2740360	921214	1142590	1407980
P07384	CAPN1	698104	544441	617328	960412	830095	839585
P07437	TUBB	17297900	12684200	12649400	23135700	28918500	28795200
P07602	PSAP	271878	0	129175	1060380	1141180	658908
P07686	HEXB	1284790	1307910	1270560	1724320	1198270	1100610
P07737	PFN1	15814600	18430700	16805900	69678500	64302500	59843700
P07741	APRT	1296490	937444	1036700	1268980	1876650	1606200
P07814	EPRS1	3837160	3905710	4517040	4238160	4305540	4466690
P07858	CTSB	0	0	0	320602	220429	177525
P07900	HSP90AA1	22509600	21663600	23569100	42444200	37014900	39940200
P07910	HNRNPC	2608250	1705100	2958000	4201650	4832530	3543350
P07942	LAMB1	142114	99070.9	0	59241.1	0	0
P07954	FH	3868220	3917370	4005160	2581560	2159490	1861930
P07996	THBS1	26548100	31931900	24351800	11073700	10812000	11421600
P08123	COL1A2	8175620	11192200	10801700	1912300	1456860	1714240
P08133	ANXA6	1994900	2224290	1997350	15883700	15520000	22879100
P08134	RHOC	0	0	0	180044	194790	194265
P08195	SLC3A2	0	0	778007	2703930	2431610	2750460
P08238	HSP90AB1	49042900	42827400	46560200	76373500	75637600	71745600
P08253	MMP2	1791080	2027640	1839080	0	1248200	1519690
P08263;P09210	GSTA1;GSTA2	732218	1003700	1023810	561939	474985	711802
P08311	CTSG	705933	426924	333269	1203790	1101530	1367710
P08514	ITGA2B	0	0	0	1235950	1035090	1153840
P08567	PLEK	455879	665238	985633	970908	696965	854512
P08575	PTPRC	33473800	11074500	36475100	16901600	14631300	17284400
P08579	SNRPB2	193062	0	76658.2	127381	187845	173952
P08603	CFH	2006750	1856920	0	403481	406363	417507
P08621	SNRNP70	683113	333503	314091	470815	412101	409582
P08670	VIM	1577620	1085700	1750630	689475	843642	647928
P08697	SERPINF2	17532300	30282000	25812800	17219900	10611800	11381300
P08754	GNAI3	0	0	0	2883020	2114550	2762580
P08758	ANXA5	766675	0	1533960	13717700	9696670	9977250
P08779	KRT16	2515880	693571	412694	353256	16277900	1267450
P08865	RPSA	6935200	5340330	5878160	12021200	13281900	12470200
P09104	ENO2	1195530	1001110	1025310	5084830	4174550	4688560
P09211	GSTP1	3896320	3880570	4060290	16305000	15077400	14349100
P09234	SNRPC	0	0	0	100354	170205	112910
P09326	CD48	0	0	0	488833	417367	432181
P09417	QDPR	2087250	2138390	1707990	2993130	2733970	2991320
P09429	HMGB1	633100	562686	609331	2129810	4594430	2856360
P09467	FBP1	830026	1684790	1126350	1051940	938337	956525
P09486	SPARC	1054990	1653820	980219	1000450	631496	455571
P09488	GSTM1	0	0	81168.3	277696	348556	296308
P09493	TPM1	0	153085	0	0	0	0
P09496	CLTA	155798	0	595053	1876880	1882810	2283280
P09497	CLTB	0	0	37736.9	337396	292138	345155
P09525	ANXA4	0	0	0	1382520	1600420	1933890
P09543	CNP	0	0	2813150	1817060	1960320	2100600
P09622	DLD	1491190	1343400	1207270	583056	495765	264648
P09651	HNRNPA1	2226110	1879960	2538450	5289490	9494250	7822670
P09661	SNRPA1	488437	315554	631195	1189580	1091690	883469
P09874	PARP1	3767430	3444680	3784600	14817200	12001900	14260700
P09960	LTA4H	1526520	1649600	1710010	1845310	1743880	1669600
P09972	ALDOC	4843320	4334880	5284570	3021360	2868360	3385030
P0C0L4;P0C0L5	C4A;C4B_2	64223700	66581600	49909900	19439900	20219200	26973800
P0C0S5;Q71UI9	H2AZ1;H2AZ2	336147	0	426329	1040400	912754	1360080
P0C7P0	CISD3	1667200	2385590	2299900	669993	575478	826255
P0DMV8;P0DMV9	HSPA1A;HSPA1B	2807300	3049320	3439560	3492630	3755150	3965620
P0DP23;P0DP24;P0DP25	CALM1;CALM2;CALM3	1314380	1571980	1463130	3795460	3616810	3927030
P0DPB5	POLR1D	1907760	2162970	2758870	1031500	1160010	1481320
P0DTE7;P0DTE8;P0DUB6;P19961	AMY1A;AMY1B;AMY1C;AMY2B	4538390	4817850	4543330	1133460	1502840	1911180
P10155	RO60	297469	261853	281631	294182	229019	229300
P10301;P62070	RRAS;RRAS2	0	0	0	454850	396041	418707
P10599	TXN	902664	987178	1261990	5686790	4892720	3451570
P10643	C7	49388900	62158700	76806200	7908990	8884810	12379600
P10644	PRKAR1A	135717	91127	122013	277997	284583	273225
P10747	CD28	0	0	0	145541	162275	146521
P10768	ESD	2497490	2100080	1882980	3484040	3619460	3442740
P10809	HSPD1	778020	881408	805887	5076460	5852100	2404060
P11021	HSPA5	2345640	2505090	2432280	5800760	4651740	3345660
P11047	LAMC1	398671	514666	308681	246001	224182	0
P11142	HSPA8	22791400	23719200	26495900	50490800	42772000	42922900
P11150	LIPC	352699	497141	290814	251934	273728	271261
P11166	SLC2A1	0	0	129464	2454240	2747140	2624450
P11169;Q8TDB8	SLC2A14;SLC2A3	0	0	0	251297	197934	203331
P11171	EPB41	415730	568428	404164	629757	589049	642669
P11172	UMPS	0	0	0	202970	415291	240052
P11216	PYGB	733744	708469	639901	556730	492434	469990
P11233	RALA	1470610	826167	893028	4540240	3922960	4095480
P11387	TOP1	2566330	1957320	2520150	6873210	5338510	5757180
P11388	TOP2A	1436390	945387	1368590	2224410	1798230	1839210
P11413	G6PD	2191670	2166760	2436640	3619700	4089300	4561460
P11586	MTHFD1	28376600	25102800	25302900	27668900	31624600	29464900
P11717	IGF2R	5569100	5753560	4417000	1397010	1290460	1504540
P11766	ADH5	3485990	3414430	3919460	3559840	3376110	3428510
P11908	PRPS2	0	0	106913	1278300	1331400	1384790
P11940	PABPC1	1651650	1313380	1826660	4081620	4224980	3469180
P12004	PCNA	2603760	2149840	2692560	4540270	5872600	4341770
P12081	HARS1	736045	711352	1173240	2026850	2139540	2659660
P12107	COL11A1	1184750	1578300	1625960	656507	609964	607429
P12109	COL6A1	5130320	8084550	8045150	2313740	1930520	2315200
P12110	COL6A2	382887	592460	927687	449234	392029	477898
P12111	COL6A3	2378230	2450780	2439130	718957	821224	935668
P12259	F5	24435000	23547000	24848500	46673500	43174600	52651200
P12268	IMPDH2	1315240	1000480	1541660	368104	560209	433225
P12814	ACTN1	2619560	2751400	2908670	2244360	1966000	2183810
P12821	ACE	0	0	89914.6	0	0	0
P12829	MYL4	0	0	0	360592	254983	387079
P12955	PEPD	1111320	1161890	1116180	326575	253046	345970
P12956	XRCC6	9910120	8289200	9908220	10117900	10380600	8148390
P13010	XRCC5	7123590	5323800	5249570	7186140	6977360	6326320
P13489	RNH1	310126	157599	0	346969	510680	367831
P13497	BMP1	389172	410987	340574	0	0	509971
P13591	NCAM1	520855	918030	470958	334286	189081	317451
P13611	VCAN	0	0	282946	474555	425954	550511
P13612	ITGA4	618534	463350	726133	3873330	3119570	3615810
P13639	EEF2	10080800	9113680	10203300	12913000	13352100	12972800
P13645	KRT10	20613900	28325700	16218800	152770000	43863600	13723500
P13647	KRT5	3120660	2578410	904118	6128270	6426200	1432390
P13667	PDIA4	1932760	1906110	2161830	3550330	3050760	1849200
P13671	C6	1429660	1556330	1242830	623222	890475	1165320
P13674	P4HA1	1107930	1540140	1188300	836314	1061810	812490
P13693	TPT1	0	419308	123834	1032210	1202720	871730
P13716	ALAD	3099790	3089860	2849950	972464	925415	1106070
P13796	LCP1	10005500	9447230	9087130	39731000	40014800	43675700
P13797	PLS3	137412	205568	120242	201431	162025	186879
P13798	APEH	5022140	4489120	4568300	3251580	3347530	3697580
P13807	GYS1	748187	791202	987676	909382	759659	795869
P13861	PRKAR2A	811668	828627	718713	725603	688545	720340
P13929	ENO3	936107	864141	788492	537734	439426	584450
P13987	CD59	52548	0	72028.2	443288	385491	532946
P14174	MIF	9666000	6639730	6364390	19759900	24717200	23569700
P14209	CD99	0	0	0	117980	127844	161450
P14210	HGF	5709380	9781290	15324100	1258380	1559390	2135530
P14314	PRKCSH	235052	0	0	2068520	2007530	1085800
P14317	HCLS1	0	0	0	864184	628399	750471
P14324	FDPS	710384	380537	336255	2043440	2573660	2472860
P14543	NID1	857819	1407730	1108920	800958	702121	792855
P14550	AKR1A1	1001200	1202000	1213050	1653300	1524970	1442790
P14618	PKM	60535600	56633700	59172200	82987000	88163700	83229400
P14625	HSP90B1	2265740	2521650	2953380	5511690	4375170	3400550
P14635	CCNB1	0	0	0	0	217218	363685
P14649	MYL6B	0	0	0	299904	188524	250455
P14678;P63162	SNRPB;SNRPN	1678610	926156	1300650	3015350	3547150	4214050
P14735	IDE	593000	462946	876982	903292	815060	880308
P14866	HNRNPL	2169100	1824890	2177010	1377340	2287270	1444350
P14868	DARS1	1229020	900504	852854	1383210	1681080	1683030
P14923	JUP	961920	708848	1358350	724072	858564	475691
P15085;P15086	CPA1;CPB1	1272320	1551110	1138330	880390	1116380	1236970
P15104	GLUL	2057320	1454810	2100500	1351130	1241300	1378060
P15121	AKR1B1	1082210	904389	825364	2525640	2807110	2659580
P15153	RAC2	968357	661240	1107970	2060430	2169410	2436450
P15169	CPN1	995597	1670910	1834300	425272	553637	634200
P15170	GSPT1	746779	558698	812046	989137	970811	729947
P15291	B4GALT1	180548	157877	147267	0	576197	106470
P15311	EZR	597206	1038850	1192640	6188900	5131820	5576120
P15374	UCHL3	185622	0	189132	207682	209179	135926
P15531	NME1	8695610	7896560	8801760	18747000	17727500	19403200
P15586	GNS	442555	457052	360610	276765	398255	401492
P15880	RPS2	1706830	1472350	1864490	2752680	2426810	2338530
P15924	DSP	798741	462585	202801	1221380	1452390	456636
P15927	RPA2	1371740	974955	943138	1289850	1383830	1076830
P16035	TIMP2	1493020	1704210	1459920	431728	657371	458988
P16070	CD44	0	288794	232306	173772	229403	289219
P16104	H2AX	43060200	24305400	40343000	140811000	184188000	208355000
P16112	ACAN	399461	0	284103	1591220	1117450	1573540
P16150	SPN	0	0	0	440500	304527	347380
P16152	CBR1	1259970	996867	859252	776059	783519	769491
P16284	PECAM1	0	0	0	138534	156845	144988
P16298;Q08209	PPP3CA;PPP3CB	313643	0	174372	380884	334908	382593
P16401	H1-5	4387120	4371170	7326940	13694600	13699800	9624810
P16402	H1-3	4969090	3011080	5234100	8479440	7554610	4281240
P16885	PLCG2	652257	601811	651509	630791	707924	702893
P16930	FAH	1680880	2028200	1512990	1169330	1205840	1321260
P16949	STMN1	773438	802599	1404090	38758200	36331600	32934500
P16989	YBX3	114295	0	251209	729790	751660	724318
P17066	HSPA6	1015110	2179640	1367700	1363740	1024860	1116800
P17096	HMGA1	0	0	587013	5356310	3682640	1931830
P17174	GOT1	699308	567057	728707	1277180	1087140	1297480
P17252	PRKCA	485008	738695	742734	2739540	2173120	1883880
P17301	ITGA2	1506480	1267130	719017	545733	430253	601678
P17516;P42330;P52895;Q04828	AKR1C1;AKR1C2;AKR1C3;AKR1C4	666358	635511	835722	556813	551278	599030
P17643	TYRP1	438441	505822	283567	4817880	3884280	4344030
P17655	CAPN2	284087	546369	480798	208397	242023	215498
P17812	CTPS1	1213610	1208650	949137	994606	1141640	995399
P17844	DDX5	414609	406152	446169	495733	689015	573490
P17858	PFKL	184498	0	156773	187783	148439	165497
P17936	IGFBP3	862004	1063530	590829	434217	546766	558659
P17980	PSMC3	1724950	1518800	1442480	1509910	1460330	1306930
P17987	TCP1	8070010	6696720	6377860	9088490	8888830	8860370
P18065	IGFBP2	2488970	2879620	2573630	1835970	1558990	1890250
P18077	RPL35A	226057	199026	174770	326094	346165	378183
P18085	ARF4	831382	1133700	973152	1265020	1155450	1333380
P18124	RPL7	1418910	1600930	1744230	2549400	2547380	2243570
P18206	VCL	8593940	7601730	6874490	2669770	2393700	2844570
P18621	RPL17	2478880	2648030	2526830	2605790	2560450	2679100
P18669	PGAM1	11834300	13720500	15389100	42143200	40985400	46056900
P18754	RCC1	1256570	840712	713961	1307660	1385980	1222040
P18858	LIG1	0	0	0	121449	145027	74421.5
P18887	XRCC1	95516.9	0	126828	245667	244569	196332
P19013	KRT4	0	0	483508	8284160	7069500	5197420
P19174	PLCG1	903098	553661	819572	1425160	1242460	1323190
P19320	VCAM1	667574	1258910	841530	444850	394333	328640
P19338	NCL	3099960	1807080	3090420	16052000	12770800	13536300
P19367	HK1	0	0	115821	180118	145555	135778
P19387	POLR2C	219842	80173.1	97985.8	184607	207216	239498
P19397	CD53	0	0	0	3893660	2414030	3877470
P19623	SRM	2136230	1694410	1900030	2857520	3197420	3584360
P19784	CSNK2A2	850023	643627	845720	996262	877226	1186330
P19823	ITIH2	146418000	288909000	243484000	45754000	25763400	30096700
P19827	ITIH1	28564500	51315000	51808000	7349750	5001210	6397030
P19971	TYMP	0	0	0	1219580	1055060	1138120
P20042	EIF2S2	309972	132804	178803	948114	926726	757281
P20073	ANXA7	195043	170817	197154	3828070	3547640	3979980
P20290	BTF3	0	0	0	518652	432958	493126
P20338	RAB4A	0	0	0	455349	468347	424948
P20339	RAB5A	0	0	0	481536	555471	557306
P20340	RAB6A	1672560	939469	1128690	2729790	2966290	2911020
P20618	PSMB1	41179000	30578800	40092500	19159000	21667800	27416500
P20700	LMNB1	0	188849	205771	1992860	2271890	1481810
P20742	PZP	179088000	116535000	91707000	84972300	121458000	132783000
P20774	OGN	2537190	3561610	3310100	1285100	949685	1270870
P20849	COL9A1	129293	942493	0	266876	301129	311683
P20908	COL5A1	644125	1126860	1306950	454562	228768	210811
P20963	CD247	0	0	0	226550	128170	195296
P21266	GSTM3	539629	357754	394603	1068540	1008130	882789
P21281	ATP6V1B2	864790	889966	784896	1855930	1845150	1783350
P21283	ATP6V1C1	0	0	0	318274	244041	319069
P21291	CSRP1	1777060	2252210	2630070	1634780	1570850	1410330
P21333	FLNA	12923000	15226600	14028000	14507600	13060900	12500000
P21359	NF1	0	0	0	752177	1098850	848573
P21399	ACO1	3074210	2667330	3122940	4158610	3756370	3784940
P21695	GPD1	142256	146268	216792	0	0	0
P22059	OSBP	363364	370901	250201	122148	255924	288888
P22061	PCMT1	1174230	1194680	1586560	2457100	2547910	2464270
P22087	FBL	0	0	0	103713	89806.6	85297.9
P22102	GART	426618	246312	612809	707620	990965	624165
P22234	PAICS	15437300	12361600	12649600	13000000	12823700	14198200
P22303	ACHE	4071720	3751590	3568840	1386640	1029210	834882
P22307	SCP2	0	0	0	266666	299240	0
P22314	UBA1	4018730	3188490	3126100	4841290	4940660	4691770
P22352	GPX3	2565210	2351400	1417240	2726250	2198710	2660790
P22392	NME2	2875110	2970460	4135490	7038270	6001460	5480750
P22413	ENPP1	635339	1147660	997645	0	0	0
P22531;P22532;P35325;P35326;Q9BYE4	SPRR2A;SPRR2B;SPRR2D;SPRR2E;SPRR2G	0	0	0	550682	607008	316109
P22626	HNRNPA2B1	1782160	1490740	1712270	2172120	4961850	2425770
P22694	PRKACB	204367	297243	238707	113318	127838	159084
P22897	MRC1	643822	581644	641653	0	126430	0
P23142	FBLN1	20526100	19761700	15706500	9140740	10358600	13147400
P23193	TCEA1	0	0	0	281807	617306	445403
P23229	ITGA6	0	0	0	325273	254596	269423
P23246	SFPQ	1342110	876915	1124680	4193110	4148630	8659300
P23258;Q9NRH3	TUBG1;TUBG2	792702	810428	922721	663672	759780	787230
P23284	PPIB	550863	860059	804126	1516720	1352830	984391
P23368	ME2	2041350	2284500	2287280	1964570	1911230	1336500
P23381	WARS1	1092870	1003050	1442220	2299510	2189010	2182320
P23396	RPS3	9845500	7277890	8717100	14194700	15848800	16178900
P23490	LORICRIN	571313	518892	196031	2626770	589776	350975
P23526	AHCY	28053100	25613500	27248200	25865200	26052500	25750100
P23527	H2BC17	0	0	0	365106	112631	176287
P23528	CFL1	4422990	5399640	5957630	19662900	19429600	19288900
P23588	EIF4B	0	0	165349	610922	641914	797457
P23634	ATP2B4	0	0	0	1063550	872898	993241
P23921	RRM1	1886090	1288810	1783980	1664550	1770550	1827550
P24043	LAMA2	293792	471967	497614	110564	93365.3	133382
P24534	EEF1B2	1597890	1293840	1673440	6057650	5482150	5002550
P24666	ACP1	1476170	1711550	721888	1588940	1663130	1739740
P24752	ACAT1	0	0	0	356434	525351	274736
P24821	TNC	144615	324133	338415	0	0	135215
P24928	POLR2A	716496	430427	702577	481591	418614	371171
P25098	GRK2	0	0	0	418897	426827	380410
P25205	MCM3	1524020	971279	1106820	1546250	1819290	1828920
P25311	AZGP1	0	0	0	283283	106096	0
P25398	RPS12	677144	458950	533849	1536240	1693090	1365030
P25685	DNAJB1	108855	0	0	568104	575256	551444
P25705	ATP5F1A	417942	0	689473	49969700	39043700	45400300
P25786	PSMA1	18399400	15334500	20862000	11156000	11898400	13799800
P25787	PSMA2	37144800	31649800	36517400	19436700	17285000	17840800
P25788	PSMA3	21787300	16976600	21833500	12596700	11693700	14890500
P25789	PSMA4	24370000	20039800	22957900	13540900	12919400	15108600
P26038	MSN	3536760	3640110	4373870	32737700	28394100	33148500
P26196	DDX6	931833	476418	761962	1167910	1016220	1006550
P26358	DNMT1	277116	133275	264901	306132	373260	340479
P26368	U2AF2	383954	641672	788313	744649	775349	606656
P26373	RPL13	788841	405633	641352	2502500	2539940	2268680
P26583	HMGB2	236070	304930	420866	1036100	1581260	1107450
P26599	PTBP1	459162	1000850	919888	1415950	1681490	1456920
P26639	TARS1	2567780	2305910	2643260	3354600	3312910	3570740
P26640	VARS1	670822	427066	509217	975468	998380	1003740
P26641	EEF1G	4720630	3398640	3556540	8378960	8842810	10111000
P26885	FKBP2	0	0	0	268677	286558	180999
P26927	MST1	3245300	4431070	3080430	1329620	1170150	1377840
P27105	STOM	0	0	0	554855	480397	600282
P27169	PON1	0	0	0	43743.4	57252	66141.5
P27348	YWHAQ	2745070	2644560	2898430	10697100	10463800	10879600
P27361	MAPK3	0	0	0	826998	1115270	1065420
P27448	MARK3	2856670	2170900	2110150	39902900	26417500	29310800
P27635	RPL10	544243	0	691439	987676	723657	648579
P27694	RPA1	1722900	1309780	1422960	2180420	2289760	1807310
P27695	APEX1	1310280	1153480	1208950	2203920	2590780	2099920
P27701	CD82	107761	201178	136788	1863450	1434100	1767100
P27707	DCK	397867	335256	390692	609216	701506	589000
P27708	CAD	454546	406977	480465	1050460	997320	1003950
P27797	CALR	1268940	1529470	1237990	6629310	6149410	3417910
P27816	MAP4	0	0	0	724529	859927	790133
P27986	PIK3R1	0	0	0	31857.9	99542.3	42471.1
P28062	PSMB8	2576170	1845030	2098480	1487970	1726510	2172530
P28065	PSMB9	1319020	898095	592133	586937	663880	752597
P28066	PSMA5	15154400	12652600	11906700	9856290	8652820	9376530
P28070	PSMB4	7897750	5616750	6836170	5735050	6732180	9102060
P28072	PSMB6	39526500	21961400	21418700	20044200	24784700	31162000
P28074	PSMB5	4226440	2810220	3573490	2362590	3139910	4572260
P28300	LOX	699937	1048770	888934	836574	499854	634385
P28482	MAPK1	975828	872301	795087	1291140	1241620	1205070
P28838	LAP3	3810850	3353280	3473510	3381590	3052420	3138300
P28907	CD38	0	0	0	313346	297430	294936
P29144	TPP2	3807770	3363440	3183560	5292330	4149620	5026170
P29218	IMPA1	0	0	0	829665	648593	680397
P29317;P29323;P54753;P54760;P54762;Q15375;Q9UF33	EPHA2;EPHA6;EPHA7;EPHB1;EPHB2;EPHB3;EPHB4	0	0	0	297200	304321	424682
P29320	EPHA3	0	0	0	311069	211751	279750
P29350	PTPN6	268032	136577	233220	242038	263672	283086
P29401	TKT	20092300	20090100	24750600	12646300	13457200	12334300
P29692	EEF1D	1011280	712037	965251	4207870	5068330	4809150
P29966	MARCKS	0	0	0	680783	623338	873264
P30039	PBLD	1354120	1382730	1606560	879103	881264	993857
P30040	ERP29	507839	0	0	4690960	4035740	2316750
P30041	PRDX6	1117180	1396100	1139590	3061610	3611280	3552040
P30043	BLVRB	0	0	112692	185888	158240	169435
P30044	PRDX5	495226	550055	747886	976985	892728	618803
P30046	DDT	0	0	0	323130	361864	355348
P30048	PRDX3	1006740	1081600	950272	1177830	1564350	734430
P30050	RPL12	4857610	4724400	4449460	10785000	11084500	11244700
P30085	CMPK1	159481	179055	145993	648905	940551	811437
P30086	PEBP1	1396070	1814930	1602740	13202000	11553600	11333900
P30101	PDIA3	1529440	1784630	1754940	2974660	2603420	1823790
P30153	PPP2R1A	3144490	2795860	3350120	4153150	4375750	4103770
P30154	PPP2R1B	70856.5	36966.5	79776.6	110007	120957	97393
P30405	PPIF	0	0	0	131024	165961	89262.6
P30419	NMT1	702382	336107	662511	1267120	1213520	1067350
P30520	ADSS2	1089420	979584	839721	1424500	1501620	1357260
P30566	ADSL	3358580	3150520	3396910	2792510	2728870	2721170
P30613	PKLR	95611.9	128233	160624	0	0	109454
P30626	SRI	309204	89497.1	142600	1381110	1386450	1567380
P30876	POLR2B	329370	430713	346285	198808	201959	190578
P31025	LCN1	0	0	0	0	489261	0
P31040	SDHA	0	0	0	164169	182982	137487
P31146	CORO1A	18222800	12120900	13993800	30577600	30769100	29632200
P31150	GDI1	914768	1056850	995116	1960380	1823320	2343110
P31151;Q86SG5	S100A7;S100A7A	0	62015	0	0	30878.2	87057.3
P31153	MAT2A	1829110	1738750	2106630	1200120	1384140	1312060
P31350	RRM2	0	0	0	1311250	1169650	1319900
P31483;Q01085	TIA1;TIAL1	109226	0	137046	256182	319810	312132
P31689	DNAJA1	773729	574083	1245850	1373990	1409410	1457500
P31749;P31751;Q9Y243	AKT1;AKT2;AKT3	0	0	0	322058	279935	217846
P31937	HIBADH	0	0	0	324065	338506	162499
P31939	ATIC	4986280	3623830	4894820	6323590	6718260	6276330
P31943	HNRNPH1	1761950	1164120	1736920	1758580	3051900	2349120
P31944	CASP14	0	0	0	776179	248159	0
P31946	YWHAB	557957	459194	443472	4975720	4301470	4521950
P31948	STIP1	3204660	2952130	3540020	12813400	11881300	11656300
P32119	PRDX2	2238240	1775200	1850010	6017790	5814030	5697310
P32455	GBP1	0	0	0	104354	66422.3	88695.2
P32754	HPD	4188590	4870150	5334680	353047	302615	470372
P32929	CTH	77477.3	54391.7	70751.9	30924.1	12380.2	0
P32942	ICAM3	52686.3	123243	75783.6	217025	162414	171911
P32969	RPL9P9	2090440	1998280	2710370	2960780	3144460	3656160
P33151	CDH5	676180	640999	686121	244200	0	0
P33176	KIF5B	330472	211031	489394	564905	715268	584374
P33240	CSTF2	0	0	29804.2	68819	85305.1	50489.7
P33316	DUT	2670370	12027600	48760900	4189470	6059080	6240600
P33527	ABCC1	0	0	0	124904	125780	173171
P33991	MCM4	4068600	4428210	4570750	2732740	4612790	4662560
P33992	MCM5	3347910	2847420	3519730	2671030	3188730	3155970
P33993	MCM7	957289	723688	768036	566475	946294	944103
P34896	SHMT1	2400650	1664370	1739940	2336290	2423160	2564260
P34897	SHMT2	729726	512744	607628	1148660	1218010	780284
P34913	EPHX2	1133640	1311470	1396290	1025750	835787	837636
P34932	HSPA4	2437450	2512110	2731280	5777450	5360360	5222260
P35052	GPC1	0	0	57769.7	95642.3	101525	95052.8
P35080	PFN2	554500	290353	344224	699749	670395	662956
P35222	CTNNB1	0	0	0	88517	92999.1	104160
P35237	SERPINB6	0	289170	309175	0	0	0
P35241	RDX	0	0	0	637723	446509	519612
P35244	RPA3	286125	0	713156	731876	748261	589615
P35251	RFC1	51461.9	0	0	72193.6	55718.1	51149
P35268	RPL22	1768440	0	861297	2525310	2072030	2023040
P35443	THBS4	12348800	16091400	14276200	7109690	5484900	6336490
P35527	KRT9	39738200	13219300	1967670	19000000	40547800	17185400
P35573	AGL	511445	690688	624352	584145	569073	551436
P35579	MYH9	6779140	5823170	6124350	13991400	12081400	15198400
P35580	MYH10	8480090	8346520	6784570	17154400	15155000	19434400
P35590	TIE1	895153	925953	975605	0	118293	0
P35606	COPB2	877442	801135	780685	979783	956544	997727
P35611	ADD1	0	0	207972	1005080	944697	676801
P35613	BSG	299513	0	260733	2748460	2339680	2699270
P35637	FUS	1520940	1456680	1988060	2203710	2926100	1907230
P35754	GLRX	247554	0	0	646241	478641	554237
P35813	PPM1A	0	102278	119652	194126	249380	272735
P35858	IGFALS	3464440	6419660	6612590	1678600	1886800	2078860
P35908	KRT2	11956500	16540600	11217300	86755000	22914000	6976690
P35998	PSMC2	1384780	1202400	1353060	1361090	1482250	1459090
P36404	ARL2	100700	98076.8	190697	297986	220264	192207
P36543	ATP6V1E1	0	0	0	1499760	1205010	1576450
P36551	CPOX	0	0	0	125119	130888	130801
P36578	RPL4	2605410	1987240	2442510	5206950	4782650	4414630
P36871	PGM1	5240850	4780390	5120380	6967280	6667270	7060060
P36873	PPP1CC	307458	266352	0	422591	492567	577619
P36915	GNL1	321044	0	180865	403591	493614	508512
P36955	SERPINF1	42883800	61317000	50933100	17458800	12612700	15489000
P37108	SRP14	0	562597	480534	326016	394833	280719
P37235	HPCAL1	108126	106255	202243	420616	309213	345409
P37802	TAGLN2	2147270	2475480	2463120	3212450	3473890	3164240
P37837	TALDO1	2871940	2539220	2861810	5520020	5253050	5055510
P38159	RBMX	185176	447804	321835	558827	1000780	639000
P38606	ATP6V1A	2028070	1971150	1593260	2936690	2967920	3162610
P38646	HSPA9	0	0	0	3251840	3862770	1806260
P38919	EIF4A3	1621620	1088060	1271580	1536880	1644730	1451840
P39019	RPS19	153283	0	35280.1	1332540	1683500	1600750
P39023	RPL3	978544	744505	707551	1477920	1383910	1233240
P39687	ANP32A	2876120	0	2922110	6545370	6007740	6936860
P39748	FEN1	1680330	1407260	1774000	2677170	3103840	2562530
P40121	CAPG	201723	257154	185665	912934	680914	744919
P40227	CCT6A	5508090	5321420	5225010	7197010	7100370	6665380
P40306	PSMB10	657770	495091	628083	381879	311305	320701
P40429	RPL13A	978603	841106	590711	2622930	2181370	2760030
P40763	STAT3	159952	0	0	169107	207503	191861
P40925	MDH1	2945860	3779770	4366800	7476700	6865150	7569960
P40926	MDH2	5118340	6244080	6074590	8149400	8602060	5312730
P40938	RFC3	0	0	48582.4	34628.9	46116.6	58474.7
P41091	EIF2S3	2872820	2305150	2598980	3401200	3547740	3267050
P41227	NAA10	659263	688733	787989	7215360	5642670	7276240
P41240	CSK	356548	258623	363247	825613	1044710	813056
P41250	GARS1	1907640	1780330	1796550	1758200	1849210	1722240
P41252	IARS1	1280910	1035590	1113580	1382860	1509420	1450430
P41271	NBL1	483169	812433	670876	449327	210356	232423
P41732	TSPAN7	472250	524325	393739	2080270	1996550	2776800
P42025	ACTR1B	715993	761399	477429	3004510	1882200	1352920
P42166;P42167	TMPO	0	0	0	1216190	1410620	1052550
P42224	STAT1	866357	796954	998020	1163960	1138500	1113350
P42285	MTREX	2997550	3777340	3541570	1830180	1712170	1671720
P42566	EPS15	0	0	0	160601	106869	338788
P42677	RPS27	1067850	776391	624189	1117630	1184460	1218100
P43034	PAFAH1B1	2259690	1500580	1374400	2286470	2313200	2343950
P43243	MATR3	1172110	1074830	989255	1565370	1786230	1648750
P43403	ZAP70	0	0	1687490	305690	396880	327028
P43487	RANBP1	274789	244337	217669	1189280	1732740	1242020
P43490	NAMPT	326697	313760	400509	434069	322176	332993
P43652	AFM	7037410	8329510	7237430	2277070	1731550	1766240
P43686	PSMC4	1274940	1226310	1174610	1266300	1343900	1424740
P45378;P45379	TNNT2;TNNT3	386527	438163	461655	46274.8	0	0
P45973	CBX5	0	0	0	169650	207286	162069
P45974	USP5	1019510	1088420	1084960	632518	605403	535656
P46013	MKI67	0	0	0	205893	234705	109943
P46060	RANGAP1	404164	316674	328668	874238	885440	651042
P46063	RECQL	463312	253238	383340	382210	303922	323688
P46087	NOP2	0	0	0	559894	523103	436554
P46109	CRKL	477217	1110480	303422	1746720	1608820	1423580
P46379	BAG6	751540	646115	912364	535907	615211	0
P46459	NSF	0	288625	282326	410713	372633	355173
P46531	NOTCH1	268243	308146	365511	104481	122300	103185
P46736	BRCC3	337436	0	0	262490	169276	117593
P46776	RPL27A	5394760	3271260	3452230	8862690	8084570	8475790
P46777	RPL5	3593810	3059000	4066100	4294760	3652420	3378720
P46778	RPL21	580555	615645	546322	1454930	1132670	1102770
P46779	RPL28	835034	619014	527164	1633380	1334450	1484640
P46781	RPS9	3338070	2121010	2705030	4717630	4559640	4533390
P46782	RPS5	926779	594729	591106	959108	1146460	1239430
P46783	RPS10	313787	0	0	530486	435441	559038
P46926	GNPDA1	1628000	2117820	1740780	1549130	1349420	1673970
P46940	IQGAP1	912019	977247	1109720	2074020	1956220	2278890
P47755	CAPZA2	543587	747362	648136	1104270	1021000	1123920
P47756	CAPZB	2161040	2184450	2390710	4242020	4512830	5000860
P47897	QARS1	817536	711683	525963	1553840	1653060	1821840
P47914	RPL29	1671990	1896420	1793150	3938490	3610940	3274590
P48059	LIMS1	3089540	3811770	3547930	2599170	2908480	2636510
P48147	PREP	370258	301549	285227	643805	504628	594416
P48163	ME1	4339800	5476860	5760670	778290	673024	487274
P48426	PIP4K2A	641355	881201	881969	1638510	1164360	1360410
P48444	ARCN1	26036.2	0	150893	239418	197043	257184
P48506	GCLC	151612	0	0	292728	237490	286219
P48556	PSMD8	532541	353480	235415	934676	772598	860749
P48637	GSS	1061520	1348400	1779940	1670260	1293390	1495560
P48643	CCT5	4295180	3713910	4285720	5457230	5411010	5172740
P48723	HSPA13	1932510	2017880	1163920	1206960	1267070	1051990
P48735	IDH2	80055.8	190282	275172	299291	608660	211196
P48739	PITPNB	0	0	40521.8	426773	529604	462750
P48740	MASP1	8403600	13850400	12470500	3658990	2927870	3095390
P49006	MARCKSL1	0	0	113068	1807000	1264080	1994410
P49189	ALDH9A1	2185670	2243090	1937690	2561350	2045810	2180190
P49207	RPL34	251241	54394.7	207793	423951	534930	514135
P49247	RPIA	607124	533162	813547	852603	1099290	1189120
P49321	NASP	325901	0	355159	1578240	2098430	1830440
P49327	FASN	1195560	1325160	1226350	1309090	1279420	1301090
P49354	FNTA	177887	0	0	203466	185923	182483
P49366	DHPS	2689110	2992130	2814350	2914500	3118650	2989790
P49368	CCT3	12292800	9128490	9774870	14533100	15812000	15493900
P49407	ARRB1	6743350	13684200	7032170	6763420	8891800	7036970
P49458	SRP9	0	0	532439	1369750	1480300	1342070
P49588	AARS1	1506970	1179830	1277160	1640870	1742760	1552010
P49589	CARS1	810932	1044000	1061400	1445150	1176120	1290650
P49591	SARS1	1013590	1046560	940193	1405090	1463730	1417400
P49720	PSMB3	5235080	4132040	4518700	2834180	2959680	3800080
P49721	PSMB2	14424100	9765670	10195400	6739370	7692100	10172800
P49736	MCM2	3147240	2027930	1702360	2898120	4130210	3143660
P49746	THBS3	1819170	1754420	1496050	902725	853137	922872
P49747	COMP	5706950	7544680	5847280	1854350	1487140	1756470
P49773	HINT1	261859	525206	350158	1494060	1560090	1417690
P49841	GSK3B	120066	68765.3	119317	137748	101200	88722
P49888	SULT1E1	870081	1059290	799133	762459	689573	477369
P49902	NT5C2	616325	504311	546290	458945	468791	491624
P49903	SEPHS1	426968	476304	630115	516368	546787	514341
P49915	GMPS	1347180	1057070	1149610	1189560	1404000	1225270
P49917	LIG4	0	0	43803.6	83504.2	164981	111871
P50148	GNAQ	211489	58103	80941.4	2670530	1955290	2460680
P50395	GDI2	4678260	4607460	5209160	14431600	13579400	15577200
P50452	SERPINB8	0	0	0	164141	144780	139380
P50454	SERPINH1	227384	0	0	163179	141176	165696
P50502	ST13	898322	636067	858001	5949210	5890980	6228470
P50552	VASP	498462	566881	664603	461958	515400	429056
P50570	DNM2	1810810	1851780	1639290	2119570	2134630	2185580
P50914	RPL14	503540	415041	433335	1313460	1233620	1104880
P50990	CCT8	18047900	15321100	15622000	26363500	23418300	23891400
P50991	CCT4	7053070	6529990	6357140	9595500	10917500	9572510
P50995	ANXA11	733945	803768	636603	4574350	4279680	5227340
P51148	RAB5C	972252	1213650	1094820	3637110	3816860	3854040
P51149	RAB7A	35421100	36806900	51439300	107519000	111569000	116185000
P51532	SMARCA4	380180	267034	457951	525913	447416	366753
P51570	GALK1	5358500	3820320	4058440	3441500	4226920	4190940
P51610	HCFC1	352209	256041	305174	602472	512595	424503
P51648	ALDH3A2	7457600	11955400	8586760	3567540	2889230	3500560
P51649	ALDH5A1	886731	0	397435	405020	334684	342653
P51659	HSD17B4	396401	524462	400258	489470	469726	313441
P51665	PSMD7	2031130	1530780	2014170	1567990	1733280	1693080
P51812	RPS6KA3	660033	533217	1160250	805254	769679	615342
P51858	HDGF	0	0	529268	1072660	1185050	843661
P51884	LUM	33000500	47946500	42480400	11408800	8080660	8005040
P51991	HNRNPA3	1547030	937583	1321170	1570880	3106020	1817470
P52209	PGD	9994940	10157200	10520800	13946300	12562200	12365700
P52272	HNRNPM	504377	457248	588906	915936	1077410	844875
P52292	KPNA2	475572	0	1096900	1833070	2030970	1628300
P52306	RAP1GDS1	203829	145497	156384	487068	501098	535501
P52565	ARHGDIA	781785	483693	442746	3084930	3677560	3453400
P52566	ARHGDIB	638886	499142	724093	13566500	12729000	12995600
P52597	HNRNPF	320565	461208	444313	419843	556191	498493
P52788	SMS	0	0	0	269406	392591	367922
P52888	THOP1	438213	559265	350527	340723	421720	326888
P52907	CAPZA1	1519680	1480120	1818900	3435790	3444110	3849780
P53004	BLVRA	692353	382840	469554	1353110	1648640	1780980
P53041	PPP5C	30412.7	121784	139544	359330	333422	352890
P53396	ACLY	6546250	4864240	5366590	5014960	5074430	5367360
P53618	COPB1	469683	364556	399575	429857	460001	485654
P53621	COPA	1828690	1481160	1640140	2115790	2059220	2154100
P53634	CTSC	1325100	1690970	1548840	408483	395794	383052
P53680	AP2S1	4596370	0	2103490	1198790	1011800	1301560
P53985	SLC16A1	0	0	0	1057900	801485	957432
P53990	IST1	746021	161378	599690	1891530	1151280	1700310
P53992	SEC24C	1580430	1055690	1207060	1347240	1180680	1227920
P53999	SUB1	658055	564918	492707	1285930	1349900	889553
P54136	RARS1	1446230	1309610	1376770	1627760	1758040	1787320
P54289	CACNA2D1	1201460	2405380	2082020	393118	346384	367307
P54577	YARS1	523069	458329	436719	1198600	1272490	1167250
P54578	USP14	573503	773937	414179	1016320	1026640	1157760
P54646;Q13131	PRKAA1;PRKAA2	0	0	0	100667	146820	121120
P54687	BCAT1	378129	283451	0	710723	584549	626978
P54709	ATP1B3	0	0	0	932124	877428	979981
P54727	RAD23B	0	0	0	855951	961810	847549
P54819	AK2	0	140550	101468	1248270	1228720	1306270
P54920	NAPA	664803	1142970	909099	1585640	1475910	1424560
P55010	EIF5	0	0	0	137537	192069	104155
P55036	PSMD4	227959	2780200	0	297165	342002	344104
P55058	PLTP	1055100	1136520	308169	187364	165480	167636
P55060	CSE1L	2606170	2263260	2398110	2640500	2689790	2473990
P55072	VCP	13419800	9798760	12264100	9691830	9182370	9860540
P55083	MFAP4	2798270	2029920	1171900	1254240	1186810	1372560
P55145	MANF	0	0	0	329418	300488	197506
P55160	NCKAP1L	498426	431531	424159	738316	751422	851928
P55209	NAP1L1	2584430	2501250	2448310	2530460	2256860	2585360
P55263	ADK	2691050	3900110	4536180	2247160	2044380	1890480
P55265	ADAR	204428	0	245473	228294	217030	184802
P55285	CDH6	355070	842091	566384	197315	95648	157615
P55287	CDH11	0	1205040	1048810	161732	0	0
P55327	TPD52	0	0	0	419812	416067	438760
P55735	SEC13	0	0	0	390025	171068	0
P55786	NPEPPS	983029	846100	934097	1019830	915890	1032080
P55809	OXCT1	1690180	2305910	2136490	2397160	2394200	1455940
P55884	EIF3B	3344080	2366240	2654980	3401450	3017880	3242340
P55957	BID	0	0	0	285257	532061	510652
P56192	MARS1	480286	275370	276233	442276	441005	485149
P56537	EIF6	1407020	1604800	1408460	1462340	1708770	1251480
P58546	MTPN	651452	711537	676010	2147660	1729420	1585530
P58876	H2BC5	104394000	49111900	63084400	122566000	201599000	250477000
P59768	GNG2	0	0	0	991821	572415	885916
P59998	ARPC4	6690450	5983840	6423460	6339850	5370550	5753200
P60033	CD81	1088880	1199160	1063380	6935820	5598500	5837900
P60174	TPI1	2544710	2743910	3121650	11176800	10354200	9975490
P60228	EIF3E	1844490	1224230	1484430	1564940	1482910	1624270
P60520	GABARAPL2	0	0	183352	467831	560367	600922
P60660	MYL6	3092940	2849280	2991520	7198880	7007850	8510170
P60709;P63261	ACTB;ACTG1	211085000	211562000	241592000	247077000	277252000	247904000
P60842	EIF4A1	6897180	6310510	6008690	7354060	9329290	8052100
P60866	RPS20	746705	459265	480520	1175620	1506460	1196790
P60891	PRPS1	195706	174337	206280	439402	425346	417411
P60900	PSMA6	19442600	17883700	20041300	11108500	10031600	12448400
P60903	S100A10	0	0	0	175199	133031	133449
P60953	CDC42	1997280	1860120	2682020	5638870	4449410	5122610
P60981	DSTN	1334400	1440780	1165920	2077560	2013950	1879700
P61006	RAB8A	756318	587818	566554	1568110	1570030	1823210
P61019	RAB2A	498099	507029	536851	1491900	1584890	1750230
P61020	RAB5B	0	0	807107	1198140	1175380	1395650
P61026	RAB10	154755	155222	226169	395094	333096	393135
P61073	CXCR4	0	0	0	387690	327073	382855
P61077;P62837	UBE2D2;UBE2D3	277320	0	0	341706	392334	473315
P61081	UBE2M	471170	515304	435337	609440	587017	519240
P61088	UBE2N	109151	128714	156887	3100590	3630290	4446340
P61106	RAB14	1227220	1328220	798859	2221270	2274210	2557040
P61158	ACTR3	4315850	3531610	3757110	3992030	3865970	4084180
P61160	ACTR2	8512920	6613230	7530380	7003940	6404010	6616500
P61163	ACTR1A	3192030	3091670	3370090	4183130	3727600	4026000
P61201	COPS2	1802210	1618330	1537530	1205320	1003750	1120150
P61204;P84077	ARF1;ARF3	3185550	3087050	2913520	6462210	7661410	7922620
P61221	ABCE1	2159250	1991130	2455820	2128140	2349810	2342970
P61224	RAP1B	14156300	15888100	16366000	29672900	26359500	28632900
P61225	RAP2B	191458	0	0	1440780	1043810	1078130
P61247	RPS3A	1180850	941312	1089120	1749540	2038040	1895220
P61254;Q9UNX3	RPL26;RPL26L1	180222	0	86126.3	158231	164423	159311
P61289	PSME3	1237720	1030930	1367280	1546220	1226670	1299690
P61313	RPL15	1016300	885117	762823	1884120	1514870	1453600
P61326;Q96A72	MAGOH;MAGOHB	315899	445160	419651	612978	612159	476850
P61586	RHOA	656801	559472	446150	2231400	2132320	1973540
P61604	HSPE1	883944	799583	756711	9999030	8488350	4729750
P61758	VBP1	560630	345023	349831	941583	767540	930137
P61764	STXBP1	0	0	0	146196	137965	144631
P61769	B2M	0	0	0	847464	648070	658657
P61916	NPC2	0	0	0	135877	118270	76760.1
P61923	COPZ1	151709	91122.1	238208	615790	535809	444951
P61952	GNG11	0	0	0	458529	326569	340355
P61956	SUMO2	378248	348254	434146	4571390	4202260	3952000
P61964	WDR5	354285	267341	343349	254305	308843	259762
P61966	AP1S1	276485	0	25471.5	148983	142047	157262
P61970	NUTF2	2653800	3170540	2548170	3162680	2764010	3088770
P61978	HNRNPK	2268740	1773290	1959880	2758310	4528700	3259670
P61981	YWHAG	540920	575152	888861	4347250	4051200	4014640
P62081	RPS7	229374	172495	148224	228392	366656	294054
P62136	PPP1CA	710598	386127	486512	1088300	1448240	1345490
P62140	PPP1CB	377976	229458	259498	396030	440020	470397
P62191	PSMC1	2410790	1976280	1884670	2402780	2685660	2209570
P62195	PSMC5	2706940	2429800	2747100	3155040	2675810	2629070
P62241	RPS8	2121050	1814770	1877580	3331090	3242390	3121530
P62244	RPS15A	2100870	1366050	2000580	3190530	2509140	2714030
P62249	RPS16	1912930	1266340	1447460	2651130	2495620	2551320
P62258	YWHAE	2823790	2895050	3089940	19773300	19175200	20059700
P62263	RPS14	1515420	1240660	1032110	2191260	2517510	2427220
P62266	RPS23	1063370	875240	878974	1262510	1286650	1300360
P62269	RPS18	1312420	1159120	1115130	1722590	1643340	1835520
P62273	RPS29	165809	116895	131122	84680.9	0	77176.5
P62277	RPS13	190753	0	0	223463	212438	202312
P62280	RPS11	982050	620558	944540	1220950	1460700	1634140
P62310	LSM3	0	0	114457	240662	375981	360296
P62312	LSM6	223704	0	136325	433889	521200	654342
P62314	SNRPD1	679538	510747	503242	1542300	1500930	1720670
P62316	SNRPD2	444462	260518	456028	1359360	1443540	1377500
P62318	SNRPD3	2682890	2157040	2419710	4975900	4440450	4837220
P62328	TMSB4X	0	0	0	6061750	6236160	6719220
P62330	ARF6	674404	661355	729810	1547320	1755630	2029350
P62333	PSMC6	1553390	1146980	1451400	1225070	1249700	1337970
P62424	RPL7A	2179570	2215510	2388510	5857020	5049230	4880930
P62495	ETF1	795205	747876	817637	1273380	1296600	1259150
P62633	CNBP	311929	245376	339856	410165	487538	465946
P62701	RPS4X	1373490	1503670	1417260	2043360	1786400	1873900
P62714	PPP2CB	4388200	4002680	3392030	5840230	6407050	6331360
P62736;P63267	ACTA2;ACTG2	16389700	18856000	15544300	14808200	15267000	14631100
P62750	RPL23A	315257	188190	0	639496	845040	450031
P62753	RPS6	1863290	2424700	2463220	3094670	2831990	3121190
P62805	H4C16	39053900	26272400	43413000	120553000	117190000	115271000
P62820	RAB1A	2364400	2183270	1886560	6453560	6808690	8231810
P62826	RAN	21969800	18448000	22854900	31395300	35089900	33694000
P62829	RPL23	1685910	2034850	1577080	2171360	2656710	2412330
P62834	RAP1A	281039	394717	367841	628157	635728	666952
P62841	RPS15	0	0	0	708465	702578	487946
P62847	RPS24	437174	453122	490637	661009	686652	780311
P62851	RPS25	715894	852458	853724	1222620	1048260	1244620
P62854;Q5JNZ5	RPS26;RPS26P11	943948	549168	660075	1738890	2011920	1812300
P62857	RPS28	0	0	656525	2078320	2642710	1744640
P62873	GNB1	398924	0	459486	3141890	3017690	3364730
P62877	RBX1	440437	261362	265943	572435	593497	752423
P62879	GNB2	1354250	1019500	1120880	5711670	5253770	6242370
P62888	RPL30	1230350	1361480	1299310	1661780	2588380	2281370
P62906	RPL10A	2900870	2828820	2744530	3357610	3226790	3298730
P62910	RPL32	1191600	295630	1190300	1404710	1263390	1428340
P62913	RPL11	2712300	2057970	2258630	2746530	2749670	2701730
P62917	RPL8	495485	298617	541197	1240170	1184830	1313160
P62937	PPIA	12989800	12882400	14934800	52546000	59098300	54738800
P62942	FKBP1A	0	0	0	2620520	2235190	1974580
P62979	RPS27A	1868520	1797540	1551560	9441210	9487070	8661980
P62993	GRB2	0	0	0	1138230	999855	1039460
P62995	TRA2B	1492520	2289570	0	3675840	3824950	4197030
P63000	RAC1	2711710	2366930	2563320	7446280	7068930	7346600
P63010	AP2B1	1242100	807267	940588	1532120	1516360	1471650
P63027;Q15836	VAMP2;VAMP3	0	0	0	173196	195823	150297
P63092;Q5JWF2	GNAS	100574	121555	129008	1337090	1114630	1422040
P63104	YWHAZ	4930400	4765780	4395310	38095000	35157100	36661500
P63151	PPP2R2A	580163	400385	571435	587523	500291	558738
P63165	SUMO1	0	0	0	1125430	1473070	1275870
P63167	DYNLL1	261827	216049	176389	278787	236024	265700
P63173	RPL38	214114	158821	142936	246026	255840	256426
P63208	SKP1	909153	998718	649990	2430210	1991500	1791440
P63220	RPS21	0	0	0	888039	796156	640907
P63241	EIF5A	2064690	1995200	1852760	5689050	7091940	4946210
P63244	RACK1	3733910	2962720	2804810	4599060	5702860	4792270
P63279	UBE2I	741481	804671	646540	2158560	2272170	2032450
P67809	YBX1	8364360	5173290	10899000	38898700	34766900	40009500
P67870	CSNK2B	979685	800228	804246	1606750	1502780	1848160
P67936	TPM4	1271270	1259510	904307	4361360	4519470	4007260
P68104;Q5VTE0	EEF1A1;EEF1A1P5	32234400	30336400	31304100	47350600	55406100	45436400
P68366	TUBA4A	38075000	36764900	33518700	43987200	49027700	48018700
P68371	TUBB4B	32858800	29069300	32669500	41729300	42284700	40561200
P68400	CSNK2A1	1460450	1119460	1477350	2078240	2081560	2475830
P68431;P84243;Q71DI3	H3-3B;H3C12;H3C13	49335200	27186700	51412300	142981000	130183000	141412000
P69905	HBA2	30788300	30032100	37804800	31481400	26530300	27532200
P78330	PSPH	0	0	418236	341051	366409	393069
P78344	EIF4G2	0	0	123283	460630	389145	351210
P78346	RPP30	235840	212598	207488	211659	215697	205571
P78356	PIP4K2B	0	0	176485	164079	142289	159612
P78362	SRPK2	189366	0	183452	266473	288934	367244
P78371	CCT2	5190760	4004640	4645350	6481430	6509200	5925520
P78406	RAE1	0	0	0	0	140198	0
P78417	GSTO1	2802350	2303720	3138050	8609090	7812280	8029690
P78509	RELN	1053390	1142080	1028010	274075	354093	396531
P78527	PRKDC	1289690	819680	818288	1280040	1541740	1563250
P78559	MAP1A	0	0	0	667286	641618	767410
P80303	NUCB2	0	0	0	170885	124693	79578.2
P80511	S100A12	119973	92403.7	77409.6	0	46951.3	0
P81605	DCD	456819	176118	0	304261	353788	345344
P82979	SARNP	0	0	0	0	607170	559312
P83731	RPL24	785999	713128	738210	1141570	1123710	1139950
P83881;Q969Q0	RPL36A;RPL36AL	71981.1	41849.5	87749.1	732173	617180	0
P84085	ARF5	4212420	3305510	2599240	6054760	6887660	8173120
P84090	ERH	131712	66330	127495	481585	471547	366920
P84095	RHOG	572233	698062	875811	1290950	1261290	1374450
P84098	RPL19	1010630	1540910	555378	3194310	2654000	2768490
P84103	SRSF3	1154480	560155	991089	1907570	2242210	1820630
P98095	FBLN2	877541	327704	894089	2110650	2270600	2082020
P98160	HSPG2	1018480	1557800	1349910	500186	360210	500388
P99999	CYCS	165379	103870	109962	645167	929682	698091
Q00013	MPP1	0	277268	0	526769	499459	566958
Q00169	PITPNA	0	124435	0	515245	395853	396085
Q00266	MAT1A	855161	1255740	791776	391844	454154	431244
Q00534	CDK6	167614	511983	89035.9	274388	545018	358637
Q00610	CLTC	4229710	3405860	3433990	13738800	14044200	16549800
Q00688	FKBP3	0	0	0	704001	871726	883377
Q00796	SORD	1670480	1786690	2062960	2167200	2275940	2104440
Q00839	HNRNPU	5398600	3621100	5893440	6882690	9500290	7454710
Q01081	U2AF1	256295	151066	216399	322977	397139	252280
Q01082	SPTBN1	5688060	4886730	4221240	9063070	10582200	9859470
Q01105	SET	2506470	2123240	3357200	6690370	4781250	6839700
Q01130	SRSF2	949879	1206660	1378380	7227360	6336510	5609970
Q01415	GALK2	317810	0	165563	227306	192222	200765
Q01433	AMPD2	1404330	1172690	1330490	1139730	994044	1097690
Q01469	FABP5	154610	183162	144390	1611860	1805920	1461850
Q01518	CAP1	6075210	6592650	7246020	14519100	13114000	15214500
Q01581	HMGCS1	1431450	1498000	1807170	1824570	1583940	1636460
Q01650	SLC7A5	0	174774	0	2478320	2295680	2568940
Q01813	PFKP	1543610	1300240	1407420	1639080	2026250	1949050
Q01844	EWSR1	454308	400287	515610	701106	881877	869354
Q01995	TAGLN	291446	212746	186413	28914.9	0	42430.7
Q02241	KIF23	0	0	6904840	1304280	911088	1098630
Q02413	DSG1	739755	397120	445557	3542390	1167250	475167
Q02543	RPL18A	691744	432550	623899	1279330	1299410	1174630
Q02750	MAP2K1	199606	409987	337412	103988	141490	95378.3
Q02790	FKBP4	1822190	1755290	1801920	4335730	4068060	4297430
Q02878	RPL6	314591	192777	415001	1235190	1036550	1039620
Q02880	TOP2B	337352	270989	300177	436389	363490	417105
Q03167	TGFBR3	394889	620440	444001	241581	157896	195737
Q03181	PPARD	315463	309595	317342	99265.3	160496	161238
Q03252	LMNB2	0	0	0	1483550	1617560	1201070
Q03692	COL10A1	12280400	20046100	15749300	2704630	2105540	2773480
Q04446	GBE1	258467	278452	107034	263434	245079	259203
Q04637	EIF4G1	191818	238651	93202.4	294636	377836	392318
Q04695	KRT17	528747	158182	0	457704	2065360	229321
Q04726	TLE3	189949	140423	329613	260245	288572	269445
Q04756	HGFAC	5665740	6401860	4961220	1547550	1576710	1723890
Q04760	GLO1	1196010	845171	1224160	2435540	2607330	2546430
Q04837	SSBP1	283799	325880	165696	937383	903583	511530
Q04917	YWHAH	372394	237420	503138	2188880	2435600	2444200
Q05682	CALD1	342259	455522	0	0	0	0
Q06033	ITIH3	91467000	143605000	135212000	17752700	13209300	14443500
Q06124	PTPN11	253857	269946	217684	299638	345551	414445
Q06203	PPAT	846612	479242	542878	1132040	963545	1072570
Q06210	GFPT1	1835760	1501650	1238450	1464920	1536290	1526730
Q06265	EXOSC9	345614	305487	485686	271237	330336	293907
Q06278	AOX1	1007120	1192160	1017220	0	0	1144140
Q06323	PSME1	1178200	882129	623706	4900620	3951360	4489850
Q06828	FMOD	1141320	1684070	1616860	947859	781109	704925
Q06830	PRDX1	19734800	17792900	21929600	38305100	41977400	39245200
Q07020	RPL18	1355940	897567	820507	2123890	1962540	2346980
Q07021	C1QBP	771461	951404	868649	506400	501416	353801
Q07666	KHDRBS1	3313240	2269530	3380580	4786480	5435820	4481320
Q07866	KLC1	0	0	0	63022.3	55353.8	78181.9
Q07954	LRP1	7978770	9260610	8552110	4646790	4646580	4856730
Q07955	SRSF1	1082100	910392	1403330	2837550	2575540	2935530
Q07960	ARHGAP1	1510650	806766	955996	1092230	992187	1057190
Q08188	TGM3	0	0	0	802469	332427	153373
Q08211	DHX9	6006000	4296440	3995030	7188310	7398020	7027690
Q08257	CRYZ	627851	697587	762169	1307790	1234500	1141750
Q08380	LGALS3BP	3279430	3282430	3275730	5511890	4642610	5798170
Q08431	MFGE8	1011600	653136	964699	12449900	11667800	14085600
Q08554	DSC1	616838	139845	0	1237970	366550	72488.9
Q08722	CD47	463168	440749	401865	5271350	4428160	5599940
Q08752	PPID	4482380	10650200	9367250	984153	893152	753552
Q08945	SSRP1	5561900	4510240	6021550	9401500	8205560	8080710
Q09028	RBBP4	7031100	5971010	6542060	8002810	8937260	7990240
Q09161	NCBP1	405182	239196	282585	359615	426407	376439
Q10471	GALNT2	1639640	994008	1153960	902739	814646	917085
Q10567	AP1B1	488046	416989	655369	328451	311679	211401
Q10570	CPSF1	283823	0	0	224779	186891	230781
Q10589	BST2	0	0	0	537913	261287	263664
Q12756	KIF1A	2194040	2049420	1454990	1075140	1417340	1516010
Q12765	SCRN1	658632	612428	575835	1174420	1036700	1177570
Q12805	EFEMP1	6413790	7921420	7010410	2435380	3327370	3065050
Q12824	SMARCB1	552571	422770	559964	969165	916217	853137
Q12841	FSTL1	256223	350499	223637	140485	95979.2	126206
Q12846	STX4	0	0	0	254019	243360	220479
Q12849	GRSF1	0	0	0	100175	123528	109937
Q12860	CNTN1	769121	1307410	1338810	176416	188030	233110
Q12874	SF3A3	835503	589886	914321	1256210	1229850	978594
Q12882	DPYD	1552400	2421290	1960200	1093510	847090	903161
Q12884	FAP	15834300	15944500	13432700	3435750	2816730	3688300
Q12904	AIMP1	348979	276876	223536	509964	535400	612338
Q12905	ILF2	3124280	2356730	3261570	2757230	3332670	2968740
Q12906	ILF3	2358880	1967290	2227400	2960320	3896900	2934170
Q12931	TRAP1	10881700	5603680	8320480	12284700	19587600	19250200
Q12933	TRAF2	2062960	2131670	3339780	149698000	125782000	129554000
Q12959	DLG1	0	0	0	297676	267780	237709
Q12981	BNIP1	1341310	2411280	3121770	2354800	2066120	2733190
Q13011	ECH1	2032440	2145310	2280680	1162450	1197650	728881
Q13045	FLII	140800	85201.4	109716	199786	213521	227788
Q13093	PLA2G7	0	1443090	1114050	1412040	1064850	1042620
Q13098	GPS1	1307670	886796	941666	960277	1059400	1143630
Q13112	CHAF1B	93942.7	0	150467	244556	201190	215249
Q13148	TARDBP	0	0	77478.5	170101	244431	189259
Q13155	AIMP2	471247	340787	389938	634196	750341	964958
Q13162	PRDX4	350910	252062	349852	91574.4	175963	111065
Q13163	MAP2K5	826738	1063030	1297650	147874	166019	224430
Q13177	PAK2	765565	737240	817963	1804920	1906570	1863610
Q13185	CBX3	137769	0	0	316662	422023	352565
Q13200	PSMD2	1063380	737411	742297	1108560	1127780	1178860
Q13242	SRSF9	149140	0	324329	282849	225148	223987
Q13243	SRSF5	0	0	0	92930.4	84008.4	51149
Q13247	SRSF6	854497	360025	662147	2734680	2329520	2310020
Q13263	TRIM28	1646180	1416540	2104690	2043290	2553300	1742280
Q13283	G3BP1	251430	207762	160971	822021	1123000	927266
Q13303	KCNAB2	494634	461370	529584	348837	345020	537931
Q13308	PTK7	409057	467362	395503	336614	346277	327838
Q13310	PABPC4	1619420	0	1579670	2239230	2247790	2166500
Q13330	MTA1	397271	296482	352405	539966	570450	560449
Q13347	EIF3I	3292930	2095120	2981500	3561000	3014730	3440450
Q13363	CTBP1	474112	644894	0	405498	509348	439529
Q13404	UBE2V1	0	0	0	738257	1200560	1195260
Q13409	DYNC1I2	159396	191057	304883	210446	205064	226215
Q13418	ILK	3545420	3271260	3908890	3378620	3335150	3440130
Q13428	TCOF1	645591	0	192982	1073760	832525	741557
Q13435	SF3B2	1145310	801426	1090620	1297290	1127290	1072120
Q13442	PDAP1	0	0	0	1104120	902901	867858
Q13464	ROCK1	659225	620974	616598	831086	928815	1063150
Q13526	PIN1	0	0	0	0	69902.8	0
Q13547	HDAC1	2937120	2643250	3255140	3761740	3451830	3419830
Q13561	DCTN2	220222	190673	360832	464713	344457	402074
Q13564	NAE1	618468	268882	290388	329701	259644	269516
Q13576	IQGAP2	0	314341	284568	326864	382525	401669
Q13595	TRA2A	7368470	7502520	9444740	5449220	5909660	4942480
Q13616	CUL1	314914	192016	217367	188566	161758	128772
Q13617	CUL2	459292	326347	217272	321979	256709	290568
Q13618	CUL3	153886	0	383643	221401	224371	241523
Q13619	CUL4A	7674320	6564540	6162640	8561880	7530410	6708720
Q13620	CUL4B	240654	149907	167554	176920	134063	163417
Q13630	GFUS	187589	0	135438	256693	404535	243043
Q13642	FHL1	3035280	4057920	3602630	1840780	2054040	1956340
Q13685	AAMP	0	0	0	0	176176	131766
Q13740	ALCAM	758831	1217540	1152240	625950	337041	505590
Q13769	THOC5	92083.9	48088.8	151466	283906	249956	286570
Q13813	SPTAN1	1090960	1133380	1003010	2367350	2757480	2516910
Q13822	ENPP2	5425560	9234730	10035500	4966490	6421830	2975350
Q13835	PKP1	63475.1	0	0	117514	136277	0
Q13838	DDX39B	1568920	1551280	1258660	1529440	1851590	1400880
Q13867	BLMH	8872280	7977460	8104670	5208910	3830640	4312130
Q13868	EXOSC2	352279	299571	429067	379367	369076	354738
Q13885	TUBB2A	538503	684120	545748	456770	468631	466885
Q13907	IDI1	0	0	0	0	72122.1	62437.1
Q14008	CKAP5	562471	429265	605093	1021440	1028190	933536
Q14011	CIRBP	0	0	0	168135	161396	102936
Q14019	COTL1	424344	603791	668998	3376360	2765590	2686100
Q14061	COX17	0	0	0	395142	407920	343171
Q14103	HNRNPD	2046350	1681350	2075720	4222670	4952860	3933620
Q14117	DPYS	4882660	5516990	4781960	932488	689098	854150
Q14141	SEPTIN6	3932720	3658730	4116940	5563130	5038730	4713380
Q14152	EIF3A	3764480	2660100	3145260	3515530	3446190	3583650
Q14155	ARHGEF7	0	0	0	806400	672367	804401
Q14166	TTLL12	0	0	0	169027	356103	220777
Q14203	DCTN1	363267	172101	228901	400956	515221	539209
Q14204	DYNC1H1	23187000	21937900	19432200	25583800	26097300	26508000
Q14232	EIF2B1	354705	238196	223095	557756	557402	533345
Q14240	EIF4A2	1154390	848276	794517	1082930	1248640	1278830
Q14242	SELPLG	0	0	0	1085300	722890	959197
Q14254	FLOT2	0	0	0	406071	368958	429348
Q14344	GNA13	0	0	0	224045	202091	250568
Q14376	GALE	260060	322523	497239	213287	269355	312505
Q14444	CAPRIN1	296047	0	162048	1133930	1077220	1152350
Q14498	RBM39	0	0	0	244647	284185	265721
Q14517	FAT1	1128810	990825	855001	787442	739315	853478
Q14520	HABP2	1244100	1003370	864094	1367550	860395	948499
Q14558	PRPSAP1	0	0	0	170490	120733	146724
Q14566	MCM6	730164	715152	826743	439213	834359	681120
Q14624	ITIH4	72202200	91575600	88809800	16512200	15027300	18205400
Q14677	CLINT1	68246.2	149241	0	342212	481507	491538
Q14683	SMC1A	1010590	869360	841238	1045540	859400	1026900
Q14697	GANAB	2324760	1725710	1925860	2759840	3103050	2518680
Q14699	RFTN1	0	0	0	53954.7	49570.5	56672.6
Q14703	MBTPS1	1008080	974266	901642	415742	309718	572187
Q14738	PPP2R5D	0	87543.6	0	788353	815506	706679
Q14761	PTPRCAP	0	0	0	891051	738419	843047
Q14764	MVP	0	0	0	487214	327006	346612
Q14839	CHD4	60008.4	81312.8	95482.3	180116	228805	185377
Q14847	LASP1	876804	1174480	765377	1102730	1297520	1119400
Q14914	PTGR1	1804570	2957340	3032120	1067540	956606	1103790
Q14966	ZNF638	1494880	1590620	1038200	23911400	18289200	16307700
Q14974	KPNB1	5169870	4062130	4372290	6400530	6238430	6201560
Q14978	NOLC1	0	0	100536	516769	439398	381655
Q14980	NUMA1	112536	44686.9	0	300702	359290	290255
Q14C86	GAPVD1	81081.1	0	0	94625	123362	176549
Q14CM0	FRMPD4	5847500	5999270	4958620	2351920	2581780	3320510
Q14CX7	NAA25	47179.6	0	0	91865.4	92143.9	101737
Q15008	PSMD6	751696	669580	751964	737939	832965	826189
Q15018	ABRAXAS2	929095	711587	996282	748073	691518	818827
Q15019	SEPTIN2	19671800	25020300	30597000	30388600	30451600	30055000
Q15021	NCAPD2	156972	258411	174213	149344	200934	132946
Q15029	EFTUD2	2934050	2406910	2603010	3694930	3218420	3649490
Q15046	KARS1	1850730	1447990	1729790	1909600	2104010	1957050
Q15056	EIF4H	0	46878.6	0	374088	588429	287721
Q15063	POSTN	18403800	25782500	28370600	5533470	3798460	4743270
Q15084	PDIA6	0	0	2404930	5762680	5220800	4362950
Q15102	PAFAH1B3	616409	204238	250457	912273	1207150	1061420
Q15113	PCOLCE	0	0	108982	223771	212693	315649
Q15181	PPA1	6663650	7506440	7971140	22837100	27052500	23873500
Q15185	PTGES3	517762	454472	594063	1087340	1506830	1015450
Q15233	NONO	1808860	1496800	1730560	6037210	6134830	10314200
Q15257	PTPA	654909	679845	894924	1510300	1233150	1390580
Q15262	PTPRK	0	0	0	173452	157144	176449
Q15286	RAB35	0	396048	0	627533	633394	760259
Q15287	RNPS1	485361	0	387697	1001190	761817	693161
Q15365	PCBP1	1919540	1696570	1925850	2485810	3608100	2918080
Q15366	PCBP2	1381160	1062180	1766970	1979910	2737060	2047350
Q15369	ELOC	380034	421505	346738	550497	633962	535684
Q15370	ELOB	0	0	2368300	1044750	1391120	1407170
Q15393	SF3B3	6067200	4544510	4358410	6290090	6101750	8160080
Q15404	RSU1	1477300	1858470	1350840	2581770	2249180	2640690
Q15424	SAFB	126309	139795	239765	353009	270430	249569
Q15427	SF3B4	0	0	0	447237	848411	988098
Q15428	SF3A2	328677	0	402530	610295	1307620	1065850
Q15435	PPP1R7	256066	450496	344012	1491150	1236760	1304830
Q15436	SEC23A	230423	280367	215175	213678	227126	99799.3
Q15437	SEC23B	704578	390452	537178	405350	426980	501557
Q15459	SF3A1	1205370	1094250	1178290	1046130	1740810	1235650
Q15493	RGN	2932600	3854830	3166530	2418360	2502530	2500480
Q15517	CDSN	1004270	0	0	3445810	0	0
Q15555	MAPRE2	1711130	1911850	2162500	1753260	1041950	1297900
Q15582	TGFBI	6248170	7029130	6590280	1618930	1335020	1253340
Q15631	TSN	862904	733372	872626	966875	873825	1054380
Q15637	SF1	0	0	0	90905.2	119659	87258.6
Q15691	MAPRE1	0	0	0	259587	468959	363839
Q15717	ELAVL1	846149	668468	781400	837647	1688230	1250350
Q15758	SLC1A5	0	0	0	775249	549198	480612
Q15819	UBE2V2	0	0	0	1292280	1640020	1821980
Q15833	STXBP2	0	0	0	632868	602029	598672
Q15843	NEDD8	0	0	0	135089	140750	89311.6
Q15907	RAB11B	1682050	1256880	1360640	7810770	6673110	7152680
Q15942	ZYX	299752	387864	359367	226681	175760	171804
Q16181	SEPTIN7	1359010	1407410	1547930	2646450	2639450	2678440
Q16186	ADRM1	191380	113220	48854.5	196236	303003	235158
Q16222	UAP1	1232480	1397040	1025380	1255890	1304370	1457470
Q16363	LAMA4	0	0	0	542912	474811	611805
Q16394	EXT1	782265	658725	680213	267471	315379	302545
Q16401	PSMD5	1163680	855097	1009640	1299420	1171580	1197100
Q16512	PKN1	1232610	1278660	1123750	52275500	37730200	38239900
Q16531	DDB1	2075170	1743330	1578910	1956390	2011070	2059860
Q16539	MAPK14	366857	357430	178660	314310	411652	409983
Q16543	CDC37	2233970	1779470	2077430	4036000	3638710	4044140
Q16555	DPYSL2	5153160	4884560	5222230	4988030	4633630	5059230
Q16576	RBBP7	1017200	622250	731617	707031	635617	540993
Q16610	ECM1	886494	1055390	828993	794722	1089780	795324
Q16629	SRSF7	912651	456267	902769	1587720	1977130	2134970
Q16630	CPSF6	1045520	810230	1097110	761212	563323	570732
Q16643	DBN1	135130	166463	221975	1221090	1038770	1126020
Q16644	MAPKAPK3	0	0	0	172086	0	152273
Q16658	FSCN1	407140	308953	303416	375182	353967	371789
Q16666	IFI16	324828	238414	260333	603320	675796	415460
Q16706	MAN2A1	233004	297208	274399	0	0	0
Q16775	HAGH	197857	188685	144488	452081	451047	403976
Q16787	LAMA3	174732	203113	217840	0	0	0
Q16836	HADH	1363320	1473790	2118160	2266820	2035050	1249180
Q16851	UGP2	4591870	4694300	5857490	1984080	1745280	1963270
Q16853	AOC3	8434560	8411220	7210940	1930380	3059240	3775750
Q16881	TXNRD1	1671890	1856710	1592840	3502150	3505030	3723210
Q29RF7	PDS5A	0	0	0	105118	124325	102109
Q2NL82	TSR1	0	0	98958.6	131656	158302	132743
Q2TAY7	SMU1	535140	421228	600671	372048	334144	371964
Q32MZ4	LRRFIP1	0	0	0	376930	381617	404371
Q3L8U1	CHD9	0	0	0	0	30820	25765
Q3LXA3	TKFC	0	0	48024.6	91099.7	88033.3	71262
Q3SY69	ALDH1L2	576559	421316	350364	458969	412529	392092
Q4G0F5	VPS26B	222994	386651	328583	365628	259691	288459
Q4G0X9	CCDC40	192187	536254	1060550	399356	503586	436529
Q4KMP7	TBC1D10B	0	0	0	243397	176587	237483
Q52LJ0	FAM98B	1068180	1257110	1045460	1060250	1107850	982735
Q53EV4	LRRC23	635003	916075	1246430	170444	184511	193925
Q53EZ4	CEP55	0	0	0	291661	240519	243990
Q53GS9	USP39	2567420	2800180	2989300	2299340	1642240	2999780
Q53H96	PYCR3	1414700	0	896653	1483400	1416510	1689170
Q58FF6	HSP90AB4P	948988	0	0	1445880	1590050	0
Q5D862	FLG2	1657420	1152970	734330	3437590	1947700	1142900
Q5H9R7	PPP6R3	347037	230685	310130	434394	460575	0
Q5JXI8	FHL1	1418390	1297990	1383310	621920	626154	578353
Q5RKV6	EXOSC6	438035	410613	254804	227628	244288	219151
Q5SSJ5	HP1BP3	0	200156	519701	599967	487185	421954
Q5T0I0	GSN	2469070	1599820	1435780	297941	290708	135455
Q5T447	HECTD3	412187	331631	402488	508218	542492	532069
Q5T4S7	UBR4	871744	614761	685196	1025640	1274770	1295000
Q5T749	KPRP	1520070	1199140	452697	7624770	2433400	770311
Q5T750	XP32	1509570	1669020	744778	9275910	1025990	237754
Q5TBB1	RNASEH2B	83631.6	55735.8	97880.9	150464	185891	155590
Q5TDH0	DDI2	0	0	0	64830	91584.8	56048.3
Q5TEC6	H3-7	869448	778650	771407	2615330	3056170	3229840
Q5TFE4	NT5DC1	83640.9	0	0	255998	186964	296185
Q5VW32	BROX	184182	0	0	734478	699167	722712
Q5W0Y9	NFIB	0	0	0	548277	380967	375472
Q6DD88	ATL3	162506	231262	191345	295922	267566	243903
Q6DN12	MCTP2	21029500	36352900	28833300	13694000	8876150	9527860
Q6I9Y2	THOC7	450513	195270	148834	1217160	1227700	1403400
Q6IA69	NADSYN1	239491	251427	162505	222356	218580	279138
Q6IBS0	TWF2	607082	0	0	1077970	1305470	1243130
Q6JBY9	RCSD1	0	0	0	284278	244643	307554
Q6KB66	KRT80	182407	0	0	284399	145915	94624
Q6L8Q7	PDE12	172852	0	0	197904	275962	0
Q6P1N0	CC2D1A	0	0	0	96611.6	99936.1	80455.2
Q6P1N9	TATDN1	0	0	0	71331.9	92689.7	88276.8
Q6P2I3;Q96GK7	FAHD2A;FAHD2B	637680	724003	724389	850325	1031000	777461
Q6P2Q9	PRPF8	1703700	1413210	1543400	2273550	1968170	2382100
Q6P9B6	MEAK7	0	0	0	31533.7	31917.6	50206.2
Q6PKG0	LARP1	273729	363503	508978	439896	421785	377881
Q6UWP8	SBSN	0	0	0	113279	0	0
Q6UX71	PLXDC2	137609	179115	79980.2	66680.4	0	0
Q6UXN9	WDR82	710089	600778	523111	808699	731411	765344
Q6V0I7	FAT4	1024400	1102650	830167	670613	640690	739224
Q6W4X9	MUC6	310323	203898	32929.5	159164	177112	223189
Q6YHK3	CD109	2066330	4108320	2184300	599042	482069	513287
Q6YP21	KYAT3	427079	0	0	884824	797119	797999
Q6ZNJ1	NBEAL2	1071370	936240	704002	899939	876648	819260
Q6ZWK6	TMPRSS11F	0	0	0	192647	159390	174151
Q76LX8	ADAMTS13	4081370	4187820	4463760	1648520	1710840	1927770
Q7KZF4	SND1	1724160	1128540	1510470	2052670	2524780	2343240
Q7L014	DDX46	100106	152435	222849	140299	256890	122631
Q7L1Q6	BZW1	812608	1043540	1051320	1109160	1249820	1102690
Q7L2H7	EIF3M	1288670	1296050	1360870	1124810	1020660	1028150
Q7L576	CYFIP1	1448330	1136100	1172900	1233600	1324850	1283160
Q7L5N1	COPS6	1012090	599747	872421	714240	925787	1011250
Q7L5Y9	MAEA	219151	151054	152186	201818	203337	230133
Q7L9L4;Q9H8S9	MOB1A;MOB1B	390612	124201	329935	1047370	1154150	1086180
Q7LBR1	CHMP1B	0	0	0	147634	179119	149705
Q7LDG7	RASGRP2	157035	107401	123085	176794	170499	222447
Q7RTS7	KRT74	809666	585534	1269230	769858	704611	480661
Q7RTV0	PHF5A	424119	303565	366148	472095	548194	548835
Q7RTV2	GSTA5	3396230	3682690	3477440	2192960	1672980	2454890
Q7Z304	MAMDC2	387961	530603	356695	0	147989	155929
Q7Z4V5	HDGFL2	0	0	50341.7	411967	315622	299150
Q7Z5R6	APBB1IP	165502	0	120212	265881	334438	374045
Q7Z6Z7	HUWE1	1304840	928067	1024270	933675	1026390	963383
Q86SE5	RALYL	50007.1	0	0	96982.1	102788	79589.2
Q86TI2	DPP9	274209	269880	274292	303130	300445	362199
Q86UX7	FERMT3	5631570	5176380	5186660	6212890	6280370	6025650
Q86V81	ALYREF	0	927662	1900570	1411510	1542580	652861
Q86VE9	SERINC5	0	0	0	458295	369743	365604
Q86VP6	CAND1	3630130	2718480	3091280	3963220	3615030	3480270
Q86W42	THOC6	0	0	0	166199	210942	225905
Q86WI1	PKHD1L1	1052910	1681060	1761620	651833	508721	636857
Q86X55	CARM1	302067	235187	323744	494684	380455	431513
Q86X76	NIT1	286813	0	288983	0	293829	245993
Q86XP3	DDX42	0	0	0	105651	186223	140531
Q86Y82	STX12	0	0	0	0	63754.1	59859.1
Q86YZ3	HRNR	792343	473111	13664.3	376171	985052	504409
Q8IUE6	H2AC21	1688660	842402	1492560	3112480	3961550	6189280
Q8IUR5	TMTC1	0	16333700	17162900	5566560	9494080	9621880
Q8IUX7	AEBP1	894373	538107	878856	545844	441746	601558
Q8IWX8	CHERP	195641	124807	98504.8	155848	173018	176783
Q8IX12	CCAR1	245826	0	121628	426365	363936	379758
Q8IXQ6	PARP9	0	0	274935	6237350	5671180	6899320
Q8IYB3	SRRM1	0	0	69644.5	160229	125950	85006.7
Q8IYT3	CCDC170	0	279007	455045	13704500	11391500	10175900
Q8IZ83	ALDH16A1	1092210	780940	691121	1690240	1323460	1470940
Q8IZP0	ABI1	0	0	0	0	168003	144864
Q8N157	AHI1	0	670074	0	0	0	0
Q8N163	CCAR2	374233	429560	487591	332402	437569	322440
Q8N1G4	LRRC47	220182	0	0	244335	314581	270779
Q8N1N4	KRT78	318274	312565	0	818073	401982	261843
Q8N257	H2BC26	339302	174786	270470	499961	745128	1303280
Q8N2C7	UNC80	225036	2218030	2531120	2640020	4220680	5354160
Q8N2S1	LTBP4	490121	392740	290370	115737	84365.6	0
Q8N335	GPD1L	293780	299574	471671	148881	140069	131647
Q8N3U4	STAG2	589979	380450	250029	233184	211026	200769
Q8N684	CPSF7	971194	0	690098	672019	608117	534067
Q8N8N7	PTGR2	179612	155172	216804	136119	136175	151051
Q8NB91	FANCB	0	0	0	0	226220	210537
Q8NBJ7	SUMF2	0	0	0	171902	270868	86144.8
Q8NBM4	UBAC2	2362230	1823660	1666490	411107	461748	933835
Q8NBS9	TXNDC5	626968	771099	635449	1343900	1337100	812497
Q8NC51	SERBP1	197272	182438	289898	1351830	1437900	1294630
Q8NCW5	NAXE	593634	0	0	952122	1266730	1445090
Q8ND76	CCNY	0	0	60449.3	664592	489086	679408
Q8NFH3	NUP43	222235	141443	81294	166461	163793	173418
Q8NFY4	SEMA6D	0	122187	0	0	0	0
Q8NG11	TSPAN14	0	0	0	1107440	987870	1093290
Q8NHG7	SVIP	0	0	0	314769	368808	382681
Q8NHP8	PLBD2	0	0	25950.9	86674.8	107267	85351.8
Q8NI27	THOC2	342023	417447	350863	873337	782981	858613
Q8TAD7	OCC1	0	0	0	246662	226769	301279
Q8TAQ2	SMARCC2	0	0	0	336872	294165	305082
Q8TAT6	NPLOC4	464135	289224	295679	656170	591000	607655
Q8TBC4	UBA3	158979	34378.1	39057.1	153862	169581	94727.2
Q8TD08	MAPK15	0	2650730	426397	748629	1191970	929375
Q8TD19	NEK9	335586	395070	336168	357274	309560	292943
Q8TED0	UTP15	345315	301434	468713	395497	331497	379959
Q8TEW0	PARD3	83791600	96679200	126115000	13083300	13058100	15568500
Q8TEX9	IPO4	0	0	0	199722	242538	225339
Q8WU90	ZC3H15	109707	0	0	0	85714.6	58975.4
Q8WUM4	PDCD6IP	2062500	1917120	2070470	6992700	5830430	6526440
Q8WVM8	SCFD1	232581	0	617640	0	245513	338792
Q8WVQ1	CANT1	9747960	13256600	18348600	2238930	2222650	2528490
Q8WWI5	SLC44A1	649358	0	0	750481	708817	1019540
Q8WWM7	ATXN2L	0	0	137137	485178	442574	347725
Q8WWY3	PRPF31	173115	0	0	153099	201663	144519
Q8WWZ8	OIT3	945347	793344	1154700	673901	508519	727093
Q8WXE9	STON2	1248930	1286440	1417170	42323300	84210800	67402400
Q8WYA6	CTNNBL1	278314	170468	191371	241180	373061	306045
Q8WZ42	TTN	0	0	0	1235020	1233950	1321930
Q92466	DDB2	320509	294367	394099	675403	524517	648591
Q92499	DDX1	4707750	4055430	3301280	5525990	4781090	4693750
Q92520	FAM3C	227344	245430	260159	286623	256847	212068
Q92522	H1-10	0	92619.6	136460	127724	89235.2	81073.9
Q92530	PSMF1	0	0	0	200731	257889	236121
Q92556	ELMO1	758144	0	0	599524	633877	603144
Q92597	NDRG1	320650	0	0	799931	606806	727761
Q92598	HSPH1	324025	216442	341782	801369	882469	794831
Q92608	DOCK2	476498	371701	347422	524234	460741	428645
Q92614	MYO18A	0	0	110950	240992	235200	316414
Q92616	GCN1	2124240	2012770	3023000	348039	276440	413945
Q92619	ARHGAP45	123999	91337.8	161388	0	211372	52260.2
Q92626	PXDN	2903320	1448190	2458660	1223410	1090970	1379080
Q92688	ANP32B	1141450	826074	787384	3277320	2734090	3335990
Q92734	TFG	0	0	0	727506	656360	762783
Q92747	ARPC1A	1143270	1221170	1374490	1763690	1767010	1806080
Q92769	HDAC2	958192	729284	671480	969513	889592	846227
Q92783	STAM	0	0	0	278342	203825	247139
Q92797	SYMPK	0	0	183607	299029	198496	141347
Q92804	TAF15	610230	258443	526840	529437	706625	406825
Q92820	GGH	363130	383728	283539	253568	202194	219683
Q92841	DDX17	5437480	3876800	4134940	5231300	6422620	5779350
Q92859	NEO1	165260	420293	469647	0	0	1877630
Q92882	OSTF1	0	676671	1675810	2474320	2170090	2404720
Q92888	ARHGEF1	0	0	0	107935	105992	168793
Q92900	UPF1	0	144167	251943	150323	204334	269879
Q92905	COPS5	1468770	1676780	1656780	1029530	1126260	1086110
Q92922	SMARCC1	1093150	1031900	1044620	1354490	1416690	1391300
Q92925	SMARCD2	0	300302	0	507541	423723	337496
Q92930	RAB8B	459008	316937	360557	2162460	1911990	2314590
Q92945	KHSRP	1527600	1289820	1769820	1281750	1761710	1502420
Q92973	TNPO1	956860	806869	747855	687183	799287	685139
Q93008	USP9X	223569	217029	257081	201623	181043	199918
Q93009	USP7	703502	478565	613396	523636	525735	463248
Q93045	STMN2	104407	0	178115	2730070	3125730	2796680
Q93052	LPP	543141	579821	380997	654766	478758	501681
Q93063	EXT2	1242650	1199880	2052980	526856	735544	889897
Q93088	BHMT	4010720	5443170	5750370	1691250	1816090	1829110
Q93096	PTP4A1	0	0	0	243867	263952	299587
Q93099	HGD	2572410	2170840	2271040	1079480	1210860	1153290
Q969G3	SMARCE1	339557	314448	346254	706728	564375	556325
Q969M7	UBE2F	0	0	0	103998	102400	0
Q969P0	IGSF8	1581610	1048710	1554940	12063800	10138000	10944400
Q969S9	GFM2	762270	0	690423	6886110	8086370	10036600
Q969U7	PSMG2	461329	370736	386339	596968	684138	739998
Q96AC1	FERMT2	150564	0	145161	435316	436535	484419
Q96AE4	FUBP1	333280	341437	336680	504478	833704	664361
Q96AG4	LRRC59	0	0	0	117039	189458	80843.2
Q96B26	EXOSC8	57817.9	0	58597.1	117799	63595.8	53944.9
Q96B97	SH3KBP1	0	0	0	217610	194192	202771
Q96BW5	PTER	301620	186444	205626	351220	342418	409254
Q96C01	FAM136A	0	0	0	133476	179525	158902
Q96C19	EFHD2	0	0	0	434715	413013	434671
Q96C86	DCPS	143920	122540	192893	276093	311125	299506
Q96CN7	ISOC1	2230310	2424960	2526790	1260800	1176850	1350090
Q96CW1	AP2M1	2147960	1829430	2211090	2598970	2771890	2854920
Q96CX2	KCTD12	858271	1286230	1204720	746311	567625	569396
Q96D15	RCN3	212985	201895	189984	49126.4	48179.3	55906.5
Q96D71	REPS1	0	0	0	55833.2	52985.9	71709.7
Q96DI7	SNRNP40	588456	232109	442585	826419	876484	960888
Q96DT5	DNAH11	4725760	7119320	3678180	2692600	2204660	2720630
Q96DT7	ZBTB10	0	0	0	1850590	1580500	2218060
Q96EK6	GNPNAT1	523023	544282	0	801989	704130	733692
Q96F07	CYFIP2	954649	838143	823418	1082770	1157360	1233190
Q96FN4	CPNE2	178065	104586	228105	5880010	7880060	8806040
Q96FV2	SCRN2	0	0	0	123435	171915	151638
Q96FV9	THOC1	493477	367302	396097	606196	494011	556108
Q96FW1	OTUB1	432721	385776	299632	321052	245584	228577
Q96G03	PGM2	669038	920417	646626	853349	1048780	885789
Q96GD0	PDXP	0	0	0	303385	268505	399874
Q96GM5	SMARCD1	494158	289919	460249	597429	419347	401134
Q96H20	SNF8	0	0	0	286619	261850	176647
Q96HE7	ERO1A	0	281512	0	460447	428390	270318
Q96HP0	DOCK6	322765	332194	555380	296776	100629	127664
Q96HS1	PGAM5	417174	0	611640	592346	681295	693420
Q96IU4	ABHD14B	0	0	0	355932	325027	324208
Q96IY4	CPB2	7479340	8834300	7835390	2898350	2359860	2342650
Q96J01	THOC3	271350	258721	358209	330788	339761	283541
Q96JA4	MS4A14	694670	659761	711069	93111500	93336100	89895900
Q96JB1	DNAH8	81943200	120819000	115871000	36625500	32496600	44624300
Q96KP4	CNDP2	2231850	1853850	1983070	4190700	3692820	3887080
Q96M27	PRRC1	0	172556	0	263886	256189	249878
Q96N76	UROC1	1202960	1082540	531852	571462	503360	519846
Q96P44	COL21A1	52606.1	150279	172197	0	0	0
Q96P63	SERPINB12	403750	0	0	987798	589784	0
Q96P70	IPO9	457409	577374	415171	341567	448759	455079
Q96PD5	PGLYRP2	522053	1019900	946900	94245.1	385278	452810
Q96Q11	TRNT1	145660	176425	182329	328949	288674	264637
Q96QD8	SLC38A2	0	0	0	127014	122315	129007
Q96QK1	VPS35	1731920	1277110	1180780	2213070	2429740	2618710
Q96QV1	HHIP	0	0	0	208152	84743.8	87529.8
Q96RS6	NUDCD1	128780	81387.9	0	0	208785	150932
Q96RU3	FNBP1	231119	852281	442038	1534010	1238310	1261520
Q96S59	RANBP9	573725	768143	543270	623386	712849	762925
Q96SB4	SRPK1	210957	0	0	794228	464030	592352
Q96TA1	NIBAN2	0	0	0	0	70408	133257
Q99417	MYCBP	399636	438399	0	616690	529818	0
Q99426	TBCB	319460	179330	618014	1155190	1263300	1248060
Q99435	NELL2	0	110848	318969	956697	1047110	937750
Q99436	PSMB7	12069800	12253300	16676200	9061980	7595360	8704560
Q99439	CNN2	643047	624746	789270	635866	662188	653554
Q99459	CDC5L	0	0	161688	235420	266700	232041
Q99460	PSMD1	1634940	1182830	1629440	2094130	2132680	2260470
Q99471	PFDN5	790020	843501	1062920	2706750	2389770	2212510
Q99497	PARK7	865521	489278	617758	2669590	2868810	2722410
Q99523	SORT1	0	0	0	137314	143552	188215
Q99536	VAT1	10027900	7408400	7228470	22091300	20855600	19225000
Q99543	DNAJC2	0	0	0	120142	114250	122324
Q99598	TSNAX	568622	649634	365491	453686	472503	537750
Q99613	EIF3C	4146030	2796740	3311530	3734020	3640040	3912710
Q99614	TTC1	0	0	0	564507	521779	509089
Q99615	DNAJC7	107085	126635	82713.9	224769	267374	485830
Q99618	CDCA3	0	0	0	208827	212053	259583
Q99627	COPS8	1793690	1358520	1833340	1212040	963355	1193810
Q99715	COL12A1	799256	1069580	977552	454922	397923	441150
Q99729	HNRNPAB	285167	212742	352302	566323	713784	610115
Q99733	NAP1L4	5406350	4179020	4023630	6139190	4960640	5215710
Q99798	ACO2	2316350	2978700	2513810	708540	620623	429221
Q99808	SLC29A1	0	0	0	142061	124660	154076
Q99816	TSG101	0	0	0	952586	850779	879740
Q99829	CPNE1	0	0	0	0	38975.3	37752.9
Q99832	CCT7	7111250	5379190	5058060	9507810	9711000	9204350
Q99873	PRMT1	2233680	1337780	1483740	1759730	1906800	1843380
Q99983	OMD	500877	1289000	1155490	597766	562304	635426
Q9BPW8	NIPSNAP1	0	0	0	0	405414	86952.5
Q9BPX3	NCAPG	84397.4	27152.1	53209.4	52296.3	70425	55415.6
Q9BQ52	ELAC2	240830	0	250942	168351	352382	287434
Q9BQ67	GRWD1	391307	291713	194735	149338	151194	157195
Q9BQA1	WDR77	3202180	2198610	2635890	2470290	2708230	2679420
Q9BQE3	TUBA1C	19456400	15393000	21662400	18560400	19181300	19462600
Q9BQS7	HEPH	0	0	162526	717848	772411	816922
Q9BR76	CORO1B	0	0	0	0	375844	378870
Q9BRA2	TXNDC17	187275	417918	145141	2420270	2552750	2231760
Q9BRF8	CPPED1	0	0	0	0	39786.1	55327.5
Q9BRG1	VPS25	0	0	76580.6	186065	208192	118591
Q9BT78	COPS4	1714830	1800140	1751620	1672190	1600940	1711190
Q9BTT0	ANP32E	257893	0	267366	351248	621609	341451
Q9BTW9	TBCD	424424	0	566861	473953	539910	597481
Q9BUF5	TUBB6	579190	872411	741663	494588	495647	446669
Q9BUJ2	HNRNPUL1	750703	608528	521610	775622	844104	656001
Q9BUL8	PDCD10	0	0	0	1431080	1309830	1334660
Q9BUQ8	DDX23	107056	52215	126595	136836	122817	113516
Q9BUT1	BDH2	208188	275604	284831	683801	719232	651959
Q9BWD1	ACAT2	1674280	1452120	1124830	1950050	1565810	1754630
Q9BWJ5	SF3B5	1391410	842046	1266020	1761410	1337390	1707260
Q9BXJ4	C1QTNF3	20334200	18294700	16062700	6598790	7026850	8228630
Q9BXJ9	NAA15	1609180	1461420	1440500	1581420	1668260	1652120
Q9BXN1	ASPN	0	146097	129772	147289	168318	161756
Q9BXP5	SRRT	417614	172797	380847	338047	449603	396758
Q9BXR6	CFHR5	32788900	30898900	27040600	3336140	1912990	2754820
Q9BXS5	AP1M1	527071	345895	315177	441001	483209	469085
Q9BY43	CHMP4A	0	0	0	165705	137431	157602
Q9BY44	EIF2A	345020	365167	585556	714789	861475	773937
Q9BYD3	MRPL4	0	0	0	121095	184888	244410
Q9BZK7	TBL1XR1	154179	157895	250879	258256	277260	172950
Q9BZP6	CHIA	1680860	1949980	307611	444113	253438	267620
Q9BZZ5	API5	0	0	0	271005	512462	271087
Q9C0A0	CNTNAP4	9738250	6309970	6701360	8006440	6553430	9737080
Q9C0C9	UBE2O	106386	87111.1	70439.4	240385	255707	185320
Q9GZL7	WDR12	933390	733751	826787	1042860	990589	989717
Q9GZQ3	COMMD5	137184	168898	188206	126962	224625	216137
Q9GZT8	NIF3L1	734137	540276	435237	575569	796425	923654
Q9GZZ1	NAA50	0	0	310280	225974	241789	178945
Q9H082	RAB33B	0	1953290	1844410	5312150	0	9515000
Q9H0D6	XRN2	501314	791248	529569	900108	895792	867339
Q9H0H5	RACGAP1	0	0	0	102908	55386.5	0
Q9H0R4	HDHD2	4425270	7130720	3282950	511023	373824	397986
Q9H0U4	RAB1B	0	0	97252.1	249508	309529	421653
Q9H1E3	NUCKS1	219649	293895	167564	2374250	2676580	1920020
Q9H299	SH3BGRL3	270290	0	0	2508220	2093350	2394610
Q9H2A2	ALDH8A1	1076950	837922	832164	628605	757138	700929
Q9H2K8	TAOK3	1519550	832204	1565670	2106360	2524550	3213260
Q9H2M3	BHMT2	288163	503640	435693	0	0	0
Q9H2U2	PPA2	234933	447767	473562	375901	457544	303418
Q9H2X9	SLC12A5	0	0	0	630784	536537	482525
Q9H3K6	BOLA2B	553140	0	228027	947027	1380060	1183480
Q9H444	CHMP4B	0	0	0	1297560	1174800	1295490
Q9H4A4	RNPEP	1002200	790290	845355	1376310	1341100	1194380
Q9H4B7	TUBB1	12317700	13530700	13887000	12325100	12765000	10735700
Q9H4G4	GLIPR2	386473	409236	583298	690909	755851	806092
Q9H4M9	EHD1	1183910	1215140	1666490	1472100	1322660	1311520
Q9H7D7	WDR26	458372	319815	407506	705356	515517	632486
Q9H871	RMND5A	117787	88220.7	114682	98051.7	132714	113913
Q9H8M2	BRD9	6307140	9693750	15881200	5931990	7199510	7762870
Q9H910	JPT2	0	0	0	247558	363640	292223
Q9H9H4	VPS37B	0	0	225191	771609	794771	833630
Q9H9Q2	COPS7B	949585	791944	1130040	747031	947796	724640
Q9HA64	FN3KRP	366858	0	126438	356376	313143	242141
Q9HAB8	PPCS	0	0	0	260783	308242	295928
Q9HAT8	PELI2	0	0	0	300301	218467	242115
Q9HAV0	GNB4	221384	148442	126254	381512	333559	404736
Q9HB07	MYG1	1028730	741185	781576	1531440	1914060	1857100
Q9HB71	CACYBP	3936600	2643080	3936430	20901000	24600200	23104400
Q9HBI1	PARVB	24636400	25401500	24139100	26493300	23052300	21535400
Q9HBU6	ETNK1	0	0	265055	234651	395527	376436
Q9HC38	GLOD4	1320010	1046750	1144050	5039310	4429360	4691800
Q9HCE1	MOV10	363065	355837	379487	318134	295606	346489
Q9HCL0	PCDH18	758156	162849	89950.8	97522.1	96169.9	160942
Q9HD42	CHMP1A	0	0	0	320628	282605	328496
Q9HDC9	APMAP	18991200	27545500	36671600	34313100	57427700	41676300
Q9NP58	ABCB6	9438220	5059110	5331380	10028200	15238800	21865500
Q9NP72	RAB18	649858	642733	375633	1015180	1005040	1041260
Q9NP79	VTA1	435718	900250	413076	1425840	1305300	1447060
Q9NPF2	CHST11	921206	529251	467262	628253	515166	562876
Q9NPF4	OSGEP	1100920	1158830	986052	1189930	1091970	1061270
Q9NPG4	PCDH12	306990	313999	434203	231512	282142	207155
Q9NPH2	ISYNA1	2440940	2683920	2474820	439943	295867	276647
Q9NPH3	IL1RAP	3141440	6750900	5254330	2169520	1684950	1405080
Q9NPR2	SEMA4B	0	76590.4	0	0	0	0
Q9NQ48	LZTFL1	0	0	0	240055	151752	171886
Q9NQ79	CRTAC1	809235	964235	846828	0	0	266678
Q9NQ88	TIGAR	961054	551819	499558	17600500	21646200	28978600
Q9NQC3	RTN4	792704	517108	741477	1184650	1002280	835612
Q9NQH7	XPNPEP3	0	4805230	4099790	0	0	0
Q9NQP4	PFDN4	68998.8	0	0	224149	150848	222091
Q9NQR4	NIT2	1068340	1228140	1469430	2539160	2240360	2251860
Q9NQW7	XPNPEP1	1167660	1117420	1063050	2032210	1979200	2187830
Q9NR19	ACSS2	150163	191852	192224	130298	109141	124230
Q9NR30	DDX21	0	0	0	800991	762304	628497
Q9NR31	SAR1A	1323090	1277940	1706660	2213200	2202390	2240990
Q9NR45	NANS	1087880	1157500	1188950	1154930	1024910	1019830
Q9NRN5	OLFML3	3203930	2563100	3047080	1926330	1665120	1648730
Q9NRN7	AASDHPPT	110100	0	124960	199750	144820	166358
Q9NRW7	VPS45	566542	1071460	735179	518050	438693	508286
Q9NSD9	FARSB	1347440	1070280	1076320	1835210	1808730	1789560
Q9NT62	ATG3	197303	0	226111	272376	364951	346771
Q9NTI5	PDS5B	304260	494040	890288	729217	620855	681551
Q9NTJ3	SMC4	245457	144569	357695	237068	311437	292828
Q9NTJ4	MAN2C1	3707770	4789040	5287610	7393560	11893500	8071510
Q9NTK5	OLA1	1654420	1379290	1781730	3972790	4105310	3890170
Q9NTM9	CUTC	605732	479728	617055	586910	655718	869534
Q9NTX5	ECHDC1	0	476262	214411	0	0	0
Q9NUJ1	ABHD10	421427	459736	478028	572083	348394	281253
Q9NUP9	LIN7C	0	0	0	451426	417900	398438
Q9NUQ9	CYRIB	545820	411542	481937	2662090	2657390	2892900
Q9NUV9	GIMAP4	0	0	0	740894	458774	517097
Q9NVA2	SEPTIN11	193188	178829	192604	237222	255287	258134
Q9NX55	HYPK	0	0	0	94856.5	93431	52217.1
Q9NXG2	THUMPD1	0	0	270945	194776	247510	223040
Q9NXR7	BABAM2	188685	223331	0	373845	253511	302165
Q9NY33	DPP3	2004340	1854180	1669190	3537530	3836370	3623820
Q9NYF3	FAM53C	16248000	23516000	22570600	6571060	3522250	3574590
Q9NYF8	BCLAF1	0	0	0	469615	319067	354169
Q9NYL9	TMOD3	0	0	0	689446	541714	599436
Q9NYQ3;Q9UJM8	HAO1;HAO2	0	579665	0	272178	242384	290490
Q9NYU2	UGGT1	1601630	2442780	2177430	1988610	1336530	1192390
Q9NZ08	ERAP1	0	0	0	146557	154755	120436
Q9NZ32	ACTR10	559331	308220	472506	600404	582195	515612
Q9NZL4	HSPBP1	142513	121967	101169	230406	207069	211824
Q9NZL9	MAT2B	958586	709304	974048	743874	921413	949991
Q9NZN3	EHD3	2394620	2341460	2130460	2739220	2642380	2496140
Q9NZP5	OR5AC2	2366860	2234210	2504660	24676300	15530200	18374300
Q9NZR1	TMOD2	4865250	7662840	11205000	11708000	9585680	8214140
Q9NZW5	PALS2	0	0	0	743484	689170	684250
Q9NZZ3	CHMP5	0	0	0	576836	871800	927285
Q9P016	THYN1	336083	451907	413972	756731	707401	580227
Q9P0L0	VAPA	0	0	0	1306260	1012580	639280
Q9P126	CLEC1B	0	0	0	114395	192365	162837
Q9P258	RCC2	6764870	6047940	6066460	8350760	7912330	6472690
Q9P265	DIP2B	382390	316711	255368	1768570	1430430	1463140
Q9P289	STK26	751609	430491	1003260	1434320	1257170	1223120
Q9P2J5	LARS1	985411	822881	1061180	835254	1037370	980767
Q9P2T1	GMPR2	208735	147258	165941	427484	406749	426207
Q9UBC2	EPS15L1	0	0	0	0	295706	388159
Q9UBE0	SAE1	203565	0	0	1707240	1537940	1626830
Q9UBG0	MRC2	617198	900111	692854	96654.7	195346	88320.5
Q9UBQ0	VPS29	800201	350628	369516	777442	789547	759308
Q9UBQ5	EIF3K	617121	0	496710	613635	601471	665088
Q9UBQ7	GRHPR	407115	0	0	782164	804600	743215
Q9UBR2	CTSZ	1946320	2606320	3098280	0	0	0
Q9UBT2	UBA2	739483	605038	565964	733229	853723	731937
Q9UBV8	PEF1	395698	193249	320849	434509	397448	487302
Q9UFN0	NIPSNAP3A	1080320	1113830	1039350	217605	217109	0
Q9UGM3	DMBT1	1975130	1744220	2481930	986046	1473630	1508780
Q9UGV2	NDRG3	0	0	0	1729100	1298600	1604010
Q9UHB9	SRP68	376695	0	601405	451871	482524	533749
Q9UHD1	CHORDC1	463756	463034	414492	671232	798537	631800
Q9UHD8	SEPTIN9	2120060	1828020	1874090	3061140	3217450	3322040
Q9UHD9	UBQLN2	0	0	0	993121	846946	931432
Q9UHJ6	SHPK	0	0	0	103611	101748	90682.8
Q9UHV9	PFDN2	127501	78177.3	153093	589491	601768	756285
Q9UHX1	PUF60	133355	0	0	588444	643030	479853
Q9UHY7	ENOPH1	0	0	0	261102	513049	406906
Q9UI08	EVL	0	0	0	193721	143692	197806
Q9UI12	ATP6V1H	145836	0	333990	305897	221387	264473
Q9UI33	SCN11A	375603	362304	620795	474997	296519	346986
Q9UIA9	XPO7	1318580	782050	867399	1324690	1247130	1213460
Q9UIW2	PLXNA1	0	0	0	210836	189111	297482
Q9UJ70	NAGK	477035	303856	300740	728689	596341	559747
Q9UJU6	DBNL	0	0	37801.5	544498	624943	545369
Q9UJW0	DCTN4	0	0	0	441631	398273	467398
Q9UK41	VPS28	0	0	0	393763	437712	348136
Q9UK55	SERPINA10	3179610	3801670	2859620	1496940	1079530	1094900
Q9UK76	JPT1	0	0	0	693996	879093	687865
Q9UKF6	CPSF3	76729.7	0	0	93234.6	51707.4	60974.7
Q9UKG1	APPL1	0	0	85396.8	315410	380135	363886
Q9UKK9	NUDT5	190841	230890	312749	1128530	1101840	1090950
Q9UKM9	RALY	428411	0	348497	434025	436530	403642
Q9UKV3	ACIN1	0	0	0	93853.5	49158	56911.7
Q9UKV8	AGO2	193505	165251	0	256918	215286	227076
Q9UKY7	CDV3	0	0	0	1447000	1132110	1344700
Q9UL15	BAG5	0	0	0	981504	991740	1291620
Q9UL25	RAB21	0	0	0	621821	616821	683568
Q9UL46	PSME2	1694370	1676320	1307420	5279870	4483230	4382150
Q9ULA0	DNPEP	634508	359500	397905	532884	601931	753247
Q9ULB1	NRXN1	226131	259317	246764	614945	628201	675762
Q9ULC4	MCTS1	1058510	830357	629240	2699290	2582050	2608140
Q9ULI3	HEG1	0	0	0	444873	326543	380505
Q9ULV4	CORO1C	967438	897098	1060450	1653830	1887340	1906080
Q9ULW6	NAP1L2	0	0	0	1062670	650609	758175
Q9UM47	NOTCH3	559257	472713	372514	214424	264643	232464
Q9UMS4	PRPF19	5229280	3346100	4486750	4442220	4621720	4640280
Q9UN36	NDRG2	344416	639520	0	586707	687321	750192
Q9UN37	VPS4A	288895	0	0	324263	388586	364293
Q9UN70	PCDHGC3	197036	332757	127968	208021	174687	236463
Q9UNF0	PACSIN2	0	0	0	840004	766123	766503
Q9UNH7	SNX6	323994	0	0	353262	314031	226210
Q9UNK4	PLA2G2D	0	248622	195645	96212.4	135398	100315
Q9UNM6	PSMD13	1340170	1149590	1305670	1337200	1443810	1397290
Q9UNP9	PPIE	499244	509917	961567	1304950	1065500	1024770
Q9UNS2	COPS3	2016530	1842970	2282320	1318510	1204980	1561610
Q9UNZ2	NSFL1C	0	0	237495	773944	815317	570310
Q9UPT5	EXOC7	0	0	136434	85077.5	96992.6	68094.3
Q9UPT6	MAPK8IP3	0	0	1634010	0	625023	559523
Q9UPU5	USP24	125520	0	88238.5	320211	289841	354458
Q9UQ35	SRRM2	293966	0	299308	1400980	1089620	768156
Q9UQ80	PA2G4	1983830	1696070	2030460	4422670	4664920	4115190
Q9UQE7	SMC3	558185	490506	612674	576717	538373	730679
Q9UQN3	CHMP2B	0	0	0	77142.9	59183.7	55813.9
Q9Y223	GNE	274845	167475	0	272762	294548	327826
Q9Y224	RTRAF	0	0	469885	474770	518476	0
Q9Y230	RUVBL2	2276260	1613570	2606000	1992050	1903430	1757150
Q9Y237	PIN4	0	0	0	216751	431569	394946
Q9Y240	CLEC11A	6833960	7628180	6287650	2442600	1469760	1856690
Q9Y244	POMP	1157210	870107	2177750	989050	933106	873969
Q9Y262	EIF3L	3174040	2148990	2197020	2862560	2660410	2771140
Q9Y263	PLAA	1142300	2108790	2732010	2258240	2614580	2455000
Q9Y265	RUVBL1	16058700	14766400	17672000	16057400	16306100	15030300
Q9Y266	NUDC	528053	587477	704503	3126760	2801700	3025990
Q9Y285	FARSA	3343090	1929560	3131280	3842000	4289580	4316620
Q9Y295	DRG1	217214	355832	365639	276694	321839	357099
Q9Y296	TRAPPC4	479781	441366	0	843561	447776	717043
Q9Y2S6	TMA7	2541070	2323670	0	1927170	1921110	1630990
Q9Y2T2	AP3M1	0	0	0	196494	155414	179706
Q9Y2V2	CARHSP1	876324	729325	822220	2414380	2368270	2597490
Q9Y2W1	THRAP3	0	176975	280714	898123	714837	726065
Q9Y2X3	NOP58	268373	227831	331943	400649	357805	354181
Q9Y2X7	GIT1	0	0	0	2365430	1796670	2126410
Q9Y2Z0	SUGT1	0	0	0	396793	414261	592718
Q9Y312	AAR2	112252	0	0	230470	217157	257389
Q9Y315	DERA	347361	0	611789	416317	472794	599630
Q9Y376	CAB39	0	0	290926	534675	529210	575571
Q9Y383	LUC7L2	503936	560750	639346	850349	692612	538470
Q9Y3B4	SF3B6	0	0	0	208009	312095	223219
Q9Y3B8	REXO2	0	0	0	339791	350625	268183
Q9Y3C6	PPIL1	276215	398704	305123	907661	892061	876780
Q9Y3F4	STRAP	1704820	1521780	1864060	2082550	2215250	1976960
Q9Y3I0	RTCB	1637680	1480170	1604040	1810540	1782540	1800950
Q9Y3L5	RAP2C	0	0	0	2408830	1226960	1020920
Q9Y3P8	SIT1	0	0	0	2043640	1326910	1622620
Q9Y3Y2	CHTOP	0	0	0	385150	240504	232967
Q9Y490	TLN1	18938800	22357000	21392500	16483500	13963200	14356600
Q9Y4A5	TRRAP	0	317700	0	11533600	12563200	14221800
Q9Y4D7	PLXND1	1045460	1502340	1729090	1476790	971887	1211710
Q9Y4L1	HYOU1	273996	0	414470	357640	416262	295057
Q9Y4Z0	LSM4	0	0	0	423152	416087	501435
Q9Y570	PPME1	696704	0	507661	826389	861147	818422
Q9Y5B9	SUPT16H	2843930	2134560	3126230	7048790	5463660	6044460
Q9Y5K5	UCHL5	1371820	0	0	1104330	1050750	965868
Q9Y5K6	CD2AP	0	0	0	293734	276944	210671
Q9Y5K8	ATP6V1D	204818	0	147748	391349	326550	292751
Q9Y5L0	TNPO3	2595480	0	2464130	839495	682199	784767
Q9Y5P6	GMPPB	1142290	1003550	983148	1385590	1996480	1969690
Q9Y5X3	SNX5	173217	193548	182256	141119	148468	143778
Q9Y5Z4	HEBP2	83595.3	0	0	681321	670441	768663
Q9Y617	PSAT1	3265340	3148780	3496070	6681680	6872690	6585670
Q9Y678	COPG1	867399	1049930	767288	761207	743423	715071
Q9Y696	CLIC4	1290530	1123740	1373980	1324400	1221960	1212610
Q9Y6A4	CFAP20	0	926075	0	756351	691720	675192
Q9Y6E0	STK24	0	0	0	288213	238069	266676
Q9Y6E2	BZW2	0	0	430618	552661	638229	631960
Q9Y6G9	DYNC1LI1	301140	434395	337152	472137	443568	452255
Q9Y6I3	EPN1	0	0	0	488401	543468	601202
Q9Y6Y0	IVNS1ABP	279143	239464	399030	451220	345614	389034
Q9Y6Y1	CAMTA1	481723	669848	510737	0	0	0
Q9Y6Z7	COLEC10	2605540	3652970	3787570	1299760	1136130	1394910
X6R3N0	SLC27A3	364971	213043	148939	0	103204	106136
