# Supplementary material for: Astragalus polysaccharide promotes latent HIV-1 reactivation via exosome-mediated modulation of the PI3K/AKT/NF-κB axis
Source: Extracell Vesicles Circ Nucl Acids. 2026 Jan 29;7(1):94–113. doi: 10.20517/evcna.2025.148 (PMC13074303; doi:10.20517/evcna.2025.148)
Supplement: Supplementary file 1 [file evcna-7-1-94-SupplementaryMaterials.zip › evcna60148-SupplementaryMaterials/Supplementary Table 3.xlsx]

## Sheet: G1.Protein_Expression-4
Protein.Group	EXO-NC-1	EXO-NC-2	EXO-NC-3
A0A087WWU8	170677	180582	0
A0A0D9SF54;A0A0D9SGF6	0	0	165719
A0A1B0GUS4;P68036	155682	136454	113479
A0A1C7CYX9	0	0	38561.4
A0A7I2V6B9	220390	99480.2	0
A0A804F6T5;A0A804F729;H3BTN5	474440	392729	604202
A0AVT1	851442	0	644429
A5YKK6	390257	0	331874
A6NHL2	4124960	2306020	4279180
A6NKH3;P61513	115749	71491.7	0
B0I1T2	294370	0	101077
B1AHL2	1143170	784600	745875
B1ALD9	485809	719958	728028
B7Z9C2;F8VRJ2;F8VV59;F8W118	713964	557316	490128
B9A064	7508410	6750530	4980020
E9PEW8	1384640	1320530	1315140
F8VWZ5	18223400	21291500	12214600
G3V1N2	1171560	96454.4	418624
G5EA09	850203	1025440	1160390
H7C5J7	4222360	7318020	8200850
K7ER55	0	0	8611480
O00115	686489	658693	525883
O00151	731788	878333	678659
O00154	5426930	6591120	4783790
O00186	249237	381533	646403
O00187	3668850	3262890	2962540
O00203	142655	181218	0
O00231	1688010	1464940	1514070
O00232	1540750	1350530	1564690
O00267	56467.3	0	128207
O00299	4697610	4919080	5057110
O00303	6503880	3904830	4098660
O00338	384807	310926	358909
O00391	612146	1275840	1645020
O00410	2301610	1652370	1974370
O00422	101018	112462	203200
O00429	1418730	1125520	1479990
O00487	6749810	6169190	6220480
O00560	4877900	4837830	5172420
O00567	240820	141482	150118
O00571	3000270	4402680	2518480
O00743	477931	349232	515027
O00754	2163350	3268580	3225880
O14497	666743	368923	492292
O14579	815950	0	0
O14672	400946	339325	440528
O14744	3290710	2298960	2568280
O14786	948584	1076460	865710
O14817	323342	335880	0
O14818	21654200	22533200	25704200
O14920	0	1921640	513732
O14929	736314	434225	823426
O14950;P19105	1122630	641601	821249
O14979	748225	762721	1053910
O14980	2730320	1951480	1775170
O15031	857316	1176270	1003970
O15042	118491	0	0
O15050	3083560	5075710	1255430
O15067	3483190	2925430	2665530
O15117	0	0	22198.2
O15143	2692460	2512790	3251140
O15144	2565470	1620620	1988220
O15145	1872390	1431020	1698520
O15160	634014	461002	450328
O15212	277979	0	0
O15305	594446	777163	940362
O15371	1963620	1401700	1773570
O15372	1856240	1172520	1415300
O15382	0	0	253577
O15511	1887890	1923700	2256330
O43143	1451700	770709	862359
O43175	1264170	1360470	1458400
O43242	2719800	1834240	2263900
O43252	391401	225915	297543
O43303	382477	737630	853428
O43390	1853780	1281160	1672830
O43396	943069	995109	909332
O43447	199127	0	72098.1
O43488	1369200	868434	945436
O43491	466228	391564	470686
O43505	326936	258972	133414
O43592	1375860	926784	961663
O43617	692965	0	0
O43660	378572	248959	213618
O43670	202422	0	0
O43684	2197970	1931200	2160580
O43707	4719880	4891200	4518470
O43747	578280	320323	314321
O43765	255779	0	0
O43776	2571450	1579770	1200430
O43809	1047700	1166200	1270250
O43813	3438410	3924660	4031890
O43818	256948	0	0
O43847	462886	494030	597562
O43852	59207.5	49374.2	36300.9
O43865	427940	415643	600157
O60218	1552810	1664960	1350030
O60231	230099	0	0
O60234	411021	243252	0
O60256	469261	439015	384486
O60264	0	129564	0
O60306	941141	1308950	1617210
O60341	606912	558171	344689
O60462	1019820	1509630	1230120
O60503	39356800	39503700	26529100
O60506	1292980	1199640	1669310
O60508	102097	109844	151793
O60547	643715	486684	557031
O60610	6902380	5920880	7460110
O60701	1280620	1444500	1415120
O60749	286047	213716	269350
O60763	1008290	996876	1256640
O60832	191318	348609	201695
O60841	506416	334557	221317
O60879	0	0	1016000
O60884	513655	375258	406828
O60911	389955	590529	530431
O75083	11652100	12072400	11791000
O75093	2211360	1387700	2307280
O75122	3034940	2926320	1642260
O75131	180062	51084.9	278576
O75144	385279	535883	508459
O75153	153604	171452	155867
O75191	1036140	919644	589693
O75326	501054	699550	843104
O75340	1269600	857415	1021050
O75351	220840	149934	221775
O75367	1923330	1564630	2252180
O75369	1687170	1570870	1651550
O75390	4427750	4701570	4217070
O75400	0	137687	0
O75419	1894790	3383760	1720810
O75533	2065540	1510360	1834320
O75534	0	0	257963
O75607	260599	200811	249164
O75608	390388	306663	492253
O75643	1503250	1067760	1353860
O75663	199430	224271	0
O75695	0	0	443163
O75792	354335	280221	283981
O75821	1557370	948912	1335650
O75822	123986	140715	122728
O75832	763535	834725	775654
O75874	1830130	1920980	2386460
O75882	1742420	2453630	1778060
O75891	2207740	2566730	2401110
O75897	959427	1326430	1328490
O75935	963891	774228	852663
O76003	1664830	1472260	1785670
O76074	1566780	2205780	1628170
O76094	166890	93514.2	139033
O94776	1294750	1083050	1114370
O94808	511077	596530	982957
O94855	0	110971	120029
O94903	0	0	34343.8
O94906	269779	0	0
O94973	344089	140577	236726
O94979	1181490	1045160	1047310
O94985	272737	227699	429466
O95163	249415	104300	112905
O95197	921605	777632	504364
O95336	233087	0	0
O95347	172162	125283	182945
O95372	175155	356774	361221
O95373	1168080	1199880	1211710
O95445	35760300	34167900	29521700
O95456	3096040	0	2533360
O95466	0	0	176201
O95497	1124800	2077090	2151230
O95747	0	0	115728
O95757	841222	0	847078
O95782	1245120	1024880	1072450
O95816	159952	0	372077
O95819	117413	0	227644
O95831	281625	193178	223281
O95834	2587620	2309560	2234980
O95861	209814	142627	595763
O95865	523678	407593	652320
O95881	0	0	160251
O96019	2644920	2579240	3735720
P00338	42135200	37804900	48868400
P00352	927827	1181130	1513560
P00367	31339600	34644400	34959100
P00374	144753	107601	101231
P00387	44550.1	0	35622.6
P00390	1588030	1696790	2055150
P00441	1246750	691231	758560
P00450	20404400	20601400	17083100
P00488	19570300	21935600	15131200
P00491	3396070	2377130	2172830
P00492	2527110	2670560	2727640
P00505	1871880	2385870	2579060
P00533	174975	172839	20153.2
P00558	17210400	16230200	18784800
P00734	30269300	32309700	30985200
P00736	417104	614000	654227
P00738	675740	1176400	678332
P00740	3135440	5945670	4369230
P00742	2990200	3920510	4689790
P00746	414571	505453	445888
P00747	22839500	32384000	28701200
P00751	730316	1537130	1653500
P00813	2926760	3169950	3240660
P00918	325194	449335	628172
P00966	4640910	4584720	4278150
P01008	35597100	56606800	38190000
P01023	2617690000	2657930000	2394120000
P01024	219852000	277792000	263706000
P01031	65878300	75510700	66382200
P01042	776380	2083560	1425240
P01111	837960	0	287923
P01266	2611640	3747740	3911320
P01344	3388600	3220580	2815970
P01591	2868450	3236300	2760100
P01706;P01709	1923340	1379220	1565310
P01834	371935	405433	1939080
P01857	150691	1028770	102072
P02042	49782900	49127500	69452700
P02100	5002510	6024510	8802160
P02452	22519900	30169900	26906700
P02458	17065400	26391700	25760800
P02461	12220800	21119300	22872800
P02533	5418470	2949670	735274
P02538	1566930	1041550	260555
P02647	332088	475546	535432
P02649	2324760	2185870	2404670
P02656	0	279068	249623
P02671	3734690	3038740	2162170
P02675	9998850	10928800	11061400
P02679	20301500	28036900	31759300
P02748	4055420	6686310	5334490
P02749	11384700	20241600	23659500
P02751	42948700	37855000	28983500
P02753	3103950	3314210	3000030
P02760	4438920	10556000	4650010
P02765	1465830000	2352250000	1968300000
P02768	5990640000	10221600000	9201920000
P02771	281783000	346132000	341460000
P02774	177803000	226141000	198014000
P02786	2556530	1630720	2799540
P02787	163439000	265613000	179805000
P02788	10352000000	15984500000	13270200000
P02790	2111040	2203860	1324250
P02792	533719	0	655584
P02794	7555550	7121520	6061760
P02795;P13640;P80297	3069590	4484420	3365950
P03951	8749080	15221300	14104500
P03952	498610	969877	989116
P04004	11520900	16040000	14536200
P04040	2141160	2184870	2706690
P04066	361075	210547	216596
P04075	34173300	31260800	35285700
P04114	46982200	67772400	54715800
P04180	2721890	3518730	2361020
P04217	6924750	8243030	5347200
P04259	7292570	3392440	1243020
P04264	65227900	36864700	13879900
P04275	506928	458114	226069
P04278	688936	0	517578
P04350	691810	919200	897740
P04406	128322000	112914000	134405000
P04424	2279340	1955410	2243780
P04439	1632480	154122	193313
P04632	877034	1044310	706129
P04732	339395	297314	319468
P04792	933748	1357690	767212
P04899	1145890	1186490	1403120
P05023	669635	954072	1351380
P05062	4513590	5397060	5609700
P05089	834406	880975	871346
P05107	74824.8	154907	150726
P05109	373159	1014430	292754
P05155	31282400	54704200	42090900
P05156	42273300	66082100	71046200
P05166	0	0	58887.9
P05198	1200520	1010160	1076800
P05387	1821980	2159390	2417690
P05388	2150300	1858470	2074040
P05452	8396530	12046400	10568500
P05455	885519	667419	842968
P05543	5146620	7636510	7247280
P05546	10849600	18149400	14208500
P05556	2329770	2867160	3000890
P05771	475686	0	267959
P05997	363204	422806	504368
P06132	610315	495311	670470
P06239	962301	1336720	337501
P06276	711054	622353	727673
P06396	104151000	129453000	127182000
P06400	653906	460279	661990
P06454	1989190	2133500	1535520
P06576	6154450	7221010	5974640
P06702	0	1342030	437474
P06730	376690	281375	435610
P06733	26444700	27164000	29477600
P06737	5284480	5356950	5133600
P06744	9666890	9260510	10662900
P06746	0	0	196965
P06748	2865600	2275260	2647520
P06753	200503	0	335279
P06899;Q16778	2865950	1940810	3553110
P07148	358220	176018	402646
P07195	19872600	18549100	20240100
P07225	4745710	6529890	6255210
P07237	1489570	1752380	1840100
P07339	2564780	2683210	2440220
P07355	2078030	2147410	1967010
P07357	7259070	9120910	11656300
P07358	3565140	3960950	2740360
P07384	698104	544441	617328
P07437	17297900	12684200	12649400
P07602	271878	0	129175
P07686	1284790	1307910	1270560
P07737	15814600	18430700	16805900
P07741	1296490	937444	1036700
P07814	3837160	3905710	4517040
P07900	22509600	21663600	23569100
P07910	2608250	1705100	2958000
P07942	142114	99070.9	0
P07954	3868220	3917370	4005160
P07996	26548100	31931900	24351800
P08123	8175620	11192200	10801700
P08133	1994900	2224290	1997350
P08195	0	0	778007
P08238	49042900	42827400	46560200
P08253	1791080	2027640	1839080
P08263;P09210	732218	1003700	1023810
P08311	705933	426924	333269
P08567	455879	665238	985633
P08575	33473800	11074500	36475100
P08579	193062	0	76658.2
P08603	2006750	1856920	0
P08621	683113	333503	314091
P08670	1577620	1085700	1750630
P08697	17532300	30282000	25812800
P08758	766675	0	1533960
P08779	2515880	693571	412694
P08865	6935200	5340330	5878160
P09104	1195530	1001110	1025310
P09211	3896320	3880570	4060290
P09417	2087250	2138390	1707990
P09429	633100	562686	609331
P09467	830026	1684790	1126350
P09486	1054990	1653820	980219
P09488	0	0	81168.3
P09493	0	153085	0
P09496	155798	0	595053
P09497	0	0	37736.9
P09543	0	0	2813150
P09622	1491190	1343400	1207270
P09651	2226110	1879960	2538450
P09661	488437	315554	631195
P09874	3767430	3444680	3784600
P09960	1526520	1649600	1710010
P09972	4843320	4334880	5284570
P0C0L4;P0C0L5	64223700	66581600	49909900
P0C0S5;Q71UI9	336147	0	426329
P0C7P0	1667200	2385590	2299900
P0DMV8;P0DMV9	2807300	3049320	3439560
P0DP23;P0DP24;P0DP25	1314380	1571980	1463130
P0DPB5	1907760	2162970	2758870
P0DTE7;P0DTE8;P0DUB6;P19961	4538390	4817850	4543330
P10155	297469	261853	281631
P10599	902664	987178	1261990
P10643	49388900	62158700	76806200
P10644	135717	91127	122013
P10768	2497490	2100080	1882980
P10809	778020	881408	805887
P11021	2345640	2505090	2432280
P11047	398671	514666	308681
P11142	22791400	23719200	26495900
P11150	352699	497141	290814
P11166	0	0	129464
P11171	415730	568428	404164
P11216	733744	708469	639901
P11233	1470610	826167	893028
P11387	2566330	1957320	2520150
P11388	1436390	945387	1368590
P11413	2191670	2166760	2436640
P11586	28376600	25102800	25302900
P11717	5569100	5753560	4417000
P11766	3485990	3414430	3919460
P11908	0	0	106913
P11940	1651650	1313380	1826660
P12004	2603760	2149840	2692560
P12081	736045	711352	1173240
P12107	1184750	1578300	1625960
P12109	5130320	8084550	8045150
P12110	382887	592460	927687
P12111	2378230	2450780	2439130
P12259	24435000	23547000	24848500
P12268	1315240	1000480	1541660
P12814	2619560	2751400	2908670
P12821	0	0	89914.6
P12955	1111320	1161890	1116180
P12956	9910120	8289200	9908220
P13010	7123590	5323800	5249570
P13489	310126	157599	0
P13497	389172	410987	340574
P13591	520855	918030	470958
P13611	0	0	282946
P13612	618534	463350	726133
P13639	10080800	9113680	10203300
P13645	20613900	28325700	16218800
P13647	3120660	2578410	904118
P13667	1932760	1906110	2161830
P13671	1429660	1556330	1242830
P13674	1107930	1540140	1188300
P13693	0	419308	123834
P13716	3099790	3089860	2849950
P13796	10005500	9447230	9087130
P13797	137412	205568	120242
P13798	5022140	4489120	4568300
P13807	748187	791202	987676
P13861	811668	828627	718713
P13929	936107	864141	788492
P13987	52548	0	72028.2
P14174	9666000	6639730	6364390
P14210	5709380	9781290	15324100
P14314	235052	0	0
P14324	710384	380537	336255
P14543	857819	1407730	1108920
P14550	1001200	1202000	1213050
P14618	60535600	56633700	59172200
P14625	2265740	2521650	2953380
P14678;P63162	1678610	926156	1300650
P14735	593000	462946	876982
P14866	2169100	1824890	2177010
P14868	1229020	900504	852854
P14923	961920	708848	1358350
P15085;P15086	1272320	1551110	1138330
P15104	2057320	1454810	2100500
P15121	1082210	904389	825364
P15153	968357	661240	1107970
P15169	995597	1670910	1834300
P15170	746779	558698	812046
P15291	180548	157877	147267
P15311	597206	1038850	1192640
P15374	185622	0	189132
P15531	8695610	7896560	8801760
P15586	442555	457052	360610
P15880	1706830	1472350	1864490
P15924	798741	462585	202801
P15927	1371740	974955	943138
P16035	1493020	1704210	1459920
P16070	0	288794	232306
P16104	43060200	24305400	40343000
P16112	399461	0	284103
P16152	1259970	996867	859252
P16298;Q08209	313643	0	174372
P16401	4387120	4371170	7326940
P16402	4969090	3011080	5234100
P16885	652257	601811	651509
P16930	1680880	2028200	1512990
P16949	773438	802599	1404090
P16989	114295	0	251209
P17066	1015110	2179640	1367700
P17096	0	0	587013
P17174	699308	567057	728707
P17252	485008	738695	742734
P17301	1506480	1267130	719017
P17516;P42330;P52895;Q04828	666358	635511	835722
P17643	438441	505822	283567
P17655	284087	546369	480798
P17812	1213610	1208650	949137
P17844	414609	406152	446169
P17858	184498	0	156773
P17936	862004	1063530	590829
P17980	1724950	1518800	1442480
P17987	8070010	6696720	6377860
P18065	2488970	2879620	2573630
P18077	226057	199026	174770
P18085	831382	1133700	973152
P18124	1418910	1600930	1744230
P18206	8593940	7601730	6874490
P18621	2478880	2648030	2526830
P18669	11834300	13720500	15389100
P18754	1256570	840712	713961
P18887	95516.9	0	126828
P19013	0	0	483508
P19174	903098	553661	819572
P19320	667574	1258910	841530
P19338	3099960	1807080	3090420
P19367	0	0	115821
P19387	219842	80173.1	97985.8
P19623	2136230	1694410	1900030
P19784	850023	643627	845720
P19823	146418000	288909000	243484000
P19827	28564500	51315000	51808000
P20042	309972	132804	178803
P20073	195043	170817	197154
P20340	1672560	939469	1128690
P20618	41179000	30578800	40092500
P20700	0	188849	205771
P20742	179088000	116535000	91707000
P20774	2537190	3561610	3310100
P20849	129293	942493	0
P20908	644125	1126860	1306950
P21266	539629	357754	394603
P21281	864790	889966	784896
P21291	1777060	2252210	2630070
P21333	12923000	15226600	14028000
P21399	3074210	2667330	3122940
P21695	142256	146268	216792
P22059	363364	370901	250201
P22061	1174230	1194680	1586560
P22102	426618	246312	612809
P22234	15437300	12361600	12649600
P22303	4071720	3751590	3568840
P22314	4018730	3188490	3126100
P22352	2565210	2351400	1417240
P22392	2875110	2970460	4135490
P22413	635339	1147660	997645
P22626	1782160	1490740	1712270
P22694	204367	297243	238707
P22897	643822	581644	641653
P23142	20526100	19761700	15706500
P23246	1342110	876915	1124680
P23258;Q9NRH3	792702	810428	922721
P23284	550863	860059	804126
P23368	2041350	2284500	2287280
P23381	1092870	1003050	1442220
P23396	9845500	7277890	8717100
P23490	571313	518892	196031
P23526	28053100	25613500	27248200
P23528	4422990	5399640	5957630
P23588	0	0	165349
P23921	1886090	1288810	1783980
P24043	293792	471967	497614
P24534	1597890	1293840	1673440
P24666	1476170	1711550	721888
P24821	144615	324133	338415
P24928	716496	430427	702577
P25205	1524020	971279	1106820
P25398	677144	458950	533849
P25685	108855	0	0
P25705	417942	0	689473
P25786	18399400	15334500	20862000
P25787	37144800	31649800	36517400
P25788	21787300	16976600	21833500
P25789	24370000	20039800	22957900
P26038	3536760	3640110	4373870
P26196	931833	476418	761962
P26358	277116	133275	264901
P26368	383954	641672	788313
P26373	788841	405633	641352
P26583	236070	304930	420866
P26599	459162	1000850	919888
P26639	2567780	2305910	2643260
P26640	670822	427066	509217
P26641	4720630	3398640	3556540
P26927	3245300	4431070	3080430
P27348	2745070	2644560	2898430
P27448	2856670	2170900	2110150
P27635	544243	0	691439
P27694	1722900	1309780	1422960
P27695	1310280	1153480	1208950
P27701	107761	201178	136788
P27707	397867	335256	390692
P27708	454546	406977	480465
P27797	1268940	1529470	1237990
P28062	2576170	1845030	2098480
P28065	1319020	898095	592133
P28066	15154400	12652600	11906700
P28070	7897750	5616750	6836170
P28072	39526500	21961400	21418700
P28074	4226440	2810220	3573490
P28300	699937	1048770	888934
P28482	975828	872301	795087
P28838	3810850	3353280	3473510
P29144	3807770	3363440	3183560
P29350	268032	136577	233220
P29401	20092300	20090100	24750600
P29692	1011280	712037	965251
P30039	1354120	1382730	1606560
P30040	507839	0	0
P30041	1117180	1396100	1139590
P30043	0	0	112692
P30044	495226	550055	747886
P30048	1006740	1081600	950272
P30050	4857610	4724400	4449460
P30085	159481	179055	145993
P30086	1396070	1814930	1602740
P30101	1529440	1784630	1754940
P30153	3144490	2795860	3350120
P30154	70856.5	36966.5	79776.6
P30419	702382	336107	662511
P30520	1089420	979584	839721
P30566	3358580	3150520	3396910
P30613	95611.9	128233	160624
P30626	309204	89497.1	142600
P30876	329370	430713	346285
P31146	18222800	12120900	13993800
P31150	914768	1056850	995116
P31151;Q86SG5	0	62015	0
P31153	1829110	1738750	2106630
P31483;Q01085	109226	0	137046
P31689	773729	574083	1245850
P31939	4986280	3623830	4894820
P31943	1761950	1164120	1736920
P31946	557957	459194	443472
P31948	3204660	2952130	3540020
P32119	2238240	1775200	1850010
P32754	4188590	4870150	5334680
P32929	77477.3	54391.7	70751.9
P32942	52686.3	123243	75783.6
P32969	2090440	1998280	2710370
P33151	676180	640999	686121
P33176	330472	211031	489394
P33240	0	0	29804.2
P33316	2670370	12027600	48760900
P33991	4068600	4428210	4570750
P33992	3347910	2847420	3519730
P33993	957289	723688	768036
P34896	2400650	1664370	1739940
P34897	729726	512744	607628
P34913	1133640	1311470	1396290
P34932	2437450	2512110	2731280
P35052	0	0	57769.7
P35080	554500	290353	344224
P35237	0	289170	309175
P35244	286125	0	713156
P35251	51461.9	0	0
P35268	1768440	0	861297
P35443	12348800	16091400	14276200
P35527	39738200	13219300	1967670
P35573	511445	690688	624352
P35579	6779140	5823170	6124350
P35580	8480090	8346520	6784570
P35590	895153	925953	975605
P35606	877442	801135	780685
P35611	0	0	207972
P35613	299513	0	260733
P35637	1520940	1456680	1988060
P35754	247554	0	0
P35813	0	102278	119652
P35858	3464440	6419660	6612590
P35908	11956500	16540600	11217300
P35998	1384780	1202400	1353060
P36404	100700	98076.8	190697
P36578	2605410	1987240	2442510
P36871	5240850	4780390	5120380
P36873	307458	266352	0
P36915	321044	0	180865
P36955	42883800	61317000	50933100
P37108	0	562597	480534
P37235	108126	106255	202243
P37802	2147270	2475480	2463120
P37837	2871940	2539220	2861810
P38159	185176	447804	321835
P38606	2028070	1971150	1593260
P38919	1621620	1088060	1271580
P39019	153283	0	35280.1
P39023	978544	744505	707551
P39687	2876120	0	2922110
P39748	1680330	1407260	1774000
P40121	201723	257154	185665
P40227	5508090	5321420	5225010
P40306	657770	495091	628083
P40429	978603	841106	590711
P40763	159952	0	0
P40925	2945860	3779770	4366800
P40926	5118340	6244080	6074590
P40938	0	0	48582.4
P41091	2872820	2305150	2598980
P41227	659263	688733	787989
P41240	356548	258623	363247
P41250	1907640	1780330	1796550
P41252	1280910	1035590	1113580
P41271	483169	812433	670876
P41732	472250	524325	393739
P42025	715993	761399	477429
P42224	866357	796954	998020
P42285	2997550	3777340	3541570
P42677	1067850	776391	624189
P43034	2259690	1500580	1374400
P43243	1172110	1074830	989255
P43403	0	0	1687490
P43487	274789	244337	217669
P43490	326697	313760	400509
P43652	7037410	8329510	7237430
P43686	1274940	1226310	1174610
P45378;P45379	386527	438163	461655
P45974	1019510	1088420	1084960
P46060	404164	316674	328668
P46063	463312	253238	383340
P46109	477217	1110480	303422
P46379	751540	646115	912364
P46459	0	288625	282326
P46531	268243	308146	365511
P46736	337436	0	0
P46776	5394760	3271260	3452230
P46777	3593810	3059000	4066100
P46778	580555	615645	546322
P46779	835034	619014	527164
P46781	3338070	2121010	2705030
P46782	926779	594729	591106
P46783	313787	0	0
P46926	1628000	2117820	1740780
P46940	912019	977247	1109720
P47755	543587	747362	648136
P47756	2161040	2184450	2390710
P47897	817536	711683	525963
P47914	1671990	1896420	1793150
P48059	3089540	3811770	3547930
P48147	370258	301549	285227
P48163	4339800	5476860	5760670
P48426	641355	881201	881969
P48444	26036.2	0	150893
P48506	151612	0	0
P48556	532541	353480	235415
P48637	1061520	1348400	1779940
P48643	4295180	3713910	4285720
P48723	1932510	2017880	1163920
P48735	80055.8	190282	275172
P48739	0	0	40521.8
P48740	8403600	13850400	12470500
P49006	0	0	113068
P49189	2185670	2243090	1937690
P49207	251241	54394.7	207793
P49247	607124	533162	813547
P49321	325901	0	355159
P49327	1195560	1325160	1226350
P49354	177887	0	0
P49366	2689110	2992130	2814350
P49368	12292800	9128490	9774870
P49407	6743350	13684200	7032170
P49458	0	0	532439
P49588	1506970	1179830	1277160
P49589	810932	1044000	1061400
P49591	1013590	1046560	940193
P49720	5235080	4132040	4518700
P49721	14424100	9765670	10195400
P49736	3147240	2027930	1702360
P49746	1819170	1754420	1496050
P49747	5706950	7544680	5847280
P49773	261859	525206	350158
P49841	120066	68765.3	119317
P49888	870081	1059290	799133
P49902	616325	504311	546290
P49903	426968	476304	630115
P49915	1347180	1057070	1149610
P49917	0	0	43803.6
P50148	211489	58103	80941.4
P50395	4678260	4607460	5209160
P50454	227384	0	0
P50502	898322	636067	858001
P50552	498462	566881	664603
P50570	1810810	1851780	1639290
P50914	503540	415041	433335
P50990	18047900	15321100	15622000
P50991	7053070	6529990	6357140
P50995	733945	803768	636603
P51148	972252	1213650	1094820
P51149	35421100	36806900	51439300
P51532	380180	267034	457951
P51570	5358500	3820320	4058440
P51610	352209	256041	305174
P51648	7457600	11955400	8586760
P51649	886731	0	397435
P51659	396401	524462	400258
P51665	2031130	1530780	2014170
P51812	660033	533217	1160250
P51858	0	0	529268
P51884	33000500	47946500	42480400
P51991	1547030	937583	1321170
P52209	9994940	10157200	10520800
P52272	504377	457248	588906
P52292	475572	0	1096900
P52306	203829	145497	156384
P52565	781785	483693	442746
P52566	638886	499142	724093
P52597	320565	461208	444313
P52888	438213	559265	350527
P52907	1519680	1480120	1818900
P53004	692353	382840	469554
P53041	30412.7	121784	139544
P53396	6546250	4864240	5366590
P53618	469683	364556	399575
P53621	1828690	1481160	1640140
P53634	1325100	1690970	1548840
P53680	4596370	0	2103490
P53990	746021	161378	599690
P53992	1580430	1055690	1207060
P53999	658055	564918	492707
P54136	1446230	1309610	1376770
P54289	1201460	2405380	2082020
P54577	523069	458329	436719
P54578	573503	773937	414179
P54687	378129	283451	0
P54819	0	140550	101468
P54920	664803	1142970	909099
P55036	227959	2780200	0
P55058	1055100	1136520	308169
P55060	2606170	2263260	2398110
P55072	13419800	9798760	12264100
P55083	2798270	2029920	1171900
P55160	498426	431531	424159
P55209	2584430	2501250	2448310
P55263	2691050	3900110	4536180
P55265	204428	0	245473
P55285	355070	842091	566384
P55287	0	1205040	1048810
P55786	983029	846100	934097
P55809	1690180	2305910	2136490
P55884	3344080	2366240	2654980
P56192	480286	275370	276233
P56537	1407020	1604800	1408460
P58546	651452	711537	676010
P58876	104394000	49111900	63084400
P59998	6690450	5983840	6423460
P60033	1088880	1199160	1063380
P60174	2544710	2743910	3121650
P60228	1844490	1224230	1484430
P60520	0	0	183352
P60660	3092940	2849280	2991520
P60709;P63261	211085000	211562000	241592000
P60842	6897180	6310510	6008690
P60866	746705	459265	480520
P60891	195706	174337	206280
P60900	19442600	17883700	20041300
P60953	1997280	1860120	2682020
P60981	1334400	1440780	1165920
P61006	756318	587818	566554
P61019	498099	507029	536851
P61020	0	0	807107
P61026	154755	155222	226169
P61077;P62837	277320	0	0
P61081	471170	515304	435337
P61088	109151	128714	156887
P61106	1227220	1328220	798859
P61158	4315850	3531610	3757110
P61160	8512920	6613230	7530380
P61163	3192030	3091670	3370090
P61201	1802210	1618330	1537530
P61204;P84077	3185550	3087050	2913520
P61221	2159250	1991130	2455820
P61224	14156300	15888100	16366000
P61225	191458	0	0
P61247	1180850	941312	1089120
P61254;Q9UNX3	180222	0	86126.3
P61289	1237720	1030930	1367280
P61313	1016300	885117	762823
P61326;Q96A72	315899	445160	419651
P61586	656801	559472	446150
P61604	883944	799583	756711
P61758	560630	345023	349831
P61923	151709	91122.1	238208
P61956	378248	348254	434146
P61964	354285	267341	343349
P61966	276485	0	25471.5
P61970	2653800	3170540	2548170
P61978	2268740	1773290	1959880
P61981	540920	575152	888861
P62081	229374	172495	148224
P62136	710598	386127	486512
P62140	377976	229458	259498
P62191	2410790	1976280	1884670
P62195	2706940	2429800	2747100
P62241	2121050	1814770	1877580
P62244	2100870	1366050	2000580
P62249	1912930	1266340	1447460
P62258	2823790	2895050	3089940
P62263	1515420	1240660	1032110
P62266	1063370	875240	878974
P62269	1312420	1159120	1115130
P62273	165809	116895	131122
P62277	190753	0	0
P62280	982050	620558	944540
P62310	0	0	114457
P62312	223704	0	136325
P62314	679538	510747	503242
P62316	444462	260518	456028
P62318	2682890	2157040	2419710
P62330	674404	661355	729810
P62333	1553390	1146980	1451400
P62424	2179570	2215510	2388510
P62495	795205	747876	817637
P62633	311929	245376	339856
P62701	1373490	1503670	1417260
P62714	4388200	4002680	3392030
P62736;P63267	16389700	18856000	15544300
P62750	315257	188190	0
P62753	1863290	2424700	2463220
P62805	39053900	26272400	43413000
P62820	2364400	2183270	1886560
P62826	21969800	18448000	22854900
P62829	1685910	2034850	1577080
P62834	281039	394717	367841
P62847	437174	453122	490637
P62851	715894	852458	853724
P62854;Q5JNZ5	943948	549168	660075
P62857	0	0	656525
P62873	398924	0	459486
P62877	440437	261362	265943
P62879	1354250	1019500	1120880
P62888	1230350	1361480	1299310
P62906	2900870	2828820	2744530
P62910	1191600	295630	1190300
P62913	2712300	2057970	2258630
P62917	495485	298617	541197
P62937	12989800	12882400	14934800
P62979	1868520	1797540	1551560
P62995	1492520	2289570	0
P63000	2711710	2366930	2563320
P63010	1242100	807267	940588
P63092;Q5JWF2	100574	121555	129008
P63104	4930400	4765780	4395310
P63151	580163	400385	571435
P63167	261827	216049	176389
P63173	214114	158821	142936
P63208	909153	998718	649990
P63241	2064690	1995200	1852760
P63244	3733910	2962720	2804810
P63279	741481	804671	646540
P67809	8364360	5173290	10899000
P67870	979685	800228	804246
P67936	1271270	1259510	904307
P68104;Q5VTE0	32234400	30336400	31304100
P68366	38075000	36764900	33518700
P68371	32858800	29069300	32669500
P68400	1460450	1119460	1477350
P68431;P84243;Q71DI3	49335200	27186700	51412300
P69905	30788300	30032100	37804800
P78330	0	0	418236
P78344	0	0	123283
P78346	235840	212598	207488
P78356	0	0	176485
P78362	189366	0	183452
P78371	5190760	4004640	4645350
P78417	2802350	2303720	3138050
P78509	1053390	1142080	1028010
P78527	1289690	819680	818288
P80511	119973	92403.7	77409.6
P81605	456819	176118	0
P83731	785999	713128	738210
P83881;Q969Q0	71981.1	41849.5	87749.1
P84085	4212420	3305510	2599240
P84090	131712	66330	127495
P84095	572233	698062	875811
P84098	1010630	1540910	555378
P84103	1154480	560155	991089
P98095	877541	327704	894089
P98160	1018480	1557800	1349910
P99999	165379	103870	109962
Q00013	0	277268	0
Q00169	0	124435	0
Q00266	855161	1255740	791776
Q00534	167614	511983	89035.9
Q00610	4229710	3405860	3433990
Q00796	1670480	1786690	2062960
Q00839	5398600	3621100	5893440
Q01081	256295	151066	216399
Q01082	5688060	4886730	4221240
Q01105	2506470	2123240	3357200
Q01130	949879	1206660	1378380
Q01415	317810	0	165563
Q01433	1404330	1172690	1330490
Q01469	154610	183162	144390
Q01518	6075210	6592650	7246020
Q01581	1431450	1498000	1807170
Q01650	0	174774	0
Q01813	1543610	1300240	1407420
Q01844	454308	400287	515610
Q01995	291446	212746	186413
Q02241	0	0	6904840
Q02413	739755	397120	445557
Q02543	691744	432550	623899
Q02750	199606	409987	337412
Q02790	1822190	1755290	1801920
Q02878	314591	192777	415001
Q02880	337352	270989	300177
Q03167	394889	620440	444001
Q03181	315463	309595	317342
Q03692	12280400	20046100	15749300
Q04446	258467	278452	107034
Q04637	191818	238651	93202.4
Q04695	528747	158182	0
Q04726	189949	140423	329613
Q04756	5665740	6401860	4961220
Q04760	1196010	845171	1224160
Q04837	283799	325880	165696
Q04917	372394	237420	503138
Q05682	342259	455522	0
Q06033	91467000	143605000	135212000
Q06124	253857	269946	217684
Q06203	846612	479242	542878
Q06210	1835760	1501650	1238450
Q06265	345614	305487	485686
Q06278	1007120	1192160	1017220
Q06323	1178200	882129	623706
Q06828	1141320	1684070	1616860
Q06830	19734800	17792900	21929600
Q07020	1355940	897567	820507
Q07021	771461	951404	868649
Q07666	3313240	2269530	3380580
Q07954	7978770	9260610	8552110
Q07955	1082100	910392	1403330
Q07960	1510650	806766	955996
Q08211	6006000	4296440	3995030
Q08257	627851	697587	762169
Q08380	3279430	3282430	3275730
Q08431	1011600	653136	964699
Q08554	616838	139845	0
Q08722	463168	440749	401865
Q08752	4482380	10650200	9367250
Q08945	5561900	4510240	6021550
Q09028	7031100	5971010	6542060
Q09161	405182	239196	282585
Q10471	1639640	994008	1153960
Q10567	488046	416989	655369
Q10570	283823	0	0
Q12756	2194040	2049420	1454990
Q12765	658632	612428	575835
Q12805	6413790	7921420	7010410
Q12824	552571	422770	559964
Q12841	256223	350499	223637
Q12860	769121	1307410	1338810
Q12874	835503	589886	914321
Q12882	1552400	2421290	1960200
Q12884	15834300	15944500	13432700
Q12904	348979	276876	223536
Q12905	3124280	2356730	3261570
Q12906	2358880	1967290	2227400
Q12931	10881700	5603680	8320480
Q12933	2062960	2131670	3339780
Q12981	1341310	2411280	3121770
Q13011	2032440	2145310	2280680
Q13045	140800	85201.4	109716
Q13093	0	1443090	1114050
Q13098	1307670	886796	941666
Q13112	93942.7	0	150467
Q13148	0	0	77478.5
Q13155	471247	340787	389938
Q13162	350910	252062	349852
Q13163	826738	1063030	1297650
Q13177	765565	737240	817963
Q13185	137769	0	0
Q13200	1063380	737411	742297
Q13242	149140	0	324329
Q13247	854497	360025	662147
Q13263	1646180	1416540	2104690
Q13283	251430	207762	160971
Q13303	494634	461370	529584
Q13308	409057	467362	395503
Q13310	1619420	0	1579670
Q13330	397271	296482	352405
Q13347	3292930	2095120	2981500
Q13363	474112	644894	0
Q13409	159396	191057	304883
Q13418	3545420	3271260	3908890
Q13428	645591	0	192982
Q13435	1145310	801426	1090620
Q13464	659225	620974	616598
Q13547	2937120	2643250	3255140
Q13561	220222	190673	360832
Q13564	618468	268882	290388
Q13576	0	314341	284568
Q13595	7368470	7502520	9444740
Q13616	314914	192016	217367
Q13617	459292	326347	217272
Q13618	153886	0	383643
Q13619	7674320	6564540	6162640
Q13620	240654	149907	167554
Q13630	187589	0	135438
Q13642	3035280	4057920	3602630
Q13740	758831	1217540	1152240
Q13769	92083.9	48088.8	151466
Q13813	1090960	1133380	1003010
Q13822	5425560	9234730	10035500
Q13835	63475.1	0	0
Q13838	1568920	1551280	1258660
Q13867	8872280	7977460	8104670
Q13868	352279	299571	429067
Q13885	538503	684120	545748
Q14008	562471	429265	605093
Q14019	424344	603791	668998
Q14103	2046350	1681350	2075720
Q14117	4882660	5516990	4781960
Q14141	3932720	3658730	4116940
Q14152	3764480	2660100	3145260
Q14203	363267	172101	228901
Q14204	23187000	21937900	19432200
Q14232	354705	238196	223095
Q14240	1154390	848276	794517
Q14376	260060	322523	497239
Q14444	296047	0	162048
Q14517	1128810	990825	855001
Q14520	1244100	1003370	864094
Q14566	730164	715152	826743
Q14624	72202200	91575600	88809800
Q14677	68246.2	149241	0
Q14683	1010590	869360	841238
Q14697	2324760	1725710	1925860
Q14703	1008080	974266	901642
Q14738	0	87543.6	0
Q14839	60008.4	81312.8	95482.3
Q14847	876804	1174480	765377
Q14914	1804570	2957340	3032120
Q14966	1494880	1590620	1038200
Q14974	5169870	4062130	4372290
Q14978	0	0	100536
Q14980	112536	44686.9	0
Q14C86	81081.1	0	0
Q14CM0	5847500	5999270	4958620
Q14CX7	47179.6	0	0
Q15008	751696	669580	751964
Q15018	929095	711587	996282
Q15019	19671800	25020300	30597000
Q15021	156972	258411	174213
Q15029	2934050	2406910	2603010
Q15046	1850730	1447990	1729790
Q15056	0	46878.6	0
Q15063	18403800	25782500	28370600
Q15084	0	0	2404930
Q15102	616409	204238	250457
Q15113	0	0	108982
Q15181	6663650	7506440	7971140
Q15185	517762	454472	594063
Q15233	1808860	1496800	1730560
Q15257	654909	679845	894924
Q15286	0	396048	0
Q15287	485361	0	387697
Q15365	1919540	1696570	1925850
Q15366	1381160	1062180	1766970
Q15369	380034	421505	346738
Q15370	0	0	2368300
Q15393	6067200	4544510	4358410
Q15404	1477300	1858470	1350840
Q15424	126309	139795	239765
Q15428	328677	0	402530
Q15435	256066	450496	344012
Q15436	230423	280367	215175
Q15437	704578	390452	537178
Q15459	1205370	1094250	1178290
Q15493	2932600	3854830	3166530
Q15517	1004270	0	0
Q15555	1711130	1911850	2162500
Q15582	6248170	7029130	6590280
Q15631	862904	733372	872626
Q15717	846149	668468	781400
Q15907	1682050	1256880	1360640
Q15942	299752	387864	359367
Q16181	1359010	1407410	1547930
Q16186	191380	113220	48854.5
Q16222	1232480	1397040	1025380
Q16394	782265	658725	680213
Q16401	1163680	855097	1009640
Q16512	1232610	1278660	1123750
Q16531	2075170	1743330	1578910
Q16539	366857	357430	178660
Q16543	2233970	1779470	2077430
Q16555	5153160	4884560	5222230
Q16576	1017200	622250	731617
Q16610	886494	1055390	828993
Q16629	912651	456267	902769
Q16630	1045520	810230	1097110
Q16643	135130	166463	221975
Q16658	407140	308953	303416
Q16666	324828	238414	260333
Q16706	233004	297208	274399
Q16775	197857	188685	144488
Q16787	174732	203113	217840
Q16836	1363320	1473790	2118160
Q16851	4591870	4694300	5857490
Q16853	8434560	8411220	7210940
Q16881	1671890	1856710	1592840
Q2NL82	0	0	98958.6
Q2TAY7	535140	421228	600671
Q3LXA3	0	0	48024.6
Q3SY69	576559	421316	350364
Q4G0F5	222994	386651	328583
Q4G0X9	192187	536254	1060550
Q52LJ0	1068180	1257110	1045460
Q53EV4	635003	916075	1246430
Q53GS9	2567420	2800180	2989300
Q53H96	1414700	0	896653
Q58FF6	948988	0	0
Q5D862	1657420	1152970	734330
Q5H9R7	347037	230685	310130
Q5JXI8	1418390	1297990	1383310
Q5RKV6	438035	410613	254804
Q5SSJ5	0	200156	519701
Q5T0I0	2469070	1599820	1435780
Q5T447	412187	331631	402488
Q5T4S7	871744	614761	685196
Q5T749	1520070	1199140	452697
Q5T750	1509570	1669020	744778
Q5TBB1	83631.6	55735.8	97880.9
Q5TEC6	869448	778650	771407
Q5TFE4	83640.9	0	0
Q5VW32	184182	0	0
Q6DD88	162506	231262	191345
Q6DN12	21029500	36352900	28833300
Q6I9Y2	450513	195270	148834
Q6IA69	239491	251427	162505
Q6IBS0	607082	0	0
Q6KB66	182407	0	0
Q6L8Q7	172852	0	0
Q6P2I3;Q96GK7	637680	724003	724389
Q6P2Q9	1703700	1413210	1543400
Q6PKG0	273729	363503	508978
Q6UX71	137609	179115	79980.2
Q6UXN9	710089	600778	523111
Q6V0I7	1024400	1102650	830167
Q6W4X9	310323	203898	32929.5
Q6YHK3	2066330	4108320	2184300
Q6YP21	427079	0	0
Q6ZNJ1	1071370	936240	704002
Q76LX8	4081370	4187820	4463760
Q7KZF4	1724160	1128540	1510470
Q7L014	100106	152435	222849
Q7L1Q6	812608	1043540	1051320
Q7L2H7	1288670	1296050	1360870
Q7L576	1448330	1136100	1172900
Q7L5N1	1012090	599747	872421
Q7L5Y9	219151	151054	152186
Q7L9L4;Q9H8S9	390612	124201	329935
Q7LDG7	157035	107401	123085
Q7RTS7	809666	585534	1269230
Q7RTV0	424119	303565	366148
Q7RTV2	3396230	3682690	3477440
Q7Z304	387961	530603	356695
Q7Z4V5	0	0	50341.7
Q7Z5R6	165502	0	120212
Q7Z6Z7	1304840	928067	1024270
Q86SE5	50007.1	0	0
Q86TI2	274209	269880	274292
Q86UX7	5631570	5176380	5186660
Q86V81	0	927662	1900570
Q86VP6	3630130	2718480	3091280
Q86WI1	1052910	1681060	1761620
Q86X55	302067	235187	323744
Q86X76	286813	0	288983
Q86YZ3	792343	473111	13664.3
Q8IUE6	1688660	842402	1492560
Q8IUR5	0	16333700	17162900
Q8IUX7	894373	538107	878856
Q8IWX8	195641	124807	98504.8
Q8IX12	245826	0	121628
Q8IXQ6	0	0	274935
Q8IYB3	0	0	69644.5
Q8IYT3	0	279007	455045
Q8IZ83	1092210	780940	691121
Q8N157	0	670074	0
Q8N163	374233	429560	487591
Q8N1G4	220182	0	0
Q8N1N4	318274	312565	0
Q8N257	339302	174786	270470
Q8N2C7	225036	2218030	2531120
Q8N2S1	490121	392740	290370
Q8N335	293780	299574	471671
Q8N3U4	589979	380450	250029
Q8N684	971194	0	690098
Q8N8N7	179612	155172	216804
Q8NBM4	2362230	1823660	1666490
Q8NBS9	626968	771099	635449
Q8NC51	197272	182438	289898
Q8NCW5	593634	0	0
Q8ND76	0	0	60449.3
Q8NFH3	222235	141443	81294
Q8NFY4	0	122187	0
Q8NHP8	0	0	25950.9
Q8NI27	342023	417447	350863
Q8TAT6	464135	289224	295679
Q8TBC4	158979	34378.1	39057.1
Q8TD08	0	2650730	426397
Q8TD19	335586	395070	336168
Q8TED0	345315	301434	468713
Q8TEW0	83791600	96679200	126115000
Q8WU90	109707	0	0
Q8WUM4	2062500	1917120	2070470
Q8WVM8	232581	0	617640
Q8WVQ1	9747960	13256600	18348600
Q8WWI5	649358	0	0
Q8WWM7	0	0	137137
Q8WWY3	173115	0	0
Q8WWZ8	945347	793344	1154700
Q8WXE9	1248930	1286440	1417170
Q8WYA6	278314	170468	191371
Q92466	320509	294367	394099
Q92499	4707750	4055430	3301280
Q92520	227344	245430	260159
Q92522	0	92619.6	136460
Q92556	758144	0	0
Q92597	320650	0	0
Q92598	324025	216442	341782
Q92608	476498	371701	347422
Q92614	0	0	110950
Q92616	2124240	2012770	3023000
Q92619	123999	91337.8	161388
Q92626	2903320	1448190	2458660
Q92688	1141450	826074	787384
Q92747	1143270	1221170	1374490
Q92769	958192	729284	671480
Q92797	0	0	183607
Q92804	610230	258443	526840
Q92820	363130	383728	283539
Q92841	5437480	3876800	4134940
Q92859	165260	420293	469647
Q92882	0	676671	1675810
Q92900	0	144167	251943
Q92905	1468770	1676780	1656780
Q92922	1093150	1031900	1044620
Q92925	0	300302	0
Q92930	459008	316937	360557
Q92945	1527600	1289820	1769820
Q92973	956860	806869	747855
Q93008	223569	217029	257081
Q93009	703502	478565	613396
Q93045	104407	0	178115
Q93052	543141	579821	380997
Q93063	1242650	1199880	2052980
Q93088	4010720	5443170	5750370
Q93099	2572410	2170840	2271040
Q969G3	339557	314448	346254
Q969P0	1581610	1048710	1554940
Q969S9	762270	0	690423
Q969U7	461329	370736	386339
Q96AC1	150564	0	145161
Q96AE4	333280	341437	336680
Q96B26	57817.9	0	58597.1
Q96BW5	301620	186444	205626
Q96C86	143920	122540	192893
Q96CN7	2230310	2424960	2526790
Q96CW1	2147960	1829430	2211090
Q96CX2	858271	1286230	1204720
Q96D15	212985	201895	189984
Q96DI7	588456	232109	442585
Q96DT5	4725760	7119320	3678180
Q96EK6	523023	544282	0
Q96F07	954649	838143	823418
Q96FN4	178065	104586	228105
Q96FV9	493477	367302	396097
Q96FW1	432721	385776	299632
Q96G03	669038	920417	646626
Q96GM5	494158	289919	460249
Q96HE7	0	281512	0
Q96HP0	322765	332194	555380
Q96HS1	417174	0	611640
Q96IY4	7479340	8834300	7835390
Q96J01	271350	258721	358209
Q96JA4	694670	659761	711069
Q96JB1	81943200	120819000	115871000
Q96KP4	2231850	1853850	1983070
Q96M27	0	172556	0
Q96N76	1202960	1082540	531852
Q96P44	52606.1	150279	172197
Q96P63	403750	0	0
Q96P70	457409	577374	415171
Q96PD5	522053	1019900	946900
Q96Q11	145660	176425	182329
Q96QK1	1731920	1277110	1180780
Q96RS6	128780	81387.9	0
Q96RU3	231119	852281	442038
Q96S59	573725	768143	543270
Q96SB4	210957	0	0
Q99417	399636	438399	0
Q99426	319460	179330	618014
Q99435	0	110848	318969
Q99436	12069800	12253300	16676200
Q99439	643047	624746	789270
Q99459	0	0	161688
Q99460	1634940	1182830	1629440
Q99471	790020	843501	1062920
Q99497	865521	489278	617758
Q99536	10027900	7408400	7228470
Q99598	568622	649634	365491
Q99613	4146030	2796740	3311530
Q99615	107085	126635	82713.9
Q99627	1793690	1358520	1833340
Q99715	799256	1069580	977552
Q99729	285167	212742	352302
Q99733	5406350	4179020	4023630
Q99798	2316350	2978700	2513810
Q99832	7111250	5379190	5058060
Q99873	2233680	1337780	1483740
Q99983	500877	1289000	1155490
Q9BPX3	84397.4	27152.1	53209.4
Q9BQ52	240830	0	250942
Q9BQ67	391307	291713	194735
Q9BQA1	3202180	2198610	2635890
Q9BQE3	19456400	15393000	21662400
Q9BQS7	0	0	162526
Q9BRA2	187275	417918	145141
Q9BRG1	0	0	76580.6
Q9BT78	1714830	1800140	1751620
Q9BTT0	257893	0	267366
Q9BTW9	424424	0	566861
Q9BUF5	579190	872411	741663
Q9BUJ2	750703	608528	521610
Q9BUQ8	107056	52215	126595
Q9BUT1	208188	275604	284831
Q9BWD1	1674280	1452120	1124830
Q9BWJ5	1391410	842046	1266020
Q9BXJ4	20334200	18294700	16062700
Q9BXJ9	1609180	1461420	1440500
Q9BXN1	0	146097	129772
Q9BXP5	417614	172797	380847
Q9BXR6	32788900	30898900	27040600
Q9BXS5	527071	345895	315177
Q9BY44	345020	365167	585556
Q9BZK7	154179	157895	250879
Q9BZP6	1680860	1949980	307611
Q9C0A0	9738250	6309970	6701360
Q9C0C9	106386	87111.1	70439.4
Q9GZL7	933390	733751	826787
Q9GZQ3	137184	168898	188206
Q9GZT8	734137	540276	435237
Q9GZZ1	0	0	310280
Q9H082	0	1953290	1844410
Q9H0D6	501314	791248	529569
Q9H0R4	4425270	7130720	3282950
Q9H0U4	0	0	97252.1
Q9H1E3	219649	293895	167564
Q9H299	270290	0	0
Q9H2A2	1076950	837922	832164
Q9H2K8	1519550	832204	1565670
Q9H2M3	288163	503640	435693
Q9H2U2	234933	447767	473562
Q9H3K6	553140	0	228027
Q9H4A4	1002200	790290	845355
Q9H4B7	12317700	13530700	13887000
Q9H4G4	386473	409236	583298
Q9H4M9	1183910	1215140	1666490
Q9H7D7	458372	319815	407506
Q9H871	117787	88220.7	114682
Q9H8M2	6307140	9693750	15881200
Q9H9H4	0	0	225191
Q9H9Q2	949585	791944	1130040
Q9HA64	366858	0	126438
Q9HAV0	221384	148442	126254
Q9HB07	1028730	741185	781576
Q9HB71	3936600	2643080	3936430
Q9HBI1	24636400	25401500	24139100
Q9HBU6	0	0	265055
Q9HC38	1320010	1046750	1144050
Q9HCE1	363065	355837	379487
Q9HCL0	758156	162849	89950.8
Q9HDC9	18991200	27545500	36671600
Q9NP58	9438220	5059110	5331380
Q9NP72	649858	642733	375633
Q9NP79	435718	900250	413076
Q9NPF2	921206	529251	467262
Q9NPF4	1100920	1158830	986052
Q9NPG4	306990	313999	434203
Q9NPH2	2440940	2683920	2474820
Q9NPH3	3141440	6750900	5254330
Q9NPR2	0	76590.4	0
Q9NQ79	809235	964235	846828
Q9NQ88	961054	551819	499558
Q9NQC3	792704	517108	741477
Q9NQH7	0	4805230	4099790
Q9NQP4	68998.8	0	0
Q9NQR4	1068340	1228140	1469430
Q9NQW7	1167660	1117420	1063050
Q9NR19	150163	191852	192224
Q9NR31	1323090	1277940	1706660
Q9NR45	1087880	1157500	1188950
Q9NRN5	3203930	2563100	3047080
Q9NRN7	110100	0	124960
Q9NRW7	566542	1071460	735179
Q9NSD9	1347440	1070280	1076320
Q9NT62	197303	0	226111
Q9NTI5	304260	494040	890288
Q9NTJ3	245457	144569	357695
Q9NTJ4	3707770	4789040	5287610
Q9NTK5	1654420	1379290	1781730
Q9NTM9	605732	479728	617055
Q9NTX5	0	476262	214411
Q9NUJ1	421427	459736	478028
Q9NUQ9	545820	411542	481937
Q9NVA2	193188	178829	192604
Q9NXG2	0	0	270945
Q9NXR7	188685	223331	0
Q9NY33	2004340	1854180	1669190
Q9NYF3	16248000	23516000	22570600
Q9NYQ3;Q9UJM8	0	579665	0
Q9NYU2	1601630	2442780	2177430
Q9NZ32	559331	308220	472506
Q9NZL4	142513	121967	101169
Q9NZL9	958586	709304	974048
Q9NZN3	2394620	2341460	2130460
Q9NZP5	2366860	2234210	2504660
Q9NZR1	4865250	7662840	11205000
Q9P016	336083	451907	413972
Q9P258	6764870	6047940	6066460
Q9P265	382390	316711	255368
Q9P289	751609	430491	1003260
Q9P2J5	985411	822881	1061180
Q9P2T1	208735	147258	165941
Q9UBE0	203565	0	0
Q9UBG0	617198	900111	692854
Q9UBQ0	800201	350628	369516
Q9UBQ5	617121	0	496710
Q9UBQ7	407115	0	0
Q9UBR2	1946320	2606320	3098280
Q9UBT2	739483	605038	565964
Q9UBV8	395698	193249	320849
Q9UFN0	1080320	1113830	1039350
Q9UGM3	1975130	1744220	2481930
Q9UHB9	376695	0	601405
Q9UHD1	463756	463034	414492
Q9UHD8	2120060	1828020	1874090
Q9UHV9	127501	78177.3	153093
Q9UHX1	133355	0	0
Q9UI12	145836	0	333990
Q9UI33	375603	362304	620795
Q9UIA9	1318580	782050	867399
Q9UJ70	477035	303856	300740
Q9UJU6	0	0	37801.5
Q9UK55	3179610	3801670	2859620
Q9UKF6	76729.7	0	0
Q9UKG1	0	0	85396.8
Q9UKK9	190841	230890	312749
Q9UKM9	428411	0	348497
Q9UKV8	193505	165251	0
Q9UL46	1694370	1676320	1307420
Q9ULA0	634508	359500	397905
Q9ULB1	226131	259317	246764
Q9ULC4	1058510	830357	629240
Q9ULV4	967438	897098	1060450
Q9UM47	559257	472713	372514
Q9UMS4	5229280	3346100	4486750
Q9UN36	344416	639520	0
Q9UN37	288895	0	0
Q9UN70	197036	332757	127968
Q9UNH7	323994	0	0
Q9UNK4	0	248622	195645
Q9UNM6	1340170	1149590	1305670
Q9UNP9	499244	509917	961567
Q9UNS2	2016530	1842970	2282320
Q9UNZ2	0	0	237495
Q9UPT5	0	0	136434
Q9UPT6	0	0	1634010
Q9UPU5	125520	0	88238.5
Q9UQ35	293966	0	299308
Q9UQ80	1983830	1696070	2030460
Q9UQE7	558185	490506	612674
Q9Y223	274845	167475	0
Q9Y224	0	0	469885
Q9Y230	2276260	1613570	2606000
Q9Y240	6833960	7628180	6287650
Q9Y244	1157210	870107	2177750
Q9Y262	3174040	2148990	2197020
Q9Y263	1142300	2108790	2732010
Q9Y265	16058700	14766400	17672000
Q9Y266	528053	587477	704503
Q9Y285	3343090	1929560	3131280
Q9Y295	217214	355832	365639
Q9Y296	479781	441366	0
Q9Y2S6	2541070	2323670	0
Q9Y2V2	876324	729325	822220
Q9Y2W1	0	176975	280714
Q9Y2X3	268373	227831	331943
Q9Y312	112252	0	0
Q9Y315	347361	0	611789
Q9Y376	0	0	290926
Q9Y383	503936	560750	639346
Q9Y3C6	276215	398704	305123
Q9Y3F4	1704820	1521780	1864060
Q9Y3I0	1637680	1480170	1604040
Q9Y490	18938800	22357000	21392500
Q9Y4A5	0	317700	0
Q9Y4D7	1045460	1502340	1729090
Q9Y4L1	273996	0	414470
Q9Y570	696704	0	507661
Q9Y5B9	2843930	2134560	3126230
Q9Y5K5	1371820	0	0
Q9Y5K8	204818	0	147748
Q9Y5L0	2595480	0	2464130
Q9Y5P6	1142290	1003550	983148
Q9Y5X3	173217	193548	182256
Q9Y5Z4	83595.3	0	0
Q9Y617	3265340	3148780	3496070
Q9Y678	867399	1049930	767288
Q9Y696	1290530	1123740	1373980
Q9Y6A4	0	926075	0
Q9Y6E2	0	0	430618
Q9Y6G9	301140	434395	337152
Q9Y6Y0	279143	239464	399030
Q9Y6Y1	481723	669848	510737
Q9Y6Z7	2605540	3652970	3787570
X6R3N0	364971	213043	148939
