# Supplementary material for: Astragalus polysaccharide promotes latent HIV-1 reactivation via exosome-mediated modulation of the PI3K/AKT/NF-κB axis
Source: Extracell Vesicles Circ Nucl Acids. 2026 Jan 29;7(1):94–113. doi: 10.20517/evcna.2025.148 (PMC13074303; doi:10.20517/evcna.2025.148)
Supplement: Supplementary file 1 [file evcna-7-1-94-SupplementaryMaterials.zip › evcna60148-SupplementaryMaterials/Supplementary Table 4.xlsx]

## Sheet: G2.Protein_Expression-5
Protein.Group	EXO-APS-1	EXO-APS-2	EXO-APS-3
A0A087WWU8	2472410	2746360	2261140
A0A0C4DFV9	0	15510.4	19769.6
A0A0D9SF54;A0A0D9SGF6	186212	169474	162353
A0A0S2Z377;E5RK69	229724	264784	425838
A0A1B0GUS4;P68036	1131070	1079290	961039
A0A1C7CYX9	0	31838.2	40150.2
A0A6Q8PFF2	1346670	990092	1187170
A0A7I2V346;A0A7I2YQN2;A0A7I2YQV8;B7Z645	716548	834947	757957
A0A7I2V6B9	4490270	3391230	3288910
A0A804F6T5;A0A804F729;H3BTN5	956241	815582	949479
A0A804HLA8;P63218	198184	360073	362680
A0AVT1	1026170	777246	834924
A5YKK6	564891	623652	648269
A6NDG6	305796	371153	413874
A6NHL2	9699760	9776870	10780000
A6NKH3;P61513	64052.4	86249	74099.4
B0I1T2	740340	784851	830949
B1AHL2	337555	519983	585929
B1ALD9	66767.1	44532.1	146402
B7Z9C2;F8VRJ2;F8VV59;F8W118	992020	556790	749582
B9A064	1087960	1280100	1543020
E9PAV3;Q13765	2913520	2806290	2674950
E9PEW8	1694730	1265210	2133380
E9PHY5;E9PK52;E9PMG5;H0Y5B0	134782	107934	122478
E9PL71;E9PN91	0	106477	110542
E9PPM1	920694	724353	869435
E9PR49	156915	79247.4	84479.8
F8VWZ5	6497110	4650220	6019510
G3V1N2	1051920	905758	927570
G5EA09	6038360	4339540	4371030
H7C5J7	1780860	1191050	1120840
I3L3Q4	123197	125376	131573
K7ER55	1050900	1016760	902541
O00115	926284	665495	611439
O00151	947656	977679	1045330
O00154	11080600	11415300	10319000
O00161	270671	205670	257443
O00170	139222	178506	127737
O00186	342128	301362	346478
O00187	1074310	963980	1272340
O00193	159455	170861	107073
O00203	254641	183098	211497
O00231	1695650	1606830	1637760
O00232	1242020	1313930	1348370
O00267	123186	83539.6	74468
O00299	6548650	7166950	7105030
O00303	4239830	4259200	4435870
O00338	340103	246095	274138
O00391	561887	395386	520382
O00410	2232260	2092690	2045830
O00422	414874	275331	327067
O00429	1617290	1329760	1486600
O00487	5844720	5083570	5409710
O00560	30503400	21840900	22700600
O00567	174995	154711	177937
O00571	1794000	2095020	1965850
O00743	529709	561777	576542
O00754	374660	432745	560594
O14497	1114810	993142	899754
O14579	631522	597126	666726
O14602;P47813	1053010	1448790	1820740
O14617	962765	989190	1206540
O14672	1084730	972505	1118700
O14737	755179	840878	858054
O14744	2621330	2809100	2961840
O14745	2001270	1854060	1801630
O14776	94883.9	449868	259651
O14786	191398	172611	194099
O14817	223844	189223	203576
O14818	12540400	11225000	13400100
O14828	725403	686564	656889
O14920	0	427387	474753
O14929	859150	816621	760496
O14950;P19105	2103950	2346220	3346340
O14974	184380	62667.2	103443
O14979	1005850	1344770	1057040
O14980	2508400	2331430	2019900
O15031	461223	390683	428338
O15042	144156	141320	152101
O15067	4182210	4080030	3935340
O15117	218243	267679	244710
O15126	107416	115245	97561.2
O15143	2462490	2632880	2682320
O15144	3015990	2823090	3182630
O15145	3053840	2389750	2299060
O15160	511409	381102	407644
O15212	678571	579592	613008
O15260	124702	106387	60828
O15305	1074330	994475	935745
O15371	1823380	1822570	1893020
O15372	1085700	970500	1059680
O15382	281811	400849	171184
O15400	549377	536785	541076
O15498	332767	369898	433880
O15511	2164780	1818210	1742850
O43143	1565030	1584840	1840850
O43175	1667090	2429890	1928150
O43242	2425090	2830060	3139470
O43252	270102	328969	292323
O43303	77883.6	0	0
O43390	2224610	3072080	2386410
O43396	1288800	1419390	1186000
O43399	584574	881312	767801
O43447	168219	281053	383570
O43451;Q2M2H8	0	91794.4	145862
O43488	2185930	2170470	2351260
O43491	919476	761950	863193
O43505	66337.5	109161	154220
O43583	717412	682100	712713
O43592	2075730	1909800	1953650
O43617	531812	554479	644912
O43633	414928	325180	367931
O43660	643276	606188	572885
O43665	0	36978.3	52653.9
O43670	294869	446482	359938
O43684	3137420	3163630	2943490
O43707	5586080	5161160	5293460
O43719	78582.2	78724	42815.4
O43747	504243	514525	527712
O43760	299440	453989	357269
O43765	454141	625701	391236
O43776	2651990	3334710	3387950
O43809	1307260	1566720	1368080
O43813	2865950	2757780	3010670
O43818	472647	464651	413274
O43847	375164	383964	460065
O43852	378620	331377	151100
O43865	760359	972413	821586
O60218	1098240	1012780	688059
O60231	161645	193812	142247
O60234	533674	715626	624145
O60256	788532	680207	776884
O60264	588662	432309	489995
O60306	5983470	4477510	4576800
O60341	854919	904077	789076
O60462	483711	433662	390238
O60503	14772900	12133500	14618700
O60506	2762490	3727300	2962040
O60508	196305	155110	160662
O60547	524034	426214	512527
O60610	7632570	6888660	7008360
O60701	1092300	1087940	1075730
O60749	340735	312091	326498
O60763	841157	867216	837529
O60832	343410	273743	307506
O60841	644036	621920	552905
O60879	2888640	2448990	2525180
O60884	629701	576333	561349
O60911	268814	210626	114252
O60925	328076	313331	339668
O75083	14975000	14320500	13884300
O75093	4213220	3316220	3867260
O75122	149267	175544	189460
O75131	547499	445031	475675
O75144	285037	242640	244251
O75153	134491	181139	177031
O75165	184885	160839	139651
O75191	1122840	984823	1022020
O75223	995778	596139	631429
O75312	4011030	3022430	3036100
O75326	0	0	440357
O75340	1626300	1483440	1786310
O75347	1888030	2315690	1980550
O75348	483709	434419	544481
O75351	528369	493186	498344
O75367	8448290	7034790	8992050
O75368	765339	803594	767874
O75369	2329240	2043100	1917810
O75390	7510170	7605700	4222920
O75396	0	194648	118364
O75400	542041	427099	557933
O75419	1135080	1596520	1440780
O75436	2183960	1877560	1998140
O75475	68169.3	118892	42806.4
O75531	200151	124554	0
O75533	2405250	2229470	2529100
O75534	130020	187459	157339
O75607	349167	350988	411149
O75608	1520860	1249330	1149570
O75643	2039180	1905910	2081160
O75663	534209	543693	519953
O75695	2537260	1972540	2008880
O75792	377554	660309	517570
O75821	2420450	2509900	2396840
O75822	1275310	1124320	1027370
O75832	831382	986750	972615
O75874	1613770	1519190	1634700
O75882	832503	1326190	1415810
O75884	205115	242092	216489
O75891	1891910	1701550	1757700
O75897	574220	529082	673327
O75935	1295750	1101470	1144330
O75937	76182.4	119682	71314.6
O75955	323020	322027	330861
O76003	2650980	2865110	2673980
O76021	99904.5	44189.2	79956.4
O76074	880175	774345	713341
O76094	254168	166899	175179
O94776	1612940	1511710	1553600
O94808	2687620	1987670	1874600
O94832	58695	82277	59712.9
O94855	173003	222019	240661
O94903	144043	164772	109223
O94906	234952	338913	389320
O94915	78449.9	89381	95925.4
O94933	193757	144107	210956
O94973	453743	506291	427724
O94979	977476	929572	875963
O95163	375739	541196	446542
O95197	754841	582768	651171
O95218	87673.4	125505	92794.6
O95297	196739	103713	192597
O95336	651607	729565	731168
O95347	216638	244227	200953
O95372	168664	163111	133458
O95373	936219	1053760	906206
O95400	293942	303137	379202
O95433	600396	854214	792713
O95445	26002700	20360600	22925000
O95456	3641990	3873910	3385210
O95466	460321	477492	522879
O95497	977517	878606	985954
O95747	323829	319530	269422
O95757	1099700	1308510	1188320
O95782	1315960	1261770	1290700
O95816	596311	531430	606385
O95819	878602	743775	721010
O95831	236919	268868	185464
O95834	2247560	2353830	2358970
O95861	655769	688388	797225
O95865	2644650	2303000	3007780
O95881	663194	575277	299575
O96019	3986670	3574200	3408380
P00338	79472500	72429100	76376200
P00352	778807	628820	638595
P00367	17761600	16779400	11902300
P00374	0	0	2985510
P00387	66591.3	53165	71986.6
P00390	1638250	1697340	1517290
P00441	11781800	10809900	10942700
P00450	3990840	7301010	8169450
P00488	15068600	15653000	14200900
P00491	4837560	5392520	6331550
P00492	4495730	5231050	5787830
P00505	1977230	2652340	1344960
P00533	0	35713.2	37963.2
P00558	30569900	28060900	29754600
P00734	28962900	28438500	25744100
P00736	414458	498539	536347
P00738	1366010	3370970	3925550
P00740	2408590	2246300	2221280
P00742	3623490	2870510	3234560
P00746	204294	200723	192441
P00747	3942460	3816820	4764610
P00751	245451	277398	368030
P00813	9902840	9169710	10257700
P00966	3517050	3174320	3368050
P01008	14358900	11779500	14524400
P01023	1314570000	1178190000	1327200000
P01024	36150100	28571400	36855200
P01031	9996880	11549900	13833300
P01042	558264	994832	922383
P01111	2012760	1512800	1863510
P01266	1438490	1362680	1511760
P01344	905762	1804790	1406900
P01591	2005470	1685730	1794090
P01706;P01709	113375	228197	393681
P01834	160558	181795	94955.1
P01857	0	137045	0
P01876	0	1275870	0
P01889	372041	406963	489629
P02042	55530500	71150800	69420500
P02100	3576820	4508490	4255560
P02452	3465160	2691870	3093810
P02458	2193980	2262670	2242540
P02461	3575260	3025570	3172340
P02533	4006870	12882900	1977370
P02538	437112	7121110	967421
P02647	1618770	1423370	1247360
P02649	14696900	16218400	17749800
P02656	435146	480109	495919
P02671	1558900	1281780	1550800
P02675	3764990	3706860	4532890
P02679	4126020	3341600	3868560
P02730	418154	336603	396517
P02748	2108530	2292720	2358340
P02749	16579300	15158000	16214600
P02751	14357500	13973700	15444600
P02753	1425790	1305710	1621550
P02760	1473630	1423740	1377650
P02765	1267180000	1025750000	1008290000
P02768	2364390000	2932400000	2379470000
P02771	77383100	57167400	61494000
P02774	53669100	39993900	40799800
P02786	4743050	4079380	4247700
P02787	49130400	99951700	69308200
P02788	1787950000	1620780000	1863370000
P02790	487534	2092950	2357400
P02792	739559	898245	758141
P02794	7836060	6655320	7266560
P02795;P13640;P80297	2859550	3477780	3450500
P03951	2366530	1422840	1860690
P03952	171618	164159	142495
P04004	9092610	6098680	7943850
P04040	938527	765055	586384
P04066	409395	326140	394069
P04075	40347200	38547700	43775300
P04080	1830880	2287620	2121040
P04083	2193710	2056800	2161620
P04114	123027000	115326000	114236000
P04180	1607960	1362250	1576950
P04216	868547	761525	766523
P04217	1999180	2441580	2530280
P04259	921927	20751400	2457820
P04264	152775000	94218100	36103700
P04275	129189	197803	0
P04278	272334	411087	364411
P04350	869686	908821	1123220
P04406	119101000	119416000	112021000
P04424	1194620	1078630	1155050
P04439	1836180	1585270	1818010
P04632	450017	789319	762363
P04732	84817.3	0	0
P04792	672917	632560	561347
P04818	423991	550502	459489
P04899	21492200	17909900	21777600
P04908;P0C0S8;P20671;Q16777;Q6FI13;Q7L7L0;Q93077;Q96KK5;Q99878;Q9BTM1	0	172689	0
P05023	2812600	2180820	2788900
P05062	673706	732008	831406
P05089	886342	492131	313772
P05106	1668550	1833760	1665080
P05107	121165	120598	146246
P05109	370958	802068	642151
P05114	37862.4	67735.2	50711.1
P05120	227009	228642	181802
P05155	10521400	6001240	7583890
P05156	11213000	8294930	7959650
P05161	297608	330348	281027
P05198	2361300	2539530	2412300
P05204;Q15651	227432	660365	401855
P05387	4869410	5715040	5335260
P05388	3617840	3307060	3660520
P05452	3492670	3221170	2882080
P05455	1605430	1828220	1358960
P05543	3692550	2521980	2754790
P05546	5704190	4537160	6083040
P05556	7424170	5990420	7179410
P05771	1710140	1527980	1373960
P06132	639545	958996	826096
P06239	3437800	3412300	3425680
P06276	263125	186633	178252
P06396	23000000	20567300	25559600
P06400	627886	1154330	816257
P06454	644881	586422	426129
P06493	0	147782	105699
P06576	8252830	8892100	5214180
P06702	601675	1367460	1005730
P06730	707442	736612	857976
P06733	120711000	113984000	121304000
P06737	4203190	4097770	4075130
P06744	15339800	15244300	15759900
P06746	477745	339361	465132
P06748	3318650	3728200	4698500
P06753	1488310	1622750	1240230
P06899;Q16778	3393200	5958340	6117790
P07108	2021810	1978610	1725730
P07148	342034	310667	416053
P07195	27126200	25133100	24445400
P07225	3220900	2705730	2570750
P07237	3844260	3260450	2365650
P07305	935344	831938	591315
P07311	586324	702147	853754
P07339	4994750	3936750	3153650
P07355	17069400	14243300	16671200
P07357	1523930	2169250	2697250
P07358	921214	1142590	1407980
P07384	960412	830095	839585
P07437	23135700	28918500	28795200
P07602	1060380	1141180	658908
P07686	1724320	1198270	1100610
P07737	69678500	64302500	59843700
P07741	1268980	1876650	1606200
P07814	4238160	4305540	4466690
P07858	320602	220429	177525
P07900	42444200	37014900	39940200
P07910	4201650	4832530	3543350
P07942	59241.1	0	0
P07954	2581560	2159490	1861930
P07996	11073700	10812000	11421600
P08123	1912300	1456860	1714240
P08133	15883700	15520000	22879100
P08134	180044	194790	194265
P08195	2703930	2431610	2750460
P08238	76373500	75637600	71745600
P08253	0	1248200	1519690
P08263;P09210	561939	474985	711802
P08311	1203790	1101530	1367710
P08514	1235950	1035090	1153840
P08567	970908	696965	854512
P08575	16901600	14631300	17284400
P08579	127381	187845	173952
P08603	403481	406363	417507
P08621	470815	412101	409582
P08670	689475	843642	647928
P08697	17219900	10611800	11381300
P08754	2883020	2114550	2762580
P08758	13717700	9696670	9977250
P08779	353256	16277900	1267450
P08865	12021200	13281900	12470200
P09104	5084830	4174550	4688560
P09211	16305000	15077400	14349100
P09234	100354	170205	112910
P09326	488833	417367	432181
P09417	2993130	2733970	2991320
P09429	2129810	4594430	2856360
P09467	1051940	938337	956525
P09486	1000450	631496	455571
P09488	277696	348556	296308
P09496	1876880	1882810	2283280
P09497	337396	292138	345155
P09525	1382520	1600420	1933890
P09543	1817060	1960320	2100600
P09622	583056	495765	264648
P09651	5289490	9494250	7822670
P09661	1189580	1091690	883469
P09874	14817200	12001900	14260700
P09960	1845310	1743880	1669600
P09972	3021360	2868360	3385030
P0C0L4;P0C0L5	19439900	20219200	26973800
P0C0S5;Q71UI9	1040400	912754	1360080
P0C7P0	669993	575478	826255
P0DMV8;P0DMV9	3492630	3755150	3965620
P0DP23;P0DP24;P0DP25	3795460	3616810	3927030
P0DPB5	1031500	1160010	1481320
P0DTE7;P0DTE8;P0DUB6;P19961	1133460	1502840	1911180
P10155	294182	229019	229300
P10301;P62070	454850	396041	418707
P10599	5686790	4892720	3451570
P10643	7908990	8884810	12379600
P10644	277997	284583	273225
P10747	145541	162275	146521
P10768	3484040	3619460	3442740
P10809	5076460	5852100	2404060
P11021	5800760	4651740	3345660
P11047	246001	224182	0
P11142	50490800	42772000	42922900
P11150	251934	273728	271261
P11166	2454240	2747140	2624450
P11169;Q8TDB8	251297	197934	203331
P11171	629757	589049	642669
P11172	202970	415291	240052
P11216	556730	492434	469990
P11233	4540240	3922960	4095480
P11387	6873210	5338510	5757180
P11388	2224410	1798230	1839210
P11413	3619700	4089300	4561460
P11586	27668900	31624600	29464900
P11717	1397010	1290460	1504540
P11766	3559840	3376110	3428510
P11908	1278300	1331400	1384790
P11940	4081620	4224980	3469180
P12004	4540270	5872600	4341770
P12081	2026850	2139540	2659660
P12107	656507	609964	607429
P12109	2313740	1930520	2315200
P12110	449234	392029	477898
P12111	718957	821224	935668
P12259	46673500	43174600	52651200
P12268	368104	560209	433225
P12814	2244360	1966000	2183810
P12829	360592	254983	387079
P12955	326575	253046	345970
P12956	10117900	10380600	8148390
P13010	7186140	6977360	6326320
P13489	346969	510680	367831
P13497	0	0	509971
P13591	334286	189081	317451
P13611	474555	425954	550511
P13612	3873330	3119570	3615810
P13639	12913000	13352100	12972800
P13645	152770000	43863600	13723500
P13647	6128270	6426200	1432390
P13667	3550330	3050760	1849200
P13671	623222	890475	1165320
P13674	836314	1061810	812490
P13693	1032210	1202720	871730
P13716	972464	925415	1106070
P13796	39731000	40014800	43675700
P13797	201431	162025	186879
P13798	3251580	3347530	3697580
P13807	909382	759659	795869
P13861	725603	688545	720340
P13929	537734	439426	584450
P13987	443288	385491	532946
P14174	19759900	24717200	23569700
P14209	117980	127844	161450
P14210	1258380	1559390	2135530
P14314	2068520	2007530	1085800
P14317	864184	628399	750471
P14324	2043440	2573660	2472860
P14543	800958	702121	792855
P14550	1653300	1524970	1442790
P14618	82987000	88163700	83229400
P14625	5511690	4375170	3400550
P14635	0	217218	363685
P14649	299904	188524	250455
P14678;P63162	3015350	3547150	4214050
P14735	903292	815060	880308
P14866	1377340	2287270	1444350
P14868	1383210	1681080	1683030
P14923	724072	858564	475691
P15085;P15086	880390	1116380	1236970
P15104	1351130	1241300	1378060
P15121	2525640	2807110	2659580
P15153	2060430	2169410	2436450
P15169	425272	553637	634200
P15170	989137	970811	729947
P15291	0	576197	106470
P15311	6188900	5131820	5576120
P15374	207682	209179	135926
P15531	18747000	17727500	19403200
P15586	276765	398255	401492
P15880	2752680	2426810	2338530
P15924	1221380	1452390	456636
P15927	1289850	1383830	1076830
P16035	431728	657371	458988
P16070	173772	229403	289219
P16104	140811000	184188000	208355000
P16112	1591220	1117450	1573540
P16150	440500	304527	347380
P16152	776059	783519	769491
P16284	138534	156845	144988
P16298;Q08209	380884	334908	382593
P16401	13694600	13699800	9624810
P16402	8479440	7554610	4281240
P16885	630791	707924	702893
P16930	1169330	1205840	1321260
P16949	38758200	36331600	32934500
P16989	729790	751660	724318
P17066	1363740	1024860	1116800
P17096	5356310	3682640	1931830
P17174	1277180	1087140	1297480
P17252	2739540	2173120	1883880
P17301	545733	430253	601678
P17516;P42330;P52895;Q04828	556813	551278	599030
P17643	4817880	3884280	4344030
P17655	208397	242023	215498
P17812	994606	1141640	995399
P17844	495733	689015	573490
P17858	187783	148439	165497
P17936	434217	546766	558659
P17980	1509910	1460330	1306930
P17987	9088490	8888830	8860370
P18065	1835970	1558990	1890250
P18077	326094	346165	378183
P18085	1265020	1155450	1333380
P18124	2549400	2547380	2243570
P18206	2669770	2393700	2844570
P18621	2605790	2560450	2679100
P18669	42143200	40985400	46056900
P18754	1307660	1385980	1222040
P18858	121449	145027	74421.5
P18887	245667	244569	196332
P19013	8284160	7069500	5197420
P19174	1425160	1242460	1323190
P19320	444850	394333	328640
P19338	16052000	12770800	13536300
P19367	180118	145555	135778
P19387	184607	207216	239498
P19397	3893660	2414030	3877470
P19623	2857520	3197420	3584360
P19784	996262	877226	1186330
P19823	45754000	25763400	30096700
P19827	7349750	5001210	6397030
P19971	1219580	1055060	1138120
P20042	948114	926726	757281
P20073	3828070	3547640	3979980
P20290	518652	432958	493126
P20338	455349	468347	424948
P20339	481536	555471	557306
P20340	2729790	2966290	2911020
P20618	19159000	21667800	27416500
P20700	1992860	2271890	1481810
P20742	84972300	121458000	132783000
P20774	1285100	949685	1270870
P20849	266876	301129	311683
P20908	454562	228768	210811
P20963	226550	128170	195296
P21266	1068540	1008130	882789
P21281	1855930	1845150	1783350
P21283	318274	244041	319069
P21291	1634780	1570850	1410330
P21333	14507600	13060900	12500000
P21359	752177	1098850	848573
P21399	4158610	3756370	3784940
P22059	122148	255924	288888
P22061	2457100	2547910	2464270
P22087	103713	89806.6	85297.9
P22102	707620	990965	624165
P22234	13000000	12823700	14198200
P22303	1386640	1029210	834882
P22307	266666	299240	0
P22314	4841290	4940660	4691770
P22352	2726250	2198710	2660790
P22392	7038270	6001460	5480750
P22531;P22532;P35325;P35326;Q9BYE4	550682	607008	316109
P22626	2172120	4961850	2425770
P22694	113318	127838	159084
P22897	0	126430	0
P23142	9140740	10358600	13147400
P23193	281807	617306	445403
P23229	325273	254596	269423
P23246	4193110	4148630	8659300
P23258;Q9NRH3	663672	759780	787230
P23284	1516720	1352830	984391
P23368	1964570	1911230	1336500
P23381	2299510	2189010	2182320
P23396	14194700	15848800	16178900
P23490	2626770	589776	350975
P23526	25865200	26052500	25750100
P23527	365106	112631	176287
P23528	19662900	19429600	19288900
P23588	610922	641914	797457
P23634	1063550	872898	993241
P23921	1664550	1770550	1827550
P24043	110564	93365.3	133382
P24534	6057650	5482150	5002550
P24666	1588940	1663130	1739740
P24752	356434	525351	274736
P24821	0	0	135215
P24928	481591	418614	371171
P25098	418897	426827	380410
P25205	1546250	1819290	1828920
P25311	283283	106096	0
P25398	1536240	1693090	1365030
P25685	568104	575256	551444
P25705	49969700	39043700	45400300
P25786	11156000	11898400	13799800
P25787	19436700	17285000	17840800
P25788	12596700	11693700	14890500
P25789	13540900	12919400	15108600
P26038	32737700	28394100	33148500
P26196	1167910	1016220	1006550
P26358	306132	373260	340479
P26368	744649	775349	606656
P26373	2502500	2539940	2268680
P26583	1036100	1581260	1107450
P26599	1415950	1681490	1456920
P26639	3354600	3312910	3570740
P26640	975468	998380	1003740
P26641	8378960	8842810	10111000
P26885	268677	286558	180999
P26927	1329620	1170150	1377840
P27105	554855	480397	600282
P27169	43743.4	57252	66141.5
P27348	10697100	10463800	10879600
P27361	826998	1115270	1065420
P27448	39902900	26417500	29310800
P27635	987676	723657	648579
P27694	2180420	2289760	1807310
P27695	2203920	2590780	2099920
P27701	1863450	1434100	1767100
P27707	609216	701506	589000
P27708	1050460	997320	1003950
P27797	6629310	6149410	3417910
P27816	724529	859927	790133
P27986	31857.9	99542.3	42471.1
P28062	1487970	1726510	2172530
P28065	586937	663880	752597
P28066	9856290	8652820	9376530
P28070	5735050	6732180	9102060
P28072	20044200	24784700	31162000
P28074	2362590	3139910	4572260
P28300	836574	499854	634385
P28482	1291140	1241620	1205070
P28838	3381590	3052420	3138300
P28907	313346	297430	294936
P29144	5292330	4149620	5026170
P29218	829665	648593	680397
P29317;P29323;P54753;P54760;P54762;Q15375;Q9UF33	297200	304321	424682
P29320	311069	211751	279750
P29350	242038	263672	283086
P29401	12646300	13457200	12334300
P29692	4207870	5068330	4809150
P29966	680783	623338	873264
P30039	879103	881264	993857
P30040	4690960	4035740	2316750
P30041	3061610	3611280	3552040
P30043	185888	158240	169435
P30044	976985	892728	618803
P30046	323130	361864	355348
P30048	1177830	1564350	734430
P30050	10785000	11084500	11244700
P30085	648905	940551	811437
P30086	13202000	11553600	11333900
P30101	2974660	2603420	1823790
P30153	4153150	4375750	4103770
P30154	110007	120957	97393
P30405	131024	165961	89262.6
P30419	1267120	1213520	1067350
P30520	1424500	1501620	1357260
P30566	2792510	2728870	2721170
P30613	0	0	109454
P30626	1381110	1386450	1567380
P30876	198808	201959	190578
P31025	0	489261	0
P31040	164169	182982	137487
P31146	30577600	30769100	29632200
P31150	1960380	1823320	2343110
P31151;Q86SG5	0	30878.2	87057.3
P31153	1200120	1384140	1312060
P31350	1311250	1169650	1319900
P31483;Q01085	256182	319810	312132
P31689	1373990	1409410	1457500
P31749;P31751;Q9Y243	322058	279935	217846
P31937	324065	338506	162499
P31939	6323590	6718260	6276330
P31943	1758580	3051900	2349120
P31944	776179	248159	0
P31946	4975720	4301470	4521950
P31948	12813400	11881300	11656300
P32119	6017790	5814030	5697310
P32455	104354	66422.3	88695.2
P32754	353047	302615	470372
P32929	30924.1	12380.2	0
P32942	217025	162414	171911
P32969	2960780	3144460	3656160
P33151	244200	0	0
P33176	564905	715268	584374
P33240	68819	85305.1	50489.7
P33316	4189470	6059080	6240600
P33527	124904	125780	173171
P33991	2732740	4612790	4662560
P33992	2671030	3188730	3155970
P33993	566475	946294	944103
P34896	2336290	2423160	2564260
P34897	1148660	1218010	780284
P34913	1025750	835787	837636
P34932	5777450	5360360	5222260
P35052	95642.3	101525	95052.8
P35080	699749	670395	662956
P35222	88517	92999.1	104160
P35241	637723	446509	519612
P35244	731876	748261	589615
P35251	72193.6	55718.1	51149
P35268	2525310	2072030	2023040
P35443	7109690	5484900	6336490
P35527	19000000	40547800	17185400
P35573	584145	569073	551436
P35579	13991400	12081400	15198400
P35580	17154400	15155000	19434400
P35590	0	118293	0
P35606	979783	956544	997727
P35611	1005080	944697	676801
P35613	2748460	2339680	2699270
P35637	2203710	2926100	1907230
P35754	646241	478641	554237
P35813	194126	249380	272735
P35858	1678600	1886800	2078860
P35908	86755000	22914000	6976690
P35998	1361090	1482250	1459090
P36404	297986	220264	192207
P36543	1499760	1205010	1576450
P36551	125119	130888	130801
P36578	5206950	4782650	4414630
P36871	6967280	6667270	7060060
P36873	422591	492567	577619
P36915	403591	493614	508512
P36955	17458800	12612700	15489000
P37108	326016	394833	280719
P37235	420616	309213	345409
P37802	3212450	3473890	3164240
P37837	5520020	5253050	5055510
P38159	558827	1000780	639000
P38606	2936690	2967920	3162610
P38646	3251840	3862770	1806260
P38919	1536880	1644730	1451840
P39019	1332540	1683500	1600750
P39023	1477920	1383910	1233240
P39687	6545370	6007740	6936860
P39748	2677170	3103840	2562530
P40121	912934	680914	744919
P40227	7197010	7100370	6665380
P40306	381879	311305	320701
P40429	2622930	2181370	2760030
P40763	169107	207503	191861
P40925	7476700	6865150	7569960
P40926	8149400	8602060	5312730
P40938	34628.9	46116.6	58474.7
P41091	3401200	3547740	3267050
P41227	7215360	5642670	7276240
P41240	825613	1044710	813056
P41250	1758200	1849210	1722240
P41252	1382860	1509420	1450430
P41271	449327	210356	232423
P41732	2080270	1996550	2776800
P42025	3004510	1882200	1352920
P42166;P42167	1216190	1410620	1052550
P42224	1163960	1138500	1113350
P42285	1830180	1712170	1671720
P42566	160601	106869	338788
P42677	1117630	1184460	1218100
P43034	2286470	2313200	2343950
P43243	1565370	1786230	1648750
P43403	305690	396880	327028
P43487	1189280	1732740	1242020
P43490	434069	322176	332993
P43652	2277070	1731550	1766240
P43686	1266300	1343900	1424740
P45378;P45379	46274.8	0	0
P45973	169650	207286	162069
P45974	632518	605403	535656
P46013	205893	234705	109943
P46060	874238	885440	651042
P46063	382210	303922	323688
P46087	559894	523103	436554
P46109	1746720	1608820	1423580
P46379	535907	615211	0
P46459	410713	372633	355173
P46531	104481	122300	103185
P46736	262490	169276	117593
P46776	8862690	8084570	8475790
P46777	4294760	3652420	3378720
P46778	1454930	1132670	1102770
P46779	1633380	1334450	1484640
P46781	4717630	4559640	4533390
P46782	959108	1146460	1239430
P46783	530486	435441	559038
P46926	1549130	1349420	1673970
P46940	2074020	1956220	2278890
P47755	1104270	1021000	1123920
P47756	4242020	4512830	5000860
P47897	1553840	1653060	1821840
P47914	3938490	3610940	3274590
P48059	2599170	2908480	2636510
P48147	643805	504628	594416
P48163	778290	673024	487274
P48426	1638510	1164360	1360410
P48444	239418	197043	257184
P48506	292728	237490	286219
P48556	934676	772598	860749
P48637	1670260	1293390	1495560
P48643	5457230	5411010	5172740
P48723	1206960	1267070	1051990
P48735	299291	608660	211196
P48739	426773	529604	462750
P48740	3658990	2927870	3095390
P49006	1807000	1264080	1994410
P49189	2561350	2045810	2180190
P49207	423951	534930	514135
P49247	852603	1099290	1189120
P49321	1578240	2098430	1830440
P49327	1309090	1279420	1301090
P49354	203466	185923	182483
P49366	2914500	3118650	2989790
P49368	14533100	15812000	15493900
P49407	6763420	8891800	7036970
P49458	1369750	1480300	1342070
P49588	1640870	1742760	1552010
P49589	1445150	1176120	1290650
P49591	1405090	1463730	1417400
P49720	2834180	2959680	3800080
P49721	6739370	7692100	10172800
P49736	2898120	4130210	3143660
P49746	902725	853137	922872
P49747	1854350	1487140	1756470
P49773	1494060	1560090	1417690
P49841	137748	101200	88722
P49888	762459	689573	477369
P49902	458945	468791	491624
P49903	516368	546787	514341
P49915	1189560	1404000	1225270
P49917	83504.2	164981	111871
P50148	2670530	1955290	2460680
P50395	14431600	13579400	15577200
P50452	164141	144780	139380
P50454	163179	141176	165696
P50502	5949210	5890980	6228470
P50552	461958	515400	429056
P50570	2119570	2134630	2185580
P50914	1313460	1233620	1104880
P50990	26363500	23418300	23891400
P50991	9595500	10917500	9572510
P50995	4574350	4279680	5227340
P51148	3637110	3816860	3854040
P51149	107519000	111569000	116185000
P51532	525913	447416	366753
P51570	3441500	4226920	4190940
P51610	602472	512595	424503
P51648	3567540	2889230	3500560
P51649	405020	334684	342653
P51659	489470	469726	313441
P51665	1567990	1733280	1693080
P51812	805254	769679	615342
P51858	1072660	1185050	843661
P51884	11408800	8080660	8005040
P51991	1570880	3106020	1817470
P52209	13946300	12562200	12365700
P52272	915936	1077410	844875
P52292	1833070	2030970	1628300
P52306	487068	501098	535501
P52565	3084930	3677560	3453400
P52566	13566500	12729000	12995600
P52597	419843	556191	498493
P52788	269406	392591	367922
P52888	340723	421720	326888
P52907	3435790	3444110	3849780
P53004	1353110	1648640	1780980
P53041	359330	333422	352890
P53396	5014960	5074430	5367360
P53618	429857	460001	485654
P53621	2115790	2059220	2154100
P53634	408483	395794	383052
P53680	1198790	1011800	1301560
P53985	1057900	801485	957432
P53990	1891530	1151280	1700310
P53992	1347240	1180680	1227920
P53999	1285930	1349900	889553
P54136	1627760	1758040	1787320
P54289	393118	346384	367307
P54577	1198600	1272490	1167250
P54578	1016320	1026640	1157760
P54646;Q13131	100667	146820	121120
P54687	710723	584549	626978
P54709	932124	877428	979981
P54727	855951	961810	847549
P54819	1248270	1228720	1306270
P54920	1585640	1475910	1424560
P55010	137537	192069	104155
P55036	297165	342002	344104
P55058	187364	165480	167636
P55060	2640500	2689790	2473990
P55072	9691830	9182370	9860540
P55083	1254240	1186810	1372560
P55145	329418	300488	197506
P55160	738316	751422	851928
P55209	2530460	2256860	2585360
P55263	2247160	2044380	1890480
P55265	228294	217030	184802
P55285	197315	95648	157615
P55287	161732	0	0
P55327	419812	416067	438760
P55735	390025	171068	0
P55786	1019830	915890	1032080
P55809	2397160	2394200	1455940
P55884	3401450	3017880	3242340
P55957	285257	532061	510652
P56192	442276	441005	485149
P56537	1462340	1708770	1251480
P58546	2147660	1729420	1585530
P58876	122566000	201599000	250477000
P59768	991821	572415	885916
P59998	6339850	5370550	5753200
P60033	6935820	5598500	5837900
P60174	11176800	10354200	9975490
P60228	1564940	1482910	1624270
P60520	467831	560367	600922
P60660	7198880	7007850	8510170
P60709;P63261	247077000	277252000	247904000
P60842	7354060	9329290	8052100
P60866	1175620	1506460	1196790
P60891	439402	425346	417411
P60900	11108500	10031600	12448400
P60903	175199	133031	133449
P60953	5638870	4449410	5122610
P60981	2077560	2013950	1879700
P61006	1568110	1570030	1823210
P61019	1491900	1584890	1750230
P61020	1198140	1175380	1395650
P61026	395094	333096	393135
P61073	387690	327073	382855
P61077;P62837	341706	392334	473315
P61081	609440	587017	519240
P61088	3100590	3630290	4446340
P61106	2221270	2274210	2557040
P61158	3992030	3865970	4084180
P61160	7003940	6404010	6616500
P61163	4183130	3727600	4026000
P61201	1205320	1003750	1120150
P61204;P84077	6462210	7661410	7922620
P61221	2128140	2349810	2342970
P61224	29672900	26359500	28632900
P61225	1440780	1043810	1078130
P61247	1749540	2038040	1895220
P61254;Q9UNX3	158231	164423	159311
P61289	1546220	1226670	1299690
P61313	1884120	1514870	1453600
P61326;Q96A72	612978	612159	476850
P61586	2231400	2132320	1973540
P61604	9999030	8488350	4729750
P61758	941583	767540	930137
P61764	146196	137965	144631
P61769	847464	648070	658657
P61916	135877	118270	76760.1
P61923	615790	535809	444951
P61952	458529	326569	340355
P61956	4571390	4202260	3952000
P61964	254305	308843	259762
P61966	148983	142047	157262
P61970	3162680	2764010	3088770
P61978	2758310	4528700	3259670
P61981	4347250	4051200	4014640
P62081	228392	366656	294054
P62136	1088300	1448240	1345490
P62140	396030	440020	470397
P62191	2402780	2685660	2209570
P62195	3155040	2675810	2629070
P62241	3331090	3242390	3121530
P62244	3190530	2509140	2714030
P62249	2651130	2495620	2551320
P62258	19773300	19175200	20059700
P62263	2191260	2517510	2427220
P62266	1262510	1286650	1300360
P62269	1722590	1643340	1835520
P62273	84680.9	0	77176.5
P62277	223463	212438	202312
P62280	1220950	1460700	1634140
P62310	240662	375981	360296
P62312	433889	521200	654342
P62314	1542300	1500930	1720670
P62316	1359360	1443540	1377500
P62318	4975900	4440450	4837220
P62328	6061750	6236160	6719220
P62330	1547320	1755630	2029350
P62333	1225070	1249700	1337970
P62424	5857020	5049230	4880930
P62495	1273380	1296600	1259150
P62633	410165	487538	465946
P62701	2043360	1786400	1873900
P62714	5840230	6407050	6331360
P62736;P63267	14808200	15267000	14631100
P62750	639496	845040	450031
P62753	3094670	2831990	3121190
P62805	120553000	117190000	115271000
P62820	6453560	6808690	8231810
P62826	31395300	35089900	33694000
P62829	2171360	2656710	2412330
P62834	628157	635728	666952
P62841	708465	702578	487946
P62847	661009	686652	780311
P62851	1222620	1048260	1244620
P62854;Q5JNZ5	1738890	2011920	1812300
P62857	2078320	2642710	1744640
P62873	3141890	3017690	3364730
P62877	572435	593497	752423
P62879	5711670	5253770	6242370
P62888	1661780	2588380	2281370
P62906	3357610	3226790	3298730
P62910	1404710	1263390	1428340
P62913	2746530	2749670	2701730
P62917	1240170	1184830	1313160
P62937	52546000	59098300	54738800
P62942	2620520	2235190	1974580
P62979	9441210	9487070	8661980
P62993	1138230	999855	1039460
P62995	3675840	3824950	4197030
P63000	7446280	7068930	7346600
P63010	1532120	1516360	1471650
P63027;Q15836	173196	195823	150297
P63092;Q5JWF2	1337090	1114630	1422040
P63104	38095000	35157100	36661500
P63151	587523	500291	558738
P63165	1125430	1473070	1275870
P63167	278787	236024	265700
P63173	246026	255840	256426
P63208	2430210	1991500	1791440
P63220	888039	796156	640907
P63241	5689050	7091940	4946210
P63244	4599060	5702860	4792270
P63279	2158560	2272170	2032450
P67809	38898700	34766900	40009500
P67870	1606750	1502780	1848160
P67936	4361360	4519470	4007260
P68104;Q5VTE0	47350600	55406100	45436400
P68366	43987200	49027700	48018700
P68371	41729300	42284700	40561200
P68400	2078240	2081560	2475830
P68431;P84243;Q71DI3	142981000	130183000	141412000
P69905	31481400	26530300	27532200
P78330	341051	366409	393069
P78344	460630	389145	351210
P78346	211659	215697	205571
P78356	164079	142289	159612
P78362	266473	288934	367244
P78371	6481430	6509200	5925520
P78406	0	140198	0
P78417	8609090	7812280	8029690
P78509	274075	354093	396531
P78527	1280040	1541740	1563250
P78559	667286	641618	767410
P80303	170885	124693	79578.2
P80511	0	46951.3	0
P81605	304261	353788	345344
P82979	0	607170	559312
P83731	1141570	1123710	1139950
P83881;Q969Q0	732173	617180	0
P84085	6054760	6887660	8173120
P84090	481585	471547	366920
P84095	1290950	1261290	1374450
P84098	3194310	2654000	2768490
P84103	1907570	2242210	1820630
P98095	2110650	2270600	2082020
P98160	500186	360210	500388
P99999	645167	929682	698091
Q00013	526769	499459	566958
Q00169	515245	395853	396085
Q00266	391844	454154	431244
Q00534	274388	545018	358637
Q00610	13738800	14044200	16549800
Q00688	704001	871726	883377
Q00796	2167200	2275940	2104440
Q00839	6882690	9500290	7454710
Q01081	322977	397139	252280
Q01082	9063070	10582200	9859470
Q01105	6690370	4781250	6839700
Q01130	7227360	6336510	5609970
Q01415	227306	192222	200765
Q01433	1139730	994044	1097690
Q01469	1611860	1805920	1461850
Q01518	14519100	13114000	15214500
Q01581	1824570	1583940	1636460
Q01650	2478320	2295680	2568940
Q01813	1639080	2026250	1949050
Q01844	701106	881877	869354
Q01995	28914.9	0	42430.7
Q02241	1304280	911088	1098630
Q02413	3542390	1167250	475167
Q02543	1279330	1299410	1174630
Q02750	103988	141490	95378.3
Q02790	4335730	4068060	4297430
Q02878	1235190	1036550	1039620
Q02880	436389	363490	417105
Q03167	241581	157896	195737
Q03181	99265.3	160496	161238
Q03252	1483550	1617560	1201070
Q03692	2704630	2105540	2773480
Q04446	263434	245079	259203
Q04637	294636	377836	392318
Q04695	457704	2065360	229321
Q04726	260245	288572	269445
Q04756	1547550	1576710	1723890
Q04760	2435540	2607330	2546430
Q04837	937383	903583	511530
Q04917	2188880	2435600	2444200
Q06033	17752700	13209300	14443500
Q06124	299638	345551	414445
Q06203	1132040	963545	1072570
Q06210	1464920	1536290	1526730
Q06265	271237	330336	293907
Q06278	0	0	1144140
Q06323	4900620	3951360	4489850
Q06828	947859	781109	704925
Q06830	38305100	41977400	39245200
Q07020	2123890	1962540	2346980
Q07021	506400	501416	353801
Q07666	4786480	5435820	4481320
Q07866	63022.3	55353.8	78181.9
Q07954	4646790	4646580	4856730
Q07955	2837550	2575540	2935530
Q07960	1092230	992187	1057190
Q08188	802469	332427	153373
Q08211	7188310	7398020	7027690
Q08257	1307790	1234500	1141750
Q08380	5511890	4642610	5798170
Q08431	12449900	11667800	14085600
Q08554	1237970	366550	72488.9
Q08722	5271350	4428160	5599940
Q08752	984153	893152	753552
Q08945	9401500	8205560	8080710
Q09028	8002810	8937260	7990240
Q09161	359615	426407	376439
Q10471	902739	814646	917085
Q10567	328451	311679	211401
Q10570	224779	186891	230781
Q10589	537913	261287	263664
Q12756	1075140	1417340	1516010
Q12765	1174420	1036700	1177570
Q12805	2435380	3327370	3065050
Q12824	969165	916217	853137
Q12841	140485	95979.2	126206
Q12846	254019	243360	220479
Q12849	100175	123528	109937
Q12860	176416	188030	233110
Q12874	1256210	1229850	978594
Q12882	1093510	847090	903161
Q12884	3435750	2816730	3688300
Q12904	509964	535400	612338
Q12905	2757230	3332670	2968740
Q12906	2960320	3896900	2934170
Q12931	12284700	19587600	19250200
Q12933	149698000	125782000	129554000
Q12959	297676	267780	237709
Q12981	2354800	2066120	2733190
Q13011	1162450	1197650	728881
Q13045	199786	213521	227788
Q13093	1412040	1064850	1042620
Q13098	960277	1059400	1143630
Q13112	244556	201190	215249
Q13148	170101	244431	189259
Q13155	634196	750341	964958
Q13162	91574.4	175963	111065
Q13163	147874	166019	224430
Q13177	1804920	1906570	1863610
Q13185	316662	422023	352565
Q13200	1108560	1127780	1178860
Q13242	282849	225148	223987
Q13243	92930.4	84008.4	51149
Q13247	2734680	2329520	2310020
Q13263	2043290	2553300	1742280
Q13283	822021	1123000	927266
Q13303	348837	345020	537931
Q13308	336614	346277	327838
Q13310	2239230	2247790	2166500
Q13330	539966	570450	560449
Q13347	3561000	3014730	3440450
Q13363	405498	509348	439529
Q13404	738257	1200560	1195260
Q13409	210446	205064	226215
Q13418	3378620	3335150	3440130
Q13428	1073760	832525	741557
Q13435	1297290	1127290	1072120
Q13442	1104120	902901	867858
Q13464	831086	928815	1063150
Q13526	0	69902.8	0
Q13547	3761740	3451830	3419830
Q13561	464713	344457	402074
Q13564	329701	259644	269516
Q13576	326864	382525	401669
Q13595	5449220	5909660	4942480
Q13616	188566	161758	128772
Q13617	321979	256709	290568
Q13618	221401	224371	241523
Q13619	8561880	7530410	6708720
Q13620	176920	134063	163417
Q13630	256693	404535	243043
Q13642	1840780	2054040	1956340
Q13685	0	176176	131766
Q13740	625950	337041	505590
Q13769	283906	249956	286570
Q13813	2367350	2757480	2516910
Q13822	4966490	6421830	2975350
Q13835	117514	136277	0
Q13838	1529440	1851590	1400880
Q13867	5208910	3830640	4312130
Q13868	379367	369076	354738
Q13885	456770	468631	466885
Q13907	0	72122.1	62437.1
Q14008	1021440	1028190	933536
Q14011	168135	161396	102936
Q14019	3376360	2765590	2686100
Q14061	395142	407920	343171
Q14103	4222670	4952860	3933620
Q14117	932488	689098	854150
Q14141	5563130	5038730	4713380
Q14152	3515530	3446190	3583650
Q14155	806400	672367	804401
Q14166	169027	356103	220777
Q14203	400956	515221	539209
Q14204	25583800	26097300	26508000
Q14232	557756	557402	533345
Q14240	1082930	1248640	1278830
Q14242	1085300	722890	959197
Q14254	406071	368958	429348
Q14344	224045	202091	250568
Q14376	213287	269355	312505
Q14444	1133930	1077220	1152350
Q14498	244647	284185	265721
Q14517	787442	739315	853478
Q14520	1367550	860395	948499
Q14558	170490	120733	146724
Q14566	439213	834359	681120
Q14624	16512200	15027300	18205400
Q14677	342212	481507	491538
Q14683	1045540	859400	1026900
Q14697	2759840	3103050	2518680
Q14699	53954.7	49570.5	56672.6
Q14703	415742	309718	572187
Q14738	788353	815506	706679
Q14761	891051	738419	843047
Q14764	487214	327006	346612
Q14839	180116	228805	185377
Q14847	1102730	1297520	1119400
Q14914	1067540	956606	1103790
Q14966	23911400	18289200	16307700
Q14974	6400530	6238430	6201560
Q14978	516769	439398	381655
Q14980	300702	359290	290255
Q14C86	94625	123362	176549
Q14CM0	2351920	2581780	3320510
Q14CX7	91865.4	92143.9	101737
Q15008	737939	832965	826189
Q15018	748073	691518	818827
Q15019	30388600	30451600	30055000
Q15021	149344	200934	132946
Q15029	3694930	3218420	3649490
Q15046	1909600	2104010	1957050
Q15056	374088	588429	287721
Q15063	5533470	3798460	4743270
Q15084	5762680	5220800	4362950
Q15102	912273	1207150	1061420
Q15113	223771	212693	315649
Q15181	22837100	27052500	23873500
Q15185	1087340	1506830	1015450
Q15233	6037210	6134830	10314200
Q15257	1510300	1233150	1390580
Q15262	173452	157144	176449
Q15286	627533	633394	760259
Q15287	1001190	761817	693161
Q15365	2485810	3608100	2918080
Q15366	1979910	2737060	2047350
Q15369	550497	633962	535684
Q15370	1044750	1391120	1407170
Q15393	6290090	6101750	8160080
Q15404	2581770	2249180	2640690
Q15424	353009	270430	249569
Q15427	447237	848411	988098
Q15428	610295	1307620	1065850
Q15435	1491150	1236760	1304830
Q15436	213678	227126	99799.3
Q15437	405350	426980	501557
Q15459	1046130	1740810	1235650
Q15493	2418360	2502530	2500480
Q15517	3445810	0	0
Q15555	1753260	1041950	1297900
Q15582	1618930	1335020	1253340
Q15631	966875	873825	1054380
Q15637	90905.2	119659	87258.6
Q15691	259587	468959	363839
Q15717	837647	1688230	1250350
Q15758	775249	549198	480612
Q15819	1292280	1640020	1821980
Q15833	632868	602029	598672
Q15843	135089	140750	89311.6
Q15907	7810770	6673110	7152680
Q15942	226681	175760	171804
Q16181	2646450	2639450	2678440
Q16186	196236	303003	235158
Q16222	1255890	1304370	1457470
Q16363	542912	474811	611805
Q16394	267471	315379	302545
Q16401	1299420	1171580	1197100
Q16512	52275500	37730200	38239900
Q16531	1956390	2011070	2059860
Q16539	314310	411652	409983
Q16543	4036000	3638710	4044140
Q16555	4988030	4633630	5059230
Q16576	707031	635617	540993
Q16610	794722	1089780	795324
Q16629	1587720	1977130	2134970
Q16630	761212	563323	570732
Q16643	1221090	1038770	1126020
Q16644	172086	0	152273
Q16658	375182	353967	371789
Q16666	603320	675796	415460
Q16775	452081	451047	403976
Q16836	2266820	2035050	1249180
Q16851	1984080	1745280	1963270
Q16853	1930380	3059240	3775750
Q16881	3502150	3505030	3723210
Q29RF7	105118	124325	102109
Q2NL82	131656	158302	132743
Q2TAY7	372048	334144	371964
Q32MZ4	376930	381617	404371
Q3L8U1	0	30820	25765
Q3LXA3	91099.7	88033.3	71262
Q3SY69	458969	412529	392092
Q4G0F5	365628	259691	288459
Q4G0X9	399356	503586	436529
Q4KMP7	243397	176587	237483
Q52LJ0	1060250	1107850	982735
Q53EV4	170444	184511	193925
Q53EZ4	291661	240519	243990
Q53GS9	2299340	1642240	2999780
Q53H96	1483400	1416510	1689170
Q58FF6	1445880	1590050	0
Q5D862	3437590	1947700	1142900
Q5H9R7	434394	460575	0
Q5JXI8	621920	626154	578353
Q5RKV6	227628	244288	219151
Q5SSJ5	599967	487185	421954
Q5T0I0	297941	290708	135455
Q5T447	508218	542492	532069
Q5T4S7	1025640	1274770	1295000
Q5T749	7624770	2433400	770311
Q5T750	9275910	1025990	237754
Q5TBB1	150464	185891	155590
Q5TDH0	64830	91584.8	56048.3
Q5TEC6	2615330	3056170	3229840
Q5TFE4	255998	186964	296185
Q5VW32	734478	699167	722712
Q5W0Y9	548277	380967	375472
Q6DD88	295922	267566	243903
Q6DN12	13694000	8876150	9527860
Q6I9Y2	1217160	1227700	1403400
Q6IA69	222356	218580	279138
Q6IBS0	1077970	1305470	1243130
Q6JBY9	284278	244643	307554
Q6KB66	284399	145915	94624
Q6L8Q7	197904	275962	0
Q6P1N0	96611.6	99936.1	80455.2
Q6P1N9	71331.9	92689.7	88276.8
Q6P2I3;Q96GK7	850325	1031000	777461
Q6P2Q9	2273550	1968170	2382100
Q6P9B6	31533.7	31917.6	50206.2
Q6PKG0	439896	421785	377881
Q6UWP8	113279	0	0
Q6UX71	66680.4	0	0
Q6UXN9	808699	731411	765344
Q6V0I7	670613	640690	739224
Q6W4X9	159164	177112	223189
Q6YHK3	599042	482069	513287
Q6YP21	884824	797119	797999
Q6ZNJ1	899939	876648	819260
Q6ZWK6	192647	159390	174151
Q76LX8	1648520	1710840	1927770
Q7KZF4	2052670	2524780	2343240
Q7L014	140299	256890	122631
Q7L1Q6	1109160	1249820	1102690
Q7L2H7	1124810	1020660	1028150
Q7L576	1233600	1324850	1283160
Q7L5N1	714240	925787	1011250
Q7L5Y9	201818	203337	230133
Q7L9L4;Q9H8S9	1047370	1154150	1086180
Q7LBR1	147634	179119	149705
Q7LDG7	176794	170499	222447
Q7RTS7	769858	704611	480661
Q7RTV0	472095	548194	548835
Q7RTV2	2192960	1672980	2454890
Q7Z304	0	147989	155929
Q7Z4V5	411967	315622	299150
Q7Z5R6	265881	334438	374045
Q7Z6Z7	933675	1026390	963383
Q86SE5	96982.1	102788	79589.2
Q86TI2	303130	300445	362199
Q86UX7	6212890	6280370	6025650
Q86V81	1411510	1542580	652861
Q86VE9	458295	369743	365604
Q86VP6	3963220	3615030	3480270
Q86W42	166199	210942	225905
Q86WI1	651833	508721	636857
Q86X55	494684	380455	431513
Q86X76	0	293829	245993
Q86XP3	105651	186223	140531
Q86Y82	0	63754.1	59859.1
Q86YZ3	376171	985052	504409
Q8IUE6	3112480	3961550	6189280
Q8IUR5	5566560	9494080	9621880
Q8IUX7	545844	441746	601558
Q8IWX8	155848	173018	176783
Q8IX12	426365	363936	379758
Q8IXQ6	6237350	5671180	6899320
Q8IYB3	160229	125950	85006.7
Q8IYT3	13704500	11391500	10175900
Q8IZ83	1690240	1323460	1470940
Q8IZP0	0	168003	144864
Q8N163	332402	437569	322440
Q8N1G4	244335	314581	270779
Q8N1N4	818073	401982	261843
Q8N257	499961	745128	1303280
Q8N2C7	2640020	4220680	5354160
Q8N2S1	115737	84365.6	0
Q8N335	148881	140069	131647
Q8N3U4	233184	211026	200769
Q8N684	672019	608117	534067
Q8N8N7	136119	136175	151051
Q8NB91	0	226220	210537
Q8NBJ7	171902	270868	86144.8
Q8NBM4	411107	461748	933835
Q8NBS9	1343900	1337100	812497
Q8NC51	1351830	1437900	1294630
Q8NCW5	952122	1266730	1445090
Q8ND76	664592	489086	679408
Q8NFH3	166461	163793	173418
Q8NG11	1107440	987870	1093290
Q8NHG7	314769	368808	382681
Q8NHP8	86674.8	107267	85351.8
Q8NI27	873337	782981	858613
Q8TAD7	246662	226769	301279
Q8TAQ2	336872	294165	305082
Q8TAT6	656170	591000	607655
Q8TBC4	153862	169581	94727.2
Q8TD08	748629	1191970	929375
Q8TD19	357274	309560	292943
Q8TED0	395497	331497	379959
Q8TEW0	13083300	13058100	15568500
Q8TEX9	199722	242538	225339
Q8WU90	0	85714.6	58975.4
Q8WUM4	6992700	5830430	6526440
Q8WVM8	0	245513	338792
Q8WVQ1	2238930	2222650	2528490
Q8WWI5	750481	708817	1019540
Q8WWM7	485178	442574	347725
Q8WWY3	153099	201663	144519
Q8WWZ8	673901	508519	727093
Q8WXE9	42323300	84210800	67402400
Q8WYA6	241180	373061	306045
Q8WZ42	1235020	1233950	1321930
Q92466	675403	524517	648591
Q92499	5525990	4781090	4693750
Q92520	286623	256847	212068
Q92522	127724	89235.2	81073.9
Q92530	200731	257889	236121
Q92556	599524	633877	603144
Q92597	799931	606806	727761
Q92598	801369	882469	794831
Q92608	524234	460741	428645
Q92614	240992	235200	316414
Q92616	348039	276440	413945
Q92619	0	211372	52260.2
Q92626	1223410	1090970	1379080
Q92688	3277320	2734090	3335990
Q92734	727506	656360	762783
Q92747	1763690	1767010	1806080
Q92769	969513	889592	846227
Q92783	278342	203825	247139
Q92797	299029	198496	141347
Q92804	529437	706625	406825
Q92820	253568	202194	219683
Q92841	5231300	6422620	5779350
Q92859	0	0	1877630
Q92882	2474320	2170090	2404720
Q92888	107935	105992	168793
Q92900	150323	204334	269879
Q92905	1029530	1126260	1086110
Q92922	1354490	1416690	1391300
Q92925	507541	423723	337496
Q92930	2162460	1911990	2314590
Q92945	1281750	1761710	1502420
Q92973	687183	799287	685139
Q93008	201623	181043	199918
Q93009	523636	525735	463248
Q93045	2730070	3125730	2796680
Q93052	654766	478758	501681
Q93063	526856	735544	889897
Q93088	1691250	1816090	1829110
Q93096	243867	263952	299587
Q93099	1079480	1210860	1153290
Q969G3	706728	564375	556325
Q969M7	103998	102400	0
Q969P0	12063800	10138000	10944400
Q969S9	6886110	8086370	10036600
Q969U7	596968	684138	739998
Q96AC1	435316	436535	484419
Q96AE4	504478	833704	664361
Q96AG4	117039	189458	80843.2
Q96B26	117799	63595.8	53944.9
Q96B97	217610	194192	202771
Q96BW5	351220	342418	409254
Q96C01	133476	179525	158902
Q96C19	434715	413013	434671
Q96C86	276093	311125	299506
Q96CN7	1260800	1176850	1350090
Q96CW1	2598970	2771890	2854920
Q96CX2	746311	567625	569396
Q96D15	49126.4	48179.3	55906.5
Q96D71	55833.2	52985.9	71709.7
Q96DI7	826419	876484	960888
Q96DT5	2692600	2204660	2720630
Q96DT7	1850590	1580500	2218060
Q96EK6	801989	704130	733692
Q96F07	1082770	1157360	1233190
Q96FN4	5880010	7880060	8806040
Q96FV2	123435	171915	151638
Q96FV9	606196	494011	556108
Q96FW1	321052	245584	228577
Q96G03	853349	1048780	885789
Q96GD0	303385	268505	399874
Q96GM5	597429	419347	401134
Q96H20	286619	261850	176647
Q96HE7	460447	428390	270318
Q96HP0	296776	100629	127664
Q96HS1	592346	681295	693420
Q96IU4	355932	325027	324208
Q96IY4	2898350	2359860	2342650
Q96J01	330788	339761	283541
Q96JA4	93111500	93336100	89895900
Q96JB1	36625500	32496600	44624300
Q96KP4	4190700	3692820	3887080
Q96M27	263886	256189	249878
Q96N76	571462	503360	519846
Q96P63	987798	589784	0
Q96P70	341567	448759	455079
Q96PD5	94245.1	385278	452810
Q96Q11	328949	288674	264637
Q96QD8	127014	122315	129007
Q96QK1	2213070	2429740	2618710
Q96QV1	208152	84743.8	87529.8
Q96RS6	0	208785	150932
Q96RU3	1534010	1238310	1261520
Q96S59	623386	712849	762925
Q96SB4	794228	464030	592352
Q96TA1	0	70408	133257
Q99417	616690	529818	0
Q99426	1155190	1263300	1248060
Q99435	956697	1047110	937750
Q99436	9061980	7595360	8704560
Q99439	635866	662188	653554
Q99459	235420	266700	232041
Q99460	2094130	2132680	2260470
Q99471	2706750	2389770	2212510
Q99497	2669590	2868810	2722410
Q99523	137314	143552	188215
Q99536	22091300	20855600	19225000
Q99543	120142	114250	122324
Q99598	453686	472503	537750
Q99613	3734020	3640040	3912710
Q99614	564507	521779	509089
Q99615	224769	267374	485830
Q99618	208827	212053	259583
Q99627	1212040	963355	1193810
Q99715	454922	397923	441150
Q99729	566323	713784	610115
Q99733	6139190	4960640	5215710
Q99798	708540	620623	429221
Q99808	142061	124660	154076
Q99816	952586	850779	879740
Q99829	0	38975.3	37752.9
Q99832	9507810	9711000	9204350
Q99873	1759730	1906800	1843380
Q99983	597766	562304	635426
Q9BPW8	0	405414	86952.5
Q9BPX3	52296.3	70425	55415.6
Q9BQ52	168351	352382	287434
Q9BQ67	149338	151194	157195
Q9BQA1	2470290	2708230	2679420
Q9BQE3	18560400	19181300	19462600
Q9BQS7	717848	772411	816922
Q9BR76	0	375844	378870
Q9BRA2	2420270	2552750	2231760
Q9BRF8	0	39786.1	55327.5
Q9BRG1	186065	208192	118591
Q9BT78	1672190	1600940	1711190
Q9BTT0	351248	621609	341451
Q9BTW9	473953	539910	597481
Q9BUF5	494588	495647	446669
Q9BUJ2	775622	844104	656001
Q9BUL8	1431080	1309830	1334660
Q9BUQ8	136836	122817	113516
Q9BUT1	683801	719232	651959
Q9BWD1	1950050	1565810	1754630
Q9BWJ5	1761410	1337390	1707260
Q9BXJ4	6598790	7026850	8228630
Q9BXJ9	1581420	1668260	1652120
Q9BXN1	147289	168318	161756
Q9BXP5	338047	449603	396758
Q9BXR6	3336140	1912990	2754820
Q9BXS5	441001	483209	469085
Q9BY43	165705	137431	157602
Q9BY44	714789	861475	773937
Q9BYD3	121095	184888	244410
Q9BZK7	258256	277260	172950
Q9BZP6	444113	253438	267620
Q9BZZ5	271005	512462	271087
Q9C0A0	8006440	6553430	9737080
Q9C0C9	240385	255707	185320
Q9GZL7	1042860	990589	989717
Q9GZQ3	126962	224625	216137
Q9GZT8	575569	796425	923654
Q9GZZ1	225974	241789	178945
Q9H082	5312150	0	9515000
Q9H0D6	900108	895792	867339
Q9H0H5	102908	55386.5	0
Q9H0R4	511023	373824	397986
Q9H0U4	249508	309529	421653
Q9H1E3	2374250	2676580	1920020
Q9H299	2508220	2093350	2394610
Q9H2A2	628605	757138	700929
Q9H2K8	2106360	2524550	3213260
Q9H2U2	375901	457544	303418
Q9H2X9	630784	536537	482525
Q9H3K6	947027	1380060	1183480
Q9H444	1297560	1174800	1295490
Q9H4A4	1376310	1341100	1194380
Q9H4B7	12325100	12765000	10735700
Q9H4G4	690909	755851	806092
Q9H4M9	1472100	1322660	1311520
Q9H7D7	705356	515517	632486
Q9H871	98051.7	132714	113913
Q9H8M2	5931990	7199510	7762870
Q9H910	247558	363640	292223
Q9H9H4	771609	794771	833630
Q9H9Q2	747031	947796	724640
Q9HA64	356376	313143	242141
Q9HAB8	260783	308242	295928
Q9HAT8	300301	218467	242115
Q9HAV0	381512	333559	404736
Q9HB07	1531440	1914060	1857100
Q9HB71	20901000	24600200	23104400
Q9HBI1	26493300	23052300	21535400
Q9HBU6	234651	395527	376436
Q9HC38	5039310	4429360	4691800
Q9HCE1	318134	295606	346489
Q9HCL0	97522.1	96169.9	160942
Q9HD42	320628	282605	328496
Q9HDC9	34313100	57427700	41676300
Q9NP58	10028200	15238800	21865500
Q9NP72	1015180	1005040	1041260
Q9NP79	1425840	1305300	1447060
Q9NPF2	628253	515166	562876
Q9NPF4	1189930	1091970	1061270
Q9NPG4	231512	282142	207155
Q9NPH2	439943	295867	276647
Q9NPH3	2169520	1684950	1405080
Q9NQ48	240055	151752	171886
Q9NQ79	0	0	266678
Q9NQ88	17600500	21646200	28978600
Q9NQC3	1184650	1002280	835612
Q9NQP4	224149	150848	222091
Q9NQR4	2539160	2240360	2251860
Q9NQW7	2032210	1979200	2187830
Q9NR19	130298	109141	124230
Q9NR30	800991	762304	628497
Q9NR31	2213200	2202390	2240990
Q9NR45	1154930	1024910	1019830
Q9NRN5	1926330	1665120	1648730
Q9NRN7	199750	144820	166358
Q9NRW7	518050	438693	508286
Q9NSD9	1835210	1808730	1789560
Q9NT62	272376	364951	346771
Q9NTI5	729217	620855	681551
Q9NTJ3	237068	311437	292828
Q9NTJ4	7393560	11893500	8071510
Q9NTK5	3972790	4105310	3890170
Q9NTM9	586910	655718	869534
Q9NUJ1	572083	348394	281253
Q9NUP9	451426	417900	398438
Q9NUQ9	2662090	2657390	2892900
Q9NUV9	740894	458774	517097
Q9NVA2	237222	255287	258134
Q9NX55	94856.5	93431	52217.1
Q9NXG2	194776	247510	223040
Q9NXR7	373845	253511	302165
Q9NY33	3537530	3836370	3623820
Q9NYF3	6571060	3522250	3574590
Q9NYF8	469615	319067	354169
Q9NYL9	689446	541714	599436
Q9NYQ3;Q9UJM8	272178	242384	290490
Q9NYU2	1988610	1336530	1192390
Q9NZ08	146557	154755	120436
Q9NZ32	600404	582195	515612
Q9NZL4	230406	207069	211824
Q9NZL9	743874	921413	949991
Q9NZN3	2739220	2642380	2496140
Q9NZP5	24676300	15530200	18374300
Q9NZR1	11708000	9585680	8214140
Q9NZW5	743484	689170	684250
Q9NZZ3	576836	871800	927285
Q9P016	756731	707401	580227
Q9P0L0	1306260	1012580	639280
Q9P126	114395	192365	162837
Q9P258	8350760	7912330	6472690
Q9P265	1768570	1430430	1463140
Q9P289	1434320	1257170	1223120
Q9P2J5	835254	1037370	980767
Q9P2T1	427484	406749	426207
Q9UBC2	0	295706	388159
Q9UBE0	1707240	1537940	1626830
Q9UBG0	96654.7	195346	88320.5
Q9UBQ0	777442	789547	759308
Q9UBQ5	613635	601471	665088
Q9UBQ7	782164	804600	743215
Q9UBT2	733229	853723	731937
Q9UBV8	434509	397448	487302
Q9UFN0	217605	217109	0
Q9UGM3	986046	1473630	1508780
Q9UGV2	1729100	1298600	1604010
Q9UHB9	451871	482524	533749
Q9UHD1	671232	798537	631800
Q9UHD8	3061140	3217450	3322040
Q9UHD9	993121	846946	931432
Q9UHJ6	103611	101748	90682.8
Q9UHV9	589491	601768	756285
Q9UHX1	588444	643030	479853
Q9UHY7	261102	513049	406906
Q9UI08	193721	143692	197806
Q9UI12	305897	221387	264473
Q9UI33	474997	296519	346986
Q9UIA9	1324690	1247130	1213460
Q9UIW2	210836	189111	297482
Q9UJ70	728689	596341	559747
Q9UJU6	544498	624943	545369
Q9UJW0	441631	398273	467398
Q9UK41	393763	437712	348136
Q9UK55	1496940	1079530	1094900
Q9UK76	693996	879093	687865
Q9UKF6	93234.6	51707.4	60974.7
Q9UKG1	315410	380135	363886
Q9UKK9	1128530	1101840	1090950
Q9UKM9	434025	436530	403642
Q9UKV3	93853.5	49158	56911.7
Q9UKV8	256918	215286	227076
Q9UKY7	1447000	1132110	1344700
Q9UL15	981504	991740	1291620
Q9UL25	621821	616821	683568
Q9UL46	5279870	4483230	4382150
Q9ULA0	532884	601931	753247
Q9ULB1	614945	628201	675762
Q9ULC4	2699290	2582050	2608140
Q9ULI3	444873	326543	380505
Q9ULV4	1653830	1887340	1906080
Q9ULW6	1062670	650609	758175
Q9UM47	214424	264643	232464
Q9UMS4	4442220	4621720	4640280
Q9UN36	586707	687321	750192
Q9UN37	324263	388586	364293
Q9UN70	208021	174687	236463
Q9UNF0	840004	766123	766503
Q9UNH7	353262	314031	226210
Q9UNK4	96212.4	135398	100315
Q9UNM6	1337200	1443810	1397290
Q9UNP9	1304950	1065500	1024770
Q9UNS2	1318510	1204980	1561610
Q9UNZ2	773944	815317	570310
Q9UPT5	85077.5	96992.6	68094.3
Q9UPT6	0	625023	559523
Q9UPU5	320211	289841	354458
Q9UQ35	1400980	1089620	768156
Q9UQ80	4422670	4664920	4115190
Q9UQE7	576717	538373	730679
Q9UQN3	77142.9	59183.7	55813.9
Q9Y223	272762	294548	327826
Q9Y224	474770	518476	0
Q9Y230	1992050	1903430	1757150
Q9Y237	216751	431569	394946
Q9Y240	2442600	1469760	1856690
Q9Y244	989050	933106	873969
Q9Y262	2862560	2660410	2771140
Q9Y263	2258240	2614580	2455000
Q9Y265	16057400	16306100	15030300
Q9Y266	3126760	2801700	3025990
Q9Y285	3842000	4289580	4316620
Q9Y295	276694	321839	357099
Q9Y296	843561	447776	717043
Q9Y2S6	1927170	1921110	1630990
Q9Y2T2	196494	155414	179706
Q9Y2V2	2414380	2368270	2597490
Q9Y2W1	898123	714837	726065
Q9Y2X3	400649	357805	354181
Q9Y2X7	2365430	1796670	2126410
Q9Y2Z0	396793	414261	592718
Q9Y312	230470	217157	257389
Q9Y315	416317	472794	599630
Q9Y376	534675	529210	575571
Q9Y383	850349	692612	538470
Q9Y3B4	208009	312095	223219
Q9Y3B8	339791	350625	268183
Q9Y3C6	907661	892061	876780
Q9Y3F4	2082550	2215250	1976960
Q9Y3I0	1810540	1782540	1800950
Q9Y3L5	2408830	1226960	1020920
Q9Y3P8	2043640	1326910	1622620
Q9Y3Y2	385150	240504	232967
Q9Y490	16483500	13963200	14356600
Q9Y4A5	11533600	12563200	14221800
Q9Y4D7	1476790	971887	1211710
Q9Y4L1	357640	416262	295057
Q9Y4Z0	423152	416087	501435
Q9Y570	826389	861147	818422
Q9Y5B9	7048790	5463660	6044460
Q9Y5K5	1104330	1050750	965868
Q9Y5K6	293734	276944	210671
Q9Y5K8	391349	326550	292751
Q9Y5L0	839495	682199	784767
Q9Y5P6	1385590	1996480	1969690
Q9Y5X3	141119	148468	143778
Q9Y5Z4	681321	670441	768663
Q9Y617	6681680	6872690	6585670
Q9Y678	761207	743423	715071
Q9Y696	1324400	1221960	1212610
Q9Y6A4	756351	691720	675192
Q9Y6E0	288213	238069	266676
Q9Y6E2	552661	638229	631960
Q9Y6G9	472137	443568	452255
Q9Y6I3	488401	543468	601202
Q9Y6Y0	451220	345614	389034
Q9Y6Z7	1299760	1136130	1394910
X6R3N0	0	103204	106136
