# Supplementary material for: Astragalus polysaccharide promotes latent HIV-1 reactivation via exosome-mediated modulation of the PI3K/AKT/NF-κB axis
Source: Extracell Vesicles Circ Nucl Acids. 2026 Jan 29;7(1):94–113. doi: 10.20517/evcna.2025.148 (PMC13074303; doi:10.20517/evcna.2025.148)
Supplement: Supplementary file 1 [file evcna-7-1-94-SupplementaryMaterials.zip › evcna60148-SupplementaryMaterials/Supplementary Table 5.xlsx]

## Sheet: G1_vs_G2.DEP_final-6
#ID	Gene	EXO-NC-1	EXO-NC-2	EXO-NC-3	EXO-APS-1	EXO-APS-2	EXO-APS-3	PValue	FDR	log2FC	regulated
Q96JA4	MS4A14	694670	659761	711069	93111500	93336100	89895900	2.04782e-10	3.88881e-07	7.03878	up
P62328	TMSB4X	0	0	0	6061750	6236160	6719220	6.86573e-09	3.43504e-06	9.00154	up
E9PAV3;Q13765	NACA	0	0	0	2913520	2806290	2674950	1.82168e-08	3.43504e-06	7.82584	up
P04083	ANXA1	0	0	0	2193710	2056800	2161620	2.32689e-08	3.43504e-06	7.43946	up
O14745	SLC9A3R1	0	0	0	2001270	1854060	1801630	2.96882e-08	3.43504e-06	7.25892	up
P05106	ITGB3	0	0	0	1668550	1833760	1665080	3.26344e-08	3.43504e-06	7.12917	up
O75436	VPS26A	0	0	0	2183960	1877560	1998140	3.29014e-08	3.43504e-06	7.35616	up
P07108	DBI	0	0	0	2021810	1978610	1725730	3.82115e-08	3.43504e-06	7.27431	up
Q9BUL8	PDCD10	0	0	0	1431080	1309830	1334660	3.86371e-08	3.43504e-06	6.78991	up
Q8WZ42	TTN	0	0	0	1235020	1233950	1321930	3.96315e-08	3.43504e-06	6.68672	up
P62258	YWHAE	2823790	2895050	3089940	19773300	19175200	20059700	4.32269e-08	3.43504e-06	2.73952	up
O75347	TBCA	0	0	0	1888030	2315690	1980550	4.40907e-08	3.43504e-06	7.3826	up
Q9H444	CHMP4B	0	0	0	1297560	1174800	1295490	4.44164e-08	3.43504e-06	6.67724	up
P04080	CSTB	0	0	0	1830880	2287620	2121040	4.70172e-08	3.43504e-06	7.39484	up
P31350	RRM2	0	0	0	1311250	1169650	1319900	4.8017e-08	3.43504e-06	6.68904	up
O75312	ZPR1	0	0	0	4011030	3022430	3036100	5.25572e-08	3.43504e-06	8.07519	up
Q8NG11	TSPAN14	0	0	0	1107440	987870	1093290	5.37766e-08	3.43504e-06	6.43867	up
P19971	TYMP	0	0	0	1219580	1055060	1138120	5.50163e-08	3.43504e-06	6.53495	up
P62993	GRB2	0	0	0	1138230	999855	1039460	5.57016e-08	3.43504e-06	6.43344	up
O75368	SH3BGRL	0	0	0	765339	803594	767874	5.66001e-08	3.43504e-06	5.9978	up
P54709	ATP1B3	0	0	0	932124	877428	979981	5.71623e-08	3.43504e-06	6.24853	up
P63104	YWHAZ	4930400	4765780	4395310	38095000	35157100	36661500	5.85697e-08	3.43504e-06	2.96104	up
Q99816	TSG101	0	0	0	952586	850779	879740	6.02902e-08	3.43504e-06	6.19301	up
P62942	FKBP1A	0	0	0	2620520	2235190	1974580	6.07938e-08	3.43504e-06	7.52102	up
O43583	DENR	0	0	0	717412	682100	712713	6.14677e-08	3.43504e-06	5.85442	up
Q9Y2X7	GIT1	0	0	0	2365430	1796670	2126410	6.34992e-08	3.43504e-06	7.40304	up
Q9UNF0	PACSIN2	0	0	0	840004	766123	766503	6.44449e-08	3.43504e-06	6.01843	up
P08514	ITGA2B	0	0	0	1235950	1035090	1153840	6.44788e-08	3.43504e-06	6.53874	up
P54727	RAD23B	0	0	0	855951	961810	847549	6.70713e-08	3.43504e-06	6.18278	up
Q9NZW5	PALS2	0	0	0	743484	689170	684250	6.75477e-08	3.43504e-06	5.85692	up
Q15833	STXBP2	0	0	0	632868	602029	598672	6.97614e-08	3.43504e-06	5.65401	up
O14828	SCAMP3	0	0	0	725403	686564	656889	7.05287e-08	3.43504e-06	5.82421	up
O14737	PDCD5	0	0	0	755179	840878	858054	7.08963e-08	3.43504e-06	6.06556	up
Q9UHD9	UBQLN2	0	0	0	993121	846946	931432	7.09512e-08	3.43504e-06	6.23774	up
O15400	STX7	0	0	0	549377	536785	541076	7.22552e-08	3.43504e-06	5.48578	up
P08754	GNAI3	0	0	0	2883020	2114550	2762580	7.48907e-08	3.43504e-06	7.70082	up
P04216	THY1	0	0	0	868547	761525	766523	7.60274e-08	3.43504e-06	6.03143	up
Q9UL25	RAB21	0	0	0	621821	616821	683568	7.91159e-08	3.43504e-06	5.71971	up
A0A7I2V346;A0A7I2YQN2;A0A7I2YQV8;B7Z645	SYNCRIP	0	0	0	716548	834947	757957	8.09153e-08	3.43504e-06	5.97862	up
P23634	ATP2B4	0	0	0	1063550	872898	993241	8.34054e-08	3.43504e-06	6.31511	up
Q92734	TFG	0	0	0	727506	656360	762783	8.56674e-08	3.43504e-06	5.87498	up
P27816	MAP4	0	0	0	724529	859927	790133	8.58096e-08	3.43504e-06	6.01751	up
Q9UKY7	CDV3	0	0	0	1447000	1132110	1344700	8.60639e-08	3.43504e-06	6.72934	up
Q99614	TTC1	0	0	0	564507	521779	509089	8.99707e-08	3.43504e-06	5.45661	up
P55327	TPD52	0	0	0	419812	416067	438760	9.22548e-08	3.43504e-06	5.14202	up
Q96C19	EFHD2	0	0	0	434715	413013	434671	9.22634e-08	3.43504e-06	5.1505	up
Q14761	PTPRCAP	0	0	0	891051	738419	843047	9.30192e-08	3.43504e-06	6.07406	up
P63165	SUMO1	0	0	0	1125430	1473070	1275870	9.71327e-08	3.43504e-06	6.71001	up
Q9UGV2	NDRG3	0	0	0	1729100	1298600	1604010	9.74312e-08	3.43504e-06	6.96373	up
P36543	ATP6V1E1	0	0	0	1499760	1205010	1576450	9.79236e-08	3.43504e-06	6.85194	up
P20338	RAB4A	0	0	0	455349	468347	424948	1.00194e-07	3.43504e-06	5.22043	up
O14617	AP3D1	0	0	0	962765	989190	1206540	1.02063e-07	3.43504e-06	6.41967	up
Q32MZ4	LRRFIP1	0	0	0	376930	381617	404371	1.04075e-07	3.43504e-06	5.01332	up
P78559	MAP1A	0	0	0	667286	641618	767410	1.05607e-07	3.43504e-06	5.82629	up
Q96DT7	ZBTB10	0	0	0	1850590	1580500	2218060	1.05736e-07	3.43504e-06	7.24468	up
P20073	ANXA7	195043	170817	197154	3828070	3547640	3979980	1.07241e-07	3.43504e-06	4.24768	up
Q14155	ARHGEF7	0	0	0	806400	672367	804401	1.08898e-07	3.43504e-06	5.96023	up
O75955	FLOT1	0	0	0	323020	322027	330861	1.09036e-07	3.43504e-06	4.76946	up
Q03252	LMNB2	0	0	0	1483550	1617560	1201070	1.11254e-07	3.43504e-06	6.85748	up
Q9NUP9	LIN7C	0	0	0	451426	417900	398438	1.17302e-07	3.43504e-06	5.13299	up
P20339	RAB5A	0	0	0	481536	555471	557306	1.18058e-07	3.43504e-06	5.45388	up
P42166;P42167	TMPO	0	0	0	1216190	1410620	1052550	1.1852e-07	3.43504e-06	6.63471	up
P25098	GRK2	0	0	0	418897	426827	380410	1.19266e-07	3.43504e-06	5.08632	up
P09525	ANXA4	0	0	0	1382520	1600420	1933890	1.19273e-07	3.43504e-06	7.04597	up
Q13442	PDAP1	0	0	0	1104120	902901	867858	1.19807e-07	3.43504e-06	6.2849	up
O60925	PFDN1	0	0	0	328076	313331	339668	1.21901e-07	3.43504e-06	4.77617	up
P28907	CD38	0	0	0	313346	297430	294936	1.24512e-07	3.43504e-06	4.66548	up
P10301;P62070	RRAS;RRAS2	0	0	0	454850	396041	418707	1.24694e-07	3.43504e-06	5.13462	up
E9PPM1	TP53I11	0	0	0	920694	724353	869435	1.28894e-07	3.43504e-06	6.0951	up
Q96IU4	ABHD14B	0	0	0	355932	325027	324208	1.31131e-07	3.43504e-06	4.80936	up
Q00688	FKBP3	0	0	0	704001	871726	883377	1.35103e-07	3.43504e-06	6.06325	up
P30046	DDT	0	0	0	323130	361864	355348	1.35901e-07	3.43504e-06	4.85689	up
Q15819	UBE2V2	0	0	0	1292280	1640020	1821980	1.3653e-07	3.43504e-06	6.99699	up
Q9UJW0	DCTN4	0	0	0	441631	398273	467398	1.36736e-07	3.43504e-06	5.1749	up
P09326	CD48	0	0	0	488833	417367	432181	1.36857e-07	3.43504e-06	5.20766	up
A0A6Q8PFF2	HARS1	0	0	0	1346670	990092	1187170	1.37474e-07	3.43504e-06	6.57204	up
Q14254	FLOT2	0	0	0	406071	368958	429348	1.39988e-07	3.44051e-06	5.06032	up
P53985	SLC16A1	0	0	0	1057900	801485	957432	1.41316e-07	3.44051e-06	6.2547	up
P20290	BTF3	0	0	0	518652	432958	493126	1.43336e-07	3.44552e-06	5.31437	up
Q9Y6I3	EPN1	0	0	0	488401	543468	601202	1.46128e-07	3.46872e-06	5.48594	up
Q9UL15	BAG5	0	0	0	981504	991740	1291620	1.50048e-07	3.5113e-06	6.4625	up
Q9NR30	DDX21	0	0	0	800991	762304	628497	1.5162e-07	3.5113e-06	5.89975	up
P29218	IMPA1	0	0	0	829665	648593	680397	1.58939e-07	3.60976e-06	5.87752	up
P27105	STOM	0	0	0	554855	480397	600282	1.63184e-07	3.60976e-06	5.48722	up
Q8TAQ2	SMARCC2	0	0	0	336872	294165	305082	1.63231e-07	3.60976e-06	4.70954	up
Q9NYL9	TMOD3	0	0	0	689446	541714	599436	1.63475e-07	3.60976e-06	5.64534	up
Q9UK76	JPT1	0	0	0	693996	879093	687865	1.70466e-07	3.6735e-06	5.94206	up
Q9Y4Z0	LSM4	0	0	0	423152	416087	501435	1.73072e-07	3.6735e-06	5.2083	up
Q14061	COX17	0	0	0	395142	407920	343171	1.73571e-07	3.6735e-06	4.99001	up
P27361	MAPK3	0	0	0	826998	1115270	1065420	1.741e-07	3.6735e-06	6.34542	up
O75348	ATP6V1G1	0	0	0	483709	434419	544481	1.80671e-07	3.77027e-06	5.32974	up
Q9HD42	CHMP1A	0	0	0	320628	282605	328496	1.83723e-07	3.77542e-06	4.70238	up
P61073	CXCR4	0	0	0	387690	327073	382855	1.86565e-07	3.77542e-06	4.92929	up
Q9UBR2	CTSZ	1946320	2606320	3098280	0	0	0	1.86882e-07	3.77542e-06	-7.66781	down
P05161	ISG15	0	0	0	297608	330348	281027	1.90708e-07	3.81215e-06	4.66795	up
Q16363	LAMA4	0	0	0	542912	474811	611805	1.9595e-07	3.87112e-06	5.48046	up
Q14498	RBM39	0	0	0	244647	284185	265721	1.99447e-07	3.87112e-06	4.48252	up
Q16512	PKN1	1232610	1278660	1123750	52275500	37730200	38239900	2.00252e-07	3.87112e-06	5.11173	up
P08134	RHOC	0	0	0	180044	194790	194265	2.03944e-07	3.87112e-06	4.02798	up
P61769	B2M	0	0	0	847464	648070	658657	2.07569e-07	3.87112e-06	5.87187	up
Q96B97	SH3KBP1	0	0	0	217610	194192	202771	2.11834e-07	3.87112e-06	4.13175	up
Q9HAB8	PPCS	0	0	0	260783	308242	295928	2.12005e-07	3.87112e-06	4.5989	up
Q12846	STX4	0	0	0	254019	243360	220479	2.13461e-07	3.87112e-06	4.34314	up
P46087	NOP2	0	0	0	559894	523103	436554	2.13975e-07	3.87112e-06	5.38191	up
Q8NHG7	SVIP	0	0	0	314769	368808	382681	2.14556e-07	3.87112e-06	4.88807	up
Q9H2X9	SLC12A5	0	0	0	630784	536537	482525	2.16081e-07	3.87112e-06	5.49687	up
Q9Y3P8	SIT1	0	0	0	2043640	1326910	1622620	2.23201e-07	3.903e-06	7.05936	up
Q9UK41	VPS28	0	0	0	393763	437712	348136	2.25062e-07	3.903e-06	5.02798	up
P02730	SLC4A1	0	0	0	418154	336603	396517	2.25456e-07	3.903e-06	4.99423	up
P14317	HCLS1	0	0	0	864184	628399	750471	2.26082e-07	3.903e-06	5.92826	up
P19397	CD53	0	0	0	3893660	2414030	3877470	2.35538e-07	4.00209e-06	8.07057	up
P04899	GNAI2	1145890	1186490	1403120	21492200	17909900	21777600	2.37199e-07	4.00209e-06	4.0203	up
P63220	RPS21	0	0	0	888039	796156	640907	2.38144e-07	4.00209e-06	5.97844	up
P04818	TYMS	0	0	0	423991	550502	459489	2.42787e-07	4.04432e-06	5.29949	up
P61764	STXBP1	0	0	0	146196	137965	144631	2.46162e-07	4.06488e-06	3.64867	up
Q9Y6E0	STK24	0	0	0	288213	238069	266676	2.57632e-07	4.21762e-06	4.47819	up
O43633	CHMP2A	0	0	0	414928	325180	367931	2.63496e-07	4.22984e-06	4.93976	up
Q86VE9	SERINC5	0	0	0	458295	369743	365604	2.65063e-07	4.22984e-06	5.04293	up
O75884	RBBP9	0	0	0	205115	242092	216489	2.65154e-07	4.22984e-06	4.2349	up
P36551	CPOX	0	0	0	125119	130888	130801	2.67395e-07	4.22984e-06	3.51255	up
Q15262	PTPRK	0	0	0	173452	157144	176449	2.69516e-07	4.22984e-06	3.87142	up
Q96QD8	SLC38A2	0	0	0	127014	122315	129007	2.76199e-07	4.29229e-06	3.4834	up
Q93096	PTP4A1	0	0	0	243867	263952	299587	2.80396e-07	4.29229e-06	4.50234	up
P27348	YWHAQ	2745070	2644560	2898430	10697100	10463800	10879600	2.8208e-07	4.29229e-06	1.94684	up
P07355	ANXA2	2078030	2147410	1967010	17069400	14243300	16671200	2.82536e-07	4.29229e-06	2.94283	up
I3L3Q4	GLOD4	0	0	0	123197	125376	131573	2.86016e-07	4.29989e-06	3.4895	up
P29966	MARCKS	0	0	0	680783	623338	873264	2.87565e-07	4.29989e-06	5.88333	up
P10747	CD28	0	0	0	145541	162275	146521	2.97945e-07	4.38958e-06	3.72451	up
P01889	HLA-B	0	0	0	372041	406963	489629	2.98194e-07	4.38958e-06	5.12674	up
P21359	NF1	0	0	0	752177	1098850	848573	3.02239e-07	4.38958e-06	6.18544	up
O15498	YKT6	0	0	0	332767	369898	433880	3.02809e-07	4.38958e-06	4.9738	up
Q53EZ4	CEP55	0	0	0	291661	240519	243990	3.06605e-07	4.41093e-06	4.44758	up
Q99543	DNAJC2	0	0	0	120142	114250	122324	3.09815e-07	4.41652e-06	3.40611	up
Q8TEX9	IPO4	0	0	0	199722	242538	225339	3.13382e-07	4.41652e-06	4.24191	up
P16284	PECAM1	0	0	0	138534	156845	144988	3.13971e-07	4.41652e-06	3.68283	up
Q12959	DLG1	0	0	0	297676	267780	237709	3.17308e-07	4.43064e-06	4.4943	up
Q6JBY9	RCSD1	0	0	0	284278	244643	307554	3.2061e-07	4.44408e-06	4.55005	up
O95433	AHSA1	0	0	0	600396	854214	792713	3.2337e-07	4.44985e-06	5.92718	up
P02649	APOE	2324760	2185870	2404670	14696900	16218400	17749800	3.36138e-07	4.59227e-06	2.80523	up
P07311	ACYP1	0	0	0	586324	702147	853754	3.50109e-07	4.74422e-06	5.85837	up
Q14344	GNA13	0	0	0	224045	202091	250568	3.52256e-07	4.74422e-06	4.25954	up
P13796	LCP1	10005500	9447230	9087130	39731000	40014800	43675700	3.55707e-07	4.75695e-06	2.11088	up
Q14242	SELPLG	0	0	0	1085300	722890	959197	3.596e-07	4.77539e-06	6.21889	up
Q16706	MAN2A1	233004	297208	274399	0	0	0	3.72346e-07	4.90763e-06	-4.49567	down
P23229	ITGA6	0	0	0	325273	254596	269423	3.75897e-07	4.90763e-06	4.56954	up
Q9Y6Y1	CAMTA1	481723	669848	510737	0	0	0	3.809e-07	4.90763e-06	-5.50129	down
O95400	CD2BP2	0	0	0	293942	303137	379202	3.8151e-07	4.90763e-06	4.76125	up
P06733	ENO1	26444700	27164000	29477600	120711000	113984000	121304000	3.82734e-07	4.90763e-06	2.09967	up
Q6ZWK6	TMPRSS11F	0	0	0	192647	159390	174151	3.85064e-07	4.90763e-06	3.91913	up
Q9ULI3	HEG1	0	0	0	444873	326543	380505	4.03799e-07	5.10432e-06	4.98991	up
P50452	SERPINB8	0	0	0	164141	144780	139380	4.05872e-07	5.10432e-06	3.70518	up
P35241	RDX	0	0	0	637723	446509	519612	4.11083e-07	5.11918e-06	5.45063	up
P05997	COL5A2	363204	422806	504368	0	0	0	4.14709e-07	5.11918e-06	-5.1473	down
P52566	ARHGDIB	638886	499142	724093	13566500	12729000	12995600	4.15396e-07	5.11918e-06	4.38772	up
A6NDG6	PGP	0	0	0	305796	371153	413874	4.17837e-07	5.11918e-06	4.91419	up
Q99618	CDCA3	0	0	0	208827	212053	259583	4.28686e-07	5.19942e-06	4.26559	up
Q9Y3B8	REXO2	0	0	0	339791	350625	268183	4.31161e-07	5.19942e-06	4.73542	up
Q16787	LAMA3	174732	203113	217840	0	0	0	4.326e-07	5.19942e-06	-4.08541	down
O43399	TPD52L2	0	0	0	584574	881312	767801	4.48963e-07	5.36214e-06	5.9143	up
Q92530	PSMF1	0	0	0	200731	257889	236121	4.53539e-07	5.38294e-06	4.29365	up
Q9BY43	CHMP4A	0	0	0	165705	137431	157602	4.5737e-07	5.39469e-06	3.74093	up
P61956	SUMO2	378248	348254	434146	4571390	4202260	3952000	5.0468e-07	5.91598e-06	3.41658	up
Q08722	CD47	463168	440749	401865	5271350	4428160	5599940	5.11287e-07	5.95665e-06	3.50889	up
P11169;Q8TDB8	SLC2A14;SLC2A3	0	0	0	251297	197934	203331	5.15158e-07	5.9592e-06	4.20737	up
Q7LBR1	CHMP1B	0	0	0	147634	179119	149705	5.18549e-07	5.9592e-06	3.78466	up
P05120	SERPINB2	0	0	0	227009	228642	181802	5.2092e-07	5.9592e-06	4.17587	up
P21283	ATP6V1C1	0	0	0	318274	244041	319069	5.25706e-07	5.97794e-06	4.6181	up
P09211	GSTP1	3896320	3880570	4060290	16305000	15077400	14349100	5.31275e-07	5.99245e-06	1.94481	up
Q9Y2T2	AP3M1	0	0	0	196494	155414	179706	5.33293e-07	5.99245e-06	3.93092	up
Q8TAD7	OCC1	0	0	0	246662	226769	301279	5.37756e-07	6.00705e-06	4.44066	up
Q9UHJ6	SHPK	0	0	0	103611	101748	90682.8	5.57877e-07	6.1404e-06	3.16329	up
P62841	RPS15	0	0	0	708465	702578	487946	5.58299e-07	6.1404e-06	5.68403	up
O14602;P47813	EIF1AX;EIF1AY	0	0	0	1053010	1448790	1820740	5.59394e-07	6.1404e-06	6.84009	up
O00161	SNAP23	0	0	0	270671	205670	257443	5.68894e-07	6.20879e-06	4.36647	up
O15126	SCAMP1	0	0	0	107416	115245	97561.2	5.8684e-07	6.33866e-06	3.26364	up
Q99808	SLC29A1	0	0	0	142061	124660	154076	5.87469e-07	6.33866e-06	3.61949	up
P07305	H1-0	0	0	0	935344	831938	591315	6.34924e-07	6.78131e-06	5.98592	up
P45973	CBX5	0	0	0	169650	207286	162069	6.38901e-07	6.78131e-06	3.94799	up
Q12933	TRAF2	2062960	2131670	3339780	149698000	125782000	129554000	6.39207e-07	6.78131e-06	5.77324	up
P61952	GNG11	0	0	0	458529	326569	340355	6.51033e-07	6.8684e-06	4.95226	up
Q92783	STAM	0	0	0	278342	203825	247139	6.78628e-07	7.04816e-06	4.35652	up
P35222	CTNNB1	0	0	0	88517	92999.1	104160	6.79187e-07	7.04816e-06	3.117	up
P63027;Q15836	VAMP2;VAMP3	0	0	0	173196	195823	150297	6.79207e-07	7.04816e-06	3.8979	up
P16150	SPN	0	0	0	440500	304527	347380	6.89786e-07	7.11905e-06	4.91064	up
Q9HAT8	PELI2	0	0	0	300301	218467	242115	7.0427e-07	7.22924e-06	4.41365	up
Q9ULW6	NAP1L2	0	0	0	1062670	650609	758175	7.23517e-07	7.38687e-06	6.04763	up
P26038	MSN	3536760	3640110	4373870	32737700	28394100	33148500	7.40635e-07	7.52121e-06	3.02788	up
E9PHY5;E9PK52;E9PMG5;H0Y5B0	EPB41L2	0	0	0	134782	107934	122478	7.46889e-07	7.54437e-06	3.43245	up
Q12849	GRSF1	0	0	0	100175	123528	109937	7.59962e-07	7.6358e-06	3.31519	up
Q29RF7	PDS5A	0	0	0	105118	124325	102109	7.83897e-07	7.83485e-06	3.30687	up
Q9NYF8	BCLAF1	0	0	0	469615	319067	354169	7.95626e-07	7.91044e-06	4.97116	up
Q13404	UBE2V1	0	0	0	738257	1200560	1195260	8.1715e-07	8.08213e-06	6.38145	up
Q9NZZ3	CHMP5	0	0	0	576836	871800	927285	8.21855e-07	8.08654e-06	5.99232	up
O75165	DNAJC13	0	0	0	184885	160839	139651	8.32218e-07	8.14629e-06	3.80626	up
P31946	YWHAB	557957	459194	443472	4975720	4301470	4521950	8.38693e-07	8.16758e-06	3.21209	up
Q9Y5K6	CD2AP	0	0	0	293734	276944	210671	8.52464e-07	8.18857e-06	4.4486	up
Q5W0Y9	NFIB	0	0	0	548277	380967	375472	8.54113e-07	8.18857e-06	5.15337	up
Q9Y2Z0	SUGT1	0	0	0	396793	414261	592718	8.57873e-07	8.18857e-06	5.25486	up
Q9NZ08	ERAP1	0	0	0	146557	154755	120436	8.58096e-07	8.18857e-06	3.62019	up
P31040	SDHA	0	0	0	164169	182982	137487	8.85946e-07	8.38251e-06	3.80386	up
Q86W42	THOC6	0	0	0	166199	210942	225905	8.90471e-07	8.38251e-06	4.09669	up
P29317;P29323;P54753;P54760;P54762;Q15375;Q9UF33	EPHA2;EPHA6;EPHA7;EPHB1;EPHB2;EPHB3;EPHB4	0	0	0	297200	304321	424682	8.91663e-07	8.38251e-06	4.82098	up
P52788	SMS	0	0	0	269406	392591	367922	8.99651e-07	8.41594e-06	4.82708	up
P22087	FBL	0	0	0	103713	89806.6	85297.9	9.10583e-07	8.47646e-06	3.08476	up
Q9H910	JPT2	0	0	0	247558	363640	292223	9.23871e-07	8.5582e-06	4.64586	up
O43760	SYNGR2	0	0	0	299440	453989	357269	9.32904e-07	8.59993e-06	4.93001	up
Q15758	SLC1A5	0	0	0	775249	549198	480612	9.47935e-07	8.69628e-06	5.60342	up
Q14764	MVP	0	0	0	487214	327006	346612	9.81634e-07	8.89334e-06	4.98977	up
O94915	FRYL	0	0	0	78449.9	89381	95925.4	9.85651e-07	8.89334e-06	3.01441	up
Q96C01	FAM136A	0	0	0	133476	179525	158902	9.8574e-07	8.89334e-06	3.76767	up
P62979	RPS27A	1868520	1797540	1551560	9441210	9487070	8661980	9.88149e-07	8.89334e-06	2.39764	up
Q96GD0	PDXP	0	0	0	303385	268505	399874	1.00948e-06	9.04251e-06	4.74468	up
Q9NUV9	GIMAP4	0	0	0	740894	458774	517097	1.03862e-06	9.25985e-06	5.53187	up
Q4KMP7	TBC1D10B	0	0	0	243397	176587	237483	1.05588e-06	9.36966e-06	4.21195	up
P31749;P31751;Q9Y243	AKT1;AKT2;AKT3	0	0	0	322058	279935	217846	1.10858e-06	9.79157e-06	4.51133	up
P29320	EPHA3	0	0	0	311069	211751	279750	1.14354e-06	1.00536e-05	4.48206	up
Q6P1N0	CC2D1A	0	0	0	96611.6	99936.1	80455.2	1.15414e-06	1.01e-05	3.0754	up
P38646	HSPA9	0	0	0	3251840	3862770	1806260	1.16779e-06	1.01727e-05	7.84377	up
O75223	GGCT	0	0	0	995778	596139	631429	1.20511e-06	1.04498e-05	5.88909	up
P59768	GNG2	0	0	0	991821	572415	885916	1.21129e-06	1.04557e-05	6.02826	up
P60903	S100A10	0	0	0	175199	133031	133449	1.25218e-06	1.07596e-05	3.67787	up
P12829	MYL4	0	0	0	360592	254983	387079	1.27984e-06	1.09202e-05	4.78587	up
Q14699	RFTN1	0	0	0	53954.7	49570.5	56672.6	1.28236e-06	1.09202e-05	2.40816	up
P22413	ENPP1	635339	1147660	997645	0	0	0	1.34328e-06	1.13879e-05	-6.20316	down
Q9UI08	EVL	0	0	0	193721	143692	197806	1.35128e-06	1.14048e-05	3.93297	up
P30086	PEBP1	1396070	1814930	1602740	13202000	11553600	11333900	1.40595e-06	1.18075e-05	2.90151	up
Q96FV2	SCRN2	0	0	0	123435	171915	151638	1.41143e-06	1.18075e-05	3.69307	up
Q99523	SORT1	0	0	0	137314	143552	188215	1.42352e-06	1.18565e-05	3.7563	up
P61088	UBE2N	109151	128714	156887	3100590	3630290	4446340	1.47588e-06	1.22389e-05	4.69614	up
P14209	CD99	0	0	0	117980	127844	161450	1.4989e-06	1.2332e-05	3.56987	up
P41227	NAA10	659263	688733	787989	7215360	5642670	7276240	1.5001e-06	1.2332e-05	3.20884	up
P62937	PPIA	12989800	12882400	14934800	52546000	59098300	54738800	1.52534e-06	1.24854e-05	2.02827	up
Q14558	PRPSAP1	0	0	0	170490	120733	146724	1.59245e-06	1.29386e-05	3.66504	up
O00170	AIP	0	0	0	139222	178506	127737	1.59433e-06	1.29386e-05	3.68711	up
Q9Y3B4	SF3B6	0	0	0	208009	312095	223219	1.66829e-06	1.34812e-05	4.37206	up
O94933	SLITRK3	0	0	0	193757	144107	210956	1.83005e-06	1.47257e-05	3.96352	up
Q6P1N9	TATDN1	0	0	0	71331.9	92689.7	88276.8	1.89524e-06	1.51859e-05	2.95533	up
P60033	CD81	1088880	1199160	1063380	6935820	5598500	5837900	1.96041e-06	1.56421e-05	2.43734	up
P00813	ADA	2926760	3169950	3240660	9902840	9169710	10257700	2.03017e-06	1.6131e-05	1.64719	up
P33527	ABCC1	0	0	0	124904	125780	173171	2.10175e-06	1.66301e-05	3.619	up
P14649	MYL6B	0	0	0	299904	188524	250455	2.14213e-06	1.68793e-05	4.36174	up
P05062	ALDOB	4513590	5397060	5609700	673706	732008	831406	2.29314e-06	1.79945e-05	-2.77309	down
P31948	STIP1	3204660	2952130	3540020	12813400	11881300	11656300	2.35165e-06	1.83777e-05	1.90512	up
Q9P0L0	VAPA	0	0	0	1306260	1012580	639280	2.37944e-06	1.85186e-05	6.27476	up
Q9UIW2	PLXNA1	0	0	0	210836	189111	297482	2.41709e-06	1.87349e-05	4.28082	up
Q8WXE9	STON2	1248930	1286440	1417170	42323300	84210800	67402400	2.53063e-06	1.95352e-05	5.54908	up
Q9H2M3	BHMT2	288163	503640	435693	0	0	0	2.5553e-06	1.96458e-05	-5.05347	down
P07737	PFN1	15814600	18430700	16805900	69678500	64302500	59843700	2.56774e-06	1.96506e-05	1.92404	up
P54646;Q13131	PRKAA1;PRKAA2	0	0	0	100667	146820	121120	2.57662e-06	1.96506e-05	3.43543	up
P02452	COL1A1	22519900	30169900	26906700	3465160	2691870	3093810	2.63559e-06	1.99348e-05	-3.09722	down
P26885	FKBP2	0	0	0	268677	286558	180999	2.64426e-06	1.99348e-05	4.35461	up
Q15637	SF1	0	0	0	90905.2	119659	87258.6	2.64538e-06	1.99348e-05	3.16135	up
P30050	RPL12	4857610	4724400	4449460	10785000	11084500	11244700	2.6678e-06	2.00243e-05	1.23733	up
Q01469	FABP5	154610	183162	144390	1611860	1805920	1461850	2.68908e-06	2.01046e-05	3.24407	up
P50995	ANXA11	733945	803768	636603	4574350	4279680	5227340	2.70424e-06	2.01386e-05	2.67586	up
P16949	STMN1	773438	802599	1404090	38758200	36331600	32934500	2.76745e-06	2.05289e-05	5.2144	up
P63000	RAC1	2711710	2366930	2563320	7446280	7068930	7346600	2.87583e-06	2.12498e-05	1.51372	up
Q96H20	SNF8	0	0	0	286619	261850	176647	3.04704e-06	2.24276e-05	4.33193	up
Q9NQ48	LZTFL1	0	0	0	240055	151752	171886	3.18511e-06	2.33534e-05	3.99141	up
P55145	MANF	0	0	0	329418	300488	197506	3.21891e-06	2.3458e-05	4.51	up
Q15691	MAPRE1	0	0	0	259587	468959	363839	3.22409e-06	2.3458e-05	4.88791	up
Q08431	MFGE8	1011600	653136	964699	12449900	11667800	14085600	3.29885e-06	2.39103e-05	3.86321	up
O75822	EIF3J	123986	140715	122728	1275310	1124320	1027370	3.38951e-06	2.4474e-05	3.02521	up
P01024	C3	219852000	277792000	263706000	36150100	28571400	36855200	3.49304e-06	2.5126e-05	-2.90781	down
Q9Y3Y2	CHTOP	0	0	0	385150	240504	232967	3.56986e-06	2.55817e-05	4.55535	up
P21695	GPD1	142256	146268	216792	0	0	0	3.60431e-06	2.57074e-05	-3.84427	down
O95218	ZRANB2	0	0	0	87673.4	125505	92794.6	3.61447e-06	2.57074e-05	3.1929	up
P00918	CA2	325194	449335	628172	0	0	0	3.6644e-06	2.59434e-05	-5.22773	down
P50502	ST13	898322	636067	858001	5949210	5890980	6228470	3.67497e-06	2.59434e-05	2.91305	up
Q02790	FKBP4	1822190	1755290	1801920	4335730	4068060	4297430	3.80372e-06	2.67528e-05	1.23334	up
Q9Y3L5	RAP2C	0	0	0	2408830	1226960	1020920	3.94326e-06	2.76319e-05	6.88001	up
P63092;Q5JWF2	GNAS	100574	121555	129008	1337090	1114630	1422040	4.00712e-06	2.79762e-05	3.3314	up
P60174	TPI1	2544710	2743910	3121650	11176800	10354200	9975490	4.02523e-06	2.79997e-05	1.90428	up
Q9NUQ9	CYRIB	545820	411542	481937	2662090	2657390	2892900	4.29067e-06	2.97371e-05	2.49014	up
P50395	GDI2	4678260	4607460	5209160	14431600	13579400	15577200	4.40439e-06	3.04143e-05	1.58582	up
P24752	ACAT1	0	0	0	356434	525351	274736	4.4397e-06	3.0547e-05	4.9577	up
P22531;P22532;P35325;P35326;Q9BYE4	SPRR2A;SPRR2B;SPRR2D;SPRR2E;SPRR2G	0	0	0	550682	607008	316109	4.50373e-06	3.08758e-05	5.29389	up
Q15582	TGFBI	6248170	7029130	6590280	1618930	1335020	1253340	4.53321e-06	3.09661e-05	-2.23635	down
P32754	HPD	4188590	4870150	5334680	353047	302615	470372	4.6195e-06	3.14424e-05	-3.6489	down
Q14117	DPYS	4882660	5516990	4781960	932488	689098	854150	4.65537e-06	3.15734e-05	-2.6066	down
Q96D71	REPS1	0	0	0	55833.2	52985.9	71709.7	4.68779e-06	3.16801e-05	2.54214	up
P06396	GSN	104151000	129453000	127182000	23000000	20567300	25559600	4.84177e-06	3.24949e-05	-2.38201	down
P09874	PARP1	3767430	3444680	3784600	14817200	12001900	14260700	4.84258e-06	3.24949e-05	1.8932	up
P55957	BID	0	0	0	285257	532061	510652	4.87406e-06	3.2591e-05	5.14897	up
Q14624	ITIH4	72202200	91575600	88809800	16512200	15027300	18205400	4.93506e-06	3.28831e-05	-2.33988	down
P01031	C5	65878300	75510700	66382200	9996880	11549900	13833300	4.99914e-06	3.31936e-05	-2.56262	down
Q07866	KLC1	0	0	0	63022.3	55353.8	78181.9	5.04051e-06	3.33516e-05	2.6431	up
Q9UQN3	CHMP2B	0	0	0	77142.9	59183.7	55813.9	5.10384e-06	3.36065e-05	2.61568	up
Q8WUM4	PDCD6IP	2062500	1917120	2070470	6992700	5830430	6526440	5.11442e-06	3.36065e-05	1.66809	up
P27448	MARK3	2856670	2170900	2110150	39902900	26417500	29310800	5.13241e-06	3.36085e-05	3.72803	up
Q9UHY7	ENOPH1	0	0	0	261102	513049	406906	5.27328e-06	3.44122e-05	4.98485	up
O00193	SMAP	0	0	0	159455	170861	107073	5.37561e-06	3.49599e-05	3.65097	up
P07858	CTSB	0	0	0	320602	220429	177525	5.60375e-06	3.6239e-05	4.30718	up
P08133	ANXA6	1994900	2224290	1997350	15883700	15520000	22879100	5.62774e-06	3.6239e-05	3.09698	up
P02458	COL2A1	17065400	26391700	25760800	2193980	2262670	2242540	5.62954e-06	3.6239e-05	-3.33463	down
P09104	ENO2	1195530	1001110	1025310	5084830	4174550	4688560	5.67228e-06	3.6303e-05	2.10111	up
A0A0S2Z377;E5RK69	ANXA6.A0A0S2Z377;E5RK69	0	0	0	229724	264784	425838	5.67772e-06	3.6303e-05	4.6399	up
O94985	CLSTN1	272737	227699	429466	0	0	0	5.86469e-06	3.73726e-05	-4.65343	down
Q15427	SF3B4	0	0	0	447237	848411	988098	5.94881e-06	3.77561e-05	5.89013	up
Q9P126	CLEC1B	0	0	0	114395	192365	162837	5.96463e-06	3.77561e-05	3.74231	up
Q9HC38	GLOD4.Q9HC38	1320010	1046750	1144050	5039310	4429360	4691800	6.19958e-06	3.91129e-05	2.00509	up
O94832	MYO1D	0	0	0	58695	82277	59712.9	6.46425e-06	4.06477e-05	2.66594	up
Q15843	NEDD8	0	0	0	135089	140750	89311.6	6.77612e-06	4.24682e-05	3.41369	up
Q15907	RAB11B	1682050	1256880	1360640	7810770	6673110	7152680	6.96482e-06	4.35072e-05	2.32921	up
Q9Y266	NUDC	528053	587477	704503	3126760	2801700	3025990	7.22488e-06	4.49421e-05	2.28388	up
Q14011	CIRBP	0	0	0	168135	161396	102936	7.26346e-06	4.49421e-05	3.63221	up
P51148	RAB5C	972252	1213650	1094820	3637110	3816860	3854040	7.26552e-06	4.49421e-05	1.77906	up
P20963	CD247	0	0	0	226550	128170	195296	7.3408e-06	4.52119e-05	3.9479	up
A0A804HLA8;P63218	GNG5;GNG5B	0	0	0	198184	360073	362680	7.35676e-06	4.52119e-05	4.64004	up
P62879	GNB2	1354250	1019500	1120880	5711670	5253770	6242370	7.54994e-06	4.62036e-05	2.29412	up
Q96FN4	CPNE2	178065	104586	228105	5880010	7880060	8806040	7.56678e-06	4.62036e-05	5.40807	up
Q14966	ZNF638	1494880	1590620	1038200	23911400	18289200	16307700	7.68504e-06	4.67753e-05	3.81965	up
P32455	GBP1	0	0	0	104354	66422.3	88695.2	7.87217e-06	4.77612e-05	2.97888	up
Q15181	PPA1	6663650	7506440	7971140	22837100	27052500	23873500	7.93121e-06	4.79661e-05	1.73467	up
Q92888	ARHGEF1	0	0	0	107935	105992	168793	7.9921e-06	4.81809e-05	3.46973	up
P00747	PLG	22839500	32384000	28701200	3942460	3816820	4764610	8.04961e-06	4.83741e-05	-2.73297	down
P23193	TCEA1	0	0	0	281807	617306	445403	8.19599e-06	4.90984e-05	5.14924	up
Q9BZZ5	API5	0	0	0	271005	512462	271087	8.33375e-06	4.97666e-05	4.81317	up
A0A1B0GUS4;P68036	UBE2L3;UBE2L5	155682	136454	113479	1131070	1079290	961039	8.48485e-06	5.05101e-05	2.86411	up
Q86XP3	DDX42	0	0	0	105651	186223	140531	8.72719e-06	5.17904e-05	3.62781	up
Q9Y237	PIN4	0	0	0	216751	431569	394946	8.79709e-06	5.19246e-05	4.80481	up
Q9NZP5	OR5AC2	2366860	2234210	2504660	24676300	15530200	18374300	8.80448e-06	5.19246e-05	3.01152	up
Q12884	FAP	15834300	15944500	13432700	3435750	2816730	3688300	8.91203e-06	5.23961e-05	-2.18576	down
Q8TEW0	PARD3	83791600	96679200	126115000	13083300	13058100	15568500	9.30101e-06	5.45143e-05	-2.86068	down
P09234	SNRPC	0	0	0	100354	170205	112910	9.68223e-06	5.6574e-05	3.46948	up
Q5TEC6	H3-7	869448	778650	771407	2615330	3056170	3229840	9.90356e-06	5.76897e-05	1.85981	up
O00560	SDCBP	4877900	4837830	5172420	30503400	21840900	22700600	9.94838e-06	5.77736e-05	2.31482	up
Q9NQ88	TIGAR	961054	551819	499558	17600500	21646200	28978600	1.012e-05	5.85911e-05	5.08783	up
Q969P0	IGSF8	1581610	1048710	1554940	12063800	10138000	10944400	1.03751e-05	5.98854e-05	2.99494	up
P15531	NME1	8695610	7896560	8801760	18747000	17727500	19403200	1.04621e-05	6.02047e-05	1.13732	up
Q00610	CLTC	4229710	3405860	3433990	13738800	14044200	16549800	1.05475e-05	6.05127e-05	2.00046	up
P13716	ALAD	3099790	3089860	2849950	972464	925415	1106070	1.0733e-05	6.13917e-05	-1.58054	down
Q9BXR6	CFHR5	32788900	30898900	27040600	3336140	1912990	2754820	1.08527e-05	6.18899e-05	-3.52879	down
P23528	CFL1	4422990	5399640	5957630	19662900	19429600	19288900	1.10768e-05	6.29783e-05	1.8957	up
P27169	PON1	0	0	0	43743.4	57252	66141.5	1.12706e-05	6.38889e-05	2.44578	up
P11172	UMPS	0	0	0	202970	415291	240052	1.16174e-05	6.56593e-05	4.52692	up
Q9Y617	PSAT1	3265340	3148780	3496070	6681680	6872690	6585670	1.18186e-05	6.65981e-05	1.02147	up
P55010	EIF5	0	0	0	137537	192069	104155	1.19805e-05	6.73107e-05	3.62612	up
O14786	NRP1	948584	1076460	865710	191398	172611	194099	1.20943e-05	6.77495e-05	-2.29437	down
Q04756	HGFAC	5665740	6401860	4961220	1547550	1576710	1723890	1.22068e-05	6.81784e-05	-1.79844	down
P00441	SOD1	1246750	691231	758560	11781800	10809900	10942700	1.24924e-05	6.95693e-05	3.6665	up
Q9Y2V2	CARHSP1	876324	729325	822220	2414380	2368270	2597490	1.27843e-05	7.09863e-05	1.59217	up
P08123	COL1A2	8175620	11192200	10801700	1912300	1456860	1714240	1.35268e-05	7.48906e-05	-2.55558	down
P61019	RAB2A	498099	507029	536851	1491900	1584890	1750230	1.36073e-05	7.51172e-05	1.62068	up
Q10589	BST2	0	0	0	537913	261287	263664	1.40405e-05	7.72839e-05	4.8064	up
Q14166	TTLL12	0	0	0	169027	356103	220777	1.4316e-05	7.85723e-05	4.3346	up
P02771	AFP	281783000	346132000	341460000	77383100	57167400	61494000	1.50091e-05	8.19719e-05	-2.31169	down
P61916	NPC2	0	0	0	135877	118270	76760.1	1.50392e-05	8.19719e-05	3.27655	up
P30405	PPIF	0	0	0	131024	165961	89262.6	1.50649e-05	8.19719e-05	3.47331	up
P32119	PRDX2	2238240	1775200	1850010	6017790	5814030	5697310	1.54198e-05	8.36468e-05	1.58091	up
Q9HB71	CACYBP	3936600	2643080	3936430	20901000	24600200	23104400	1.54608e-05	8.36468e-05	2.72223	up
Q9BYD3	MRPL4	0	0	0	121095	184888	244410	1.56373e-05	8.42759e-05	3.933	up
P0DP23;P0DP24;P0DP25	CALM1;CALM2;CALM3	1314380	1571980	1463130	3795460	3616810	3927030	1.56658e-05	8.42759e-05	1.37786	up
Q5TDH0	DDI2	0	0	0	64830	91584.8	56048.3	1.58053e-05	8.47858e-05	2.72577	up
P53634	CTSC	1325100	1690970	1548840	408483	395794	383052	1.61903e-05	8.66069e-05	-1.90346	down
P02679	FGG	20301500	28036900	31759300	4126020	3341600	3868560	1.67081e-05	8.91256e-05	-2.79753	down
O15050	TRANK1	3083560	5075710	1255430	0	0	0	1.68971e-05	8.98812e-05	-7.77577	down
Q9NPH2	ISYNA1	2440940	2683920	2474820	439943	295867	276647	1.73227e-05	9.18877e-05	-2.89113	down
O75937	DNAJC8	0	0	0	76182.4	119682	71314.6	1.75456e-05	9.27608e-05	3.00363	up
Q13177	PAK2	765565	737240	817963	1804920	1906570	1863610	1.7585e-05	9.27608e-05	1.252	up
P31937	HIBADH	0	0	0	324065	338506	162499	1.77493e-05	9.3368e-05	4.4698	up
P18669	PGAM1	11834300	13720500	15389100	42143200	40985400	46056900	1.78933e-05	9.38655e-05	1.6633	up
P29692	EEF1D	1011280	712037	965251	4207870	5068330	4809150	1.80766e-05	9.45663e-05	2.38529	up
P11717	IGF2R	5569100	5753560	4417000	1397010	1290460	1504540	1.82007e-05	9.49536e-05	-1.89248	down
P17643	TYRP1	438441	505822	283567	4817880	3884280	4344030	1.86707e-05	9.7139e-05	3.40395	up
Q92930	RAB8B	459008	316937	360557	2162460	1911990	2314590	1.89452e-05	9.82606e-05	2.46474	up
Q76LX8	ADAMTS13	4081370	4187820	4463760	1648520	1710840	1927770	1.89898e-05	9.82606e-05	-1.2643	down
P43652	AFM	7037410	8329510	7237430	2277070	1731550	1766240	1.9685e-05	0.000101581	-1.96927	down
O95297	MPZL1	0	0	0	196739	103713	192597	1.99776e-05	0.000102812	3.78558	up
P48163	ME1	4339800	5476860	5760670	778290	673024	487274	2.0557e-05	0.000105507	-2.9975	down
Q01130	SRSF2	949879	1206660	1378380	7227360	6336510	5609970	2.0877e-05	0.000106861	2.43583	up
Q96IY4	CPB2	7479340	8834300	7835390	2898350	2359860	2342650	2.09515e-05	0.000106954	-1.66645	down
Q06033	ITIH3	91467000	143605000	135212000	17752700	13209300	14443500	2.1143e-05	0.000107508	-3.01043	down
P34932	HSPA4	2437450	2512110	2731280	5777450	5360360	5222260	2.11732e-05	0.000107508	1.0875	up
P24534	EEF1B2	1597890	1293840	1673440	6057650	5482150	5002550	2.18403e-05	0.00011047	1.85326	up
P60660	MYL6	3092940	2849280	2991520	7198880	7007850	8510170	2.18729e-05	0.00011047	1.33821	up
P02675	FGB	9998850	10928800	11061400	3764990	3706860	4532890	2.25624e-05	0.00011365	-1.41585	down
P02774	GC	177803000	226141000	198014000	53669100	39993900	40799800	2.35425e-05	0.000118273	-2.1685	down
P63279	UBE2I	741481	804671	646540	2158560	2272170	2032450	2.64006e-05	0.000132281	1.54772	up
P18206	VCL	8593940	7601730	6874490	2669770	2393700	2844570	2.6475e-05	0.000132305	-1.53779	down
Q9H1E3	NUCKS1	219649	293895	167564	2374250	2676580	1920020	2.66717e-05	0.000132939	3.30717	up
O75122	CLASP2	3034940	2926320	1642260	149267	175544	189460	2.67862e-05	0.000133155	-3.74627	down
P18858	LIG1	0	0	0	121449	145027	74421.5	2.68554e-05	0.000133155	3.30412	up
P27701	CD82	107761	201178	136788	1863450	1434100	1767100	2.75758e-05	0.000136371	3.43367	up
P46013	MKI67	0	0	0	205893	234705	109943	2.79643e-05	0.000137933	3.92117	up
P13612	ITGA4	618534	463350	726133	3873330	3119570	3615810	2.93832e-05	0.000144556	2.54602	up
P12111	COL6A3	2378230	2450780	2439130	718957	821224	935668	3.00488e-05	0.000147449	-1.54749	down
P62820	RAB1A	2364400	2183270	1886560	6453560	6808690	8231810	3.30528e-05	0.000161771	1.73246	up
Q13243	SRSF5	0	0	0	92930.4	84008.4	51149	3.39167e-05	0.000165573	2.80292	up
P61981	YWHAG	540920	575152	888861	4347250	4051200	4014640	3.41319e-05	0.000166196	2.6426	up
P62424	RPL7A	2179570	2215510	2388510	5857020	5049230	4880930	3.47895e-05	0.000168965	1.21072	up
P05204;Q15651	HMGN2;HMGN3	0	0	0	227432	660365	401855	3.50681e-05	0.000169883	5.0347	up
Q13813	SPTAN1	1090960	1133380	1003010	2367350	2757480	2516910	3.57754e-05	0.000172869	1.23304	up
P49747	COMP	5706950	7544680	5847280	1854350	1487140	1756470	3.59976e-05	0.000173501	-1.89222	down
P61204;P84077	ARF1;ARF3	3185550	3087050	2913520	6462210	7661410	7922620	3.61883e-05	0.000173979	1.25498	up
Q8NC51	SERBP1	197272	182438	289898	1351830	1437900	1294630	3.69913e-05	0.00017739	2.57015	up
P80303	NUCB2	0	0	0	170885	124693	79578.2	3.80514e-05	0.000181585	3.41654	up
Q16881	TXNRD1	1671890	1856710	1592840	3502150	3505030	3723210	3.80572e-05	0.000181585	1.06398	up
Q16643	DBN1	135130	166463	221975	1221090	1038770	1126020	3.97667e-05	0.000189266	2.63309	up
P21281	ATP6V1B2	864790	889966	784896	1855930	1845150	1783350	4.02243e-05	0.000190965	1.10129	up
O75367	MACROH2A1	1923330	1564630	2252180	8448290	7034790	8992050	4.04412e-05	0.000191516	2.09306	up
Q9NX55	HYPK	0	0	0	94856.5	93431	52217.1	4.0604e-05	0.000191808	2.86451	up
P41732	TSPAN7	472250	524325	393739	2080270	1996550	2776800	4.12864e-05	0.000194548	2.26482	up
Q03692	COL10A1	12280400	20046100	15749300	2704630	2105540	2773480	4.15438e-05	0.000195276	-2.64048	down
P43487	RANBP1	274789	244337	217669	1189280	1732740	1242020	4.19471e-05	0.000196685	2.4257	up
P05114	HMGN1	0	0	0	37862.4	67735.2	50711.1	4.29308e-05	0.000200802	2.35478	up
P78417	GSTO1	2802350	2303720	3138050	8609090	7812280	8029690	4.31582e-05	0.00020137	1.57443	up
G5EA09	SDCBP.G5EA09	850203	1025440	1160390	6038360	4339540	4371030	4.54141e-05	0.000211376	2.2602	up
P67936	TPM4	1271270	1259510	904307	4361360	4519470	4007260	4.56496e-05	0.000211953	1.91144	up
P05198	EIF2S1	1200520	1010160	1076800	2361300	2539530	2412300	4.64504e-05	0.000215145	1.14755	up
Q5JXI8	FHL1	1418390	1297990	1383310	621920	626154	578353	4.69865e-05	0.000217098	-1.15036	down
E9PR49	TPH1	0	0	0	156915	79247.4	84479.8	4.71746e-05	0.000217438	3.20968	up
P15121	AKR1B1	1082210	904389	825364	2525640	2807110	2659580	4.79307e-05	0.000220388	1.50248	up
Q9UQ80	PA2G4	1983830	1696070	2030460	4422670	4664920	4115190	4.80745e-05	0.000220516	1.20646	up
O15260	SURF4	0	0	0	124702	106387	60828	4.85018e-05	0.00022194	3.09831	up
Q92616	GCN1	2124240	2012770	3023000	348039	276440	413945	4.91643e-05	0.00022443	-2.73641	down
Q9P265	DIP2B	382390	316711	255368	1768570	1430430	1463140	4.93307e-05	0.00022465	2.25605	up
P12955	PEPD	1111320	1161890	1116180	326575	253046	345970	5.03595e-05	0.000228787	-1.84317	down
Q6P9B6	MEAK7	0	0	0	31533.7	31917.6	50206.2	5.30159e-05	0.000239708	2.00122	up
P30041	PRDX6	1117180	1396100	1139590	3061610	3611280	3552040	5.41101e-05	0.000244074	1.47907	up
P61586	RHOA	656801	559472	446150	2231400	2132320	1973540	5.4789e-05	0.00024655	1.92241	up
Q9NTK5	OLA1	1654420	1379290	1781730	3972790	4105310	3890170	5.51352e-05	0.000247268	1.31458	up
P07996	THBS1	26548100	31931900	24351800	11073700	10812000	11421600	5.52088e-05	0.000247268	-1.30441	down
Q14019	COTL1	424344	603791	668998	3376360	2765590	2686100	5.74685e-05	0.00025618	2.3714	up
Q01518	CAP1	6075210	6592650	7246020	14519100	13114000	15214500	5.89274e-05	0.000262068	1.10499	up
Q9UKV3	ACIN1	0	0	0	93853.5	49158	56911.7	5.92609e-05	0.000262936	2.63308	up
Q96D15	RCN3	212985	201895	189984	49126.4	48179.3	55906.5	6.01161e-05	0.000266108	-1.75459	down
O43719	HTATSF1	0	0	0	78582.2	78724	42815.4	6.02596e-05	0.000266123	2.63775	up
Q96AG4	LRRC59	0	0	0	117039	189458	80843.2	6.06069e-05	0.000267036	3.4419	up
P54577	YARS1	523069	458329	436719	1198600	1272490	1167250	6.09932e-05	0.000268116	1.33977	up
P30085	CMPK1	159481	179055	145993	648905	940551	811437	6.21165e-05	0.000272423	2.21285	up
Q16851	UGP2	4591870	4694300	5857490	1984080	1745280	1963270	6.25612e-05	0.000273741	-1.39919	down
P10643	C7	49388900	62158700	76806200	7908990	8884810	12379600	6.28851e-05	0.000274526	-2.69253	down
Q9UL46	PSME2	1694370	1676320	1307420	5279870	4483230	4382150	6.37258e-05	0.000277053	1.59354	up
P47756	CAPZB	2161040	2184450	2390710	4242020	4512830	5000860	6.37557e-05	0.000277053	1.02413	up
P02788	LTF	10352000000	15984500000	13270200000	1787950000	1620780000	1863370000	6.70745e-05	0.000290809	-2.88921	down
O95865	DDAH2	523678	407593	652320	2644650	2303000	3007780	6.74137e-05	0.000291614	2.31869	up
O00754	MAN2B1	2163350	3268580	3225880	374660	432745	560594	6.92815e-05	0.000299013	-2.62382	down
O00187	MASP2	3668850	3262890	2962540	1074310	963980	1272340	7.05929e-05	0.000303294	-1.57259	down
B9A064	IGLL5	7508410	6750530	4980020	1087960	1280100	1543020	7.30132e-05	0.000312984	-2.28096	down
Q9H0R4	HDHD2	4425270	7130720	3282950	511023	373824	397986	7.68002e-05	0.000327142	-3.43279	down
P52565	ARHGDIA	781785	483693	442746	3084930	3677560	3453400	7.68327e-05	0.000327142	2.59577	up
P05156	CFI	42273300	66082100	71046200	11213000	8294930	7959650	8.20698e-05	0.000347881	-2.68716	down
Q15063	POSTN	18403800	25782500	28370600	5533470	3798460	4743270	8.33565e-05	0.000352548	-2.3559	down
P61604	HSPE1	883944	799583	756711	9999030	8488350	4729750	8.62971e-05	0.000363366	3.16463	up
P05452	CLEC3B	8396530	12046400	10568500	3492670	3221170	2882080	8.71544e-05	0.000366164	-1.67716	down
P50914	RPL14	503540	415041	433335	1313460	1233620	1104880	8.8716e-05	0.000371571	1.41034	up
Q06830	PRDX1	19734800	17792900	21929600	38305100	41977400	39245200	8.88327e-05	0.000371571	1.01112	up
P63241	EIF5A	2064690	1995200	1852760	5689050	7091940	4946210	8.97347e-05	0.000374519	1.56355	up
Q9UKK9	NUDT5	190841	230890	312749	1128530	1101840	1090950	9.09409e-05	0.000378721	2.14908	up
P02753	RBP4	3103950	3314210	3000030	1425790	1305710	1621550	9.35524e-05	0.000387942	-1.11126	down
P51884	LUM	33000500	47946500	42480400	11408800	8080660	8005040	9.37681e-05	0.000387942	-2.16812	down
Q8WVQ1	CANT1	9747960	13256600	18348600	2238930	2222650	2528490	9.57744e-05	0.000395382	-2.51304	down
P52907	CAPZA1	1519680	1480120	1818900	3435790	3444110	3849780	9.65604e-05	0.000397762	1.15283	up
Q9BXJ4	C1QTNF3	20334200	18294700	16062700	6598790	7026850	8228630	9.94921e-05	0.000408068	-1.32155	down
P62330	ARF6	674404	661355	729810	1547320	1755630	2029350	0.000102211	0.000418317	1.34505	up
P35579	MYH9	6779140	5823170	6124350	13991400	12081400	15198400	0.000108736	0.000443112	1.13496	up
P05387	RPLP2	1821980	2159390	2417690	4869410	5715040	5335260	0.000111756	0.000454441	1.31635	up
P27708	CAD	454546	406977	480465	1050460	997320	1003950	0.000112399	0.000456014	1.16617	up
P47914	RPL29	1671990	1896420	1793150	3938490	3610940	3274590	0.000112623	0.000456014	1.00631	up
Q9ULB1	NRXN1	226131	259317	246764	614945	628201	675762	0.000114323	0.000461912	1.34716	up
Q93099	HGD	2572410	2170840	2271040	1079480	1210860	1153290	0.000115177	0.000464376	-1.01635	down
O76021	RSL1D1	0	0	0	99904.5	44189.2	79956.4	0.000116678	0.000469431	2.7573	up
Q13163	MAP2K5	826738	1063030	1297650	147874	166019	224430	0.000117284	0.000470873	-2.48267	down
P58546	MTPN	651452	711537	676010	2147660	1729420	1585530	0.000124091	0.000496833	1.39458	up
P19338	NCL	3099960	1807080	3090420	16052000	12770800	13536300	0.000124274	0.000496833	2.43566	up
Q92688	ANP32B	1141450	826074	787384	3277320	2734090	3335990	0.000125587	0.000501028	1.76304	up
P99999	CYCS	165379	103870	109962	645167	929682	698091	0.000132088	0.000524759	2.4812	up
Q99798	ACO2	2316350	2978700	2513810	708540	620623	429221	0.000133121	0.000527758	-2.14939	down
Q13283	G3BP1	251430	207762	160971	822021	1123000	927266	0.000139224	0.000549661	2.15544	up
P36955	SERPINF1	42883800	61317000	50933100	17458800	12612700	15489000	0.000141717	0.000558341	-1.76424	down
O14672	ADAM10	400946	339325	440528	1084730	972505	1118700	0.000142063	0.000558545	1.40479	up
P23527	H2BC17	0	0	0	365106	112631	176287	0.00014437	0.000565444	4.06534	up
Q93088	BHMT	4010720	5443170	5750370	1691250	1816090	1829110	0.000144413	0.000565444	-1.48756	down
P19827	ITIH1	28564500	51315000	51808000	7349750	5001210	6397030	0.000146257	0.000571485	-2.77591	down
P05556	ITGB1	2329770	2867160	3000890	7424170	5990420	7179410	0.000147561	0.000574645	1.32721	up
P42566	EPS15	0	0	0	160601	106869	338788	0.000149832	0.000581861	3.96615	up
P62314	SNRPD1	679538	510747	503242	1542300	1500930	1720670	0.000151415	0.000586028	1.48312	up
Q04917	YWHAH	372394	237420	503138	2188880	2435600	2444200	0.000151533	0.000586028	2.68718	up
Q99497	PARK7	865521	489278	617758	2669590	2868810	2722410	0.000151926	0.000586028	2.08358	up
Q96QV1	HHIP	0	0	0	208152	84743.8	87529.8	0.000152139	0.000586028	3.37976	up
P78509	RELN	1053390	1142080	1028010	274075	354093	396531	0.000152462	0.000586084	-1.63274	down
Q99471	PFDN5	790020	843501	1062920	2706750	2389770	2212510	0.000153933	0.000589661	1.43286	up
P02461	COL3A1	12220800	21119300	22872800	3575260	3025570	3172340	0.000154014	0.000589661	-2.47103	down
Q8NBJ7	SUMF2	0	0	0	171902	270868	86144.8	0.000158162	0.000604324	3.80141	up
P03951	F11	8749080	15221300	14104500	2366530	1422840	1860690	0.000159311	0.000607492	-2.73425	down
P15311	EZR	597206	1038850	1192640	6188900	5131820	5576120	0.000160169	0.000608916	2.61698	up
P08865	RPSA	6935200	5340330	5878160	12021200	13281900	12470200	0.000160325	0.000608916	1.0628	up
Q06323	PSME1	1178200	882129	623706	4900620	3951360	4489850	0.000164772	0.000624555	2.33866	up
P50148	GNAQ	211489	58103	80941.4	2670530	1955290	2460680	0.000165798	0.000627194	4.37136	up
P46940	IQGAP1	912019	977247	1109720	2074020	1956220	2278890	0.000169852	0.000641249	1.06553	up
P10599	TXN	902664	987178	1261990	5686790	4892720	3451570	0.000184583	0.000690006	2.12546	up
Q9Y240	CLEC11A	6833960	7628180	6287650	2442600	1469760	1856690	0.000185591	0.000692412	-1.86622	down
P22303	ACHE	4071720	3751590	3568840	1386640	1029210	834882	0.000186059	0.000692797	-1.82621	down
P40121	CAPG	201723	257154	185665	912934	680914	744919	0.000190512	0.000707988	1.80322	up
P51149	RAB7A	35421100	36806900	51439300	107519000	111569000	116185000	0.000192507	0.000714006	1.45881	up
Q99536	VAT1	10027900	7408400	7228470	22091300	20855600	19225000	0.000197882	0.000732512	1.34661	up
P61006	RAB8A	756318	587818	566554	1568110	1570030	1823210	0.000199883	0.000738478	1.36776	up
O14974	PPP1R12A	0	0	0	184380	62667.2	103443	0.00021043	0.000774431	3.27197	up
Q12860	CNTN1	769121	1307410	1338810	176416	188030	233110	0.000214128	0.000786517	-2.40973	down
Q15233	NONO	1808860	1496800	1730560	6037210	6134830	10314200	0.000222222	0.000809982	2.10828	up
Q14103	HNRNPD	2046350	1681350	2075720	4222670	4952860	3933620	0.000226877	0.000825363	1.17016	up
P11387	TOP1	2566330	1957320	2520150	6873210	5338510	5757180	0.00023013	0.000835595	1.34887	up
Q08752	PPID	4482380	10650200	9367250	984153	893152	753552	0.000237729	0.000861257	-3.11505	down
P26927	MST1	3245300	4431070	3080430	1329620	1170150	1377840	0.000243664	0.000879691	-1.44762	down
P62805	H4C16	39053900	26272400	43413000	120553000	117190000	115271000	0.000246495	0.000888223	1.73037	up
Q12805	EFEMP1	6413790	7921420	7010410	2435380	3327370	3065050	0.000258949	0.000929572	-1.27703	down
Q16394	EXT1	782265	658725	680213	267471	315379	302545	0.000267736	0.000956377	-1.22552	down
O15117	FYB1	0	0	22198.2	218243	267679	244710	0.000267926	0.000956377	3.87113	up
Q8NI27	THOC2	342023	417447	350863	873337	782981	858613	0.000272011	0.000969133	1.15701	up
P16104	H2AX	43060200	24305400	40343000	140811000	184188000	208355000	0.000274752	0.000977067	2.33284	up
P52306	RAP1GDS1	203829	145497	156384	487068	501098	535501	0.000276221	0.000980455	1.53609	up
P48740	MASP1	8403600	13850400	12470500	3658990	2927870	3095390	0.000277715	0.00098392	-1.81334	down
Q9BRA2	TXNDC17	187275	417918	145141	2420270	2552750	2231760	0.000281634	0.000995945	3.33837	up
Q9UHV9	PFDN2	127501	78177.3	153093	589491	601768	756285	0.000283392	0.000998443	2.3609	up
P11233	RALA	1470610	826167	893028	4540240	3922960	4095480	0.000287785	0.00101204	2.01015	up
P06276	BCHE	711054	622353	727673	263125	186633	178252	0.000288576	0.00101234	-1.6743	down
Q9Y3C6	PPIL1	276215	398704	305123	907661	892061	876780	0.000288935	0.00101234	1.43197	up
Q15435	PPP1R7	256066	450496	344012	1491150	1236760	1304830	0.00029044	0.00101574	1.93461	up
P11940	PABPC1	1651650	1313380	1826660	4081620	4224980	3469180	0.000291723	0.00101835	1.29865	up
O60306	AQR	941141	1308950	1617210	5983470	4477510	4576800	0.000294884	0.00102749	1.97035	up
Q9ULC4	MCTS1	1058510	830357	629240	2699290	2582050	2608140	0.000296792	0.00103225	1.66423	up
O75475	PSIP1	0	0	0	68169.3	118892	42806.4	0.000297801	0.00103386	2.75486	up
P35580	MYH10	8480090	8346520	6784570	17154400	15155000	19434400	0.000298387	0.00103401	1.13051	up
P14174	MIF	9666000	6639730	6364390	19759900	24717200	23569700	0.00030336	0.00104753	1.60393	up
P02751	FN1	42948700	37855000	28983500	14357500	13973700	15444600	0.000303392	0.00104753	-1.30818	down
P16035	TIMP2	1493020	1704210	1459920	431728	657371	458988	0.000312947	0.00107466	-1.58739	down
P05155	SERPING1	31282400	54704200	42090900	10521400	6001240	7583890	0.00031386	0.00107585	-2.40905	down
P0DTE7;P0DTE8;P0DUB6;P19961	AMY1A;AMY1B;AMY1C;AMY2B	4538390	4817850	4543330	1133460	1502840	1911180	0.000316578	0.00108321	-1.63539	down
P35443	THBS4	12348800	16091400	14276200	7109690	5484900	6336490	0.000318119	0.00108652	-1.17212	down
Q08188	TGM3	0	0	0	802469	332427	153373	0.000323854	0.00110354	4.86101	up
P06454	PTMA	1989190	2133500	1535520	644881	586422	426129	0.000324263	0.00110354	-1.75588	down
Q53EV4	LRRC23	635003	916075	1246430	170444	184511	193925	0.000334184	0.00113527	-2.2236	down
Q9BUT1	BDH2	208188	275604	284831	683801	719232	651959	0.000338161	0.00114673	1.38792	up
P04217	A1BG	6924750	8243030	5347200	1999180	2441580	2530280	0.000345512	0.00116749	-1.53734	down
P31150	GDI1	914768	1056850	995116	1960380	1823320	2343110	0.000350199	0.00118122	1.03145	up
Q9UJU6	DBNL	0	0	37801.5	544498	624943	545369	0.000353391	0.00118988	4.88385	up
P67809	YBX1	8364360	5173290	10899000	38898700	34766900	40009500	0.000354595	0.00119019	2.27877	up
P0C0L4;P0C0L5	C4A;C4B_2	64223700	66581600	49909900	19439900	20219200	26973800	0.000355073	0.00119019	-1.44323	down
P25398	RPS12	677144	458950	533849	1536240	1693090	1365030	0.000355364	0.00119019	1.45235	up
P01008	SERPINC1	35597100	56606800	38190000	14358900	11779500	14524400	0.000357514	0.00119528	-1.65551	down
P54289	CACNA2D1	1201460	2405380	2082020	393118	346384	367307	0.000359002	0.00119815	-2.26601	down
P19823	ITIH2	146418000	288909000	243484000	45754000	25763400	30096700	0.000360913	0.00120241	-2.72669	down
O60462	NRP2	1019820	1509630	1230120	483711	433662	390238	0.000362814	0.00120663	-1.48451	down
P26641	EEF1G	4720630	3398640	3556540	8378960	8842810	10111000	0.000368651	0.0012239	1.23553	up
P36578	RPL4	2605410	1987240	2442510	5206950	4782650	4414630	0.000375202	0.00124347	1.036	up
P12109	COL6A1	5130320	8084550	8045150	2313740	1930520	2315200	0.00038766	0.00128029	-1.66509	down
P09429	HMGB1	633100	562686	609331	2129810	4594430	2856360	0.000390758	0.00128828	2.3129	up
Q9UK55	SERPINA10	3179610	3801670	2859620	1496940	1079530	1094900	0.000393047	0.00129358	-1.42002	down
P04040	CAT	2141160	2184870	2706690	938527	765055	586384	0.000397681	0.00130657	-1.62043	down
P26373	RPL13	788841	405633	641352	2502500	2539940	2268680	0.000399301	0.00130962	2.02111	up
O75608	LYPLA1	390388	306663	492253	1520860	1249330	1149570	0.000405212	0.00132444	1.70512	up
Q96P44	COL21A1	52606.1	150279	172197	0	0	0	0.000413036	0.00134769	-3.33532	down
P12107	COL11A1	1184750	1578300	1625960	656507	609964	607429	0.000417758	0.00136076	-1.19865	down
P07357	C8A	7259070	9120910	11656300	1523930	2169250	2697250	0.000419089	0.00136276	-2.13833	down
O14776	TCERG1	0	0	0	94883.9	449868	259651	0.000427997	0.00138934	4.2651	up
P0C7P0	CISD3	1667200	2385590	2299900	669993	575478	826255	0.000434885	0.00140516	-1.59698	down
Q6YHK3	CD109	2066330	4108320	2184300	599042	482069	513287	0.000435088	0.00140516	-2.29585	down
P62316	SNRPD2	444462	260518	456028	1359360	1443540	1377500	0.000445891	0.0014376	1.85695	up
Q9Y6Z7	COLEC10	2605540	3652970	3787570	1299760	1136130	1394910	0.000448195	0.00144258	-1.36792	down
Q01082	SPTBN1	5688060	4886730	4221240	9063070	10582200	9859470	0.000454301	0.00145976	1.00169	up
P02647	APOA1	332088	475546	535432	1618770	1423370	1247360	0.000460929	0.00147479	1.6673	up
P14324	FDPS	710384	380537	336255	2043440	2573660	2472860	0.000461993	0.00147479	2.35339	up
P40429	RPL13A	978603	841106	590711	2622930	2181370	2760030	0.000463618	0.0014772	1.6579	up
P17252	PRKCA	485008	738695	742734	2739540	2173120	1883880	0.000466896	0.0014839	1.77911	up
P00746	CFD	414571	505453	445888	204294	200723	192441	0.000467283	0.0014839	-1.14044	down
P60891	PRPS1	195706	174337	206280	439402	425346	417411	0.000468692	0.00148589	1.10752	up
Q5T0I0	GSN.Q5T0I0	2469070	1599820	1435780	297941	290708	135455	0.000477526	0.00150885	-2.90091	down
O15031	PLXNB2	857316	1176270	1003970	461223	390683	428338	0.000487784	0.00153871	-1.21418	down
P49773	HINT1	261859	525206	350158	1494060	1560090	1417690	0.000492862	0.00155215	1.99533	up
P20774	OGN	2537190	3561610	3310100	1285100	949685	1270870	0.000515712	0.0016134	-1.41344	down
P46531	NOTCH1	268243	308146	365511	104481	122300	103185	0.000520348	0.00162523	-1.408	down
Q04760	GLO1	1196010	845171	1224160	2435540	2607330	2546430	0.000526106	0.00164052	1.22625	up
Q9NYF3	FAM53C	16248000	23516000	22570600	6571060	3522250	3574590	0.000529255	0.00164763	-2.23121	down
Q07955	SRSF1	1082100	910392	1403330	2837550	2575540	2935530	0.000531302	0.0016513	1.30886	up
Q96JB1	DNAH8	81943200	120819000	115871000	36625500	32496600	44624300	0.00054692	0.00169429	-1.47732	down
P04114	APOB	46982200	67772400	54715800	123027000	115326000	114236000	0.000575851	0.00178101	1.0724	up
P48739	PITPNB	0	0	40521.8	426773	529604	462750	0.000578066	0.00178496	4.58923	up
P51648	ALDH3A2	7457600	11955400	8586760	3567540	2889230	3500560	0.000579584	0.00178674	-1.46564	down
P07358	C8B	3565140	3960950	2740360	921214	1142590	1407980	0.000588794	0.00181219	-1.5584	down
Q9UBG0	MRC2	617198	900111	692854	96654.7	195346	88320.5	0.000611212	0.00187087	-2.49092	down
P41240	CSK	356548	258623	363247	825613	1044710	813056	0.0006118	0.00187087	1.42772	up
P46778	RPL21	580555	615645	546322	1454930	1132670	1102770	0.000614619	0.00187526	1.05694	up
Q99715	COL12A1	799256	1069580	977552	454922	397923	441150	0.000615211	0.00187526	-1.10716	down
P03952	KLKB1	498610	969877	989116	171618	164159	142495	0.000655611	0.00199201	-2.21423	down
P60953	CDC42	1997280	1860120	2682020	5638870	4449410	5122610	0.000673522	0.00204109	1.22489	up
Q92598	HSPH1	324025	216442	341782	801369	882469	794831	0.000686338	0.00207211	1.47678	up
P30626	SRI	309204	89497.1	142600	1381110	1386450	1567380	0.000703855	0.00212162	3.08143	up
P09651	HNRNPA1	2226110	1879960	2538450	5289490	9494250	7822670	0.000708776	0.00213307	1.73057	up
H7C5J7	C3orf52	4222360	7318020	8200850	1780860	1191050	1120840	0.000710736	0.00213558	-2.23466	down
P01266	TG	2611640	3747740	3911320	1438490	1362680	1511760	0.00072117	0.0021601	-1.22345	down
O60503	ADCY9	39356800	39503700	26529100	14772900	12133500	14618700	0.000722721	0.00216133	-1.3247	down
Q16775	HAGH	197857	188685	144488	452081	451047	403976	0.00075454	0.00225087	1.25216	up
P26583	HMGB2	236070	304930	420866	1036100	1581260	1107450	0.00075503	0.00225087	1.92522	up
P27797	CALR	1268940	1529470	1237990	6629310	6149410	3417910	0.000757224	0.00225387	1.94286	up
P47897	QARS1	817536	711683	525963	1553840	1653060	1821840	0.000765807	0.00227229	1.29551	up
Q9P2T1	GMPR2	208735	147258	165941	427484	406749	426207	0.000823744	0.00243659	1.22774	up
P09497	CLTB	0	0	37736.9	337396	292138	345155	0.00083088	0.00245006	4.09182	up
O76074	PDE5A	1566780	2205780	1628170	880175	774345	713341	0.000836654	0.00245945	-1.16509	down
P01023	A2M	2617690000	2657930000	2394120000	1314570000	1178190000	1327200000	0.000858541	0.0025133	-1.00617	down
Q9Y5B9	SUPT16H	2843930	2134560	3126230	7048790	5463660	6044460	0.000858943	0.0025133	1.20168	up
P00367	GLUD1	31339600	34644400	34959100	17761600	16779400	11902300	0.000860901	0.00251515	-1.1392	down
P31146	CORO1A	18222800	12120900	13993800	30577600	30769100	29632200	0.000867687	0.00253109	1.05704	up
P98160	HSPG2	1018480	1557800	1349910	500186	360210	500388	0.000893463	0.00259432	-1.49765	down
O75351	VPS4B	220840	149934	221775	528369	493186	498344	0.000952158	0.00276053	1.32582	up
P45378;P45379	TNNT2;TNNT3	386527	438163	461655	46274.8	0	0	0.000955697	0.00276657	-4.40339	down
O60506	SYNCRIP.O60506	1292980	1199640	1669310	2762490	3727300	2962040	0.000960226	0.00277545	1.17872	up
P68431;P84243;Q71DI3	H3-3B;H3C12;H3C13	49335200	27186700	51412300	142981000	130183000	141412000	0.000965069	0.00278521	1.75115	up
P27986	PIK3R1	0	0	0	31857.9	99542.3	42471.1	0.000977913	0.00281372	2.38705	up
P10809	HSPD1	778020	881408	805887	5076460	5852100	2404060	0.000979766	0.00281479	2.32097	up
Q14CM0	FRMPD4	5847500	5999270	4958620	2351920	2581780	3320510	0.000983621	0.0028216	-1.0329	down
B1ALD9	POSTN.B1ALD9	485809	719958	728028	66767.1	44532.1	146402	0.000986385	0.00282526	-2.85368	down
P53004	BLVRA	692353	382840	469554	1353110	1648640	1780980	0.000994188	0.00283115	1.64046	up
P23246	SFPQ	1342110	876915	1124680	4193110	4148630	8659300	0.000994408	0.00283115	2.26391	up
P24043	LAMA2	293792	471967	497614	110564	93365.3	133382	0.00102054	0.00290121	-1.77288	down
P07225	PROS1	4745710	6529890	6255210	3220900	2705730	2570750	0.00104981	0.00296666	-1.03445	down
P84090	ERH	131712	66330	127495	481585	471547	366920	0.00108122	0.00303734	1.94559	up
P62854;Q5JNZ5	RPS26;RPS26P11	943948	549168	660075	1738890	2011920	1812300	0.00111561	0.0031201	1.38763	up
P20042	EIF2S2	309972	132804	178803	948114	926726	757281	0.00112094	0.00313038	2.0926	up
P11166	SLC2A1	0	0	129464	2454240	2747140	2624450	0.00113374	0.0031615	6.55167	up
F8VWZ5	HLX	18223400	21291500	12214600	6497110	4650220	6019510	0.00116287	0.00323323	-1.56582	down
P02748	C9	4055420	6686310	5334490	2108530	2292720	2358340	0.0011896	0.00330271	-1.21733	down
P12268	IMPDH2	1315240	1000480	1541660	368104	560209	433225	0.00120822	0.00334949	-1.47599	down
Q02878	RPL6	314591	192777	415001	1235190	1036550	1039620	0.00121752	0.00337036	1.86185	up
Q8ND76	CCNY	0	0	60449.3	664592	489086	679408	0.00123124	0.00339843	4.78692	up
P14210	HGF	5709380	9781290	15324100	1258380	1559390	2135530	0.00124989	0.0034449	-2.54873	down
P05546	SERPIND1	10849600	18149400	14208500	5704190	4537160	6083040	0.00125622	0.00345734	-1.3818	down
P46060	RANGAP1	404164	316674	328668	874238	885440	651042	0.00127215	0.0034961	1.16597	up
P01706;P01709	IGLV2-11;IGLV2-8	1923340	1379220	1565310	113375	228197	393681	0.00128458	0.00352517	-2.81147	down
Q9HB07	MYG1	1028730	741185	781576	1531440	1914060	1857100	0.00128912	0.00353252	1.05267	up
Q13247	SRSF6	854497	360025	662147	2734680	2329520	2310020	0.00132572	0.00362548	2.03346	up
P21266	GSTM3	539629	357754	394603	1068540	1008130	882789	0.00132686	0.00362548	1.18995	up
P63208	SKP1	909153	998718	649990	2430210	1991500	1791440	0.00135285	0.00368589	1.27951	up
P15153	RAC2	968357	661240	1107970	2060430	2169410	2436450	0.00136912	0.00372487	1.3011	up
Q9Y4A5	TRRAP	0	317700	0	11533600	12563200	14221800	0.00137155	0.00372615	8.42797	up
P62917	RPL8	495485	298617	541197	1240170	1184830	1313160	0.00138813	0.0037658	1.50226	up
P10644	PRKAR1A	135717	91127	122013	277997	284583	273225	0.00139111	0.00376849	1.19317	up
Q15056	EIF4H	0	46878.6	0	374088	588429	287721	0.0014834	0.00399572	4.3018	up
P49006	MARCKSL1	0	0	113068	1807000	1264080	1994410	0.00149848	0.00403063	5.96232	up
A6NHL2	TUBAL3	4124960	2306020	4279180	9699760	9776870	10780000	0.00151525	0.00406996	1.54653	up
P12081	HARS1.P12081	736045	711352	1173240	2026850	2139540	2659660	0.0015926	0.00424171	1.39683	up
P11908	PRPS2	0	0	106913	1278300	1331400	1384790	0.00159908	0.00424708	5.672	up
P46779	RPL28	835034	619014	527164	1633380	1334450	1484640	0.00160767	0.00426391	1.17428	up
Q15185	PTGES3	517762	454472	594063	1087340	1506830	1015450	0.00166745	0.00439789	1.17204	up
P14678;P63162	SNRPB;SNRPN	1678610	926156	1300650	3015350	3547150	4214050	0.00167289	0.00440613	1.48337	up
O43488	AKR7A2	1369200	868434	945436	2185930	2170470	2351260	0.00177071	0.00464986	1.09419	up
P02760	AMBP	4438920	10556000	4650010	1473630	1423740	1377650	0.00177278	0.00464986	-2.06941	down
O14950;P19105	MYL12A;MYL12B	1122630	641601	821249	2103950	2346220	3346340	0.0017903	0.00468934	1.58663	up
Q16853	AOC3	8434560	8411220	7210940	1930380	3059240	3775750	0.00180657	0.00472092	-1.50231	down
Q7Z4V5	HDGFL2	0	0	50341.7	411967	315622	299150	0.00180732	0.00472092	4.04636	up
P02768	ALB	5990640000	10221600000	9201920000	2364390000	2932400000	2379470000	0.00182906	0.00476579	-1.698	down
O94808	GFPT2	511077	596530	982957	2687620	1987670	1874600	0.00182952	0.00476579	1.66846	up
Q6I9Y2	THOC7	450513	195270	148834	1217160	1227700	1403400	0.00190088	0.00492466	2.37404	up
Q8IXQ6	PARP9	0	0	274935	6237350	5671180	6899320	0.00198284	0.00512302	7.47019	up
O43852	CALU	59207.5	49374.2	36300.9	378620	331377	151100	0.00201832	0.00519348	2.22461	up
Q14738	PPP2R5D	0	87543.6	0	788353	815506	706679	0.00204767	0.00525412	4.97525	up
Q9Y5Z4	HEBP2	83595.3	0	0	681321	670441	768663	0.00206496	0.00528484	4.87276	up
P00450	CP	20404400	20601400	17083100	3990840	7301010	8169450	0.00207298	0.00529824	-1.63621	down
Q14914	PTGR1	1804570	2957340	3032120	1067540	956606	1103790	0.00208844	0.0053305	-1.27134	down
Q02543	RPL18A	691744	432550	623899	1279330	1299410	1174630	0.00209122	0.0053305	1.11162	up
Q9C0C9	UBE2O	106386	87111.1	70439.4	240385	255707	185320	0.00212701	0.00541446	1.25833	up
P20340	RAB6A	1672560	939469	1128690	2729790	2966290	2911020	0.00217099	0.00551903	1.23525	up
Q01650	SLC7A5	0	174774	0	2478320	2295680	2568940	0.00219622	0.00556826	6.3269	up
P00751	CFB	730316	1537130	1653500	245451	277398	368030	0.00226026	0.00570776	-2.02526	down
O75897	SULT1C4	959427	1326430	1328490	574220	529082	673327	0.00226822	0.00572024	-1.00061	down
Q14839	CHD4	60008.4	81312.8	95482.3	180116	228805	185377	0.00232078	0.0058373	1.21655	up
Q00266	MAT1A	855161	1255740	791776	391844	454154	431244	0.00240086	0.00600689	-1.13418	down
Q6DN12	MCTP2	21029500	36352900	28833300	13694000	8876150	9527860	0.00254606	0.00633678	-1.41574	down
P46776	RPL27A	5394760	3271260	3452230	8862690	8084570	8475790	0.00258927	0.0064359	1.10325	up
P39019	RPS19	153283	0	35280.1	1332540	1683500	1600750	0.0026343	0.00652846	5.06666	up
P35858	IGFALS	3464440	6419660	6612590	1678600	1886800	2078860	0.00263682	0.00652846	-1.48779	down
P05543	SERPINA7	5146620	7636510	7247280	3692550	2521980	2754790	0.0026495	0.0065513	-1.15425	down
Q86WI1	PKHD1L1	1052910	1681060	1761620	651833	508721	636857	0.00266379	0.00657806	-1.27735	down
P00491	PNP	3396070	2377130	2172830	4837560	5392520	6331550	0.0026957	0.00662242	1.07467	up
Q01105	SET	2506470	2123240	3357200	6690370	4781250	6839700	0.00270678	0.00664106	1.20081	up
O43303	CCP110	382477	737630	853428	77883.6	0	0	0.00271782	0.00665954	-4.72595	down
P06730	EIF4E	376690	281375	435610	707442	736612	857976	0.00274401	0.00671505	1.06536	up
P60866	RPS20	746705	459265	480520	1175620	1506460	1196790	0.00286438	0.0069916	1.20935	up
Q8N335	GPD1L	293780	299574	471671	148881	140069	131647	0.0028721	0.00700145	-1.23557	down
Q12882	DPYD	1552400	2421290	1960200	1093510	847090	903161	0.00290055	0.00706172	-1.03658	down
Q8NHP8	PLBD2	0	0	25950.9	86674.8	107267	85351.8	0.0029956	0.00727448	2.54106	up
P09622	DLD	1491190	1343400	1207270	583056	495765	264648	0.00300153	0.00727957	-1.63018	down
Q93045	STMN2	104407	0	178115	2730070	3125730	2796680	0.00304701	0.00737105	5.47383	up
A0A7I2V6B9	XPO1	220390	99480.2	0	4490270	3391230	3288910	0.0030541	0.00737879	5.75331	up
P35590	TIE1	895153	925953	975605	0	118293	0	0.00306973	0.00739774	-5.11945	down
P61106	RAB14	1227220	1328220	798859	2221270	2274210	2557040	0.00312701	0.00752621	1.09436	up
P25705	ATP5F1A	417942	0	689473	49969700	39043700	45400300	0.00316199	0.00759119	8.16631	up
P84085	ARF5	4212420	3305510	2599240	6054760	6887660	8173120	0.00320815	0.0076909	1.07553	up
Q07020	RPL18	1355940	897567	820507	2123890	1962540	2346980	0.00321507	0.0076909	1.08761	up
P05023	ATP1A1	669635	954072	1351380	2812600	2180820	2788900	0.00321568	0.0076909	1.42371	up
P62136	PPP1CA	710598	386127	486512	1088300	1448240	1345490	0.00326683	0.0077936	1.30827	up
Q13011	ECH1	2032440	2145310	2280680	1162450	1197650	728881	0.00327233	0.00779693	-1.08773	down
O94903	PLPBP	0	0	34343.8	144043	164772	109223	0.00327852	0.00780189	2.95939	up
Q99729	HNRNPAB	285167	212742	352302	566323	713784	610115	0.00339137	0.00799035	1.14024	up
Q8NBM4	UBAC2	2362230	1823660	1666490	411107	461748	933835	0.00343058	0.00806272	-1.75593	down
P15169	CPN1	995597	1670910	1834300	425272	553637	634200	0.00366204	0.00857486	-1.43	down
Q01995	TAGLN	291446	212746	186413	28914.9	0	42430.7	0.00383964	0.00895759	-2.97419	down
P61026	RAB10	154755	155222	226169	395094	333096	393135	0.00389369	0.00907254	1.03157	up
Q03181	PPARD	315463	309595	317342	99265.3	160496	161238	0.00390263	0.00908222	-1.12554	down
Q14703	MBTPS1	1008080	974266	901642	415742	309718	572187	0.00393795	0.009142	-1.17101	down
Q03167	TGFBR3	394889	620440	444001	241581	157896	195737	0.00400094	0.00926559	-1.23605	down
Q14232	EIF2B1	354705	238196	223095	557756	557402	533345	0.00433899	0.00990839	1.01098	up
P53999	SUB1	658055	564918	492707	1285930	1349900	889553	0.00433992	0.00990839	1.00953	up
P61923	COPZ1	151709	91122.1	238208	615790	535809	444951	0.00434112	0.00990839	1.73654	up
Q9UBE0	SAE1	203565	0	0	1707240	1537940	1626830	0.00453854	0.0103218	5.67019	up
Q7L9L4;Q9H8S9	MOB1A;MOB1B	390612	124201	329935	1047370	1154150	1086180	0.00454937	0.010334	2.05717	up
P19013	KRT4	0	0	483508	8284160	7069500	5197420	0.00457885	0.0103886	7.31381	up
P02787	TF	163439000	265613000	179805000	49130400	99951700	69308200	0.00472093	0.01066	-1.5063	down
O43660	PLRG1	378572	248959	213618	643276	606188	572885	0.00476336	0.010743	1.12058	up
P01344	IGF2	3388600	3220580	2815970	905762	1804790	1406900	0.00484092	0.0108921	-1.23837	down
Q9HAV0	GNB4	221384	148442	126254	381512	333559	404736	0.00485249	0.0109052	1.14899	up
P16401	H1-5	4387120	4371170	7326940	13694600	13699800	9624810	0.00487471	0.0109293	1.22592	up
P08311	CTSG	705933	426924	333269	1203790	1101530	1367710	0.0049243	0.0110274	1.36646	up
Q8IUE6	H2AC21	1688660	842402	1492560	3112480	3961550	6189280	0.00495338	0.0110664	1.71242	up
P61758	VBP1	560630	345023	349831	941583	767540	930137	0.00496485	0.0110769	1.08028	up
P42025	ACTR1B	715993	761399	477429	3004510	1882200	1352920	0.00498328	0.0110854	1.60704	up
P25685	DNAJB1	108855	0	0	568104	575256	551444	0.00498666	0.0110854	4.4458	up
Q8IYT3	CCDC170	0	279007	455045	13704500	11391500	10175900	0.00499328	0.0110854	6.61673	up
Q9H299	SH3BGRL3	270290	0	0	2508220	2093350	2394610	0.00502889	0.0111434	6.05659	up
P13987	CD59	52548	0	72028.2	443288	385491	532946	0.00544958	0.0119446	3.50297	up
Q9NPH3	IL1RAP	3141440	6750900	5254330	2169520	1684950	1405080	0.00552339	0.0120562	-1.47319	down
P55285	CDH6	355070	842091	566384	197315	95648	157615	0.00564662	0.0122829	-1.85345	down
Q12841	FSTL1	256223	350499	223637	140485	95979.2	126206	0.0058295	0.0126228	-1.10833	down
P37235	HPCAL1	108126	106255	202243	420616	309213	345409	0.00585791	0.0126555	1.34042	up
Q9UKG1	APPL1	0	0	85396.8	315410	380135	363886	0.00593305	0.0127742	3.88583	up
P22897	MRC1	643822	581644	641653	0	126430	0	0.00597472	0.0128494	-4.51623	down
P61225	RAP2B	191458	0	0	1440780	1043810	1078130	0.00602871	0.0129362	5.2364	up
A0A087WWU8	TPM3	170677	180582	0	2472410	2746360	2261140	0.00610498	0.0130556	5.04038	up
Q14978	NOLC1	0	0	100536	516769	439398	381655	0.00612003	0.013073	4.13672	up
P54819	AK2	0	140550	101468	1248270	1228720	1306270	0.00617226	0.013155	4.40818	up
Q16629	SRSF7	912651	456267	902769	1587720	1977130	2134970	0.00620034	0.0132	1.36897	up
P14314	PRKCSH	235052	0	0	2068520	2007530	1085800	0.00624825	0.0132575	5.63105	up
Q13162	PRDX4	350910	252062	349852	91574.4	175963	111065	0.00631503	0.0133842	-1.2826	down
P19320	VCAM1	667574	1258910	841530	444850	394333	328640	0.0065638	0.0138496	-1.18032	down
P09488	GSTM1	0	0	81168.3	277696	348556	296308	0.00662328	0.0139133	3.71278	up
P20908	COL5A1	644125	1126860	1306950	454562	228768	210811	0.00675822	0.0141234	-1.76503	down
Q04837	SSBP1	283799	325880	165696	937383	903583	511530	0.00677855	0.0141234	1.55836	up
P04732	MT1E	339395	297314	319468	84817.3	0	0	0.00678914	0.0141234	-3.74827	down
Q99615	DNAJC7	107085	126635	82713.9	224769	267374	485830	0.00714657	0.0147675	1.46248	up
Q9BQS7	HEPH	0	0	162526	717848	772411	816922	0.00736942	0.0151785	4.70459	up
P98095	FBLN2	877541	327704	894089	2110650	2270600	2082020	0.00752096	0.015407	1.73651	up
P06239	LCK	962301	1336720	337501	3437800	3412300	3425680	0.00753345	0.015416	2.15477	up
O95163	ELP1	249415	104300	112905	375739	541196	446542	0.00760497	0.0155289	1.56244	up
Q9UHX1	PUF60	133355	0	0	588444	643030	479853	0.00768298	0.0156377	4.36104	up
Q99426	TBCB	319460	179330	618014	1155190	1263300	1248060	0.00770467	0.0156651	1.84961	up
P84098	RPL19	1010630	1540910	555378	3194310	2654000	2768490	0.00779087	0.0158065	1.57334	up
Q02750	MAP2K1	199606	409987	337412	103988	141490	95378.3	0.00794682	0.0160714	-1.34025	down
Q9NP79	VTA1	435718	900250	413076	1425840	1305300	1447060	0.00809	0.0163435	1.33021	up
P84103	SRSF3	1154480	560155	991089	1907570	2242210	1820630	0.00849385	0.0170686	1.18836	up
P09661	SNRPA1	488437	315554	631195	1189580	1091690	883469	0.00852797	0.017119	1.16384	up
O60264	SMARCA5	0	129564	0	588662	432309	489995	0.00864531	0.017318	4.19716	up
P23588	EIF4B	0	0	165349	610922	641914	797457	0.00904088	0.0180343	4.52187	up
P30040	ERP29	507839	0	0	4690960	4035740	2316750	0.00913936	0.0181966	6.36173	up
P48556	PSMD8	532541	353480	235415	934676	772598	860749	0.00937137	0.0185764	1.2386	up
O75400	PRPF40A	0	137687	0	542041	427099	557933	0.00954372	0.0188394	4.1869	up
Q00169	PITPNA	0	124435	0	515245	395853	396085	0.00979318	0.0193118	4.01156	up
Q9H0U4	RAB1B	0	0	97252.1	249508	309529	421653	0.00981213	0.0193291	3.69617	up
O00422	SAP18	101018	112462	203200	414874	275331	327067	0.00996794	0.0195954	1.25773	up
