# Supplementary material for: Astragalus polysaccharide promotes latent HIV-1 reactivation via exosome-mediated modulation of the PI3K/AKT/NF-κB axis
Source: Extracell Vesicles Circ Nucl Acids. 2026 Jan 29;7(1):94–113. doi: 10.20517/evcna.2025.148 (PMC13074303; doi:10.20517/evcna.2025.148)
Supplement: Supplementary file 1 [file evcna-7-1-94-SupplementaryMaterials.zip › evcna60148-SupplementaryMaterials/Supplementary Table 6.xlsx]

## Sheet: G1_vs_G2.KEGG.Enrichment_with_P
ID	Description	ProteinRatio	BgRatio	pvalue	qvalue	geneID	Count
hsa04610	Complement and coagulation cascades	25/475	86/8662	2.17906e-12	4.93156e-10	SERPINB2/C3/C5/PLG/CFHR5/FGG/CPB2/FGB/C7/MASP2/CFI/F11/MASP1/SERPING1/SERPINC1/C8A/CFD/C8B/KLKB1/A2M/PROS1/C9/SERPIND1/CFB/CD59	25
hsa05171	Coronavirus disease - COVID-19	40/475	233/8662	6.99107e-11	7.91094e-09	MAPK3/ISG15/RPS21/RPS15/RPS27A/RPL12/C3/C5/NRP1/FGG/FGB/RPL7A/C7/MASP2/RPL14/RPLP2/RPL29/RPSA/MASP1/RPS12/RPL4/RPL13/C8A/RPL13A/PRKCA/CFD/C8B/RPL21/PIK3R1/C9/RPL6/RPL8/RPL28/RPL18A/CFB/RPL27A/RPS19/RPS20/RPL18/RPL19	40
hsa04810	Regulation of actin cytoskeleton	37/475	229/8662	2.16747e-09	1.25582e-07	TMSB4X/ITGB3/GIT1/ITGA2B/ARHGEF7/MAPK3/CXCR4/GNA13/ITGA6/RDX/MSN/PFN1/RAC1/GSN/C5/ARHGEF1/CFL1/PAK2/VCL/ITGA4/RHOA/C7/MYH9/ITGB1/EZR/IQGAP1/PPP1R12A/MYH10/FN1/C8A/C8B/CDC42/PIK3R1/C9/RAC2/PPP1CA/MAP2K1	37
hsa04144	Endocytosis	39/475	250/8662	2.21958e-09	1.25582e-07	VPS26A/CHMP4B/TSG101/GIT1/RAB4A/RAB5A/GRK2/EPN1/CHMP1A/CXCR4/SH3KBP1/VPS28/CHMP2A/HLA-B/CHMP4A/CHMP1B/STAM/CHMP5/SNF8/CHMP2B/PDCD6IP/RAB11B/RAB5C/PARD3/CLTC/IGF2R/RHOA/CAPZB/CAPZA1/ARF6/EPS15/RAB7A/RAB8A/CDC42/CLTB/VPS4B/ARF5/RAB10/VTA1	39
hsa04510	Focal adhesion	33/475	203/8662	1.41756e-08	6.4163e-07	ITGB3/GRB2/ITGA2B/MAPK3/LAMA4/ITGA6/LAMA3/CTNNB1/COL1A1/RAC1/COL2A1/COL1A2/PAK2/VCL/ITGA4/COL6A3/COMP/RHOA/THBS1/ITGB1/RELN/PPP1R12A/FN1/THBS4/COL6A1/PRKCA/CDC42/PIK3R1/LAMA2/HGF/RAC2/PPP1CA/MAP2K1	33
hsa04512	ECM-receptor interaction	20/475	89/8662	4.70855e-08	1.77603e-06	ITGB3/ITGA2B/LAMA4/ITGA6/LAMA3/CD47/COL1A1/COL2A1/COL1A2/ITGA4/COL6A3/COMP/THBS1/ITGB1/RELN/FN1/THBS4/COL6A1/HSPG2/LAMA2	20
hsa05146	Amoebiasis	20/475	102/8662	5.0669e-07	1.63817e-05	RAB5A/LAMA4/LAMA3/COL1A1/GNAS/RAB5C/COL1A2/VCL/PRDX1/COL3A1/GNAQ/RAB7A/FN1/C8A/PRKCA/C8B/PIK3R1/LAMA2/C9/CTSG	20
hsa04611	Platelet activation	21/475	124/8662	3.24127e-06	9.1694e-05	ITGB3/ITGA2B/GNAI3/MAPK3/GNAI2/GNA13/SNAP23/COL1A1/GNAS/ARHGEF1/COL1A2/FGG/FGB/RHOA/ITGB1/COL3A1/GNAQ/PPP1R12A/ADCY9/PIK3R1/PPP1CA	21
hsa05205	Proteoglycans in cancer	28/475	205/8662	6.50145e-06	0.000163487	ITGB3/GRB2/MAPK3/HCLS1/RDX/CTNNB1/MSN/COL1A1/RAC1/ARHGEF1/COL1A2/RHOA/THBS1/LUM/ITGB1/EZR/IQGAP1/PPP1R12A/FN1/PRKCA/CDC42/HSPG2/PIK3R1/HGF/PPP1CA/IGF2/MAP2K1/EIF4B	28
hsa04151	PI3K-Akt signaling pathway	40/475	359/8662	1.27807e-05	0.000282891	ITGB3/YWHAE/GRB2/YWHAZ/ITGA2B/MAPK3/LAMA4/PKN1/YWHAQ/ITGA6/LAMA3/GNG11/YWHAB/GNG2/COL1A1/RAC1/COL2A1/GNB2/COL1A2/ITGA4/COL6A3/YWHAG/COMP/THBS1/ITGB1/YWHAH/RELN/FN1/THBS4/COL6A1/PRKCA/PIK3R1/LAMA2/HGF/PPP2R5D/EIF4E/IGF2/GNB4/MAP2K1/EIF4B	40
hsa04670	Leukocyte transendothelial migration	19/475	115/8662	1.37498e-05	0.000282891	GNAI3/THY1/CXCR4/GNAI2/PECAM1/CTNNB1/MSN/CD99/RAC1/VCL/ITGA4/RHOA/ITGB1/EZR/PRKCA/CDC42/PIK3R1/RAC2/VCAM1	19
hsa03010	Ribosome	24/475	170/8662	1.70298e-05	0.000321176	RPS21/RPS15/RPS27A/RPL12/MRPL4/RPL7A/RPL14/RPLP2/RPL29/RPSA/RPS12/RPL4/RPL13/RPL13A/RPL21/RPL6/RPL8/RPL28/RPL18A/RPL27A/RPS19/RPS20/RPL18/RPL19	24
hsa05165	Human papillomavirus infection	37/475	331/8662	2.53822e-05	0.000441876	SLC9A3R1/ITGB3/GRB2/ITGA2B/ATP6V1E1/MAPK3/ATP6V1G1/ISG15/LAMA4/HLA-B/DLG1/ITGA6/LAMA3/ATP6V1C1/CTNNB1/COL1A1/GNAS/COL2A1/PARD3/COL1A2/ITGA4/COL6A3/COMP/ATP6V1B2/THBS1/ITGB1/RELN/FN1/THBS4/COL6A1/NOTCH1/CDC42/PIK3R1/LAMA2/PPP2R5D/CHD4/MAP2K1	37
hsa05163	Human cytomegalovirus infection	28/475	225/8662	3.76622e-05	0.000594398	ITGB3/GRB2/GNAI3/MAPK3/CXCR4/B2M/GNAI2/HLA-B/GNA13/TRAF2/GNG11/CTNNB1/GNG2/RAC1/GNAS/BID/GNB2/ARHGEF1/RHOA/CYCS/GNAQ/PRKCA/ADCY9/CALR/PIK3R1/RAC2/GNB4/MAP2K1	28
hsa04974	Protein digestion and absorption	17/475	103/8662	3.93961e-05	0.000594398	ATP1B3/SLC38A2/COL5A2/SLC1A5/COL1A1/COL2A1/COL1A2/CPB2/COL6A3/COL10A1/COL3A1/COL6A1/COL21A1/COL11A1/COL12A1/ATP1A1/COL5A1	17
hsa04145	Phagosome	21/475	152/8662	7.86058e-05	0.00111186	ITGB3/STX7/ATP6V1E1/RAB5A/ATP6V1G1/HLA-B/ATP6V1C1/RAC1/C3/RAB5C/COMP/ATP6V1B2/THBS1/ITGB1/RAB7A/THBS4/MRC2/CALR/CORO1A/TUBAL3/MRC1	21
hsa03250	Viral life cycle - HIV-1	12/475	63/8662	0.000132512	0.00176409	CHMP4B/TSG101/MAP1A/CXCR4/SERINC5/CHMP4A/PPIA/PDCD6IP/BST2/PSIP1/VPS4B/XPO1	12
hsa05170	Human immunodeficiency virus 1 infection	25/475	212/8662	0.000231137	0.00290611	GNAI3/MAPK3/CXCR4/B2M/GNAI2/HLA-B/TRAF2/GNG11/GNG2/RAC1/BID/CD247/GNB2/CFL1/BST2/PAK2/CYCS/GNAQ/PRKCA/CALR/PIK3R1/SKP1/RAC2/GNB4/MAP2K1	25
hsa00240	Pyrimidine metabolism	11/475	58/8662	0.000261486	0.00311465	RRM2/TYMP/TYMS/ENPP1/DPYS/NME1/UMPS/CMPK1/CANT1/CAD/DPYD	11
hsa05200	Pathways in cancer	48/475	531/8662	0.000372421	0.00421423	GRB2/ITGA2B/GNAI3/TFG/MAPK3/CXCR4/LAMA4/GNAI2/GNA13/ITGA6/LAMA3/GSTP1/TRAF2/GNG11/CTNNB1/GNG2/RAC1/GNAS/BID/GNB2/ARHGEF1/TXNRD1/GSTO1/RHOA/CYCS/ITGB1/HHIP/GNAQ/RALA/FN1/PRKCA/NOTCH1/CDC42/ADCY9/PIK3R1/LAMA2/SLC2A1/HGF/GSTM3/SKP1/RAC2/PPARD/IGF2/GNB4/APPL1/TPM3/GSTM1/MAP2K1	48
hsa05135	Yersinia infection	18/475	137/8662	0.000471203	0.00496966	ARHGEF7/MAPK3/PKN1/TRAF2/RAC1/ARHGEF1/ITGA4/RHOA/ARF6/ITGB1/GNAQ/FYB1/FN1/CDC42/PIK3R1/RAC2/LCK/MAP2K1	18
hsa04015	Rap1 signaling pathway	24/475	210/8662	0.000489037	0.00496966	ITGB3/ITGA2B/GNAI3/MAPK3/GNAI2/CTNNB1/EVL/PFN1/RAC1/GNAS/PARD3/RHOA/THBS1/ITGB1/GNAQ/FYB1/RALA/PRKCA/CDC42/ADCY9/PIK3R1/HGF/RAC2/MAP2K1	24
hsa01200	Carbon metabolism	16/475	115/8662	0.000506613	0.00496966	ENO1/PGP/SDHA/ALDOB/TPI1/ACAT1/ENO2/PSAT1/PGAM1/ME1/ACO2/CAT/PRPS1/GLUD1/PRPS2/DLD	16
hsa04962	Vasopressin-regulated water reabsorption	9/475	44/8662	0.000527015	0.00496966	RAB5A/DCTN4/STX4/ARHGDIB/GNAS/RAB11B/RAB5C/ARHGDIA/ADCY9	9
hsa05100	Bacterial invasion of epithelial cells	12/475	77/8662	0.000908092	0.00822062	HCLS1/CTNNB1/CD2AP/RAC1/CLTC/VCL/RHOA/ITGB1/FN1/CDC42/CLTB/PIK3R1	12
hsa04530	Tight junction	20/475	170/8662	0.000984952	0.00857347	SLC9A3R1/HCLS1/DLG1/RDX/MSN/MYL6B/RAC1/RAP2C/PARD3/RAB8B/HSPA4/MYL6/RHOA/MYH9/ITGB1/EZR/RAB8A/MYH10/CDC42/TUBAL3	20
hsa00983	Drug metabolism - other enzymes	12/475	80/8662	0.00128254	0.0107504	RRM2/TYMP/GSTP1/DPYS/NME1/UMPS/GSTO1/CMPK1/IMPDH2/GSTM3/DPYD/GSTM1	12
hsa05418	Fluid shear stress and atherosclerosis	17/475	139/8662	0.00151216	0.0122224	ITGB3/ITGA2B/SUMO1/PECAM1/SUMO2/GSTP1/CTNNB1/RAC1/GSTO1/RHOA/MAP2K5/TXN/PIK3R1/GSTM3/RAC2/VCAM1/GSTM1	17
hsa04926	Relaxin signaling pathway	16/475	129/8662	0.00177829	0.0134236	GRB2/GNAI3/MAPK3/GNAI2/GNG11/GNG2/COL1A1/GNAS/GNB2/COL1A2/COL3A1/PRKCA/ADCY9/PIK3R1/GNB4/MAP2K1	16
hsa03040	Spliceosome	23/475	217/8662	0.00177941	0.0134236	LSM4/SF3B6/SF3B4/DDX42/SNRPC/SRSF2/SRSF5/ACIN1/SNRPD1/THOC2/PPIL1/AQR/TCERG1/SNRPD2/SRSF1/HNRNPA1/SRSF6/PLRG1/SRSF7/PUF60/SRSF3/SNRPA1/PRPF40A	23
hsa04961	Endocrine and other factor-regulated calcium reabsorption	9/475	53/8662	0.00212549	0.0149886	ATP1B3/ATP2B4/GNAS/CLTC/GNAQ/PRKCA/ADCY9/CLTB/ATP1A1	9
hsa04148	Efferocytosis	18/475	156/8662	0.00216036	0.0149886	ITGB3/RAB5A/SLC16A1/MAPK3/PECAM1/CD47/RAC1/MFGE8/RAB5C/THBS1/ADAM10/RAB7A/CALR/PROS1/SLC2A1/RAB14/PPARD/MAP2K1	18
hsa01232	Nucleotide metabolism	12/475	85/8662	0.00218555	0.0149886	RRM2/TYMP/TYMS/ENPP1/ADA/NME1/CMPK1/CANT1/GMPR2/IMPDH2/PNP/AK2	12
hsa04071	Sphingolipid signaling pathway	15/475	121/8662	0.00245835	0.0163636	GNAI3/MAPK3/GNAI2/GNA13/TRAF2/ABCC1/RAC1/BID/RHOA/GNAQ/PRKCA/PIK3R1/RAC2/PPP2R5D/MAP2K1	15
hsa04217	Necroptosis	18/475	159/8662	0.00266832	0.0172538	CHMP4B/CHMP1A/CHMP2A/CHMP4A/CHMP1B/TRAF2/CHMP5/PPIA/PARP1/BID/CHMP2B/MACROH2A1/PPID/H2AX/HMGB1/GLUD1/VPS4B/H2AC21	18
hsa04966	Collecting duct acid secretion	6/475	27/8662	0.00290654	0.0182721	ATP6V1E1/ATP6V1G1/SLC4A1/ATP6V1C1/CA2/ATP6V1B2	6
hsa04972	Pancreatic secretion	13/475	102/8662	0.00366557	0.022421	ATP1B3/ATP2B4/CD38/RAC1/CA2/GNAS/CPB2/RHOA/GNAQ/RAB8A/PRKCA/ADCY9/ATP1A1	13
hsa04613	Neutrophil extracellular trap formation	20/475	191/8662	0.00397617	0.0236808	ITGB3/ITGA2B/MAPK3/SELPLG/RAC1/C3/C5/PPIF/FGG/FGB/MACROH2A1/H2BC17/H2AX/HMGB1/PRKCA/PIK3R1/RAC2/CTSG/H2AC21/MAP2K1	20
hsa00770	Pantothenate and CoA biosynthesis	5/475	21/8662	0.00475111	0.0275706	PPCS/ENPP1/DPYS/ALDH3A2/DPYD	5
hsa04928	Parathyroid hormone synthesis, secretion and action	13/475	106/8662	0.00511348	0.0289315	NACA/SLC9A3R1/GNAI3/MAPK3/GNAI2/GNA13/GNAS/ARHGEF1/RHOA/GNAQ/PRKCA/ADCY9/MAP2K1	13
hsa05130	Pathogenic Escherichia coli infection	20/475	198/8662	0.00594968	0.0328416	SLC9A3R1/MAPK3/HCLS1/GNA13/TRAF2/RAC1/MYO1D/ARHGEF1/PAK2/RAB1A/RHOA/ARF6/MYH9/NCL/CYCS/ITGB1/EZR/MYH10/CDC42/TUBAL3	20
hsa04270	Vascular smooth muscle contraction	15/475	134/8662	0.00649357	0.034442	MAPK3/GNA13/MYL6B/GNAS/ARHGEF1/MYL6/RHOA/MYH9/GNAQ/PPP1R12A/MYH10/PRKCA/ADCY9/PPP1CA/MAP2K1	15
hsa04666	Fc gamma R-mediated phagocytosis	12/475	97/8662	0.00654397	0.034442	MAPK3/MARCKS/RAC1/GSN/CFL1/ARF6/PRKCA/CDC42/PIK3R1/RAC2/MARCKSL1/MAP2K1	12
hsa05210	Colorectal cancer	11/475	86/8662	0.00706132	0.0363202	GRB2/MAPK3/CTNNB1/RAC1/RHOA/CYCS/RALA/PIK3R1/RAC2/APPL1/MAP2K1	11
hsa01230	Biosynthesis of amino acids	10/475	75/8662	0.00749304	0.0376843	ENO1/ALDOB/TPI1/ENO2/PSAT1/PGAM1/ACO2/PRPS1/PRPS2/MAT1A	10
hsa04971	Gastric acid secretion	10/475	76/8662	0.00821909	0.0394951	ATP1B3/GNAI3/GNAI2/CA2/GNAS/EZR/GNAQ/PRKCA/ADCY9/ATP1A1	10
hsa05203	Viral carcinogenesis	20/475	204/8662	0.00822437	0.0394951	YWHAE/GRB2/YWHAZ/MAPK3/YWHAQ/HLA-B/DLG1/TRAF2/YWHAB/RAC1/C3/GSN/YWHAG/RANBP1/RHOA/H2BC17/YWHAH/CDC42/PIK3R1/CHD4	20
hsa04540	Gap junction	11/475	88/8662	0.00837664	0.0394951	GRB2/GNAI3/MAPK3/GNAI2/GNAS/MAP2K5/GNAQ/PRKCA/ADCY9/TUBAL3/MAP2K1	11
hsa04725	Cholinergic synapse	13/475	113/8662	0.00872258	0.0402869	GNAI3/MAPK3/GNAI2/GNG11/GNG2/GNB2/GNAQ/ACHE/PRKCA/ADCY9/PIK3R1/GNB4/MAP2K1	13
hsa04062	Chemokine signaling pathway	19/475	192/8662	0.00895923	0.0405523	GRB2/GNAI3/GRK2/MAPK3/CXCR4/GNAI2/GNG11/GNG2/RAC1/GNB2/PARD3/RHOA/GNAQ/CDC42/ADCY9/PIK3R1/RAC2/GNB4/MAP2K1	19
hsa05132	Salmonella infection	23/475	249/8662	0.00969034	0.0420812	RAB5A/DCTN4/MAPK3/PKN1/ANXA2/TRAF2/CTNNB1/S100A10/PFN1/RAC1/KLC1/RAB5C/RHOA/ARF6/CYCS/TXN/RAB7A/RALA/CDC42/SKP1/TUBAL3/ACTR1B/MAP2K1	23
hsa04724	Glutamatergic synapse	13/475	115/8662	0.0100553	0.0420812	GNAI3/GRK2/MAPK3/GNAI2/SLC38A2/GNG11/GNG2/GNAS/GNB2/GNAQ/PRKCA/ADCY9/GNB4	13
hsa04261	Adrenergic signaling in cardiomyocytes	16/475	154/8662	0.0101607	0.0420812	ATP1B3/GNAI3/ATP2B4/MAPK3/GNAI2/MYL4/GNAS/TPM4/GNAQ/CACNA2D1/PRKCA/ADCY9/PPP2R5D/ATP1A1/PPP1CA/TPM3	16
hsa04921	Oxytocin signaling pathway	16/475	154/8662	0.0101607	0.0420812	GNAI3/CD38/MAPK3/GNAI2/MYL6B/GNAS/MYL6/RHOA/MAP2K5/GNAQ/PPP1R12A/CACNA2D1/PRKCA/ADCY9/PPP1CA/MAP2K1	16
hsa00230	Purine metabolism	14/475	128/8662	0.0102267	0.0420812	RRM2/ENPP1/ADA/NME1/NUDT5/CANT1/PRPS1/ADCY9/GMPR2/PDE5A/IMPDH2/PRPS2/PNP/AK2	14
hsa05414	Dilated cardiomyopathy	12/475	103/8662	0.0104484	0.0422256	ITGB3/TTN/ITGA2B/ITGA6/GNAS/ITGA4/TPM4/ITGB1/CACNA2D1/ADCY9/LAMA2/TPM3	12
hsa04360	Axon guidance	18/475	182/8662	0.010855	0.0430992	GNAI3/MAPK3/CXCR4/GNAI2/EPHA3/PLXNA1/RAC1/PARD3/CFL1/NRP1/PAK2/RHOA/ITGB1/PRKCA/PLXNB2/CDC42/PIK3R1/RAC2	18
hsa00480	Glutathione metabolism	8/475	57/8662	0.0119198	0.0465108	RRM2/GSTP1/SMS/GGCT/GSTO1/PRDX6/GSTM3/GSTM1	8
hsa04520	Adherens junction	11/475	93/8662	0.0124977	0.047349	PDCD10/MAPK3/HEG1/CTNNB1/RAC1/PARD3/VCL/RHOA/IQGAP1/CDC42/RAC2	11
hsa05211	Renal cell carcinoma	9/475	69/8662	0.012553	0.047349	GRB2/MAPK3/RAC1/PAK2/CDC42/PIK3R1/SLC2A1/HGF/MAP2K1	9
hsa05160	Hepatitis C	16/475	158/8662	0.012809	0.0475225	YWHAE/GRB2/YWHAZ/MAPK3/YWHAQ/TRAF2/CTNNB1/YWHAB/CD81/BID/YWHAG/EIF2S1/CYCS/YWHAH/PIK3R1/MAP2K1	16
hsa00620	Pyruvate metabolism	7/475	47/8662	0.0133372	0.048684	ACYP1/ACAT1/ME1/GLO1/ALDH3A2/HAGH/DLD	7
hsa05120	Epithelial cell signaling in Helicobacter pylori infection	9/475	70/8662	0.0137302	0.0493231	GIT1/ATP6V1E1/ATP6V1G1/ATP6V1C1/RAC1/ATP6V1B2/ADAM10/CSK/CDC42	9
hsa04730	Long-term depression	8/475	60/8662	0.016008	0.0566071	GNAI3/MAPK3/GNAI2/GNA13/GNAS/GNAQ/PRKCA/MAP2K1	8
hsa04713	Circadian entrainment	11/475	97/8662	0.0167809	0.0576645	GNAI3/MAPK3/GNAI2/GNG11/GNG2/GNAS/GNB2/GNAQ/PRKCA/ADCY9/GNB4	11
hsa04210	Apoptosis	14/475	136/8662	0.0168166	0.0576645	LMNB2/MAPK3/CTSZ/TRAF2/PARP1/BID/CTSB/CTSC/SPTAN1/EIF2S1/CYCS/PIK3R1/TUBAL3/MAP2K1	14
hsa05110	Vibrio cholerae infection	7/475	50/8662	0.0184103	0.0612726	ATP6V1E1/ATP6V1G1/ATP6V1C1/GNAS/ATP6V1B2/PRKCA/ADCY9	7
hsa05144	Malaria	7/475	50/8662	0.0184103	0.0612726	PECAM1/CD81/COMP/THBS1/THBS4/HGF/VCAM1	7
hsa04014	Ras signaling pathway	21/475	236/8662	0.0192247	0.0630558	GRB2/RAB5A/MAPK3/NF1/GNG11/GNG2/RAC1/RAB5C/GNB2/PAK2/RHOA/ARF6/RALA/PRKCA/CDC42/PIK3R1/HGF/RAC2/IGF2/GNB4/MAP2K1	21
hsa01240	Biosynthesis of cofactors	15/475	153/8662	0.0204652	0.0661655	PPCS/CPOX/PDXP/HPD/NME1/ALAD/UMPS/PSAT1/CMPK1/UGP2/CAD/ALDH3A2/MAT1A/DLD/AK2	15
hsa04918	Thyroid hormone synthesis	9/475	75/8662	0.0208719	0.0665302	ATP1B3/GNAS/GNAQ/PRKCA/TG/ADCY9/ALB/SERPINA7/ATP1A1	9
hsa00630	Glyoxylate and dicarboxylate metabolism	5/475	30/8662	0.0221959	0.0697677	PGP/ACAT1/ACO2/CAT/DLD	5
hsa05133	Pertussis	9/475	76/8662	0.0225716	0.0699767	GNAI3/MAPK3/GNAI2/C3/C5/CFL1/RHOA/ITGB1/SERPING1	9
hsa04727	GABAergic synapse	10/475	89/8662	0.0233479	0.0706352	GNAI3/SLC12A5/GNAI2/SLC38A2/GNG11/GNG2/GNB2/PRKCA/ADCY9/GNB4	10
hsa04726	Serotonergic synapse	12/475	115/8662	0.0234082	0.0706352	GNAI3/MAPK3/GNAI2/GNG11/GNG2/GNAS/GNB2/TPH1/GNAQ/PRKCA/GNB4/MAP2K1	12
hsa05032	Morphine addiction	10/475	91/8662	0.0268019	0.0798118	GNAI3/GRK2/GNAI2/GNG11/GNG2/GNAS/GNB2/PRKCA/ADCY9/GNB4	10
hsa05222	Small cell lung cancer	10/475	92/8662	0.0286594	0.0842348	ITGA2B/LAMA4/ITGA6/LAMA3/TRAF2/CYCS/ITGB1/FN1/PIK3R1/LAMA2	10
hsa04722	Neurotrophin signaling pathway	12/475	119/8662	0.0296359	0.085988	YWHAE/GRB2/MAPK3/ARHGDIB/SORT1/RAC1/RHOA/ARHGDIA/MAP2K5/CDC42/PIK3R1/MAP2K1	12
hsa04660	T cell receptor signaling pathway	12/475	121/8662	0.033163	0.0950039	GRB2/MAPK3/CD28/DLG1/CD247/PAK2/RHOA/CDC42/PIK3R1/PPP2R5D/LCK/MAP2K1	12
hsa03013	Nucleocytoplasmic transport	11/475	108/8662	0.0341414	0.0963418	SUMO1/IPO4/SUMO2/THOC6/UBE2I/ACIN1/THOC2/RANGAP1/THOC7/XPO1/SAP18	11
hsa04964	Proximal tubule bicarbonate reclamation	4/475	23/8662	0.0344814	0.0963418	ATP1B3/CA2/GLUD1/ATP1A1	4
hsa05230	Central carbon metabolism in cancer	8/475	70/8662	0.0368567	0.100536	MAPK3/SLC1A5/TIGAR/PGAM1/PIK3R1/SLC2A1/SLC7A5/MAP2K1	8
hsa05150	Staphylococcus aureus infection	10/475	96/8662	0.0370054	0.100536	SELPLG/C3/C5/PLG/FGG/MASP2/CFI/MASP1/CFD/CFB	10
hsa05322	Systemic lupus erythematosus	13/475	137/8662	0.0373151	0.100536	CD28/C3/C5/MACROH2A1/C7/H2BC17/SNRPD1/H2AX/C8A/C8B/C9/CTSG/H2AC21	13
hsa04022	cGMP-PKG signaling pathway	15/475	166/8662	0.038726	0.102239	ATP1B3/GNAI3/ATP2B4/MAPK3/GNAI2/GNA13/PPIF/RHOA/GNAQ/PPP1R12A/ADCY9/PDE5A/ATP1A1/PPP1CA/MAP2K1	15
hsa00750	Vitamin B6 metabolism	2/475	6/8662	0.0388508	0.102239	PDXP/PSAT1	2
hsa05410	Hypertrophic cardiomyopathy	10/475	97/8662	0.0393301	0.102311	ITGB3/TTN/ITGA2B/ITGA6/ITGA4/TPM4/ITGB1/CACNA2D1/LAMA2/TPM3	10
hsa04370	VEGF signaling pathway	7/475	59/8662	0.0414017	0.106476	MAPK3/RAC1/PRKCA/CDC42/PIK3R1/RAC2/MAP2K1	7
hsa00350	Tyrosine metabolism	5/475	36/8662	0.0449813	0.114382	HPD/TYRP1/HGD/MIF/AOC3	5
hsa01524	Platinum drug resistance	8/475	73/8662	0.0455987	0.114663	MAPK3/GSTP1/BID/GSTO1/CYCS/PIK3R1/GSTM3/GSTM1	8
hsa04933	AGE-RAGE signaling pathway in diabetic complications	10/475	100/8662	0.0469019	0.116644	MAPK3/COL1A1/RAC1/COL1A2/COL3A1/FN1/PRKCA/CDC42/PIK3R1/VCAM1	10
hsa04916	Melanogenesis	10/475	101/8662	0.0496299	0.118551	GNAI3/MAPK3/GNAI2/CTNNB1/GNAS/TYRP1/GNAQ/PRKCA/ADCY9/MAP2K1	10
hsa04960	Aldosterone-regulated sodium reabsorption	5/475	37/8662	0.0497639	0.118551	ATP1B3/MAPK3/PRKCA/PIK3R1/ATP1A1	5
hsa05143	African trypanosomiasis	5/475	37/8662	0.0497639	0.118551	LAMA4/GNAQ/APOA1/PRKCA/VCAM1	5
hsa05216	Thyroid cancer	5/475	37/8662	0.0497639	0.118551	TFG/MAPK3/CTNNB1/TPM3/MAP2K1	5
hsa05034	Alcoholism	16/475	188/8662	0.0530813	0.125137	GRB2/GNAI3/MAPK3/GNAI2/SLC29A1/GNG11/GNG2/GNAS/GNB2/MACROH2A1/H2BC17/H2AX/PPP1CA/GNB4/H2AC21/MAP2K1	16
hsa00360	Phenylalanine metabolism	3/475	16/8662	0.0538601	0.125664	HPD/MIF/AOC3	3
hsa04114	Oocyte meiosis	12/475	131/8662	0.0553528	0.127829	YWHAE/YWHAZ/MAPK3/YWHAQ/YWHAB/YWHAG/YWHAH/ADCY9/SKP1/PPP2R5D/PPP1CA/MAP2K1	12
hsa04142	Lysosome	12/475	132/8662	0.0580158	0.131299	AP3D1/CTSZ/AP3M1/SORT1/CTSB/CLTC/NPC2/CTSC/IGF2R/MAN2B1/CLTB/CTSG	12
hsa04650	Natural killer cell mediated cytotoxicity	12/475	132/8662	0.0580158	0.131299	GRB2/CD48/MAPK3/HLA-B/RAC1/BID/CD247/PRKCA/PIK3R1/RAC2/LCK/MAP2K1	12
hsa04979	Cholesterol metabolism	6/475	51/8662	0.0588632	0.131898	APOE/SORT1/VAPA/NPC2/APOA1/APOB	6
hsa00270	Cysteine and methionine metabolism	6/475	52/8662	0.063611	0.141139	SMS/BHMT2/ENOPH1/PSAT1/BHMT/MAT1A	6
hsa04935	Growth hormone synthesis, secretion and action	11/475	120/8662	0.0644862	0.141692	GRB2/GNAI3/MAPK3/GNAI2/GNAS/GNAQ/PRKCA/ADCY9/PIK3R1/IGFALS/MAP2K1	11
hsa00260	Glycine, serine and threonine metabolism	5/475	40/8662	0.0658364	0.143267	PSAT1/PGAM1/BHMT/AOC3/DLD	5
hsa01521	EGFR tyrosine kinase inhibitor resistance	8/475	79/8662	0.0669016	0.144199	GRB2/MAPK3/NF1/PRKCA/PIK3R1/HGF/EIF4E/MAP2K1	8
hsa00010	Glycolysis / Gluconeogenesis	7/475	67/8662	0.073072	0.154555	ENO1/ALDOB/TPI1/ENO2/PGAM1/ALDH3A2/DLD	7
hsa05416	Viral myocarditis	7/475	67/8662	0.073072	0.154555	CD28/HLA-B/RAC1/BID/CYCS/LAMA2/RAC2	7
hsa04066	HIF-1 signaling pathway	10/475	109/8662	0.0752879	0.157767	MAPK3/ENO1/ALDOB/ENO2/PRKCA/PIK3R1/SLC2A1/EIF4E/TF/MAP2K1	10
hsa05225	Hepatocellular carcinoma	14/475	168/8662	0.0771852	0.15899	GRB2/SMARCC2/MAPK3/GSTP1/CTNNB1/TXNRD1/GSTO1/PRKCA/PIK3R1/HGF/GSTM3/IGF2/GSTM1/MAP2K1	14
hsa04664	Fc epsilon RI signaling pathway	7/475	68/8662	0.0778193	0.15899	GRB2/MAPK3/RAC1/PRKCA/PIK3R1/RAC2/MAP2K1	7
hsa00380	Tryptophan metabolism	5/475	42/8662	0.0779792	0.15899	ACAT1/TPH1/CAT/ALDH3A2/DLD	5
hsa04371	Apelin signaling pathway	12/475	139/8662	0.0790556	0.159746	GNAI3/MAPK3/GNAI2/GNA13/GNG11/GNG2/MYL4/GNB2/GNAQ/ADCY9/GNB4/MAP2K1	12
hsa05145	Toxoplasmosis	10/475	111/8662	0.0827941	0.165417	GNAI3/MAPK3/LAMA4/GNAI2/ITGA6/LAMA3/PPIF/CYCS/ITGB1/LAMA2	10
hsa03266	Virion - Herpesvirus	2/475	9/8662	0.0836458	0.165417	ITGB3/IGF2R	2
hsa05131	Shigellosis	19/475	247/8662	0.0846627	0.165417	UBE2V2/MAPK3/HCLS1/TRAF2/UBE2V1/RPS27A/UBE2N/PFN1/RAC1/C3/VCL/RHOA/ARF6/CYCS/ITGB1/PPID/CDC42/PIK3R1/SKP1	19
hsa05134	Legionellosis	6/475	56/8662	0.0847858	0.165417	C3/RAB1A/CYCS/EEF1G/HSPD1/RAB1B	6
hsa04150	mTOR signaling pathway	13/475	156/8662	0.0863362	0.165943	GRB2/ATP6V1E1/MAPK3/ATP6V1G1/ATP6V1C1/ATP6V1B2/RHOA/PRKCA/PIK3R1/SLC7A5/EIF4E/MAP2K1/EIF4B	13
hsa00030	Pentose phosphate pathway	4/475	31/8662	0.0872553	0.165943	SHPK/ALDOB/PRPS1/PRPS2	4
hsa00410	beta-Alanine metabolism	4/475	31/8662	0.0872553	0.165943	DPYS/ALDH3A2/AOC3/DPYD	4
hsa05412	Arrhythmogenic right ventricular cardiomyopathy	8/475	84/8662	0.0886724	0.167233	ITGB3/ITGA2B/ITGA6/CTNNB1/ITGA4/ITGB1/CACNA2D1/LAMA2	8
hsa04514	Cell adhesion molecules	13/475	157/8662	0.0896939	0.167761	CD28/HLA-B/PECAM1/SELPLG/ITGA6/SPN/CD99/SLITRK3/ITGA4/NRXN1/ITGB1/CNTN1/VCAM1	13
hsa05014	Amyotrophic lateral sclerosis	26/475	364/8662	0.0994334	0.184454	UBQLN2/ANXA7/RAB5A/DCTN4/TRAF2/SDHA/PFN1/ANXA11/RAC1/BID/KLC1/CHMP2B/SOD1/RAB1A/EIF2S1/CYCS/RAB8A/CAT/DNAH8/HNRNPA1/TUBAL3/ATP5F1A/ACTR1B/SRSF7/SRSF3/PSMD8	26
hsa04130	SNARE interactions in vesicular transport	4/475	33/8662	0.10435	0.191602	STX7/STX4/YKT6/SNAP23	4
hsa00860	Porphyrin metabolism	5/475	46/8662	0.105582	0.191602	CPOX/ALAD/BLVRA/CP/HEPH	5
hsa05142	Chagas disease	9/475	102/8662	0.106423	0.191602	GNAI3/MAPK3/GNAI2/C3/GNAS/CD247/GNAQ/CALR/PIK3R1	9
hsa03271	Virion - Rotavirus	1/475	2/8662	0.106673	0.191602	ITGB1	1
hsa04728	Dopaminergic synapse	11/475	132/8662	0.108523	0.191906	GNAI3/GNAI2/GNG11/GNG2/GNAS/GNB2/GNAQ/PRKCA/PPP2R5D/PPP1CA/GNB4	11
hsa04814	Motor proteins	15/475	193/8662	0.108717	0.191906	DCTN4/MYL4/MYL6B/KLC1/MYO1D/MYL6/TPM4/CAPZB/CAPZA1/MYH9/MYH10/DNAH8/TUBAL3/ACTR1B/TPM3	15
hsa04978	Mineral absorption	6/475	60/8662	0.109386	0.191906	ATP1B3/ATP2B4/ATP1A1/TF/MT1E/HEPH	6
hsa05020	Prion disease	20/475	272/8662	0.110292	0.192006	MAPK3/SDHA/STIP1/RAC1/C5/KLC1/SOD1/PPIF/EIF2S1/C7/CYCS/C8A/NOTCH1/C8B/PIK3R1/C9/RAC2/TUBAL3/ATP5F1A/PSMD8	20
hsa05167	Kaposi sarcoma-associated herpesvirus infection	15/475	194/8662	0.11224	0.193906	MAPK3/HLA-B/TRAF2/GNG11/CTNNB1/RPS27A/GNG2/RAC1/C3/BID/GNB2/CYCS/PIK3R1/GNB4/MAP2K1	15
hsa00051	Fructose and mannose metabolism	4/475	34/8662	0.113427	0.194472	ALDOB/TPI1/TIGAR/AKR1B1	4
hsa05212	Pancreatic cancer	7/475	76/8662	0.122036	0.207659	MAPK3/RAC1/RALA/CDC42/PIK3R1/RAC2/MAP2K1	7
hsa04919	Thyroid hormone signaling pathway	10/475	121/8662	0.126928	0.214372	ITGB3/ATP1B3/MAPK3/CTNNB1/PRKCA/NOTCH1/PIK3R1/SLC2A1/ATP1A1/MAP2K1	10
hsa05417	Lipid and atherosclerosis	16/475	215/8662	0.131739	0.22085	MAPK3/TRAF2/RAC1/BID/ARHGEF1/HSPA4/EIF2S1/RHOA/CYCS/APOA1/PRKCA/APOB/CDC42/PIK3R1/HSPD1/VCAM1	16
hsa04612	Antigen processing and presentation	7/475	78/8662	0.134758	0.222612	B2M/HLA-B/CTSB/HSPA4/PSME2/PSME1/CALR	7
hsa04721	Synaptic vesicle cycle	7/475	78/8662	0.134758	0.222612	ATP6V1E1/ATP6V1G1/STXBP1/ATP6V1C1/CLTC/ATP6V1B2/CLTB	7
hsa04912	GnRH signaling pathway	8/475	93/8662	0.136975	0.223019	GRB2/MAPK3/GNAS/GNAQ/PRKCA/CDC42/ADCY9/MAP2K1	8
hsa04970	Salivary secretion	8/475	93/8662	0.136975	0.223019	ATP1B3/ATP2B4/CD38/GNAS/GNAQ/PRKCA/ADCY9/ATP1A1	8
hsa04977	Vitamin digestion and absorption	3/475	24/8662	0.141745	0.229137	ABCC1/APOA1/APOB	3
hsa05231	Choline metabolism in cancer	8/475	98/8662	0.168546	0.270529	GRB2/MAPK3/RAC1/LYPLA1/PRKCA/PIK3R1/RAC2/MAP2K1	8
hsa04024	cAMP signaling pathway	16/475	225/8662	0.172323	0.274644	ATP1B3/GNAI3/ATP2B4/MAPK3/GNAI2/RAC1/GNAS/RHOA/HHIP/PPP1R12A/ADCY9/PIK3R1/RAC2/ATP1A1/PPP1CA/MAP2K1	16
hsa04662	B cell receptor signaling pathway	7/475	84/8662	0.17656	0.27943	GRB2/MAPK3/CD81/RAC1/PIK3R1/RAC2/MAP2K1	7
hsa05219	Bladder cancer	4/475	41/8662	0.185483	0.291512	TYMP/MAPK3/THBS1/MAP2K1	4
hsa04072	Phospholipase D signaling pathway	11/475	148/8662	0.188551	0.292333	GRB2/MAPK3/GNA13/GNAS/RHOA/ARF6/RALA/PRKCA/ADCY9/PIK3R1/MAP2K1	11
hsa05152	Tuberculosis	13/475	180/8662	0.188589	0.292333	RAB5A/MAPK3/HSPA9/C3/BID/RAB5C/RHOA/CYCS/RAB7A/MRC2/CORO1A/HSPD1/MRC1	13
hsa04911	Insulin secretion	7/475	86/8662	0.191603	0.294985	ATP1B3/GNAS/GNAQ/PRKCA/ADCY9/SLC2A1/ATP1A1	7
hsa04140	Autophagy - animal	12/475	165/8662	0.194291	0.297102	STX7/MAPK3/YKT6/RPS27A/CTSB/RAB1A/EIF2S1/RAB7A/RAB8A/HMGB1/PIK3R1/MAP2K1	12
hsa05223	Non-small cell lung cancer	6/475	72/8662	0.201438	0.305964	GRB2/MAPK3/PRKCA/PIK3R1/HGF/MAP2K1	6
hsa04923	Regulation of lipolysis in adipocytes	5/475	58/8662	0.211199	0.316541	GNAI3/GNAI2/GNAS/ADCY9/PIK3R1	5
hsa05213	Endometrial cancer	5/475	58/8662	0.211199	0.316541	GRB2/MAPK3/CTNNB1/PIK3R1/MAP2K1	5
hsa04915	Estrogen signaling pathway	10/475	137/8662	0.21871	0.325642	GRB2/GNAI3/MAPK3/GNAI2/FKBP4/GNAS/GNAQ/ADCY9/PIK3R1/MAP2K1	10
hsa04141	Protein processing in endoplasmic reticulum	12/475	170/8662	0.222541	0.328883	RAD23B/UBQLN2/SVIP/TRAF2/EIF2S1/HSPH1/CALR/SKP1/MBTPS1/DNAJB1/PRKCSH/ERP29	12
hsa05415	Diabetic cardiomyopathy	14/475	203/8662	0.223793	0.328883	SDHA/COL1A1/RAC1/PARP1/COL1A2/PPIF/COL3A1/PRKCA/PIK3R1/SLC2A1/RAC2/GFPT2/ATP5F1A/PPP1CA	14
hsa00020	Citrate cycle (TCA cycle)	3/475	30/8662	0.225439	0.329164	SDHA/ACO2/DLD	3
hsa05164	Influenza A	12/475	171/8662	0.228387	0.33133	MAPK3/BID/RAB11B/PLG/EIF2S1/CYCS/FDPS/PRKCA/PIK3R1/XPO1/DNAJB1/MAP2K1	12
hsa05166	Human T-cell leukemia virus 1 infection	15/475	222/8662	0.236736	0.341255	MAPK3/B2M/HLA-B/DLG1/NRP1/RANBP1/FDPS/ADCY9/CALR/PIK3R1/SLC2A1/TRRAP/XPO1/LCK/MAP2K1	15
hsa00910	Nitrogen metabolism	2/475	17/8662	0.238469	0.341578	CA2/GLUD1	2
hsa04390	Hippo signaling pathway	11/475	157/8662	0.242817	0.345042	YWHAE/YWHAZ/YWHAQ/DLG1/CTNNB1/YWHAB/PARD3/AFP/YWHAG/YWHAH/PPP1CA	11
hsa03050	Proteasome	4/475	46/8662	0.243937	0.345042	PSMF1/PSME2/PSME1/PSMD8	4
hsa03260	Virion - Human immunodeficiency virus	1/475	5/8662	0.24577	0.345476	CXCR4	1
hsa03018	RNA degradation	6/475	79/8662	0.264887	0.370049	LSM4/ENO1/HSPA9/ENO2/PABPC1/HSPD1	6
hsa00280	Valine, leucine and isoleucine degradation	4/475	48/8662	0.268389	0.372642	ACAT1/HIBADH/ALDH3A2/DLD	4
hsa04929	GnRH secretion	5/475	64/8662	0.273265	0.37521	MAPK3/GNAQ/PRKCA/PIK3R1/MAP2K1	5
hsa05207	Chemical carcinogenesis - receptor activation	14/475	212/8662	0.273749	0.37521	GRB2/GNAI3/MAPK3/GNAI2/AIP/GNAS/GSTO1/PRKCA/ADCY9/PIK3R1/GSTM3/PTGES3/GSTM1/MAP2K1	14
hsa05161	Hepatitis B	11/475	162/8662	0.275212	0.37521	GRB2/YWHAZ/MAPK3/YWHAQ/YWHAB/BID/CYCS/PRKCA/HSPG2/PIK3R1/MAP2K1	11
hsa01522	Endocrine resistance	7/475	98/8662	0.290859	0.389503	GRB2/MAPK3/GNAS/NOTCH1/ADCY9/PIK3R1/MAP2K1	7
hsa04750	Inflammatory mediator regulation of TRP channels	7/475	98/8662	0.290859	0.389503	GNAS/GNAQ/PRKCA/ADCY9/PIK3R1/PPP1CA/IL1RAP	7
hsa04925	Aldosterone synthesis and secretion	7/475	98/8662	0.290859	0.389503	ATP1B3/ATP2B4/GNAS/GNAQ/PRKCA/ADCY9/ATP1A1	7
hsa04723	Retrograde endocannabinoid signaling	10/475	148/8662	0.293595	0.390855	GNAI3/MAPK3/GNAI2/GNG11/GNG2/GNB2/GNAQ/PRKCA/ADCY9/GNB4	10
hsa04720	Long-term potentiation	5/475	67/8662	0.30564	0.402157	MAPK3/GNAQ/PRKCA/PPP1CA/MAP2K1	5
hsa05221	Acute myeloid leukemia	5/475	67/8662	0.30564	0.402157	GRB2/MAPK3/PIK3R1/PPARD/MAP2K1	5
hsa00190	Oxidative phosphorylation	9/475	134/8662	0.313962	0.41072	ATP6V1E1/COX17/ATP6V1G1/ATP6V1C1/SDHA/PPA1/ATP6V1B2/CYCS/ATP5F1A	9
hsa04012	ErbB signaling pathway	6/475	85/8662	0.322743	0.41978	GRB2/MAPK3/PAK2/PRKCA/PIK3R1/MAP2K1	6
hsa04924	Renin secretion	5/475	69/8662	0.32753	0.423573	GNAI3/GNAI2/GNAS/CTSB/GNAQ	5
hsa00250	Alanine, aspartate and glutamate metabolism	3/475	37/8662	0.331304	0.423612	CAD/GLUD1/GFPT2	3
hsa00760	Nicotinate and nicotinamide metabolism	3/475	37/8662	0.331304	0.423612	CD38/ENPP1/PNP	3
hsa04910	Insulin signaling pathway	9/475	137/8662	0.337209	0.42874	GRB2/FLOT1/FLOT2/MAPK3/PIK3R1/PRKAR1A/EIF4E/PPP1CA/MAP2K1	9
hsa05208	Chemical carcinogenesis - reactive oxygen species	14/475	223/8662	0.339224	0.428893	GRB2/MAPK3/SDHA/RAC1/SOD1/PPIF/GSTO1/CAT/PIK3R1/HGF/GSTM3/ATP5F1A/GSTM1/MAP2K1	14
hsa04260	Cardiac muscle contraction	6/475	87/8662	0.342449	0.430565	ATP1B3/MYL4/TPM4/CACNA2D1/ATP1A1/TPM3	6
hsa00900	Terpenoid backbone biosynthesis	2/475	23/8662	0.362083	0.44437	ACAT1/FDPS	2
hsa03430	Mismatch repair	2/475	23/8662	0.362083	0.44437	LIG1/SSBP1	2
hsa04976	Bile secretion	6/475	89/8662	0.362273	0.44437	ATP1B3/CA2/GNAS/ADCY9/SLC2A1/ATP1A1	6
hsa05235	PD-L1 expression and PD-1 checkpoint pathway in cancer	6/475	89/8662	0.362273	0.44437	MAPK3/CD28/CD247/PIK3R1/LCK/MAP2K1	6
hsa00740	Riboflavin metabolism	1/475	8/8662	0.363246	0.44437	ENPP1	1
hsa05022	Pathways of neurodegeneration - multiple diseases	28/475	476/8662	0.376624	0.458258	RAB5A/DCTN4/MAPK3/TRAF2/CTNNB1/SDHA/RPS27A/RAC1/BID/KLC1/CHMP2B/SOD1/PPIF/RAB1A/EIF2S1/CYCS/PARK7/GNAQ/RAB8A/PPID/CAT/PRKCA/DNAH8/TUBAL3/ATP5F1A/ACTR1B/MAP2K1/PSMD8	28
hsa03320	PPAR signaling pathway	5/475	75/8662	0.393816	0.47157	DBI/FABP5/ME1/APOA1/PPARD	5
hsa04115	p53 signaling pathway	5/475	75/8662	0.393816	0.47157	RRM2/BID/CD82/THBS1/CYCS	5
hsa05214	Glioma	5/475	75/8662	0.393816	0.47157	GRB2/MAPK3/PRKCA/PIK3R1/MAP2K1	5
hsa05140	Leishmaniasis	5/475	77/8662	0.415874	0.495362	MAPK3/C3/ITGA4/ITGB1/MARCKSL1	5
hsa04940	Type I diabetes mellitus	3/475	43/8662	0.422115	0.497559	CD28/HLA-B/HSPD1	3
hsa04975	Fat digestion and absorption	3/475	43/8662	0.422115	0.497559	ACAT1/APOA1/APOB	3
hsa00980	Metabolism of xenobiotics by cytochrome P450	5/475	78/8662	0.426858	0.500542	GSTP1/GSTO1/GSTM3/AKR7A2/GSTM1	5
hsa04213	Longevity regulating pathway - multiple species	4/475	61/8662	0.431946	0.503897	SOD1/CAT/ADCY9/PIK3R1	4
hsa03410	Base excision repair	3/475	44/8662	0.436902	0.507066	PARP1/LIG1/HMGB1	3
hsa00790	Folate biosynthesis	2/475	27/8662	0.440447	0.5074	TPH1/AKR1B1	2
hsa05215	Prostate cancer	6/475	97/8662	0.441674	0.5074	GRB2/MAPK3/GSTP1/CTNNB1/PIK3R1/MAP2K1	6
hsa04640	Hematopoietic cell lineage	6/475	99/8662	0.461307	0.521525	ITGB3/ITGA2B/CD38/ITGA6/ITGA4/CD59	6
hsa03082	ATP-dependent chromatin remodeling	7/475	117/8662	0.462444	0.521525	SMARCC2/MACROH2A1/H2AX/TRRAP/CHD4/H2AC21/SMARCA5	7
hsa00130	Ubiquinone and other terpenoid-quinone biosynthesis	1/475	11/8662	0.462458	0.521525	HPD	1
hsa04380	Osteoclast differentiation	8/475	135/8662	0.463187	0.521525	ITGB3/GRB2/MAPK3/TRAF2/RAC1/PIK3R1/LCK/MAP2K1	8
hsa04934	Cushing syndrome	9/475	155/8662	0.479361	0.535513	GNAI3/MAPK3/GNAI2/CTNNB1/AIP/GNAS/GNAQ/ADCY9/MAP2K1	9
hsa04973	Carbohydrate digestion and absorption	3/475	47/8662	0.480342	0.535513	ATP1B3/PIK3R1/ATP1A1	3
hsa04914	Progesterone-mediated oocyte maturation	6/475	102/8662	0.490414	0.541431	GNAI3/MAPK3/GNAI2/ADCY9/PIK3R1/MAP2K1	6
hsa05012	Parkinson disease	15/475	266/8662	0.494121	0.541431	GNAI3/GNAI2/SDHA/RPS27A/GNAS/KLC1/SOD1/PPIF/EIF2S1/CYCS/PARK7/TXN/TUBAL3/ATP5F1A/PSMD8	15
hsa04110	Cell cycle	9/475	157/8662	0.494949	0.541431	YWHAE/YWHAZ/YWHAQ/PDS5A/YWHAB/YWHAG/YWHAH/SKP1/PPP2R5D	9
hsa01523	Antifolate resistance	2/475	30/8662	0.49563	0.541431	TYMS/ABCC1	2
hsa04152	AMPK signaling pathway	7/475	121/8662	0.498106	0.541431	RAB11B/RAB2A/RAB8A/PIK3R1/PPP2R5D/RAB14/RAB10	7
hsa04137	Mitophagy - animal	6/475	103/8662	0.500005	0.541431	RAB5A/TRAF2/RPS27A/RAB5C/EIF2S1/RAB7A	6
hsa04672	Intestinal immune network for IgA production	3/475	49/8662	0.508409	0.545313	CXCR4/CD28/ITGA4	3
hsa05030	Cocaine addiction	3/475	49/8662	0.508409	0.545313	GNAI3/GNAI2/GNAS	3
hsa05017	Spinocerebellar ataxia	8/475	143/8662	0.529078	0.560972	TRAF2/PPIF/CYCS/RELN/GNAQ/PRKCA/PIK3R1/PSMD8	8
hsa00052	Galactose metabolism	2/475	32/8662	0.530445	0.560972	AKR1B1/UGP2	2
hsa04215	Apoptosis - multiple species	2/475	32/8662	0.530445	0.560972	BID/CYCS	2
hsa04917	Prolactin signaling pathway	4/475	70/8662	0.539852	0.565635	GRB2/MAPK3/PIK3R1/MAP2K1	4
hsa05204	Chemical carcinogenesis - DNA adducts	4/475	70/8662	0.539852	0.565635	GSTP1/GSTO1/GSTM3/GSTM1	4
hsa04211	Longevity regulating pathway	5/475	89/8662	0.543552	0.566886	CAT/ADCY9/PIK3R1/EIF4E/APPL1	5
hsa01210	2-Oxocarboxylic acid metabolism	2/475	33/8662	0.547229	0.568104	ACO2/DLD	2
hsa05169	Epstein-Barr virus infection	11/475	202/8662	0.554373	0.572892	ISG15/B2M/HLA-B/TRAF2/RAC1/BID/CD247/CYCS/CALR/PIK3R1/PSMD8	11
hsa05320	Autoimmune thyroid disease	3/475	53/8662	0.562042	0.573357	CD28/HLA-B/TG	3
hsa00982	Drug metabolism - cytochrome P450	4/475	72/8662	0.562423	0.573357	GSTP1/GSTO1/GSTM3/GSTM1	4
hsa05218	Melanoma	4/475	72/8662	0.562423	0.573357	MAPK3/PIK3R1/HGF/MAP2K1	4
hsa00730	Thiamine metabolism	1/475	15/8662	0.571162	0.579655	AK2	1
hsa05323	Rheumatoid arthritis	5/475	93/8662	0.583195	0.589224	ATP6V1E1/ATP6V1G1/CD28/ATP6V1C1/ATP6V1B2	5
hsa04010	MAPK signaling pathway	16/475	301/8662	0.589157	0.590626	GRB2/MAPK3/NF1/TRAF2/STMN1/RAC1/PAK2/MAP2K5/CACNA2D1/PRKCA/CDC42/HGF/RAC2/IGF2/IL1RAP/MAP2K1	16
hsa00040	Pentose and glucuronate interconversions	2/475	36/8662	0.595022	0.590626	AKR1B1/UGP2	2
hsa00500	Starch and sucrose metabolism	2/475	36/8662	0.595022	0.590626	ENPP1/UGP2	2
hsa03030	DNA replication	2/475	36/8662	0.595022	0.590626	LIG1/SSBP1	2
hsa01100	Metabolic pathways	83/475	1545/8662	0.603778	0.595982	RRM2/TYMP/ATP6V1E1/CD38/IMPA1/COX17/ATP6V1G1/PPCS/TYMS/CPOX/ACYP1/MAN2A1/ENO1/PGP/ATP6V1C1/GSTP1/SHPK/SDHA/SMS/PDXP/GGCT/ENPP1/ADA/ALDOB/BHMT2/CA2/TPI1/ACAT1/HPD/DPYS/ENOPH1/ENO2/TIGAR/NME1/ALAD/UMPS/PSAT1/ISYNA1/HIBADH/PGAM1/TYRP1/ME1/ATP6V1B2/GSTO1/TPH1/AKR1B1/PRDX6/CMPK1/UGP2/NUDT5/CANT1/CAD/HGD/CYCS/ACO2/BHMT/EXT1/MIF/CAT/FDPS/PRPS1/GLO1/ALDH3A2/ADCY9/HAGH/QARS1/GMPR2/PDE5A/GLUD1/BLVRA/IMPDH2…	83
hsa05220	Chronic myeloid leukemia	4/475	76/8662	0.605684	0.595982	GRB2/MAPK3/PIK3R1/MAP2K1	4
hsa01250	Biosynthesis of nucleotide sugars	2/475	37/8662	0.610091	0.596567	UGP2/GFPT2	2
hsa00450	Selenocompound metabolism	1/475	17/8662	0.616985	0.596567	TXNRD1	1
hsa04310	Wnt signaling pathway	9/475	174/8662	0.620533	0.596567	CTNNB1/RAC1/CACYBP/RHOA/SERPINF1/PRKCA/SKP1/RAC2/PPARD	9
hsa03015	mRNA surveillance pathway	5/475	97/8662	0.620915	0.596567	ACIN1/PABPC1/PPP2R5D/PPP1CA/SAP18	5
hsa04932	Non-alcoholic fatty liver disease	8/475	155/8662	0.621606	0.596567	TRAF2/SDHA/RAC1/BID/EIF2S1/CYCS/CDC42/PIK3R1	8
hsa05330	Allograft rejection	2/475	38/8662	0.62473	0.596567	CD28/HLA-B	2
hsa05340	Primary immunodeficiency	2/475	38/8662	0.62473	0.596567	ADA/LCK	2
hsa00511	Other glycan degradation	1/475	18/8662	0.638029	0.606706	MAN2B1	1
hsa00785	Lipoic acid metabolism	1/475	19/8662	0.65792	0.623003	DLD	1
hsa04216	Ferroptosis	2/475	41/8662	0.666085	0.628107	CP/TF	2
hsa04146	Peroxisome	4/475	83/8662	0.674801	0.630177	SOD1/PRDX1/CAT/ECH1	4
hsa00670	One carbon pool by folate	1/475	20/8662	0.67672	0.630177	TYMS	1
hsa05332	Graft-versus-host disease	2/475	42/8662	0.67903	0.630177	CD28/HLA-B	2
hsa00310	Lysine degradation	3/475	63/8662	0.679419	0.630177	ACAT1/ALDH3A2/DLD	3
hsa04064	NF-kappa B signaling pathway	5/475	105/8662	0.689947	0.636225	TRAF2/PARP1/UBE2I/VCAM1/LCK	5
hsa00071	Fatty acid degradation	2/475	43/8662	0.691562	0.636225	ACAT1/ALDH3A2	2
hsa04621	NOD-like receptor signaling pathway	9/475	186/8662	0.698505	0.638257	YWHAE/MAPK3/PKN1/TRAF2/SUGT1/CTSB/GBP1/RHOA/TXN	9
hsa04927	Cortisol synthesis and secretion	3/475	65/8662	0.699874	0.638257	GNAS/GNAQ/ADCY9	3
hsa00970	Aminoacyl-tRNA biosynthesis	3/475	66/8662	0.709723	0.638257	HARS1/YARS1/QARS1	3
hsa00220	Arginine biosynthesis	1/475	22/8662	0.711283	0.638257	GLUD1	1
hsa00340	Histidine metabolism	1/475	22/8662	0.711283	0.638257	ALDH3A2	1
hsa05016	Huntington disease	15/475	306/8662	0.711948	0.638257	DCTN4/TRAF2/SDHA/KLC1/CLTC/SOD1/PPIF/CYCS/GNAQ/DNAH8/CLTB/TUBAL3/ATP5F1A/ACTR1B/PSMD8	15
hsa04350	TGF-beta signaling pathway	5/475	108/8662	0.713512	0.638257	MAPK3/RHOA/THBS1/SKP1/TF	5
hsa04930	Type II diabetes mellitus	2/475	46/8662	0.726752	0.64536	MAPK3/PIK3R1	2
hsa04614	Renin-angiotensin system	1/475	23/8662	0.727156	0.64536	CTSG	1
hsa05206	MicroRNAs in cancer	15/475	310/8662	0.730293	0.645613	ITGB3/GRB2/MAPK3/MARCKS/RDX/ABCC1/STMN1/UBE2I/RHOA/THBS1/EZR/PRKCA/NOTCH1/PIK3R1/MAP2K1	15
hsa05031	Amphetamine addiction	3/475	69/8662	0.73778	0.649693	GNAS/PRKCA/PPP1CA	3
hsa00534	Glycosaminoglycan biosynthesis - heparan sulfate / heparin	1/475	24/8662	0.742158	0.651015	EXT1	1
hsa04920	Adipocytokine signaling pathway	3/475	70/8662	0.746642	0.65242	TRAF2/SLC2A1/APPL1	3
hsa04658	Th1 and Th2 cell differentiation	4/475	92/8662	0.750656	0.653405	MAPK3/CD247/NOTCH1/LCK	4
hsa04668	TNF signaling pathway	5/475	114/8662	0.756777	0.655181	MAPK3/TRAF2/PIK3R1/VCAM1/MAP2K1	5
hsa00520	Amino sugar and nucleotide sugar metabolism	2/475	49/8662	0.758486	0.655181	UGP2/GFPT2	2
hsa00330	Arginine and proline metabolism	2/475	50/8662	0.768334	0.661164	SMS/ALDH3A2	2
hsa00562	Inositol phosphate metabolism	3/475	73/8662	0.771798	0.661629	IMPA1/TPI1/ISYNA1	3
hsa05162	Measles	6/475	138/8662	0.775774	0.661787	CD28/MSN/BID/EIF2S1/CYCS/PIK3R1	6
hsa04913	Ovarian steroidogenesis	2/475	51/8662	0.777831	0.661787	GNAS/ADCY9	2
hsa00650	Butanoate metabolism	1/475	27/8662	0.782402	0.663183	ACAT1	1
hsa05010	Alzheimer disease	18/475	384/8662	0.78976	0.666922	MAPK3/APOE/TRAF2/CTNNB1/SDHA/BID/KLC1/PPIF/EIF2S1/CYCS/ADAM10/GNAQ/PPID/PIK3R1/TUBAL3/ATP5F1A/MAP2K1/PSMD8	18
hsa04120	Ubiquitin mediated proteolysis	6/475	142/8662	0.798461	0.670306	RPS27A/UBE2N/UBE2I/SKP1/UBE2O/SAE1	6
hsa00564	Glycerophospholipid metabolism	4/475	99/8662	0.799691	0.670306	GPD1/ACHE/LYPLA1/GPD1L	4
hsa00053	Ascorbate and aldarate metabolism	1/475	30/8662	0.816376	0.681767	ALDH3A2	1
hsa04340	Hedgehog signaling pathway	2/475	56/8662	0.82036	0.682575	GRK2/HHIP	2
hsa05224	Breast cancer	6/475	147/8662	0.824285	0.683329	GRB2/MAPK3/CTNNB1/NOTCH1/PIK3R1/MAP2K1	6
hsa04625	C-type lectin receptor signaling pathway	4/475	104/8662	0.82972	0.684105	MAPK3/CLEC1B/RHOA/PIK3R1	4
hsa05226	Gastric cancer	6/475	149/8662	0.833853	0.684105	GRB2/MAPK3/CTNNB1/PIK3R1/HGF/MAP2K1	6
hsa00640	Propanoate metabolism	1/475	32/8662	0.83603	0.684105	DLD	1
hsa04922	Glucagon signaling pathway	4/475	107/8662	0.845876	0.684105	GNAS/PGAM1/GNAQ/SLC2A1	4
hsa04620	Toll-like receptor signaling pathway	4/475	108/8662	0.850967	0.684105	MAPK3/RAC1/PIK3R1/MAP2K1	4
hsa04659	Th17 cell differentiation	4/475	108/8662	0.850967	0.684105	MAPK3/CD247/IL1RAP/LCK	4
hsa04931	Insulin resistance	4/475	108/8662	0.850967	0.684105	PIK3R1/SLC2A1/GFPT2/PPP1CA	4
hsa04068	FoxO signaling pathway	5/475	131/8662	0.852604	0.684105	GRB2/MAPK3/CAT/PIK3R1/MAP2K1	5
hsa04710	Circadian rhythm	1/475	34/8662	0.853584	0.684105	SKP1	1
hsa00590	Arachidonic acid metabolism	2/475	61/8662	0.855449	0.684105	PTGES3/PTGR1	2
hsa04218	Cellular senescence	6/475	156/8662	0.864086	0.684188	MAPK3/HLA-B/PPID/PIK3R1/PPP1CA/MAP2K1	6
hsa00561	Glycerolipid metabolism	2/475	63/8662	0.867646	0.684188	AKR1B1/ALDH3A2	2
hsa03420	Nucleotide excision repair	2/475	63/8662	0.867646	0.684188	RAD23B/LIG1	2
hsa05217	Basal cell carcinoma	2/475	63/8662	0.867646	0.684188	CTNNB1/HHIP	2
hsa04020	Calcium signaling pathway	10/475	253/8662	0.894677	0.698614	ATP2B4/CD38/CXCR4/GNAS/PPIF/GNAQ/MST1/PRKCA/ADCY9/HGF	10
hsa04657	IL-17 signaling pathway	3/475	94/8662	0.895771	0.698614	MAPK3/TRAF2/SRSF1	3
hsa04550	Signaling pathways regulating pluripotency of stem cells	5/475	143/8662	0.899459	0.698614	GRB2/MAPK3/CTNNB1/PIK3R1/MAP2K1	5
hsa03440	Homologous recombination	1/475	41/8662	0.901513	0.698614	SSBP1	1
hsa00513	Various types of N-glycan biosynthesis	1/475	42/8662	0.90694	0.698614	MAN2A1	1
hsa04070	Phosphatidylinositol signaling system	3/475	97/8662	0.907396	0.698614	IMPA1/PRKCA/PIK3R1	3
hsa04622	RIG-I-like receptor signaling pathway	2/475	71/8662	0.907548	0.698614	ISG15/TRAF2	2
hsa02010	ABC transporters	1/475	45/8662	0.921493	0.706944	ABCC1	1
hsa00510	N-Glycan biosynthesis	1/475	53/8662	0.950132	0.726452	MAN2A1	1
hsa04936	Alcoholic liver disease	4/475	142/8662	0.956588	0.728343	CTNNB1/C3/C5/ALDH3A2	4
hsa01212	Fatty acid metabolism	1/475	57/8662	0.960261	0.728343	ACAT1	1
hsa05168	Herpes simplex virus 1 infection	20/475	512/8662	0.962259	0.728343	ITGB3/B2M/HLA-B/TRAF2/C3/BID/C5/BST2/SRSF2/SRSF5/EIF2S1/CYCS/SRSF1/CALR/PIK3R1/SRSF6/PPP1CA/EIF2B1/SRSF7/SRSF3	20
hsa04330	Notch signaling pathway	1/475	62/8662	0.970085	0.730051	NOTCH1	1
hsa04714	Thermogenesis	7/475	232/8662	0.974248	0.730051	GRB2/SMARCC2/COX17/SDHA/GNAS/ADCY9/ATP5F1A	7
hsa04630	JAK-STAT signaling pathway	4/475	166/8662	0.983314	0.730051	GRB2/STAM/FHL1/PIK3R1	4
hsa03083	Polycomb repressive complex	1/475	83/8662	0.990941	0.730051	SKP1	1
hsa04623	Cytosolic DNA-sensing pathway	1/475	83/8662	0.990941	0.730051	G3BP1	1
hsa03008	Ribosome biogenesis in eukaryotes	3/475	167/8662	0.99561	0.730051	REXO2/FBL/XPO1	3
hsa04061	Viral protein interaction with cytokine and cytokine receptor	1/475	100/8662	0.996563	0.730051	CXCR4	1
hsa05202	Transcriptional misregulation in cancer	1/475	193/8662	0.999983	0.730051	TSPAN7	1
hsa04080	Neuroactive ligand-receptor interaction	5/475	367/8662	0.999992	0.730051	C3/C5/PLG/PARD3/CTSG	5
hsa04060	Cytokine-cytokine receptor interaction	2/475	297/8662	0.999999	0.730051	CXCR4/IL1RAP	2
hsa04740	Olfactory transduction	2/475	439/8662	1	0.730051	GRK2/OR5AC2	2
