# Supplementary material for: Astragalus polysaccharide promotes latent HIV-1 reactivation via exosome-mediated modulation of the PI3K/AKT/NF-κB axis
Source: Extracell Vesicles Circ Nucl Acids. 2026 Jan 29;7(1):94–113. doi: 10.20517/evcna.2025.148 (PMC13074303; doi:10.20517/evcna.2025.148)
Supplement: Supplementary file 1 [file evcna-7-1-94-SupplementaryMaterials.zip › evcna60148-SupplementaryMaterials/Supplementary Table 7.xlsx]

## Sheet: ReadMe
Table name	Column Name	Description
Table Name	probe_set	Probe set ID
	Test_average	Mean signal intensity of the Test group
	Control_average	Mean signal intensity of the Control group
	FC	Fold change obtained from comparative analysis between groups
	Regulation	Regulation pattern of the gene in the experiment (upregulated/downregulated)
	P.Value	Statistical p-value; values < 0.05 indicate significant differences
	adj.P.Val	Adjusted p-value after multiple testing correction (false discovery rate)
	Probe.Set.Name	Probe-associated gene name
	Accession	Accession number in the miRNA miRBase database
	Transcript.ID.Array.Design.	Probe ID designed in this microarray platform
	biotype	Gene biotype classification
	Species.Scientific.Name	Scientific name of the species
	Chromosome	Chromosomal location
	Start	Genomic start position on the chromosome
	Stop	Genomic end position on the chromosome
	Strand	Transcription strand (sense/antisense)
	Sequence.Length	Length of the sequence
	Sequence	Nucleotide sequence
	Genome.Context	Genomic context
	Clustered.miRNAs.within.10kb	miRNAs clustered within a 10 kb genomic region
	GeneChip.Array	GeneChip array type
	Annotation.Date	Annotation date
	Sequence.Source	Source of the sequence
	EXO_APS_1_expression	Expression level of sample EXO_APS_1
	EXO_APS_2_expression	Expression level of sample EXO_APS_2
	EXO_APS_3_expression	Expression level of sample EXO_APS_3
	EXO_NC_1_expression	Expression level of sample EXO_NC_1
	EXO_NC_2_expression	Expression level of sample EXO_NC_2
	EXO_NC_3_expression.	Expression level of sample EXO_NC_3

## Sheet: miRNA P<0.05 FC>5
probe_set	Test_average	Control_average	FC	Regulation	P.Value	adj.P.Val	Probe.Set.Name	Accession	Transcript.ID.Array.Design.	biotype	Species.Scientific.Name	Chromosome	Start	Stop	Strand	Sequence.Length	Sequence	Genome.Context	Clustered.miRNAs.within.10kb	GeneChip.Array	Annotation.Date	Sequence.Source	EXO_APS_1_expression	EXO_APS_2_expression	EXO_APS_3_expression	EXO_NC_1_expression	EXO_NC_2_expression	EXO_NC_3_expression
20518879	3.43	-0.15	11.959	up	8.82821e-07	8.05574e-06	MIMAT0019019_st	MIMAT0019019	hsa-miR-4485	miRNA	Homo sapiens	chr11	10529824	10529843	-	20	UAACGGCCGCGGUACCCUAA	ENST00000536684 // sense // 5UTR // 1 /// OTTHUMT00000469398 // sense // 5UTR // 1	---	miRNA-4_0	13-May-14	miRBase	3.66	3.7	2.92	-0.15	0	-0.29
20518855	4.34	0.73	12.21	up	1.43141e-06	1.13302e-05	MIMAT0018997_st	MIMAT0018997	hsa-miR-4470	miRNA	Homo sapiens	chr8	62627391	62627411	+	21	UGGCAAACGUGGAAGCCGAGA	---	---	miRNA-4_0	13-May-14	miRBase	4.85	3.97	4.19	1	0.54	0.64
20517679	4.1	0.36	13.361	up	1.55209e-06	1.13302e-05	MIMAT0016851_st	MIMAT0016851	hsa-miR-4299	miRNA	Homo sapiens	chr11	11678208	11678225	-	18	GCUGGUGACAUGAGAGGC	---	---	miRNA-4_0	13-May-14	miRBase	3.76	4.44	4.1	0.73	0.47	-0.12
20500171	5.63	8.66	-8.168	down	3.32988e-06	1.84467e-05	MIMAT0000092_st	MIMAT0000092	hsa-miR-92a-3p	miRNA	Homo sapiens	chr13	92003615	92003636	+	22	UAUUGCACUUGUCCCGGCCUGU	ENST00000385233 // sense // exon // 1 /// ENST00000400282 // sense // intron // 3 /// ENST00000581816 // sense // exon // 3 /// ENST00000582141 // sense // exon // 2 /// OTTHUMT00000045448 // sense // intron // 3 /// OTTHUMT00000442497 // sense // exon // 2 /// OTTHUMT00000442498 // sense // exon // 3	hsa-mir-19b-2 // chrX:133303701-133303796 (-) /// hsa-mir-92a-2 // chrX:133303568-133303642 (-) /// hsa-mir-106a // chrX:133304228-133304308 (-) /// hsa-mir-363 // chrX:133303408-133303482 (-) /// hsa-mir-18b // chrX:133304071-133304141 (-) /// hsa-mir-20b // chrX:133303839-133303907 (-)				5.37	5.76	5.77	9.13	8.32	8.54
20518841	2.73	0.37	5.134	up	3.88446e-06	1.84467e-05	MIMAT0018983_st	MIMAT0018983	hsa-miR-4461	miRNA	Homo sapiens	chr5	134263774	134263796	+	23	GAUUGAGACUAGUAGGGCUAGGC	ENST00000254908 // sense // intron // 2 /// ENST00000454092 // antisense // exon // 1 /// ENST00000504352 // sense // intron // 2 /// ENST00000510013 // sense // intron // 2 /// ENST00000512783 // sense // intron // 2 /// OTTHUMT00000371577 // sense // intron // 2 /// OTTHUMT00000371578 // sense // intron // 2 /// OTTHUMT00000371580 // sense // intron // 2 /// OTTHUMT00000371581 // sense // intro…	---	miRNA-4_0	13-May-14	miRBase	2.39	2.8	3.01	0.44	0.37	0.31
20503803	4.19	0.68	11.392	up	4.02638e-06	1.84467e-05	MIMAT0002816_st	MIMAT0002816	hsa-miR-494-3p	miRNA	Homo sapiens	chr14	101496018	101496039	+	22	UGAAACAUACACGGGAAACCUC	---	hsa-mir-299 // chr14:101490131-101490193 (+) /// hsa-mir-379 // chr14:101488403-101488469 (+) /// hsa-mir-380 // chr14:101491354-101491414 (+) /// hsa-mir-323a // chr14:101492069-101492154 (+) /// hsa-mir-329-1 // chr14:101493122-101493201 (+) /// hsa-mir-329-2 // chr14:101493437-101493520 (+) /// hsa-mir-494 // chr14:101495971-101496051 (+) /// hsa-mir-495 // chr14:101500092-101500173 (+) /// hs…				3.88	4.14	4.56	1.03	0.11	0.91
20529138	2.91	0.23	6.409	up	5.3847e-06	2.17257e-05	MIMAT0030421_st	MIMAT0030421	hsa-miR-7846-3p	miRNA	Homo sapiens	chr1	12227067	12227087	+	21	CAGCGGAGCCUGGAGAGAAGG	ENST00000376259 // sense // 3UTR // 1 /// ENST00000492361 // sense // exon // 1 /// ENST00000536782 // sense // 3UTR // 1 /// OTTHUMT00000005133 // sense // 3UTR // 1 /// OTTHUMT00000005134 // sense // exon // 1	---	miRNA-4_0	13-May-14	miRBase	3.09	2.88	2.75	0.14	-0.12	0.67
20523008	3.51	0.92	6.021	up	6.41707e-06	2.23267e-05	MIMAT0023701_st	MIMAT0023701	hsa-miR-6076	miRNA	Homo sapiens	chr14	50433117	50433137	+	21	AGCAUGACAGAGGAGAGGUGG	---	---	miRNA-4_0	13-May-14	miRBase	3.44	3.73	3.35	1.07	0.49	1.21
20518000	2.96	0.47	5.618	up	6.42276e-06	2.23267e-05	MIMAT0018165_st	MIMAT0018165	hsa-miR-3714	miRNA	Homo sapiens	chr3	16974688	16974709	+	22	GAAGGCAGCAGUGCUCCCCUGU	ENST00000396755 // sense // intron // 1 /// ENST00000418129 // sense // intron // 1 /// ENST00000432376 // sense // 3UTR // 1 /// ENST00000460467 // sense // intron // 1 /// OTTHUMT00000340249 // sense // intron // 1 /// OTTHUMT00000340250 // sense // intron // 1 /// OTTHUMT00000340251 // sense // 3UTR // 1	---	miRNA-4_0	13-May-14	miRBase	2.9	2.67	3.31	0.73	0.44	0.25
20529788	3.36	0.93	5.389	up	1.81248e-05	5.51296e-05	MIMAT0031005_st	MIMAT0031005	hsa-miR-8078	miRNA	Homo sapiens	chr18	112266	112288	-	23	GGUCUAGGCCCGGUGAGAGACUC	---	---	miRNA-4_0	13-May-14	miRBase	3.46	3.15	3.46	0.87	0.5	1.41
20519681	3.48	0.6	7.362	up	4.19575e-05	0.000115366	MIMAT0019958_st	MIMAT0019958	hsa-miR-4788	miRNA	Homo sapiens	chr3	134156678	134156699	+	22	UUACGGACCAGCUAAGGGAGGC	ENST00000511263 // sense // exon // 1 /// OTTHUMT00000357251 // sense // exon // 1	---	miRNA-4_0	13-May-14	miRBase	3.48	3.45	3.5	1.41	0.03	0.37
20515533	11.97	5.27	103.968	up	6.85187e-05	0.000172478	MIMAT0014996_st	MIMAT0014996	hsa-miR-3131	miRNA	Homo sapiens	chr2	219923447	219923469	-	23	UCGAGGACUGGUGGAAGGGCCUU	ENST00000295731 // sense // intron // 1 /// OTTHUMT00000336408 // sense // intron // 1	---	miRNA-4_0	13-May-14	miRBase	11.83	12.05	12.04	6.3	3.01	6.49
20529785	4.04	6.41	-5.169	down	7.40619e-05	0.000180217	MIMAT0031002_st	MIMAT0031002	hsa-miR-8075	miRNA	Homo sapiens	chr13	113917280	113917303	+	24	UGCUGAUGGCAGAUGUCGGGUCUG	ENST00000326335 // sense // intron // 19 /// ENST00000375440 // sense // intron // 19 /// ENST00000375441 // sense // intron // 19 /// ENST00000451881 // sense // intron // 19 /// ENST00000472083 // sense // intron // 4 /// OTTHUMT00000045887 // sense // intron // 19 /// OTTHUMT00000045888 // sense // intron // 19 /// OTTHUMT00000045895 // sense // intron // 4	---	miRNA-4_0	13-May-14	miRBase	3.87	4.03	4.21	6.31	7.06	5.86
20515523	5.37	0.74	24.761	up	8.52658e-05	0.000200787	MIMAT0014988_st	MIMAT0014988	hsa-miR-3125	miRNA	Homo sapiens	chr2	12877502	12877521	+	20	UAGAGGAAGCUGUGGAGAGA	ENST00000155926 // sense // intron // 2 /// ENST00000381465 // sense // intron // 2 /// OTTHUMT00000207114 // sense // intron // 2 /// OTTHUMT00000280497 // sense // intron // 2	---	miRNA-4_0	13-May-14	miRBase	5.17	5.25	5.69	2.28	-0.24	0.18
20506022	2.41	4.86	-5.464	down	9.49187e-05	0.000216533	MIMAT0004450_st	MIMAT0004450	hsa-miR-297	miRNA	Homo sapiens	chr4	111781780	111781800	-	21	AUGUAUGUGUGCAUGUGCAUG	---	---				2.44	2.95	1.83	5.26	4.87	4.46
20515603	4.7	1.2	11.314	up	0.000205072	0.000453644	MIMAT0015052_st	MIMAT0015052	hsa-miR-3175	miRNA	Homo sapiens	chr15	93447638	93447659	+	22	CGGGGAGAGAACGCAGUGACGU	ENST00000309818 // sense // intron // 2 /// ENST00000394196 // sense // intron // 2 /// ENST00000420239 // sense // intron // 2 /// ENST00000536619 // sense // 3UTR // 1 /// ENST00000556722 // sense // intron // 5 /// ENST00000556930 // sense // intron // 3 /// ENST00000557381 // sense // intron // 2 /// OTTHUMT00000313528 // sense // intron // 2 /// OTTHUMT00000415070 // sense // intron // 5 ///…	---	miRNA-4_0	13-May-14	miRBase	4.32	5.32	4.47	2.38	0.85	0.37
20500132	5.11	2.33	6.869	up	0.000228794	0.000491235	MIMAT0000072_st	MIMAT0000072	hsa-miR-18a-5p	miRNA	Homo sapiens	chr13	92003010	92003032	+	23	UAAGGUGCAUCUAGUGCAGAUAG	ENST00000362310 // sense // exon // 1 /// ENST00000400282 // sense // intron // 3 /// ENST00000581816 // sense // exon // 3 /// ENST00000582141 // sense // exon // 2 /// OTTHUMT00000045448 // sense // intron // 3 /// OTTHUMT00000442497 // sense // exon // 2 /// OTTHUMT00000442498 // sense // exon // 3	hsa-mir-17 // chr13:92002859-92002942 (+) /// hsa-mir-18a // chr13:92003005-92003075 (+) /// hsa-mir-19a // chr13:92003145-92003226 (+) /// hsa-mir-19b-1 // chr13:92003446-92003532 (+) /// hsa-mir-20a // chr13:92003319-92003389 (+) /// hsa-mir-92a-1 // chr13:92003568-92003645 (+)				4.83	5.54	4.95	3.23	1.54	2.21
20506818	6.81	9.33	-5.736	down	0.000247945	0.000517143	MIMAT0005880_st	MIMAT0005880	hsa-miR-1290	miRNA	Homo sapiens	chr1	19223572	19223590	-	19	UGGAUUUUUGGAUCAGGGA	ENST00000290597 // sense // intron // 1 /// ENST00000375341 // sense // intron // 1 /// ENST00000432718 // sense // intron // 1 /// ENST00000494072 // sense // intron // 8 /// ENST00000538839 // sense // intron // 1 /// OTTHUMT00000006954 // sense // intron // 1 /// OTTHUMT00000006955 // sense // intron // 1 /// OTTHUMT00000006956 // sense // intron // 1 /// OTTHUMT00000393307 // sense // intron …	---	miRNA-4_0	13-May-14	miRBase	6.27	6.93	7.23	10.11	8.81	9.07
20515520	4.55	1.53	8.112	up	0.000385885	0.000769364	MIMAT0014986_st	MIMAT0014986	hsa-miR-3124-5p	miRNA	Homo sapiens	chr1	249120582	249120602	+	21	UUCGCGGGCGAAGGCAAAGUC	ENST00000366472 // antisense // 5UTR // 1 /// OTTHUMT00000097140 // antisense // 5UTR // 1	---	miRNA-4_0	13-May-14	miRBase	4.48	4.3	4.86	2.68	0.54	1.38
20515544	8.35	3.09	38.319	up	0.000395011	0.000769364	MIMAT0015006_st	MIMAT0015006	hsa-miR-3138	miRNA	Homo sapiens	chr4	10080246	10080269	-	24	UGUGGACAGUGAGGUAGAGGGAGU	ENST00000382451 // sense // intron // 9 /// ENST00000382452 // sense // intron // 12 /// ENST00000499869 // sense // intron // 12 /// ENST00000502702 // sense // intron // 9 /// ENST00000502962 // sense // intron // 8 /// ENST00000515743 // sense // intron // 8 /// OTTHUMT00000359877 // sense // intron // 12 /// OTTHUMT00000359878 // sense // intron // 9 /// OTTHUMT00000359881 // sense // intron …	---	miRNA-4_0	13-May-14	miRBase	8.27	8.25	8.52	4.24	0.77	4.25
20519488	3.15	0.59	5.897	up	0.000621025	0.00112488	MIMAT0019770_st	MIMAT0019770	hsa-miR-4684-3p	miRNA	Homo sapiens	chr1	23046059	23046080	+	22	UGUUGCAAGUCGGUGGAGACGU	ENST00000374630 // sense // intron // 1 /// ENST00000374632 // sense // intron // 1 /// ENST00000400191 // sense // intron // 1 /// ENST00000544305 // sense // intron // 1 /// OTTHUMT00000008059 // sense // intron // 1 /// OTTHUMT00000008060 // sense // intron // 1 /// OTTHUMT00000008061 // sense // intron // 1	---	miRNA-4_0	13-May-14	miRBase	3.19	3.47	2.8	1.38	-0.48	0.86
20525713	5.96	1.66	19.698	up	0.000653527	0.00112644	MIMAT0027652_st	MIMAT0027652	hsa-miR-6876-5p	miRNA	Homo sapiens	chr8	25202923	25202944	+	22	CAGGAAGGAGACAGGCAGUUCA	ENST00000276440 // sense // intron // 25 /// ENST00000444569 // sense // intron // 17 /// ENST00000467709 // sense // intron // 8 /// OTTHUMT00000254955 // sense // intron // 25 /// OTTHUMT00000334270 // sense // intron // 17 /// OTTHUMT00000375806 // sense // intron // 8	---	miRNA-4_0	13-May-14	miRBase	5.99	5.87	6.02	3.33	-0.2	1.86
20524250	6.7	4.19	5.696	up	0.00066352	0.00112644	MIMAT0024782_st	MIMAT0024782	hsa-miR-6165	miRNA	Homo sapiens	chr17	47588187	47588205	+	19	CAGCAGGAGGUGAGGGGAG	ENST00000172229 // sense // intron // 4 /// ENST00000504201 // sense // intron // 4 /// ENST00000514506 // antisense // intron // 2 /// OTTHUMT00000365150 // sense // intron // 4 /// OTTHUMT00000365151 // sense // intron // 4 /// OTTHUMT00000365157 // antisense // intron // 2	---	miRNA-4_0	13-May-14	miRBase	6.61	6.78	6.71	4.75	3.03	4.78
20504299	6.19	2.4	13.833	up	0.000684763	0.00113608	MIMAT0003240_st	MIMAT0003240	hsa-miR-575	miRNA	Homo sapiens	chr4	83674505	83674523	-	19	GAGCCAGUUGGACAGGAGC	ENST00000273908 // sense // intron // 1 /// ENST00000282709 // sense // intron // 1 /// ENST00000319540 // sense // intron // 1 /// OTTHUMT00000252635 // sense // intron // 1 /// OTTHUMT00000252636 // sense // intron // 1	---				6.47	5.74	6.35	2.53	0.82	3.85
20500152	5.31	2.41	7.464	up	0.000861584	0.00137991	MIMAT0000082_st	MIMAT0000082	hsa-miR-26a-5p	miRNA	Homo sapiens	chr12	58218441	58218462	-	22	UUCAAGUAAUCCAGGAUAGGCU	ENST00000273179 // sense // intron // 5 /// ENST00000310189 // sense // intron // 4 /// ENST00000443503 // sense // intron // 4 /// ENST00000447745 // sense // intron // 2 /// ENST00000486978 // sense // intron // 5 /// OTTHUMT00000342392 // sense // intron // 5 /// OTTHUMT00000342393 // sense // intron // 5 /// OTTHUMT00000342394 // sense // intron // 4 /// OTTHUMT00000342397 // sense // intron …	---				5.16	5.38	5.39	3.25	1.01	2.98
20504289	7.24	3.29	15.455	up	0.000869531	0.00137991	MIMAT0004794_st	MIMAT0004794	hsa-miR-551b-5p	miRNA	Homo sapiens	chr3	168269663	168269684	+	22	GAAAUCAAGCGUGGGUGAGACC	ENST00000431685 // sense // intron // 4 /// ENST00000506760 // sense // intron // 1 /// OTTHUMT00000336751 // sense // intron // 4 /// OTTHUMT00000351387 // sense // intron // 1	---	miRNA-4_0	13-May-14	miRBase	7.21	7.28	7.23	4.73	1.4	3.73
20525735	6.87	2.48	20.966	up	0.000985356	0.00153045	MIMAT0027674_st	MIMAT0027674	hsa-miR-6887-5p	miRNA	Homo sapiens	chr19	35613609	35613631	+	23	UGGGGGGACAGAUGGAGAGGACA	ENST00000344013 // sense // intron // 5 /// ENST00000346446 // sense // intron // 4 /// ENST00000406242 // sense // intron // 5 /// ENST00000406988 // sense // intron // 4 /// ENST00000435734 // sense // intron // 6 /// ENST00000535103 // sense // intron // 5 /// ENST00000603181 // sense // intron // 6 /// ENST00000603524 // sense // 3UTR // 6 /// ENST00000604255 // sense // intron // 6 /// ENST0…	---	miRNA-4_0	13-May-14	miRBase	6.4	7.02	7.18	4.07	0.38	3
20528493	10.18	3.95	75.061	up	0.00146407	0.0022266	MIMAT0029782_st	MIMAT0029782	hsa-miR-7641	miRNA	Homo sapiens	chr11	104123325	104123343	+	19	UUGAUCUCGGAAGCUAAGC	ENST00000516442 // sense // exon // 1 /// ENST00000238667 // sense // intron // 1 /// ENST00000364226 // sense // exon // 1 /// ENST00000554496 // sense // intron // 1 /// ENST00000555385 // sense // intron // 1 /// OTTHUMT00000413672 // sense // intron // 1 /// OTTHUMT00000413673 // sense // intron // 1 /// OTTHUMT00000414439 // sense // intron // 1	---	miRNA-4_0	13-May-14	miRBase	10.11	10.16	10.26	6.09	0.55	5.2
20506839	4.73	1.61	8.694	up	0.00152705	0.00227499	MIMAT0022721_st	MIMAT0022721	hsa-miR-1247-3p	miRNA	Homo sapiens	chr14	102026663	102026686	-	24	CCCCGGGAACGUCGAGACUGGAGC	ENST00000553729 // sense // exon // 1 /// ENST00000554441 // sense // exon // 1 /// ENST00000554694 // sense // exon // 1 /// ENST00000554735 // sense // exon // 1 /// ENST00000555174 // sense // exon // 1 /// ENST00000555882 // sense // exon // 1 /// ENST00000557109 // sense // exon // 1 /// ENST00000557532 // sense // exon // 1 /// ENST00000557661 // sense // exon // 1 /// OTTHUMT00000414721 //…	---	miRNA-4_0	13-May-14	miRBase	4.86	4.48	4.84	3.03	0.12	1.68
20525395	3.88	1.07	7.013	up	0.0017025	0.0024421	MIMAT0025855_st	MIMAT0025855	hsa-miR-6723-5p	miRNA	Homo sapiens	chr1	567762	567783	-	22	AUAGUCCGAGUAACGUCGGGGC	ENST00000414273 // antisense // exon // 1 /// ENST00000440200 // sense // intron // 1 /// OTTHUMT00000006710 // sense // intron // 1 /// OTTHUMT00000006715 // antisense // exon // 1	---	miRNA-4_0	13-May-14	miRBase	4.42	3.6	3.62	1.08	-0.19	2.33
20518802	6.72	3.88	7.16	up	0.00170612	0.0024421	MIMAT0018945_st	MIMAT0018945	hsa-miR-4430	miRNA	Homo sapiens	chr2	33643586	33643603	+	18	AGGCUGGAGUGAGCGGAG	---	---	miRNA-4_0	13-May-14	miRBase	6.83	6.62	6.7	4.65	2.32	4.68
20500128	5.89	2.28	12.21	up	0.00246474	0.00346011	MIMAT0000069_st	MIMAT0000069	hsa-miR-16-5p	miRNA	Homo sapiens	chr13	50623163	50623184	-	22	UAGCAGCACGUAAAUAUUGGCG	ENST00000235290 // sense // intron // 4 /// ENST00000425586 // sense // intron // 4 /// ENST00000433070 // sense // intron // 3 /// ENST00000443587 // sense // intron // 5 /// ENST00000458725 // sense // intron // 4 /// OTTHUMT00000044954 // sense // intron // 3 /// OTTHUMT00000044957 // sense // intron // 4 /// OTTHUMT00000044958 // sense // intron // 5 /// OTTHUMT00000044961 // sense // intron …	hsa-mir-16-2 // chr3:160122533-160122613 (+) /// hsa-mir-15b // chr3:160122376-160122473 (+)				5.66	6.12	5.89	3.92	0.26	2.65
20525745	3.89	1.44	5.464	up	0.00409647	0.00564231	MIMAT0027684_st	MIMAT0027684	hsa-miR-6892-5p	miRNA	Homo sapiens	chr7	143079779	143079799	+	21	GUAAGGGACCGGAGAGUAGGA	ENST00000322764 // sense // intron // 4 /// ENST00000354434 // sense // intron // 2 /// ENST00000392910 // sense // intron // 3 /// ENST00000449423 // sense // intron // 2 /// ENST00000449630 // sense // intron // 3 /// ENST00000468083 // sense // intron // 3 /// ENST00000477373 // sense // intron // 1 /// OTTHUMT00000156296 // sense // intron // 4 /// OTTHUMT00000156297 // sense // intron // 3 /…	---	miRNA-4_0	13-May-14	miRBase	3.78	4.06	3.82	2.85	0.13	1.35
20529770	4.62	2.14	5.579	up	0.00468127	0.00632839	MIMAT0030987_st	MIMAT0030987	hsa-miR-8060	miRNA	Homo sapiens	chr3	96078850	96078873	+	24	CCAUGAAGCAGUGGGUAGGAGGAC	---	---	miRNA-4_0	13-May-14	miRBase	4.43	4.5	4.92	3.16	0.54	2.72
20525619	6.45	2.99	11.004	up	0.00483762	0.00642084	MIMAT0027558_st	MIMAT0027558	hsa-miR-6829-5p	miRNA	Homo sapiens	chr3	195609242	195609261	-	20	UGGGCUGCUGAGAAGGGGCA	ENST00000316664 // sense // intron // 5 /// ENST00000333602 // sense // intron // 5 /// ENST00000381916 // sense // intron // 5 /// ENST00000392400 // sense // intron // 5 /// ENST00000428187 // sense // intron // 5 /// ENST00000430929 // sense // intron // 3 /// ENST00000438207 // sense // intron // 3 /// ENST00000439230 // sense // intron // 5 /// ENST00000464041 // sense // intron // 5 /// ENS…	---	miRNA-4_0	13-May-14	miRBase	6.33	6.39	6.63	4.02	0.66	4.3
20500444	5.93	3.19	6.681	up	0.00498573	0.00649925	MIMAT0000256_st	MIMAT0000256	hsa-miR-181a-5p	miRNA	Homo sapiens	chr1	198828237	198828259	-	23	AACAUUCAACGCUGUCGGUGAGU	ENST00000344523 // antisense // intron // 2 /// ENST00000373584 // antisense // intron // 2 /// ENST00000416460 // antisense // intron // 2 /// ENST00000429139 // sense // intron // 1 /// ENST00000487099 // antisense // intron // 2 /// OTTHUMT00000054033 // sense // intron // 1 /// OTTHUMT00000054043 // antisense // intron // 2 /// OTTHUMT00000356283 // antisense // intron // 2 /// OTTHUMT0000035…	hsa-mir-181b-1 // chr1:198828002-198828111 (-) /// hsa-mir-181a-1 // chr1:198828173-198828282 (-)				5.86	6.07	5.85	4.3	1.35	3.91
20525715	4.31	1.53	6.869	up	0.00563027	0.0072107	MIMAT0027654_st	MIMAT0027654	hsa-miR-6877-5p	miRNA	Homo sapiens	chr9	135927388	135927409	+	22	AGGGCCGAAGGGUGGAAGCUGC	ENST00000342018 // sense // intron // 4 /// ENST00000372095 // sense // intron // 3 /// ENST00000372097 // sense // intron // 4 /// ENST00000372099 // sense // intron // 5 /// ENST00000372108 // sense // intron // 4 /// ENST00000439697 // sense // intron // 3 /// ENST00000440319 // sense // intron // 4 /// OTTHUMT00000054826 // sense // intron // 4 /// OTTHUMT00000054827 // sense // intron // 4 /…	---	miRNA-4_0	13-May-14	miRBase	4.22	4.56	4.14	3.09	-0.21	1.7
20525747	4.59	2.19	5.278	up	0.00595573	0.007496	MIMAT0027686_st	MIMAT0027686	hsa-miR-6893-5p	miRNA	Homo sapiens	chr8	145660977	145660997	-	21	CAGGCAGGUGUAGGGUGGAGC	ENST00000409379 // sense // intron // 17 /// ENST00000497613 // sense // intron // 9 /// ENST00000544423 // antisense // intron // 1 /// OTTHUMT00000329668 // sense // intron // 17 /// OTTHUMT00000329951 // sense // intron // 9	---	miRNA-4_0	13-May-14	miRBase	4.51	4.47	4.8	3.2	0.54	2.83
20515573	4.52	1.83	6.453	up	0.00715981	0.00871111	MIMAT0015028_st	MIMAT0015028	hsa-miR-3154	miRNA	Homo sapiens	chr9	131007235	131007256	-	22	CAGAAGGGGAGUUGGGAGCAGA	ENST00000341179 // antisense // intron // 15 /// ENST00000372923 // antisense // intron // 15 /// ENST00000393594 // antisense // intron // 15 /// ENST00000441149 // antisense // intron // 14 /// ENST00000475805 // antisense // intron // 15 /// ENST00000479174 // antisense // intron // 2 /// ENST00000486160 // antisense // intron // 15 /// ENST00000493925 // antisense // intron // 2 /// OTTHUMT00…	hsa-mir-199b // chr9:131007000-131007109 (-) /// hsa-mir-3154 // chr9:131007226-131007309 (-)	miRNA-4_0	13-May-14	miRBase	4.23	4.8	4.54	3.46	0.11	1.91
20518881	4.53	2.19	5.063	up	0.00817689	0.00978545	MIMAT0019021_st	MIMAT0019021	hsa-miR-4487	miRNA	Homo sapiens	chr11	47422574	47422592	+	19	AGAGCUGGCUGAAGGGCAG	ENST00000532340 // antisense // intron // 2 /// ENST00000532943 // antisense // intron // 2 /// OTTHUMT00000395647 // antisense // intron // 2 /// OTTHUMT00000395648 // antisense // intron // 2	---	miRNA-4_0	13-May-14	miRBase	4.55	4.81	4.23	3.5	0.58	2.48
20519554	5.01	2.58	5.389	up	0.0102636	0.0118928	MIMAT0019835_st	MIMAT0019835	hsa-miR-4721	miRNA	Homo sapiens	chr16	28855248	28855269	-	22	UGAGGGCUCCAGGUGACGGUGG	ENST00000313511 // sense // intron // 8 /// ENST00000565012 // sense // 3UTR // 7 /// ENST00000569217 // sense // intron // 1 /// OTTHUMT00000214140 // sense // intron // 8 /// OTTHUMT00000432662 // sense // intron // 1 /// OTTHUMT00000433580 // sense // 3UTR // 7	---	miRNA-4_0	13-May-14	miRBase	4.97	4.9	5.16	3.8	0.72	3.23
20500461	4.63	1.9	6.635	up	0.0139007	0.0158555	MIMAT0022693_st	MIMAT0022693	hsa-miR-204-3p	miRNA	Homo sapiens	chr9	73424909	73424929	-	21	GCUGGGAAGGCAAAGGGACGU	ENST00000357533 // sense // intron // 6 /// ENST00000358082 // sense // intron // 5 /// ENST00000360823 // sense // intron // 7 /// ENST00000361823 // sense // intron // 6 /// ENST00000377101 // sense // intron // 6 /// ENST00000377105 // sense // intron // 6 /// ENST00000377106 // sense // intron // 7 /// ENST00000377110 // sense // intron // 6 /// ENST00000377111 // sense // intron // 6 /// ENS…	---	miRNA-4_0	13-May-14	miRBase	4.58	4.75	4.57	3.69	-0.24	2.24
20517836	6.15	3.5	6.277	up	0.0153277	0.0172141	MIMAT0018003_st	MIMAT0018003	hsa-miR-3622a-5p	miRNA	Homo sapiens	chr8	27559207	27559228	+	22	CAGGCACGGGAGCUCAGGUGAG	ENST00000584551 // antisense // exon // 1 /// OTTHUMT00000423049 // sense // exon // 1	hsa-mir-3622a // chr8:27559194-27559276 (+) /// hsa-mir-3622b // chr8:27559190-27559284 (-)	miRNA-4_0	13-May-14	miRBase	6.15	6.15	6.16	4.77	1.23	4.5
20503100	5.39	2.72	6.364	up	0.0157755	0.0174486	MIMAT0004761_st	MIMAT0004761	hsa-miR-483-5p	miRNA	Homo sapiens	chr11	2155411	2155432	-	22	AAGACGGGAGGAAAGAAGGGAG	ENST00000300632 // sense // intron // 3 /// ENST00000337883 // sense // intron // 2 /// ENST00000356578 // sense // intron // 5 /// ENST00000381389 // sense // intron // 2 /// ENST00000381392 // sense // intron // 2 /// ENST00000381395 // sense // intron // 2 /// ENST00000381406 // sense // intron // 2 /// ENST00000416167 // sense // intron // 2 /// ENST00000418738 // sense // intron // 2 /// ENS…	---				5.39	5.62	5.17	4.28	0.49	3.4
20504559	6.64	3.41	9.383	up	0.0175399	0.0191107	MIMAT0005458_st	MIMAT0005458	hsa-miR-1224-5p	miRNA	Homo sapiens	chr3	183959193	183959211	+	19	GUGAGGACUCGGGAGGUGG	ENST00000273794 // sense // intron // 16 /// ENST00000426955 // sense // intron // 18 /// ENST00000444495 // sense // intron // 15 /// ENST00000461141 // sense // intron // 13 /// OTTHUMT00000346004 // sense // intron // 18 /// OTTHUMT00000346005 // sense // intron // 13 /// OTTHUMT00000346009 // sense // intron // 16 /// OTTHUMT00000346333 // sense // intron // 15	---	miRNA-4_0	13-May-14	miRBase	6.5	6.92	6.49	5.28	0.61	4.34
20519489	5.45	2.98	5.54	up	0.020453	0.0219569	MIMAT0019771_st	MIMAT0019771	hsa-miR-4685-5p	miRNA	Homo sapiens	chr10	100191089	100191114	-	26	CCCAGGGCUUGGAGUGGGGCAAGGUU	ENST00000325103 // sense // intron // 6 /// ENST00000338546 // sense // intron // 6 /// ENST00000361490 // sense // intron // 6 /// ENST00000414009 // sense // intron // 1 /// ENST00000467246 // sense // intron // 6 /// ENST00000470095 // sense // intron // 1 /// ENST00000478087 // sense // intron // 1 /// ENST00000480020 // sense // intron // 5 /// ENST00000498219 // sense // intron // 5 /// OTT…	---	miRNA-4_0	13-May-14	miRBase	5.17	5.49	5.68	4.16	0.75	4.04
20517730	8.98	6.2	6.869	up	0.0211923	0.0224209	MIMAT0016901_st	MIMAT0016901	hsa-miR-4271	miRNA	Homo sapiens	chr3	49311591	49311609	+	19	GGGGGAAGAAAAGGUGGGG	ENST00000343010 // antisense // exon // 2 /// ENST00000424960 // antisense // exon // 2 /// ENST00000436325 // antisense // exon // 3 /// ENST00000479673 // antisense // exon // 1 /// OTTHUMT00000345990 // antisense // exon // 2 /// OTTHUMT00000345991 // antisense // exon // 1 /// OTTHUMT00000346082 // antisense // exon // 2 /// OTTHUMT00000346083 // antisense // exon // 3	---	miRNA-4_0	13-May-14	miRBase	8.92	9.16	8.85	7.92	3.7	6.99
20520208	5.69	2.95	6.681	up	0.0278327	0.0290255	MIMAT0021033_st	MIMAT0021033	hsa-miR-5006-5p	miRNA	Homo sapiens	chr13	42142491	42142511	-	21	UUGCCAGGGCAGGAGGUGGAA	ENST00000379310 // sense // exon // 45 /// OTTHUMT00000354828 // sense // exon // 45	---	miRNA-4_0	13-May-14	miRBase	5.5	5.94	5.62	4.36	0.25	4.23
20500150	5.8	3.45	5.098	up	0.0346437	0.0356196	MIMAT0004498_st	MIMAT0004498	hsa-miR-25-5p	miRNA	Homo sapiens	chr7	99691233	99691253	-	21	AGGCGGAGACUUGGGCAAUUG	ENST00000303887 // sense // intron // 13 /// ENST00000343023 // sense // intron // 8 /// ENST00000354230 // sense // intron // 12 /// ENST00000485286 // sense // intron // 12 /// ENST00000489841 // sense // intron // 12 /// ENST00000491245 // sense // intron // 4 /// ENST00000493352 // sense // intron // 2 /// OTTHUMT00000336534 // sense // intron // 13 /// OTTHUMT00000336598 // sense // intron /…	hsa-mir-25 // chr7:99691183-99691266 (-) /// hsa-mir-93 // chr7:99691391-99691470 (-) /// hsa-mir-106b // chr7:99691616-99691697 (-)	miRNA-4_0	13-May-14	miRBase	5.73	6.1	5.57	5.03	1.06	4.26
20515624	6.46	3.63	7.111	up	0.0454616	0.0460931	MIMAT0015070_st	MIMAT0015070	hsa-miR-3188	miRNA	Homo sapiens	chr19	18392939	18392961	+	23	AGAGGCUUUGUGCGGAUACGGGG	ENST00000596186 // sense // exon // 1 /// OTTHUMT00000466320 // sense // exon // 1	---	miRNA-4_0	13-May-14	miRBase	6.34	6.37	6.68	5.34	0.44	5.1
20517706	7.52	4.23	9.781	up	0.0494325	0.0494325	MIMAT0016878_st	MIMAT0016878	hsa-miR-4257	miRNA	Homo sapiens	chr1	150524463	150524480	+	18	CCAGAGGUGGGGACUGAG	ENST00000271643 // sense // intron // 2 /// ENST00000369039 // sense // intron // 1 /// ENST00000369041 // sense // intron // 2 /// ENST00000442435 // antisense // intron // 5 /// OTTHUMT00000084396 // sense // intron // 2 /// OTTHUMT00000084398 // antisense // intron // 5	---	miRNA-4_0	13-May-14	miRBase	7.59	7.6	7.36	6.27	0.43	5.98
