# Supplementary material for: Astragalus polysaccharide promotes latent HIV-1 reactivation via exosome-mediated modulation of the PI3K/AKT/NF-κB axis
Source: Extracell Vesicles Circ Nucl Acids. 2026 Jan 29;7(1):94–113. doi: 10.20517/evcna.2025.148 (PMC13074303; doi:10.20517/evcna.2025.148)
Supplement: Supplementary file 1 [file evcna-7-1-94-SupplementaryMaterials.zip › evcna60148-SupplementaryMaterials/Supplementary Table 8.xlsx]

## Sheet: Table description
Table name	Column name	Description
Intersection genes	MicroRNA_ID	MicroRNA ID
	Gene_Symbol	Target gene symbol
	Gene_Discription	Target gene description
	MicroRNA_Seq	MicroRNA sequence
	Miranda_Score	Miranda prediction score
	Miranda_Energy	Miranda calculated free energy
	Targetscan_Seed_Match	TargetScan seed match type
	UTR_Start(T/M)	UTR binding start position (Miranda/TargetScan)
	UTR_End(T/M)	UTR binding end position (Miranda/TargetScan)
	Regulation	MicroRNA regulatory pattern
Miranda target genes	MicroRNA_ID	MicroRNA ID
	Gene_Symbol	Target gene symbol
	Gene_Discription	Target gene description
	Scores	Miranda prediction score
	Energy	Miranda calculated free energy
	MicroRNA_Start	MicroRNA binding start position
	MicroRNA_End	MicroRNA binding end position
	UTR_Start	UTR binding start position
	UTR_End	UTR binding end position
	Aln_Len	Alignment length
	Aln_MicroRNA	Aligned MicroRNA sequence
	Ala_Map	Alignment map
	Aln_UTR	Aligned UTR sequence
TargetScan target genes	MicroRNA_ID	MicroRNA ID
	Gene_Symbol	Target gene symbol
	Gene_Discription	Target gene description
	MicroRNA_Seq	MicroRNA sequence
	Seed_Seq	Seed sequence
	MSA_Start	MSA binding start position
	MSA_End	MSA binding end position
	UTR_Start	UTR binding start position
	URT_End	UTR binding end position
	Seed_Match	Seed match type
	Regulation	MicroRNA regulatory pattern

## Sheet: Intersection of target genes
MicroRNA_ID	Gene_Symbol	Gene_Discription	MicroRNA_Seq	Miranda_Score	Miranda_Energy	Targetscan_Seed_Match	UTR_Start(T/M)	UTR_End(T/M)	Regulation
hsa-miR-4485	CERK	ceramide kinase	UAACGGCCGCGGUACCCUAA	165	-30.56	7mer-m8	1238/1225	1244/1245	up
hsa-miR-4485	KIT	v-kit Hardy-Zuckerman 4 feline sarcoma viral oncogene homolog	UAACGGCCGCGGUACCCUAA	166	-26.91	8mer-1a	1626/1614	1633/1633	up
hsa-miR-4485	TAF1C	TATA box binding protein (TBP)-associated factor, RNA polymerase I, C, 110kDa	UAACGGCCGCGGUACCCUAA	169	-27.75	7mer-m8	441/429	447/448	up
hsa-miR-4485	GFRA1	GDNF family receptor alpha 1	UAACGGCCGCGGUACCCUAA	166	-28.86	7mer-m8	6222/6210	6228/6229	up
hsa-miR-4470	FOXN1	forkhead box N1	UGGCAAACGUGGAAGCCGAGA	167	-22.66	7mer-m8	28/15	34/35	up
hsa-miR-4470	PRSS16	protease, serine, 16 (thymus)	UGGCAAACGUGGAAGCCGAGA	165	-26.06	8mer-1a	1647/1633	1654/1654	up
hsa-miR-4470	TUSC2	tumor suppressor candidate 2	UGGCAAACGUGGAAGCCGAGA	167	-21.6	7mer-m8	332/319	338/339	up
hsa-miR-4470	SEC14L5	SEC14-like 5 (S. cerevisiae)	UGGCAAACGUGGAAGCCGAGA	165	-21.99	7mer-m8	1194/1181	1200/1201	up
hsa-miR-4470	EDEM1	ER degradation enhancer, mannosidase alpha-like 1	UGGCAAACGUGGAAGCCGAGA	165	-21.21	7mer-m8	698/685	704/705	up
hsa-miR-4470	SRF	serum response factor (c-fos serum response element-binding transcription factor)	UGGCAAACGUGGAAGCCGAGA	165	-30.54	8mer-1a	282/270	289/289	up
hsa-miR-4470	ESCO1	establishment of sister chromatid cohesion N-acetyltransferase 1	UGGCAAACGUGGAAGCCGAGA	165	-23.87	8mer-1a	1162/1147	1169/1169	up
hsa-miR-4470	MALL	mal, T-cell differentiation protein-like	UGGCAAACGUGGAAGCCGAGA	173	-28.7	8mer-1a	75/61	82/82	up
hsa-miR-4470	FAT3	FAT atypical cadherin 3	UGGCAAACGUGGAAGCCGAGA	171	-23.37	7mer-m8	4605/4592	4611/4612	up
hsa-miR-4470	KLF11	Kruppel-like factor 11	UGGCAAACGUGGAAGCCGAGA	166	-27.41	8mer-1a	1065/1051	1072/1072	up
hsa-miR-4470	ZIK1	zinc finger protein interacting with K protein 1	UGGCAAACGUGGAAGCCGAGA	165	-27.8	8mer-1a	3177/3162	3184/3184	up
hsa-miR-4470	SPNS2	spinster homolog 2 (Drosophila)	UGGCAAACGUGGAAGCCGAGA	169	-26.52	7mer-m8	2279/2267	2285/2286	up
hsa-miR-4470	FAM83F	family with sequence similarity 83, member F	UGGCAAACGUGGAAGCCGAGA	165	-21.61	7mer-m8	2314/2300	2320/2321	up
hsa-miR-4470	DNAJB12	DnaJ (Hsp40) homolog, subfamily B, member 12	UGGCAAACGUGGAAGCCGAGA	166	-27.06	8mer-1a	871/857	878/878	up
hsa-miR-4470	ANKFY1	ankyrin repeat and FYVE domain containing 1	UGGCAAACGUGGAAGCCGAGA	166	-22.08	7mer-m8	4847/4832	4853/4854	up
hsa-miR-4470	SSUH2	ssu-2 homolog (C. elegans)	UGGCAAACGUGGAAGCCGAGA	166	-24.54	8mer-1a	35/22	42/42	up
hsa-miR-4470	FBXL4	F-box and leucine-rich repeat protein 4	UGGCAAACGUGGAAGCCGAGA	166	-21.61	7mer-m8	4047/4032	4053/4054	up
hsa-miR-4470	GABRQ	gamma-aminobutyric acid (GABA) A receptor, theta	UGGCAAACGUGGAAGCCGAGA	166	-23.9	7mer-m8	2033/2019	2039/2040	up
hsa-miR-4470	TMEM59	transmembrane protein 59	UGGCAAACGUGGAAGCCGAGA	166	-25.98	8mer-1a	4036/4023	4043/4043	up
hsa-miR-4470	KIF3A	kinesin family member 3A	UGGCAAACGUGGAAGCCGAGA	166	-23.23	7mer-m8	3387/3373	3393/3394	up
hsa-miR-4470	TXLNG	taxilin gamma	UGGCAAACGUGGAAGCCGAGA	166	-26.27	7mer-m8	826/813	832/833	up
hsa-miR-4470	SSUH2	ssu-2 homolog (C. elegans)	UGGCAAACGUGGAAGCCGAGA	166	-24.54	8mer-1a	249/236	256/256	up
hsa-miR-4470	ZNF737	zinc finger protein 737	UGGCAAACGUGGAAGCCGAGA	165	-26.21	8mer-1a	649/634	656/656	up
hsa-miR-4470	RTTN	rotatin	UGGCAAACGUGGAAGCCGAGA	165	-22.92	7mer-m8	201/189	207/208	up
hsa-miR-4470	ZSCAN2	zinc finger and SCAN domain containing 2	UGGCAAACGUGGAAGCCGAGA	165	-25.04	7mer-m8	2542/2529	2548/2549	up
hsa-miR-4470	ZIK1	zinc finger protein interacting with K protein 1	UGGCAAACGUGGAAGCCGAGA	165	-27.8	8mer-1a	1969/1954	1976/1976	up
hsa-miR-4470	SOD2	superoxide dismutase 2, mitochondrial	UGGCAAACGUGGAAGCCGAGA	165	-23.78	7mer-m8	5320/5305	5326/5327	up
hsa-miR-4470	ZSCAN2	zinc finger and SCAN domain containing 2	UGGCAAACGUGGAAGCCGAGA	165	-25.04	7mer-m8	2648/2635	2654/2655	up
hsa-miR-4470	PTGR2	prostaglandin reductase 2	UGGCAAACGUGGAAGCCGAGA	167	-26.18	7mer-m8	2326/2313	2332/2333	up
hsa-miR-4470	ZNF160	zinc finger protein 160	UGGCAAACGUGGAAGCCGAGA	170	-28.72	7mer-m8	315/302	321/322	up
hsa-miR-4299	COX6B1	cytochrome c oxidase subunit VIb polypeptide 1 (ubiquitous)	GCUGGUGACAUGAGAGGC	166	-28.22	7mer-m8	3161/3152	3167/3168	up
hsa-miR-4299	HUNK	hormonally up-regulated Neu-associated kinase	GCUGGUGACAUGAGAGGC	166	-24.89	7mer-m8	1582/1573	1588/1589	up
hsa-miR-4299	RAB23	RAB23, member RAS oncogene family	GCUGGUGACAUGAGAGGC	168	-24.47	7mer-m8	1752/1742	1758/1759	up
hsa-miR-4299	IL17RA	interleukin 17 receptor A	GCUGGUGACAUGAGAGGC	166	-28.22	7mer-m8	3412/3403	3418/3419	up
hsa-miR-4299	ZNF397	zinc finger protein 397	GCUGGUGACAUGAGAGGC	171	-25.58	7mer-m8	1328/1318	1334/1335	up
hsa-miR-4299	VIPAS39	VPS33B interacting protein, apical-basolateral polarity regulator, spe-39 homolog	GCUGGUGACAUGAGAGGC	167	-21.06	7mer-m8	750/740	756/757	up
hsa-miR-4299	CYP20A1	cytochrome P450, family 20, subfamily A, polypeptide 1	GCUGGUGACAUGAGAGGC	166	-24.17	7mer-m8	5823/5812	5829/5830	up
hsa-miR-4299	PCDH17	protocadherin 17	GCUGGUGACAUGAGAGGC	166	-27.01	7mer-m8	2736/2727	2742/2743	up
hsa-miR-4299	CLCN2	chloride channel, voltage-sensitive 2	GCUGGUGACAUGAGAGGC	166	-24.7	7mer-m8	925/915	931/932	up
hsa-miR-4299	HSBP1	heat shock factor binding protein 1	GCUGGUGACAUGAGAGGC	168	-24.86	7mer-m8	1161/1151	1167/1168	up
hsa-miR-4299	TFAM	transcription factor A, mitochondrial	GCUGGUGACAUGAGAGGC	166	-30.19	7mer-m8	4545/4536	4551/4552	up
hsa-miR-4299	MUS81	MUS81 structure-specific endonuclease subunit	GCUGGUGACAUGAGAGGC	167	-22.88	7mer-m8	276/266	282/283	up
hsa-miR-4299	SPIRE2	spire-type actin nucleation factor 2	GCUGGUGACAUGAGAGGC	166	-26.62	7mer-m8	915/906	921/922	up
hsa-miR-4299	ZNF345	zinc finger protein 345	GCUGGUGACAUGAGAGGC	166	-24.17	7mer-m8	579/568	585/586	up
hsa-miR-4299	AL031663.2	CDNA FLJ26875 fis, clone PRS08969; Uncharacterized protein	GCUGGUGACAUGAGAGGC	168	-22.66	7mer-m8	218/208	224/225	up
hsa-miR-92a-3p	ESF1	ESF1, nucleolar pre-rRNA processing protein, homolog (S. cerevisiae)	UAUUGCACUUGUCCCGGCCUGU	165	-30.56	7mer-m8	2845/2828	2851/2852	down
hsa-miR-92a-3p	TCN2	transcobalamin II	UAUUGCACUUGUCCCGGCCUGU	165	-24.78	7mer-m8	1698/1684	1704/1705	down
hsa-miR-92a-3p	MACROD2	MACRO domain containing 2	UAUUGCACUUGUCCCGGCCUGU	165	-18.07	7mer-m8	1888/1874	1894/1895	down
hsa-miR-92a-3p	IREB2	iron-responsive element binding protein 2	UAUUGCACUUGUCCCGGCCUGU	166	-27.4	7mer-m8	1761/1746	1767/1768	down
hsa-miR-92a-3p	ARID3A	AT rich interactive domain 3A (BRIGHT-like)	UAUUGCACUUGUCCCGGCCUGU	176	-30.55	7mer-m8	1099/1085	1105/1106	down
hsa-miR-92a-3p	FNBP4	formin binding protein 4	UAUUGCACUUGUCCCGGCCUGU	169	-19.02	7mer-m8	359/345	365/366	down
hsa-miR-92a-3p	KRT71	keratin 71	UAUUGCACUUGUCCCGGCCUGU	167	-24.76	7mer-m8	498/483	504/505	down
hsa-miR-92a-3p	MARCH4	membrane-associated ring finger (C3HC4) 4, E3 ubiquitin protein ligase	UAUUGCACUUGUCCCGGCCUGU	179	-28.38	7mer-m8	933/919	939/940	down
hsa-miR-92a-3p	KCTD7	potassium channel tetramerization domain containing 7	UAUUGCACUUGUCCCGGCCUGU	170	-24.85	7mer-m8	2543/2526	2549/2550	down
hsa-miR-92a-3p	PCDH1	protocadherin 1	UAUUGCACUUGUCCCGGCCUGU	168	-30.17	8mer-1a	1977/1963	1984/1984	down
hsa-miR-92a-3p	PKNOX1	PBX/knotted 1 homeobox 1	UAUUGCACUUGUCCCGGCCUGU	166	-27.52	7mer-m8	1820/1802	1826/1827	down
hsa-miR-92a-3p	PKDCC	protein kinase domain containing, cytoplasmic	UAUUGCACUUGUCCCGGCCUGU	166	-22.07	8mer-1a	153/137	160/160	down
hsa-miR-92a-3p	ABI2	abl-interactor 2	UAUUGCACUUGUCCCGGCCUGU	167	-19.05	7mer-m8	4098/4083	4104/4105	down
hsa-miR-92a-3p	ATXN7	ataxin 7	UAUUGCACUUGUCCCGGCCUGU	168	-25.77	7mer-m8	1978/1963	1984/1985	down
hsa-miR-92a-3p	BTD	biotinidase	UAUUGCACUUGUCCCGGCCUGU	166	-26.01	7mer-m8	5333/5318	5339/5340	down
hsa-miR-92a-3p	HAS3	hyaluronan synthase 3	UAUUGCACUUGUCCCGGCCUGU	168	-27.66	7mer-m8	27/13	33/34	down
hsa-miR-92a-3p	OLR1	oxidized low density lipoprotein (lectin-like) receptor 1	UAUUGCACUUGUCCCGGCCUGU	166	-26.87	7mer-m8	2386/2373	2392/2393	down
hsa-miR-92a-3p	TMEM255A	transmembrane protein 255A	UAUUGCACUUGUCCCGGCCUGU	167	-21.46	8mer-1a	631/617	638/638	down
hsa-miR-92a-3p	GNPDA1	glucosamine-6-phosphate deaminase 1	UAUUGCACUUGUCCCGGCCUGU	166	-23.24	7mer-m8	521/506	527/528	down
hsa-miR-92a-3p	MRPL45	mitochondrial ribosomal protein L45	UAUUGCACUUGUCCCGGCCUGU	167	-24.26	7mer-m8	1705/1690	1711/1712	down
hsa-miR-92a-3p	EPN2	epsin 2	UAUUGCACUUGUCCCGGCCUGU	166	-28.35	7mer-m8	2012/1999	2018/2019	down
hsa-miR-92a-3p	VENTX	VENT homeobox	UAUUGCACUUGUCCCGGCCUGU	173	-22.93	7mer-m8	1214/1200	1220/1221	down
hsa-miR-92a-3p	SLC4A1AP	solute carrier family 4 (anion exchanger), member 1, adaptor protein	UAUUGCACUUGUCCCGGCCUGU	166	-28.64	7mer-m8	364/346	370/371	down
hsa-miR-92a-3p	CREB3L2	cAMP responsive element binding protein 3-like 2	UAUUGCACUUGUCCCGGCCUGU	168	-30.99	7mer-m8	593/582	599/600	down
hsa-miR-92a-3p	RLIM	ring finger protein, LIM domain interacting	UAUUGCACUUGUCCCGGCCUGU	166	-21.95	7mer-m8	3003/2988	3009/3010	down
hsa-miR-92a-3p	DNAJB12	DnaJ (Hsp40) homolog, subfamily B, member 12	UAUUGCACUUGUCCCGGCCUGU	168	-25.88	8mer-1a	2876/2862	2883/2883	down
hsa-miR-92a-3p	RPL28	ribosomal protein L28	UAUUGCACUUGUCCCGGCCUGU	169	-31.57	7mer-m8	1924/1912	1930/1931	down
hsa-miR-92a-3p	ORAI2	ORAI calcium release-activated calcium modulator 2	UAUUGCACUUGUCCCGGCCUGU	166	-27.95	7mer-m8	2377/2363	2383/2384	down
hsa-miR-92a-3p	CNNM1	cyclin M1	UAUUGCACUUGUCCCGGCCUGU	176	-29.92	7mer-m8	1106/1092	1112/1113	down
hsa-miR-92a-3p	KCNK5	potassium channel, subfamily K, member 5	UAUUGCACUUGUCCCGGCCUGU	165	-26.98	8mer-1a	5836/5820	5843/5843	down
hsa-miR-92a-3p	SSH1	slingshot protein phosphatase 1	UAUUGCACUUGUCCCGGCCUGU	165	-26.13	7mer-m8	1346/1328	1352/1353	down
hsa-miR-92a-3p	SOAT1	sterol O-acyltransferase 1	UAUUGCACUUGUCCCGGCCUGU	169	-29.98	7mer-m8	1953/1937	1959/1960	down
hsa-miR-92a-3p	TCF21	transcription factor 21	UAUUGCACUUGUCCCGGCCUGU	170	-25.78	8mer-1a	259/245	266/266	down
hsa-miR-92a-3p	SH3PXD2A	SH3 and PX domains 2A	UAUUGCACUUGUCCCGGCCUGU	167	-20.46	8mer-1a	4060/4045	4067/4067	down
hsa-miR-92a-3p	TM2D1	TM2 domain containing 1	UAUUGCACUUGUCCCGGCCUGU	166	-21.95	7mer-m8	1629/1614	1635/1636	down
hsa-miR-92a-3p	CSMD2	CUB and Sushi multiple domains 2	UAUUGCACUUGUCCCGGCCUGU	167	-23.24	7mer-m8	357/343	363/364	down
hsa-miR-92a-3p	PHACTR4	phosphatase and actin regulator 4	UAUUGCACUUGUCCCGGCCUGU	165	-29.15	7mer-m8	2638/2628	2644/2653	down
hsa-miR-92a-3p	PHACTR4	phosphatase and actin regulator 4	UAUUGCACUUGUCCCGGCCUGU	165	-29.15	7mer-m8	2646/2628	2652/2653	down
hsa-miR-92a-3p	FAAH2	fatty acid amide hydrolase 2	UAUUGCACUUGUCCCGGCCUGU	166	-21.54	8mer-1a	237/223	244/244	down
hsa-miR-92a-3p	CENPP	centromere protein P	UAUUGCACUUGUCCCGGCCUGU	167	-22.12	7mer-m8	6362/6347	6368/6369	down
hsa-miR-92a-3p	RGP1	RGP1 retrograde golgi transport homolog (S. cerevisiae)	UAUUGCACUUGUCCCGGCCUGU	167	-28.79	7mer-m8	822/807	828/829	down
hsa-miR-92a-3p	FOSL2	FOS-like antigen 2	UAUUGCACUUGUCCCGGCCUGU	167	-26.65	8mer-1a	579/564	586/586	down
hsa-miR-92a-3p	FRY	furry homolog (Drosophila)	UAUUGCACUUGUCCCGGCCUGU	168	-22.11	7mer-m8	356/342	362/363	down
hsa-miR-92a-3p	NFIB	nuclear factor I/B	UAUUGCACUUGUCCCGGCCUGU	165	-21	7mer-m8	876/862	882/883	down
hsa-miR-92a-3p	SERTAD3	SERTA domain containing 3	UAUUGCACUUGUCCCGGCCUGU	176	-31.64	8mer-1a	519/505	526/526	down
hsa-miR-92a-3p	DNAJB12	DnaJ (Hsp40) homolog, subfamily B, member 12	UAUUGCACUUGUCCCGGCCUGU	168	-25.88	8mer-1a	1714/1700	1721/1721	down
hsa-miR-92a-3p	EPN2	epsin 2	UAUUGCACUUGUCCCGGCCUGU	166	-28.35	7mer-m8	818/805	824/825	down
hsa-miR-92a-3p	NFIB	nuclear factor I/B	UAUUGCACUUGUCCCGGCCUGU	165	-21	7mer-m8	764/750	770/771	down
hsa-miR-92a-3p	ATXN7	ataxin 7	UAUUGCACUUGUCCCGGCCUGU	168	-25.77	7mer-m8	1886/1871	1892/1893	down
hsa-miR-92a-3p	KDM4C	lysine (K)-specific demethylase 4C	UAUUGCACUUGUCCCGGCCUGU	166	-22.14	8mer-1a	796/783	803/803	down
hsa-miR-92a-3p	SLC3A1	solute carrier family 3 (amino acid transporter heavy chain), member 1	UAUUGCACUUGUCCCGGCCUGU	166	-25.5	7mer-m8	954/939	960/961	down
hsa-miR-92a-3p	KCTD7	potassium channel tetramerization domain containing 7	UAUUGCACUUGUCCCGGCCUGU	170	-24.85	7mer-m8	1382/1365	1388/1389	down
hsa-miR-92a-3p	TGOLN2	trans-golgi network protein 2	UAUUGCACUUGUCCCGGCCUGU	165	-27.1	7mer-m8	501/483	507/508	down
hsa-miR-92a-3p	TAF1D	TATA box binding protein (TBP)-associated factor, RNA polymerase I, D, 41kDa	UAUUGCACUUGUCCCGGCCUGU	165	-22.74	7mer-m8	1114/1100	1120/1121	down
hsa-miR-92a-3p	IKZF2	IKAROS family zinc finger 2 (Helios)	UAUUGCACUUGUCCCGGCCUGU	165	-20.14	8mer-1a	6242/6228	6249/6249	down
hsa-miR-92a-3p	DNAJB12	DnaJ (Hsp40) homolog, subfamily B, member 12	UAUUGCACUUGUCCCGGCCUGU	168	-25.88	8mer-1a	1654/1640	1661/1661	down
hsa-miR-92a-3p	TLN2	talin 2	UAUUGCACUUGUCCCGGCCUGU	165	-28.07	7mer-m8	2992/2974	2998/2999	down
hsa-miR-92a-3p	RWDD2B	RWD domain containing 2B	UAUUGCACUUGUCCCGGCCUGU	166	-25.5	7mer-m8	713/698	719/720	down
hsa-miR-92a-3p	PCDH1	protocadherin 1	UAUUGCACUUGUCCCGGCCUGU	168	-30.17	8mer-1a	2385/2371	2392/2392	down
hsa-miR-92a-3p	FAM196A	family with sequence similarity 196, member A	UAUUGCACUUGUCCCGGCCUGU	168	-27.64	7mer-m8	470/456	476/477	down
hsa-miR-92a-3p	FAM227A	family with sequence similarity 227, member A	UAUUGCACUUGUCCCGGCCUGU	168	-23.86	7mer-m8	547/533	553/554	down
hsa-miR-92a-3p	SLC4A10	solute carrier family 4, sodium bicarbonate transporter, member 10	UAUUGCACUUGUCCCGGCCUGU	166	-22.4	7mer-m8	441/428	447/448	down
hsa-miR-92a-3p	OLR1	oxidized low density lipoprotein (lectin-like) receptor 1	UAUUGCACUUGUCCCGGCCUGU	166	-26.87	7mer-m8	2522/2509	2528/2529	down
hsa-miR-92a-3p	RPL28	ribosomal protein L28	UAUUGCACUUGUCCCGGCCUGU	169	-31.57	7mer-m8	2040/2028	2046/2047	down
hsa-miR-92a-3p	GAN	gigaxonin	UAUUGCACUUGUCCCGGCCUGU	165	-23.87	7mer-m8	2744/2730	2750/2751	down
hsa-miR-92a-3p	PIAS2	protein inhibitor of activated STAT, 2	UAUUGCACUUGUCCCGGCCUGU	170	-25.81	7mer-m8	2712/2697	2718/2719	down
hsa-miR-92a-3p	FARP1	FERM, RhoGEF (ARHGEF) and pleckstrin domain protein 1 (chondrocyte-derived)	UAUUGCACUUGUCCCGGCCUGU	167	-21.99	8mer-1a	716/701	723/723	down
hsa-miR-92a-3p	EPB41L4A-AS2	EPB41L4A antisense RNA 2 (head to head)	UAUUGCACUUGUCCCGGCCUGU	167	-24.77	7mer-m8	113/97	119/120	down
hsa-miR-4461	MTMR7	myotubularin related protein 7	GAUUGAGACUAGUAGGGCUAGGC	168	-18.46	7mer-m8	2516/2501	2522/2523	up
hsa-miR-4461	ZNF8	zinc finger protein 8	GAUUGAGACUAGUAGGGCUAGGC	169	-27.47	7mer-m8	3794/3779	3800/3801	up
hsa-miR-4461	ZNF8	zinc finger protein 8	GAUUGAGACUAGUAGGGCUAGGC	169	-27.47	7mer-m8	3794/3779	3800/3801	up
hsa-miR-4461	CBX5	chromobox homolog 5	GAUUGAGACUAGUAGGGCUAGGC	169	-27.47	7mer-m8	6341/6326	6347/6348	up
hsa-miR-4461	MGA	MGA, MAX dimerization protein	GAUUGAGACUAGUAGGGCUAGGC	169	-27.47	7mer-m8	3783/3768	3789/3790	up
hsa-miR-4461	FKTN	fukutin	GAUUGAGACUAGUAGGGCUAGGC	171	-24.39	7mer-m8	4146/4131	4152/4153	up
hsa-miR-4461	DDX11	DEAD/H (Asp-Glu-Ala-Asp/His) box helicase 11	GAUUGAGACUAGUAGGGCUAGGC	167	-23.56	7mer-m8	447/433	453/454	up
hsa-miR-4461	ST8SIA4	ST8 alpha-N-acetyl-neuraminide alpha-2,8-sialyltransferase 4	GAUUGAGACUAGUAGGGCUAGGC	169	-27.47	7mer-m8	870/855	876/877	up
hsa-miR-4461	UMPS	uridine monophosphate synthetase	GAUUGAGACUAGUAGGGCUAGGC	168	-27.66	7mer-m8	4825/4810	4831/4832	up
hsa-miR-4461	NEK4	NIMA-related kinase 4	GAUUGAGACUAGUAGGGCUAGGC	169	-27.47	7mer-m8	1615/1600	1621/1622	up
hsa-miR-4461	AKR7A2	aldo-keto reductase family 7, member A2 (aflatoxin aldehyde reductase)	GAUUGAGACUAGUAGGGCUAGGC	169	-27.47	7mer-m8	4990/4975	4996/4997	up
hsa-miR-4461	FKBP9	FK506 binding protein 9, 63 kDa	GAUUGAGACUAGUAGGGCUAGGC	165	-26.78	7mer-m8	983/968	989/990	up
hsa-miR-4461	HAUS3	HAUS augmin-like complex, subunit 3	GAUUGAGACUAGUAGGGCUAGGC	165	-26.78	7mer-m8	528/513	534/535	up
hsa-miR-4461	EREG	epiregulin	GAUUGAGACUAGUAGGGCUAGGC	165	-26.78	7mer-m8	2199/2184	2205/2206	up
hsa-miR-4461	DDX11	DEAD/H (Asp-Glu-Ala-Asp/His) box helicase 11	GAUUGAGACUAGUAGGGCUAGGC	167	-23.56	7mer-m8	2489/2475	2495/2496	up
hsa-miR-4461	RBM39	RNA binding motif protein 39	GAUUGAGACUAGUAGGGCUAGGC	176	-25.08	7mer-m8	941/925	947/948	up
hsa-miR-4461	ABCB7	ATP-binding cassette, sub-family B (MDR/TAP), member 7	GAUUGAGACUAGUAGGGCUAGGC	169	-27.47	7mer-m8	1104/1089	1110/1111	up
hsa-miR-4461	ACTR10	actin-related protein 10 homolog (S. cerevisiae)	GAUUGAGACUAGUAGGGCUAGGC	169	-24.78	7mer-m8	485/470	491/492	up
hsa-miR-4461	CCNB1	cyclin B1	GAUUGAGACUAGUAGGGCUAGGC	169	-27.47	7mer-m8	2077/2062	2083/2084	up
hsa-miR-4461	TRIM45	tripartite motif containing 45	GAUUGAGACUAGUAGGGCUAGGC	168	-24.64	7mer-m8	2445/2429	2451/2452	up
hsa-miR-4461	PDGFRA	platelet-derived growth factor receptor, alpha polypeptide	GAUUGAGACUAGUAGGGCUAGGC	166	-20.76	7mer-m8	997/981	1003/1004	up
hsa-miR-4461	KCNMB4	potassium large conductance calcium-activated channel, subfamily M, beta member 4	GAUUGAGACUAGUAGGGCUAGGC	169	-27.47	7mer-m8	1595/1580	1601/1602	up
hsa-miR-4461	FAM8A1	family with sequence similarity 8, member A1	GAUUGAGACUAGUAGGGCUAGGC	165	-16.06	8mer-1a	3353/3338	3360/3360	up
hsa-miR-4461	FDXACB1	ferredoxin-fold anticodon binding domain containing 1	GAUUGAGACUAGUAGGGCUAGGC	169	-27.47	7mer-m8	372/357	378/379	up
hsa-miR-4461	GLP2R	glucagon-like peptide 2 receptor	GAUUGAGACUAGUAGGGCUAGGC	166	-25.67	7mer-m8	2703/2688	2709/2710	up
hsa-miR-4461	TTPAL	tocopherol (alpha) transfer protein-like	GAUUGAGACUAGUAGGGCUAGGC	166	-25.65	8mer-1a	707/694	714/714	up
hsa-miR-4461	DHTKD1	dehydrogenase E1 and transketolase domain containing 1	GAUUGAGACUAGUAGGGCUAGGC	173	-23.95	7mer-m8	3130/3115	3136/3137	up
hsa-miR-4461	DNAJC10	DnaJ (Hsp40) homolog, subfamily C, member 10	GAUUGAGACUAGUAGGGCUAGGC	165	-19.94	7mer-m8	6761/6747	6767/6768	up
hsa-miR-4461	SCARB2	scavenger receptor class B, member 2	GAUUGAGACUAGUAGGGCUAGGC	165	-26.78	7mer-m8	2190/2175	2196/2197	up
hsa-miR-4461	INHBE	inhibin, beta E	GAUUGAGACUAGUAGGGCUAGGC	165	-26.78	7mer-m8	806/791	812/813	up
hsa-miR-4461	TMTC3	transmembrane and tetratricopeptide repeat containing 3	GAUUGAGACUAGUAGGGCUAGGC	167	-19.06	7mer-m8	294/279	300/301	up
hsa-miR-4461	MYLK4	myosin light chain kinase family, member 4	GAUUGAGACUAGUAGGGCUAGGC	169	-24.09	7mer-m8	1594/1579	1600/1601	up
hsa-miR-4461	MED16	mediator complex subunit 16	GAUUGAGACUAGUAGGGCUAGGC	165	-26.78	7mer-m8	3857/3842	3863/3864	up
hsa-miR-4461	SDE2	SDE2 telomere maintenance homolog (S. pombe)	GAUUGAGACUAGUAGGGCUAGGC	165	-19.85	7mer-m8	815/800	821/822	up
hsa-miR-4461	SKP2	S-phase kinase-associated protein 2, E3 ubiquitin protein ligase	GAUUGAGACUAGUAGGGCUAGGC	169	-27.47	7mer-m8	1454/1439	1460/1461	up
hsa-miR-4461	TIMD4	T-cell immunoglobulin and mucin domain containing 4	GAUUGAGACUAGUAGGGCUAGGC	170	-23.76	7mer-m8	2743/2728	2749/2750	up
hsa-miR-4461	ASB6	ankyrin repeat and SOCS box containing 6	GAUUGAGACUAGUAGGGCUAGGC	169	-27.47	7mer-m8	2169/2154	2175/2176	up
hsa-miR-4461	CAPN5	calpain 5	GAUUGAGACUAGUAGGGCUAGGC	166	-21.11	8mer-1a	2257/2241	2264/2264	up
hsa-miR-4461	MPZL3	myelin protein zero-like 3	GAUUGAGACUAGUAGGGCUAGGC	165	-26.8	7mer-m8	966/951	972/973	up
hsa-miR-4461	SIRPB1	signal-regulatory protein beta 1	GAUUGAGACUAGUAGGGCUAGGC	169	-18.6	7mer-m8	633/618	639/640	up
hsa-miR-4461	PITPNM2	phosphatidylinositol transfer protein, membrane-associated 2	GAUUGAGACUAGUAGGGCUAGGC	167	-24.1	7mer-m8	788/771	794/795	up
hsa-miR-4461	NDUFC2	NADH dehydrogenase (ubiquinone) 1, subcomplex unknown, 2, 14.5kDa	GAUUGAGACUAGUAGGGCUAGGC	165	-26.71	7mer-m8	1401/1386	1407/1408	up
hsa-miR-4461	QDPR	quinoid dihydropteridine reductase	GAUUGAGACUAGUAGGGCUAGGC	165	-26.75	7mer-m8	3085/3070	3091/3092	up
hsa-miR-4461	MAX	MYC associated factor X	GAUUGAGACUAGUAGGGCUAGGC	171	-25.88	7mer-m8	338/321	344/345	up
hsa-miR-4461	NUP205	nucleoporin 205kDa	GAUUGAGACUAGUAGGGCUAGGC	165	-26.78	7mer-m8	1406/1391	1412/1413	up
hsa-miR-4461	ZNF714	zinc finger protein 714	GAUUGAGACUAGUAGGGCUAGGC	169	-27.47	7mer-m8	4392/4377	4398/4399	up
hsa-miR-4461	CLPB	ClpB caseinolytic peptidase B homolog (E. coli)	GAUUGAGACUAGUAGGGCUAGGC	169	-27.47	7mer-m8	1524/1509	1530/1531	up
hsa-miR-4461	NBPF6	neuroblastoma breakpoint family, member 6	GAUUGAGACUAGUAGGGCUAGGC	170	-25.08	7mer-m8	1440/1427	1446/1447	up
hsa-miR-4461	ARL5A	ADP-ribosylation factor-like 5A	GAUUGAGACUAGUAGGGCUAGGC	169	-27.47	7mer-m8	4782/4767	4788/4789	up
hsa-miR-4461	KIAA1143	KIAA1143	GAUUGAGACUAGUAGGGCUAGGC	169	-27.47	7mer-m8	4153/4138	4159/4160	up
hsa-miR-4461	NAA15	N(alpha)-acetyltransferase 15, NatA auxiliary subunit	GAUUGAGACUAGUAGGGCUAGGC	165	-21.87	7mer-m8	690/675	696/697	up
hsa-miR-4461	CCDC127	coiled-coil domain containing 127	GAUUGAGACUAGUAGGGCUAGGC	169	-23.32	8mer-1a	7791/7778	7798/7798	up
hsa-miR-4461	SLC25A32	solute carrier family 25 (mitochondrial folate carrier), member 32	GAUUGAGACUAGUAGGGCUAGGC	169	-27.47	7mer-m8	709/694	715/716	up
hsa-miR-4461	ZNF641	zinc finger protein 641	GAUUGAGACUAGUAGGGCUAGGC	169	-27.47	7mer-m8	5353/5338	5359/5360	up
hsa-miR-4461	MSANTD4	Myb/SANT-like DNA-binding domain containing 4 with coiled-coils	GAUUGAGACUAGUAGGGCUAGGC	165	-24.19	7mer-m8	2934/2919	2940/2941	up
hsa-miR-4461	SF3B3	splicing factor 3b, subunit 3, 130kDa	GAUUGAGACUAGUAGGGCUAGGC	165	-20.33	8mer-1a	1132/1118	1139/1139	up
hsa-miR-4461	GPR22	G protein-coupled receptor 22	GAUUGAGACUAGUAGGGCUAGGC	171	-20.06	8mer-1a	1950/1936	1957/1957	up
hsa-miR-4461	SRP9	signal recognition particle 9kDa	GAUUGAGACUAGUAGGGCUAGGC	166	-20.54	7mer-m8	521/507	527/528	up
hsa-miR-4461	TMPRSS11E	transmembrane protease, serine 11E	GAUUGAGACUAGUAGGGCUAGGC	168	-19.7	8mer-1a	113/97	120/120	up
hsa-miR-4461	MPLKIP	M-phase specific PLK1 interacting protein	GAUUGAGACUAGUAGGGCUAGGC	169	-27.47	7mer-m8	4343/4328	4349/4350	up
hsa-miR-4461	SEC16B	SEC16 homolog B (S. cerevisiae)	GAUUGAGACUAGUAGGGCUAGGC	165	-21.53	7mer-m8	58/43	64/65	up
hsa-miR-4461	C4orf32	chromosome 4 open reading frame 32	GAUUGAGACUAGUAGGGCUAGGC	165	-26.78	7mer-m8	8052/8037	8058/8059	up
hsa-miR-4461	DSEL	dermatan sulfate epimerase-like	GAUUGAGACUAGUAGGGCUAGGC	169	-30.27	7mer-m8	3822/3807	3828/3829	up
hsa-miR-4461	SUGT1	SGT1, suppressor of G2 allele of SKP1 (S. cerevisiae)	GAUUGAGACUAGUAGGGCUAGGC	166	-21.33	7mer-m8	2504/2489	2510/2511	up
hsa-miR-4461	PEAK1	pseudopodium-enriched atypical kinase 1	GAUUGAGACUAGUAGGGCUAGGC	170	-25.82	7mer-m8	4086/4068	4092/4093	up
hsa-miR-4461	GLTSCR1L	GLTSCR1-like	GAUUGAGACUAGUAGGGCUAGGC	169	-18.9	7mer-m8	148/133	154/155	up
hsa-miR-4461	CIRH1A	cirrhosis, autosomal recessive 1A (cirhin)	GAUUGAGACUAGUAGGGCUAGGC	165	-26.78	7mer-m8	3535/3520	3541/3542	up
hsa-miR-4461	ZBTB8A	zinc finger and BTB domain containing 8A	GAUUGAGACUAGUAGGGCUAGGC	169	-27.47	7mer-m8	2472/2457	2478/2479	up
hsa-miR-4461	IL20RA	interleukin 20 receptor, alpha	GAUUGAGACUAGUAGGGCUAGGC	166	-20.72	7mer-m8	1456/1441	1462/1463	up
hsa-miR-4461	C22orf43	chromosome 22 open reading frame 43	GAUUGAGACUAGUAGGGCUAGGC	165	-26.2	7mer-m8	85/70	91/92	up
hsa-miR-4461	MOB3C	MOB kinase activator 3C	GAUUGAGACUAGUAGGGCUAGGC	175	-26.75	7mer-m8	1352/1338	1358/1359	up
hsa-miR-4461	ZNF335	zinc finger protein 335	GAUUGAGACUAGUAGGGCUAGGC	171	-25.48	8mer-1a	262/248	269/269	up
hsa-miR-4461	C19orf12	chromosome 19 open reading frame 12	GAUUGAGACUAGUAGGGCUAGGC	169	-27.47	7mer-m8	3445/3430	3451/3452	up
hsa-miR-4461	SREK1	splicing regulatory glutamine/lysine-rich protein 1	GAUUGAGACUAGUAGGGCUAGGC	171	-24.83	7mer-m8	1197/1181	1203/1204	up
hsa-miR-4461	ZNF486	zinc finger protein 486	GAUUGAGACUAGUAGGGCUAGGC	169	-30.26	7mer-m8	217/202	223/224	up
hsa-miR-4461	NBPF9	neuroblastoma breakpoint family, member 9	GAUUGAGACUAGUAGGGCUAGGC	181	-31.28	7mer-m8	634/619	640/641	up
hsa-miR-4461	USP1	ubiquitin specific peptidase 1	GAUUGAGACUAGUAGGGCUAGGC	169	-27.47	7mer-m8	2585/2570	2591/2592	up
hsa-miR-4461	ZNF124	zinc finger protein 124	GAUUGAGACUAGUAGGGCUAGGC	169	-27.47	7mer-m8	905/890	911/912	up
hsa-miR-4461	WDR31	WD repeat domain 31	GAUUGAGACUAGUAGGGCUAGGC	169	-27.47	7mer-m8	2790/2775	2796/2797	up
hsa-miR-4461	CEP97	centrosomal protein 97kDa	GAUUGAGACUAGUAGGGCUAGGC	165	-26.78	7mer-m8	4690/4675	4696/4697	up
hsa-miR-4461	ASCC1	activating signal cointegrator 1 complex subunit 1	GAUUGAGACUAGUAGGGCUAGGC	165	-25.18	7mer-m8	1824/1809	1830/1831	up
hsa-miR-4461	LRRD1	leucine-rich repeats and death domain containing 1	GAUUGAGACUAGUAGGGCUAGGC	169	-27.48	7mer-m8	2931/2916	2937/2938	up
hsa-miR-4461	HIST1H1C	histone cluster 1, H1c	GAUUGAGACUAGUAGGGCUAGGC	166	-22.16	8mer-1a	52/36	59/59	up
hsa-miR-4461	PXMP4	peroxisomal membrane protein 4, 24kDa	GAUUGAGACUAGUAGGGCUAGGC	169	-27.47	7mer-m8	2529/2514	2535/2536	up
hsa-miR-4461	SLC35F6	solute carrier family 35, member F6	GAUUGAGACUAGUAGGGCUAGGC	165	-26.78	7mer-m8	1223/1208	1229/1230	up
hsa-miR-4461	ZNF383	zinc finger protein 383	GAUUGAGACUAGUAGGGCUAGGC	169	-27.47	7mer-m8	931/916	937/938	up
hsa-miR-4461	XPNPEP3	X-prolyl aminopeptidase (aminopeptidase P) 3, putative	GAUUGAGACUAGUAGGGCUAGGC	169	-27.47	7mer-m8	3912/3897	3918/3919	up
hsa-miR-4461	TMEM170A	transmembrane protein 170A	GAUUGAGACUAGUAGGGCUAGGC	169	-27.47	7mer-m8	3302/3287	3308/3309	up
hsa-miR-4461	ERGIC2	ERGIC and golgi 2	GAUUGAGACUAGUAGGGCUAGGC	169	-27.47	7mer-m8	3183/3168	3189/3190	up
hsa-miR-4461	IBA57	IBA57, iron-sulfur cluster assembly homolog (S. cerevisiae)	GAUUGAGACUAGUAGGGCUAGGC	165	-24.09	7mer-m8	2192/2177	2198/2199	up
hsa-miR-4461	SRP9	signal recognition particle 9kDa	GAUUGAGACUAGUAGGGCUAGGC	166	-20.54	7mer-m8	657/643	663/664	up
hsa-miR-4461	RRP15	ribosomal RNA processing 15 homolog (S. cerevisiae)	GAUUGAGACUAGUAGGGCUAGGC	169	-27.47	7mer-m8	805/790	811/812	up
hsa-miR-4461	MYCT1	myc target 1	GAUUGAGACUAGUAGGGCUAGGC	165	-19.45	7mer-m8	1334/1319	1340/1341	up
hsa-miR-4461	SOAT1	sterol O-acyltransferase 1	GAUUGAGACUAGUAGGGCUAGGC	168	-21.98	7mer-m8	2700/2684	2706/2707	up
hsa-miR-4461	HBS1L	HBS1-like (S. cerevisiae)	GAUUGAGACUAGUAGGGCUAGGC	165	-26.78	7mer-m8	1018/1003	1024/1025	up
hsa-miR-4461	EYA4	eyes absent homolog 4 (Drosophila)	GAUUGAGACUAGUAGGGCUAGGC	167	-16.47	8mer-1a	3277/3261	3284/3284	up
hsa-miR-4461	CEP85L	centrosomal protein 85kDa-like	GAUUGAGACUAGUAGGGCUAGGC	165	-18.7	8mer-1a	1593/1578	1600/1600	up
hsa-miR-4461	GLRX3	glutaredoxin 3	GAUUGAGACUAGUAGGGCUAGGC	167	-28.68	7mer-m8	3394/3378	3400/3401	up
hsa-miR-4461	TIAL1	TIA1 cytotoxic granule-associated RNA binding protein-like 1	GAUUGAGACUAGUAGGGCUAGGC	165	-26.78	7mer-m8	2807/2792	2813/2814	up
hsa-miR-4461	NBPF20	neuroblastoma breakpoint family, member 20	GAUUGAGACUAGUAGGGCUAGGC	181	-31.2	7mer-m8	634/619	640/641	up
hsa-miR-4461	NBPF14	neuroblastoma breakpoint family, member 14	GAUUGAGACUAGUAGGGCUAGGC	181	-31.28	7mer-m8	634/619	640/641	up
hsa-miR-4461	NBPF24	neuroblastoma breakpoint family, member 24	GAUUGAGACUAGUAGGGCUAGGC	181	-31.28	7mer-m8	861/846	867/868	up
hsa-miR-4461	RNF115	ring finger protein 115	GAUUGAGACUAGUAGGGCUAGGC	169	-27.47	7mer-m8	841/826	847/848	up
hsa-miR-4461	NBPF10	neuroblastoma breakpoint family, member 10	GAUUGAGACUAGUAGGGCUAGGC	181	-31.28	7mer-m8	634/619	640/641	up
hsa-miR-4461	BRCC3	BRCA1/BRCA2-containing complex, subunit 3	GAUUGAGACUAGUAGGGCUAGGC	168	-18.46	7mer-m8	1113/1097	1119/1120	up
hsa-miR-4461	BRCC3	BRCA1/BRCA2-containing complex, subunit 3	GAUUGAGACUAGUAGGGCUAGGC	166	-22.87	7mer-m8	2358/2343	2364/2365	up
hsa-miR-4461	PLXNA3	plexin A3	GAUUGAGACUAGUAGGGCUAGGC	169	-27.47	7mer-m8	2009/1994	2015/2016	up
hsa-miR-4461	AMIGO1	adhesion molecule with Ig-like domain 1	GAUUGAGACUAGUAGGGCUAGGC	167	-19.94	7mer-m8	995/978	1001/1002	up
hsa-miR-4461	CDR1	cerebellar degeneration-related protein 1, 34kDa	GAUUGAGACUAGUAGGGCUAGGC	167	-19.05	7mer-m8	1547/1533	1553/1554	up
hsa-miR-4461	BCL10	B-cell CLL/lymphoma 10	GAUUGAGACUAGUAGGGCUAGGC	169	-27.47	7mer-m8	2462/2447	2468/2469	up
hsa-miR-4461	ZNF451	zinc finger protein 451	GAUUGAGACUAGUAGGGCUAGGC	173	-28.37	7mer-m8	5960/5945	5966/5967	up
hsa-miR-4461	DNAJB4	DnaJ (Hsp40) homolog, subfamily B, member 4	GAUUGAGACUAGUAGGGCUAGGC	171	-29.12	7mer-m8	5723/5707	5729/5730	up
hsa-miR-4461	ADNP	activity-dependent neuroprotector homeobox	GAUUGAGACUAGUAGGGCUAGGC	166	-22.07	8mer-1a	2332/2315	2339/2339	up
hsa-miR-4461	RPP30	ribonuclease P/MRP 30kDa subunit	GAUUGAGACUAGUAGGGCUAGGC	169	-27.47	7mer-m8	1336/1321	1342/1343	up
hsa-miR-4461	KCNB1	potassium voltage-gated channel, Shab-related subfamily, member 1	GAUUGAGACUAGUAGGGCUAGGC	174	-28.58	8mer-1a	1865/1852	1872/1872	up
hsa-miR-4461	BMPR1A	bone morphogenetic protein receptor, type IA	GAUUGAGACUAGUAGGGCUAGGC	169	-27.47	7mer-m8	2226/2211	2232/2233	up
hsa-miR-4461	C9orf9	chromosome 9 open reading frame 9	GAUUGAGACUAGUAGGGCUAGGC	169	-27.47	7mer-m8	374/359	380/381	up
hsa-miR-4461	TMEM254	transmembrane protein 254	GAUUGAGACUAGUAGGGCUAGGC	166	-20.09	7mer-m8	1183/1169	1189/1190	up
hsa-miR-4461	TMEM254	transmembrane protein 254	GAUUGAGACUAGUAGGGCUAGGC	166	-20.09	7mer-m8	1014/1000	1020/1021	up
hsa-miR-4461	BMP8B	bone morphogenetic protein 8b	GAUUGAGACUAGUAGGGCUAGGC	173	-30.94	7mer-m8	217/202	223/224	up
hsa-miR-4461	TRUB2	TruB pseudouridine (psi) synthase family member 2	GAUUGAGACUAGUAGGGCUAGGC	169	-27.47	7mer-m8	1217/1202	1223/1224	up
hsa-miR-4461	TTPAL	tocopherol (alpha) transfer protein-like	GAUUGAGACUAGUAGGGCUAGGC	166	-25.65	8mer-1a	966/953	973/973	up
hsa-miR-4461	MRPS16	mitochondrial ribosomal protein S16	GAUUGAGACUAGUAGGGCUAGGC	165	-26.78	7mer-m8	978/963	984/985	up
hsa-miR-4461	RBBP4	retinoblastoma binding protein 4	GAUUGAGACUAGUAGGGCUAGGC	165	-19.16	7mer-m8	6364/6349	6370/6371	up
hsa-miR-4461	ZBTB8A	zinc finger and BTB domain containing 8A	GAUUGAGACUAGUAGGGCUAGGC	169	-27.47	7mer-m8	2350/2335	2356/2357	up
hsa-miR-4461	ZWINT	ZW10 interacting kinetochore protein	GAUUGAGACUAGUAGGGCUAGGC	166	-19.79	7mer-m8	2585/2569	2591/2592	up
hsa-miR-4461	METTL8	methyltransferase like 8	GAUUGAGACUAGUAGGGCUAGGC	169	-27.47	7mer-m8	1723/1708	1729/1730	up
hsa-miR-4461	HSPA1B	heat shock 70kDa protein 1B	GAUUGAGACUAGUAGGGCUAGGC	169	-27.47	7mer-m8	965/950	971/972	up
hsa-miR-4461	FBXO44	F-box protein 44	GAUUGAGACUAGUAGGGCUAGGC	165	-28.83	7mer-m8	1871/1856	1877/1878	up
hsa-miR-4461	FBXO44	F-box protein 44	GAUUGAGACUAGUAGGGCUAGGC	165	-28.83	7mer-m8	1903/1888	1909/1910	up
hsa-miR-4461	SLC2A5	solute carrier family 2 (facilitated glucose/fructose transporter), member 5	GAUUGAGACUAGUAGGGCUAGGC	169	-27.47	7mer-m8	946/931	952/953	up
hsa-miR-4461	CKAP4	cytoskeleton-associated protein 4	GAUUGAGACUAGUAGGGCUAGGC	169	-27.48	7mer-m8	1697/1682	1703/1704	up
hsa-miR-4461	NDUFAF5	NADH dehydrogenase (ubiquinone) complex I, assembly factor 5	GAUUGAGACUAGUAGGGCUAGGC	165	-26.78	7mer-m8	2375/2360	2381/2382	up
hsa-miR-4461	SLC35B4	solute carrier family 35 (UDP-xylose/UDP-N-acetylglucosamine transporter), member B4	GAUUGAGACUAGUAGGGCUAGGC	165	-23.53	8mer-1a	4046/4031	4053/4053	up
hsa-miR-4461	ATL2	atlastin GTPase 2	GAUUGAGACUAGUAGGGCUAGGC	169	-27.49	7mer-m8	1646/1631	1652/1653	up
hsa-miR-4461	FAM219A	family with sequence similarity 219, member A	GAUUGAGACUAGUAGGGCUAGGC	165	-27.05	7mer-m8	791/778	797/798	up
hsa-miR-4461	FRMPD4	FERM and PDZ domain containing 4	GAUUGAGACUAGUAGGGCUAGGC	177	-22.91	7mer-m8	3337/3322	3343/3344	up
hsa-miR-4461	ZNF738	zinc finger protein 738	GAUUGAGACUAGUAGGGCUAGGC	165	-26.78	7mer-m8	3792/3777	3798/3799	up
hsa-miR-4461	IL6ST	interleukin 6 signal transducer (gp130, oncostatin M receptor)	GAUUGAGACUAGUAGGGCUAGGC	165	-20.65	8mer-1a	5760/5746	5767/5767	up
hsa-miR-4461	IL6ST	interleukin 6 signal transducer (gp130, oncostatin M receptor)	GAUUGAGACUAGUAGGGCUAGGC	165	-20.65	8mer-1a	4076/4062	4083/4083	up
hsa-miR-4461	SGCB	sarcoglycan, beta (43kDa dystrophin-associated glycoprotein)	GAUUGAGACUAGUAGGGCUAGGC	165	-26.78	7mer-m8	2499/2484	2505/2506	up
hsa-miR-4461	GOLM1	golgi membrane protein 1	GAUUGAGACUAGUAGGGCUAGGC	169	-27.47	7mer-m8	2080/2065	2086/2087	up
hsa-miR-4461	SMYD5	SMYD family member 5	GAUUGAGACUAGUAGGGCUAGGC	165	-26.03	8mer-1a	1253/1240	1260/1260	up
hsa-miR-4461	KLHL23	kelch-like family member 23	GAUUGAGACUAGUAGGGCUAGGC	165	-24.76	7mer-m8	4860/4845	4866/4867	up
hsa-miR-4461	GTDC1	glycosyltransferase-like domain containing 1	GAUUGAGACUAGUAGGGCUAGGC	169	-29.52	7mer-m8	5578/5563	5584/5585	up
hsa-miR-4461	SENP7	SUMO1/sentrin specific peptidase 7	GAUUGAGACUAGUAGGGCUAGGC	165	-16.29	7mer-m8	604/590	610/611	up
hsa-miR-4461	ASCC1	activating signal cointegrator 1 complex subunit 1	GAUUGAGACUAGUAGGGCUAGGC	165	-25.18	7mer-m8	1672/1657	1678/1679	up
hsa-miR-4461	KLHL3	kelch-like family member 3	GAUUGAGACUAGUAGGGCUAGGC	169	-27.47	7mer-m8	32/17	38/39	up
hsa-miR-4461	PPP1CB	protein phosphatase 1, catalytic subunit, beta isozyme	GAUUGAGACUAGUAGGGCUAGGC	168	-23.76	7mer-m8	3215/3199	3221/3222	up
hsa-miR-4461	MED16	mediator complex subunit 16	GAUUGAGACUAGUAGGGCUAGGC	165	-26.78	7mer-m8	3780/3765	3786/3787	up
hsa-miR-4461	NUDT19	nudix (nucleoside diphosphate linked moiety X)-type motif 19	GAUUGAGACUAGUAGGGCUAGGC	169	-27.47	7mer-m8	338/323	344/345	up
hsa-miR-4461	ESCO2	establishment of sister chromatid cohesion N-acetyltransferase 2	GAUUGAGACUAGUAGGGCUAGGC	169	-27.47	7mer-m8	4763/4748	4769/4770	up
hsa-miR-4461	ZNF2	zinc finger protein 2	GAUUGAGACUAGUAGGGCUAGGC	169	-27.47	7mer-m8	1732/1717	1738/1739	up
hsa-miR-4461	CCNB1IP1	cyclin B1 interacting protein 1, E3 ubiquitin protein ligase	GAUUGAGACUAGUAGGGCUAGGC	170	-23.01	7mer-m8	2451/2434	2457/2458	up
hsa-miR-4461	NBPF11	neuroblastoma breakpoint family, member 11	GAUUGAGACUAGUAGGGCUAGGC	181	-31.28	7mer-m8	634/619	640/641	up
hsa-miR-4461	PDE7A	phosphodiesterase 7A	GAUUGAGACUAGUAGGGCUAGGC	169	-27.47	7mer-m8	3505/3490	3511/3512	up
hsa-miR-4461	COMT	catechol-O-methyltransferase	GAUUGAGACUAGUAGGGCUAGGC	165	-23.67	8mer-1a	1166/1151	1173/1173	up
hsa-miR-4461	PLEKHB2	pleckstrin homology domain containing, family B (evectins) member 2	GAUUGAGACUAGUAGGGCUAGGC	177	-33.24	7mer-m8	3757/3742	3763/3764	up
hsa-miR-4461	KBTBD12	kelch repeat and BTB (POZ) domain containing 12	GAUUGAGACUAGUAGGGCUAGGC	165	-26.78	7mer-m8	2427/2412	2433/2434	up
hsa-miR-4461	DUSP28	dual specificity phosphatase 28	GAUUGAGACUAGUAGGGCUAGGC	169	-27.47	7mer-m8	1953/1938	1959/1960	up
hsa-miR-4461	ATL2	atlastin GTPase 2	GAUUGAGACUAGUAGGGCUAGGC	169	-27.49	7mer-m8	2135/2120	2141/2142	up
hsa-miR-4461	ERCC6L2	excision repair cross-complementing rodent repair deficiency, complementation group 6-like 2	GAUUGAGACUAGUAGGGCUAGGC	173	-32.55	7mer-m8	2201/2186	2207/2208	up
hsa-miR-4461	DDX11	DEAD/H (Asp-Glu-Ala-Asp/His) box helicase 11	GAUUGAGACUAGUAGGGCUAGGC	167	-23.56	7mer-m8	250/236	256/257	up
hsa-miR-4461	PXMP4	peroxisomal membrane protein 4, 24kDa	GAUUGAGACUAGUAGGGCUAGGC	169	-27.47	7mer-m8	2305/2290	2311/2312	up
hsa-miR-4461	ZNF557	zinc finger protein 557	GAUUGAGACUAGUAGGGCUAGGC	166	-27.4	7mer-m8	2835/2820	2841/2842	up
hsa-miR-4461	CRCP	CGRP receptor component	GAUUGAGACUAGUAGGGCUAGGC	169	-27.47	7mer-m8	2451/2436	2457/2458	up
hsa-miR-4461	NBPF4	neuroblastoma breakpoint family, member 4	GAUUGAGACUAGUAGGGCUAGGC	170	-25.08	7mer-m8	256/243	262/263	up
hsa-miR-4461	YIPF7	Yip1 domain family, member 7	GAUUGAGACUAGUAGGGCUAGGC	167	-22.86	8mer-1a	265/250	272/272	up
hsa-miR-4461	NBPF16	neuroblastoma breakpoint family, member 16	GAUUGAGACUAGUAGGGCUAGGC	181	-31.28	7mer-m8	634/619	640/641	up
hsa-miR-4461	PERP	PERP, TP53 apoptosis effector	GAUUGAGACUAGUAGGGCUAGGC	177	-30.07	8mer-1a	2921/2906	2928/2928	up
hsa-miR-4461	EYA4	eyes absent homolog 4 (Drosophila)	GAUUGAGACUAGUAGGGCUAGGC	167	-16.47	8mer-1a	856/840	863/863	up
hsa-miR-4461	STRA6	stimulated by retinoic acid 6	GAUUGAGACUAGUAGGGCUAGGC	166	-25.54	8mer-1a	1187/1169	1194/1194	up
hsa-miR-4461	TNIK	TRAF2 and NCK interacting kinase	GAUUGAGACUAGUAGGGCUAGGC	165	-31.5	7mer-m8	6695/6681	6701/6702	up
hsa-miR-4461	PLEKHB2	pleckstrin homology domain containing, family B (evectins) member 2	GAUUGAGACUAGUAGGGCUAGGC	177	-33.24	7mer-m8	3780/3765	3786/3787	up
hsa-miR-4461	ZNF844	zinc finger protein 844	GAUUGAGACUAGUAGGGCUAGGC	169	-27.47	7mer-m8	926/911	932/933	up
hsa-miR-4461	NBPF9	neuroblastoma breakpoint family, member 9	GAUUGAGACUAGUAGGGCUAGGC	181	-31.28	7mer-m8	861/846	867/868	up
hsa-miR-4461	USP46	ubiquitin specific peptidase 46	GAUUGAGACUAGUAGGGCUAGGC	168	-15.58	7mer-m8	113/98	119/120	up
hsa-miR-4461	COBL	cordon-bleu WH2 repeat protein	GAUUGAGACUAGUAGGGCUAGGC	167	-29.72	7mer-m8	4141/4127	4147/4148	up
hsa-miR-4461	PSD4	pleckstrin and Sec7 domain containing 4	GAUUGAGACUAGUAGGGCUAGGC	169	-27.47	7mer-m8	6260/6245	6266/6267	up
hsa-miR-4461	TBX22	T-box 22	GAUUGAGACUAGUAGGGCUAGGC	167	-19.46	7mer-m8	515/500	521/522	up
hsa-miR-4461	NBPF15	neuroblastoma breakpoint family, member 15	GAUUGAGACUAGUAGGGCUAGGC	181	-31.28	7mer-m8	634/619	640/641	up
hsa-miR-4461	NBPF12	neuroblastoma breakpoint family, member 12	GAUUGAGACUAGUAGGGCUAGGC	181	-31.28	7mer-m8	634/619	640/641	up
hsa-miR-4461	LANCL1	LanC lantibiotic synthetase component C-like 1 (bacterial)	GAUUGAGACUAGUAGGGCUAGGC	172	-21.29	8mer-1a	3210/3194	3217/3217	up
hsa-miR-4461	NBPF6	neuroblastoma breakpoint family, member 6	GAUUGAGACUAGUAGGGCUAGGC	170	-25.08	7mer-m8	256/243	262/263	up
hsa-miR-4461	NBPF12	neuroblastoma breakpoint family, member 12	GAUUGAGACUAGUAGGGCUAGGC	181	-31.28	7mer-m8	861/846	867/868	up
hsa-miR-4461	HNRNPLL	heterogeneous nuclear ribonucleoprotein L-like	GAUUGAGACUAGUAGGGCUAGGC	165	-16.79	8mer-1a	960/947	967/967	up
hsa-miR-4461	EIF4E	eukaryotic translation initiation factor 4E	GAUUGAGACUAGUAGGGCUAGGC	169	-27.4	7mer-m8	2592/2577	2598/2599	up
hsa-miR-4461	TMED7	transmembrane emp24 protein transport domain containing 7	GAUUGAGACUAGUAGGGCUAGGC	169	-22.19	8mer-1a	8326/8311	8333/8333	up
hsa-miR-4461	PCCB	propionyl CoA carboxylase, beta polypeptide	GAUUGAGACUAGUAGGGCUAGGC	172	-24.58	8mer-1a	2471/2455	2478/2478	up
hsa-miR-4461	GAPVD1	GTPase activating protein and VPS9 domains 1	GAUUGAGACUAGUAGGGCUAGGC	165	-23.3	7mer-m8	4336/4321	4342/4343	up
hsa-miR-4461	PHLDB2	pleckstrin homology-like domain, family B, member 2	GAUUGAGACUAGUAGGGCUAGGC	166	-20.23	7mer-m8	2044/2029	2050/2051	up
hsa-miR-4461	METTL2B	methyltransferase like 2B	GAUUGAGACUAGUAGGGCUAGGC	167	-21.17	8mer-1a	3877/3863	3884/3884	up
hsa-miR-4461	GGNBP2	gametogenetin binding protein 2	GAUUGAGACUAGUAGGGCUAGGC	169	-19.41	7mer-m8	1001/986	1007/1008	up
hsa-miR-4461	CNBP	CCHC-type zinc finger, nucleic acid binding protein	GAUUGAGACUAGUAGGGCUAGGC	169	-27.47	7mer-m8	1557/1542	1563/1564	up
hsa-miR-4461	FIP1L1	factor interacting with PAPOLA and CPSF1	GAUUGAGACUAGUAGGGCUAGGC	166	-20.76	7mer-m8	997/981	1003/1004	up
hsa-miR-4461	QDPR	quinoid dihydropteridine reductase	GAUUGAGACUAGUAGGGCUAGGC	165	-26.75	7mer-m8	3138/3123	3144/3145	up
hsa-miR-4461	MYO10	myosin X	GAUUGAGACUAGUAGGGCUAGGC	165	-22.82	7mer-m8	715/701	721/722	up
hsa-miR-4461	MPZL3	myelin protein zero-like 3	GAUUGAGACUAGUAGGGCUAGGC	165	-26.8	7mer-m8	932/917	938/939	up
hsa-miR-4461	NDUFC2	NADH dehydrogenase (ubiquinone) 1, subcomplex unknown, 2, 14.5kDa	GAUUGAGACUAGUAGGGCUAGGC	165	-26.71	7mer-m8	1287/1272	1293/1294	up
hsa-miR-4461	KIAA0754	KIAA0754	GAUUGAGACUAGUAGGGCUAGGC	169	-27.47	7mer-m8	1030/1015	1036/1037	up
hsa-miR-4461	CAPN5	calpain 5	GAUUGAGACUAGUAGGGCUAGGC	166	-21.11	8mer-1a	2388/2372	2395/2395	up
hsa-miR-4461	B3GAT3	beta-1,3-glucuronyltransferase 3 (glucuronosyltransferase I)	GAUUGAGACUAGUAGGGCUAGGC	169	-27.47	7mer-m8	143/128	149/150	up
hsa-miR-4461	B3GAT3	beta-1,3-glucuronyltransferase 3 (glucuronosyltransferase I)	GAUUGAGACUAGUAGGGCUAGGC	169	-27.47	7mer-m8	143/144	149/166	up
hsa-miR-4461	COLCA1	colorectal cancer associated 1	GAUUGAGACUAGUAGGGCUAGGC	165	-26.78	7mer-m8	598/583	604/605	up
hsa-miR-4461	B3GAT3	beta-1,3-glucuronyltransferase 3 (glucuronosyltransferase I)	GAUUGAGACUAGUAGGGCUAGGC	169	-27.47	7mer-m8	159/144	165/166	up
hsa-miR-4461	NDUFS3	NADH dehydrogenase (ubiquinone) Fe-S protein 3, 30kDa (NADH-coenzyme Q reductase)	GAUUGAGACUAGUAGGGCUAGGC	165	-24.09	7mer-m8	371/356	377/378	up
hsa-miR-4461	TMEM138	transmembrane protein 138	GAUUGAGACUAGUAGGGCUAGGC	165	-25.61	7mer-m8	450/435	456/457	up
hsa-miR-4461	CNTN1	contactin 1	GAUUGAGACUAGUAGGGCUAGGC	169	-18.93	7mer-m8	1147/1132	1153/1154	up
hsa-miR-4461	ALDH6A1	aldehyde dehydrogenase 6 family, member A1	GAUUGAGACUAGUAGGGCUAGGC	169	-27.47	7mer-m8	2515/2500	2521/2522	up
hsa-miR-4461	SIPA1L1	signal-induced proliferation-associated 1 like 1	GAUUGAGACUAGUAGGGCUAGGC	165	-18.88	7mer-m8	1423/1408	1429/1430	up
hsa-miR-4461	NETO2	neuropilin (NRP) and tolloid (TLL)-like 2	GAUUGAGACUAGUAGGGCUAGGC	173	-28.16	7mer-m8	3826/3811	3832/3833	up
hsa-miR-4461	C18orf42	chromosome 18 open reading frame 42	GAUUGAGACUAGUAGGGCUAGGC	170	-24.91	7mer-m8	618/603	624/625	up
hsa-miR-4461	MED16	mediator complex subunit 16	GAUUGAGACUAGUAGGGCUAGGC	165	-26.78	7mer-m8	3508/3493	3514/3515	up
hsa-miR-4461	ZNF850	zinc finger protein 850	GAUUGAGACUAGUAGGGCUAGGC	169	-27.47	7mer-m8	2848/2833	2854/2855	up
hsa-miR-4461	C19orf12	chromosome 19 open reading frame 12	GAUUGAGACUAGUAGGGCUAGGC	169	-27.47	7mer-m8	3492/3477	3498/3499	up
hsa-miR-4461	ZNF714	zinc finger protein 714	GAUUGAGACUAGUAGGGCUAGGC	169	-27.47	7mer-m8	2917/2902	2923/2924	up
hsa-miR-4461	ZNF714	zinc finger protein 714	GAUUGAGACUAGUAGGGCUAGGC	169	-27.47	7mer-m8	5241/5226	5247/5248	up
hsa-miR-4461	ZNF486	zinc finger protein 486	GAUUGAGACUAGUAGGGCUAGGC	169	-30.26	7mer-1a	213/202	219/224	up
hsa-miR-4461	ZNF836	zinc finger protein 836	GAUUGAGACUAGUAGGGCUAGGC	165	-24.09	7mer-m8	412/397	418/419	up
hsa-miR-4461	ZNF714	zinc finger protein 714	GAUUGAGACUAGUAGGGCUAGGC	169	-27.47	7mer-m8	4346/4331	4352/4353	up
hsa-miR-4461	NBPF11	neuroblastoma breakpoint family, member 11	GAUUGAGACUAGUAGGGCUAGGC	181	-31.28	7mer-m8	861/846	867/868	up
hsa-miR-4461	IRAK1BP1	interleukin-1 receptor-associated kinase 1 binding protein 1	GAUUGAGACUAGUAGGGCUAGGC	166	-16.92	8mer-1a	3493/3479	3500/3500	up
hsa-miR-4461	ZNF8	zinc finger protein 8	GAUUGAGACUAGUAGGGCUAGGC	169	-27.47	7mer-m8	3794/3779	3800/3801	up
hsa-miR-4461	ZNF8	zinc finger protein 8	GAUUGAGACUAGUAGGGCUAGGC	169	-27.47	7mer-m8	3794/3779	3800/3801	up
hsa-miR-4461	ZBTB8B	zinc finger and BTB domain containing 8B	GAUUGAGACUAGUAGGGCUAGGC	173	-25.04	8mer-1a	5389/5374	5396/5396	up
hsa-miR-494-3p	EMC2	ER membrane protein complex subunit 2	UGAAACAUACACGGGAAACCUC	166	-16.3	7mer-m8	2628/2614	2634/2635	up
hsa-miR-494-3p	TNFRSF10A	tumor necrosis factor receptor superfamily, member 10a	UGAAACAUACACGGGAAACCUC	175	-20.14	7mer-m8	1898/1884	1904/1905	up
hsa-miR-494-3p	IRF2BPL	interferon regulatory factor 2 binding protein-like	UGAAACAUACACGGGAAACCUC	168	-19.33	7mer-m8	168/153	174/175	up
hsa-miR-494-3p	CD93	CD93 molecule	UGAAACAUACACGGGAAACCUC	168	-19.64	7mer-m8	4434/4420	4440/4441	up
hsa-miR-494-3p	CANX	calnexin	UGAAACAUACACGGGAAACCUC	168	-19.84	7mer-m8	1009/995	1015/1016	up
hsa-miR-494-3p	TEX101	testis expressed 101	UGAAACAUACACGGGAAACCUC	167	-22.51	8mer-1a	208/194	215/215	up
hsa-miR-494-3p	SLC38A2	solute carrier family 38, member 2	UGAAACAUACACGGGAAACCUC	175	-23.22	8mer-1a	2286/2272	2293/2293	up
hsa-miR-494-3p	AP5M1	adaptor-related protein complex 5, mu 1 subunit	UGAAACAUACACGGGAAACCUC	173	-18.89	7mer-m8	5898/5885	5904/5905	up
hsa-miR-494-3p	NEO1	neogenin 1	UGAAACAUACACGGGAAACCUC	168	-25.43	7mer-m8	846/832	852/853	up
hsa-miR-494-3p	CDH6	cadherin 6, type 2, K-cadherin (fetal kidney)	UGAAACAUACACGGGAAACCUC	167	-24.58	8mer-1a	2219/2204	2226/2226	up
hsa-miR-494-3p	VCAN	versican	UGAAACAUACACGGGAAACCUC	169	-17.29	7mer-m8	3387/3374	3393/3394	up
hsa-miR-494-3p	EXOSC7	exosome component 7	UGAAACAUACACGGGAAACCUC	167	-16.87	7mer-m8	1153/1137	1159/1160	up
hsa-miR-494-3p	AKAP8	A kinase (PRKA) anchor protein 8	UGAAACAUACACGGGAAACCUC	170	-17.39	8mer-1a	426/412	433/433	up
hsa-miR-494-3p	ZNF45	zinc finger protein 45	UGAAACAUACACGGGAAACCUC	165	-14.77	7mer-m8	1238/1224	1244/1245	up
hsa-miR-494-3p	EPG5	ectopic P-granules autophagy protein 5 homolog (C. elegans)	UGAAACAUACACGGGAAACCUC	168	-17.93	7mer-m8	336/322	342/343	up
hsa-miR-494-3p	UNC5D	unc-5 homolog D (C. elegans)	UGAAACAUACACGGGAAACCUC	171	-13.78	7mer-m8	2552/2538	2558/2559	up
hsa-miR-494-3p	MAP4K2	mitogen-activated protein kinase kinase kinase kinase 2	UGAAACAUACACGGGAAACCUC	174	-23.76	7mer-m8	2661/2644	2667/2668	up
hsa-miR-494-3p	POGLUT1	protein O-glucosyltransferase 1	UGAAACAUACACGGGAAACCUC	165	-16.64	7mer-m8	1605/1590	1611/1612	up
hsa-miR-494-3p	CLMN	calmin (calponin-like, transmembrane)	UGAAACAUACACGGGAAACCUC	174	-17.72	7mer-m8	3058/3044	3064/3065	up
hsa-miR-494-3p	SERINC4	serine incorporator 4	UGAAACAUACACGGGAAACCUC	167	-22.02	8mer-1a	880/865	887/887	up
hsa-miR-494-3p	ATP5L	ATP synthase, H+ transporting, mitochondrial Fo complex, subunit G	UGAAACAUACACGGGAAACCUC	168	-17.22	7mer-m8	548/534	554/555	up
hsa-miR-494-3p	PRKCE	protein kinase C, epsilon	UGAAACAUACACGGGAAACCUC	168	-15.22	7mer-m8	1335/1321	1341/1342	up
hsa-miR-494-3p	LCLAT1	lysocardiolipin acyltransferase 1	UGAAACAUACACGGGAAACCUC	172	-21.34	7mer-m8	1853/1839	1859/1860	up
hsa-miR-494-3p	C20orf197	chromosome 20 open reading frame 197	UGAAACAUACACGGGAAACCUC	167	-15	7mer-m8	1275/1260	1281/1282	up
hsa-miR-494-3p	SERINC4	serine incorporator 4	UGAAACAUACACGGGAAACCUC	167	-22.02	8mer-1a	827/812	834/834	up
hsa-miR-494-3p	PLA2G16	phospholipase A2, group XVI	UGAAACAUACACGGGAAACCUC	166	-16.15	7mer-m8	1121/1107	1127/1128	up
hsa-miR-494-3p	ZKSCAN2	zinc finger with KRAB and SCAN domains 2	UGAAACAUACACGGGAAACCUC	165	-18.62	8mer-1a	1645/1629	1652/1652	up
hsa-miR-494-3p	MX2	myxovirus (influenza virus) resistance 2 (mouse)	UGAAACAUACACGGGAAACCUC	177	-24.55	8mer-1a	1108/1095	1115/1115	up
hsa-miR-494-3p	TMPRSS2	transmembrane protease, serine 2	UGAAACAUACACGGGAAACCUC	168	-18.35	7mer-m8	899/885	905/906	up
hsa-miR-494-3p	CYP2U1	cytochrome P450, family 2, subfamily U, polypeptide 1	UGAAACAUACACGGGAAACCUC	165	-14.62	7mer-m8	1391/1377	1397/1398	up
hsa-miR-494-3p	PCLO	piccolo presynaptic cytomatrix protein	UGAAACAUACACGGGAAACCUC	168	-19.08	8mer-1a	3881/3869	3888/3888	up
hsa-miR-494-3p	TSPAN18	tetraspanin 18	UGAAACAUACACGGGAAACCUC	170	-18.5	7mer-m8	3196/3183	3202/3203	up
hsa-miR-494-3p	ZSCAN16	zinc finger and SCAN domain containing 16	UGAAACAUACACGGGAAACCUC	168	-23.79	7mer-m8	412/398	418/419	up
hsa-miR-494-3p	TMEM248	transmembrane protein 248	UGAAACAUACACGGGAAACCUC	165	-17.5	8mer-1a	1874/1858	1881/1881	up
hsa-miR-494-3p	RDX	radixin	UGAAACAUACACGGGAAACCUC	166	-16.09	7mer-m8	2463/2450	2469/2470	up
hsa-miR-494-3p	RAD51D	RAD51 paralog D	UGAAACAUACACGGGAAACCUC	173	-21.42	7mer-m8	253/237	259/260	up
hsa-miR-494-3p	POLDIP3	polymerase (DNA-directed), delta interacting protein 3	UGAAACAUACACGGGAAACCUC	182	-25.5	7mer-m8	211/196	217/218	up
hsa-miR-494-3p	ARID4B	AT rich interactive domain 4B (RBP1-like)	UGAAACAUACACGGGAAACCUC	168	-15.18	7mer-m8	847/833	853/854	up
hsa-miR-494-3p	MYLIP	myosin regulatory light chain interacting protein	UGAAACAUACACGGGAAACCUC	170	-26.01	7mer-m8	1063/1046	1069/1070	up
hsa-miR-494-3p	COPS7B	COP9 signalosome subunit 7B	UGAAACAUACACGGGAAACCUC	166	-19.34	8mer-1a	1528/1514	1535/1535	up
hsa-miR-494-3p	IGDCC4	immunoglobulin superfamily, DCC subclass, member 4	UGAAACAUACACGGGAAACCUC	166	-22.55	8mer-1a	1849/1835	1856/1856	up
hsa-miR-494-3p	FXR1	fragile X mental retardation, autosomal homolog 1	UGAAACAUACACGGGAAACCUC	167	-16.61	7mer-m8	5076/5060	5082/5083	up
hsa-miR-494-3p	HMX3	H6 family homeobox 3	UGAAACAUACACGGGAAACCUC	176	-20.57	7mer-m8	806/792	812/813	up
hsa-miR-494-3p	TXNDC15	thioredoxin domain containing 15	UGAAACAUACACGGGAAACCUC	165	-13.45	7mer-m8	1625/1610	1631/1632	up
hsa-miR-494-3p	ZNF37A	zinc finger protein 37A	UGAAACAUACACGGGAAACCUC	167	-15.59	7mer-m8	5817/5803	5823/5824	up
hsa-miR-494-3p	CNR1	cannabinoid receptor 1 (brain)	UGAAACAUACACGGGAAACCUC	168	-14.54	7mer-m8	953/939	959/960	up
hsa-miR-494-3p	DYRK3	dual-specificity tyrosine-(Y)-phosphorylation regulated kinase 3	UGAAACAUACACGGGAAACCUC	167	-17.2	7mer-m8	1083/1068	1089/1090	up
hsa-miR-494-3p	QSOX1	quiescin Q6 sulfhydryl oxidase 1	UGAAACAUACACGGGAAACCUC	165	-16.93	7mer-m8	1592/1579	1598/1599	up
hsa-miR-494-3p	C10orf118	chromosome 10 open reading frame 118	UGAAACAUACACGGGAAACCUC	166	-18.23	7mer-m8	4200/4184	4206/4207	up
hsa-miR-494-3p	SH3PXD2A	SH3 and PX domains 2A	UGAAACAUACACGGGAAACCUC	165	-17.77	7mer-m8	814/800	820/821	up
hsa-miR-494-3p	GIPC2	GIPC PDZ domain containing family, member 2	UGAAACAUACACGGGAAACCUC	170	-23.81	8mer-1a	2496/2483	2503/2503	up
hsa-miR-494-3p	EXOC6	exocyst complex component 6	UGAAACAUACACGGGAAACCUC	173	-20.77	7mer-m8	934/918	940/941	up
hsa-miR-494-3p	KCNMA1	potassium large conductance calcium-activated channel, subfamily M, alpha member 1	UGAAACAUACACGGGAAACCUC	166	-14.62	7mer-m8	3918/3904	3924/3925	up
hsa-miR-494-3p	NUP62CL	nucleoporin 62kDa C-terminal like	UGAAACAUACACGGGAAACCUC	171	-25.91	7mer-1a	853/842	859/866	up
hsa-miR-494-3p	NUP62CL	nucleoporin 62kDa C-terminal like	UGAAACAUACACGGGAAACCUC	171	-25.91	8mer-1a	859/842	866/866	up
hsa-miR-494-3p	COPS7B	COP9 signalosome subunit 7B	UGAAACAUACACGGGAAACCUC	166	-19.34	8mer-1a	1554/1540	1561/1561	up
hsa-miR-494-3p	G6PC2	glucose-6-phosphatase, catalytic, 2	UGAAACAUACACGGGAAACCUC	166	-13.87	7mer-m8	619/605	625/626	up
hsa-miR-494-3p	IARS	isoleucyl-tRNA synthetase	UGAAACAUACACGGGAAACCUC	166	-20.37	7mer-m8	438/424	444/445	up
hsa-miR-494-3p	MYO3A	myosin IIIA	UGAAACAUACACGGGAAACCUC	165	-21.09	8mer-1a	641/626	648/648	up
hsa-miR-494-3p	TRPM3	transient receptor potential cation channel, subfamily M, member 3	UGAAACAUACACGGGAAACCUC	171	-17.58	8mer-1a	3121/3107	3128/3128	up
hsa-miR-494-3p	ZNF425	zinc finger protein 425	UGAAACAUACACGGGAAACCUC	165	-16.69	7mer-m8	777/764	783/784	up
hsa-miR-494-3p	GFOD1	glucose-fructose oxidoreductase domain containing 1	UGAAACAUACACGGGAAACCUC	176	-24.5	7mer-m8	2759/2745	2765/2766	up
hsa-miR-494-3p	MOSPD2	motile sperm domain containing 2	UGAAACAUACACGGGAAACCUC	168	-19.27	8mer-1a	1791/1777	1798/1798	up
hsa-miR-494-3p	WWC3	WWC family member 3	UGAAACAUACACGGGAAACCUC	171	-20.53	8mer-1a	2630/2615	2637/2637	up
hsa-miR-494-3p	SPATA13	spermatogenesis associated 13	UGAAACAUACACGGGAAACCUC	167	-25.24	7mer-m8	2086/2071	2092/2093	up
hsa-miR-494-3p	AQP4	aquaporin 4	UGAAACAUACACGGGAAACCUC	165	-16.44	7mer-m8	2843/2829	2849/2850	up
hsa-miR-494-3p	SLC24A4	solute carrier family 24 (sodium/potassium/calcium exchanger), member 4	UGAAACAUACACGGGAAACCUC	166	-13.56	7mer-m8	5548/5534	5554/5555	up
hsa-miR-494-3p	TGFBRAP1	transforming growth factor, beta receptor associated protein 1	UGAAACAUACACGGGAAACCUC	170	-19.18	8mer-1a	1620/1606	1627/1627	up
hsa-miR-494-3p	GTF2F1	general transcription factor IIF, polypeptide 1, 74kDa	UGAAACAUACACGGGAAACCUC	170	-28.72	7mer-m8	1749/1736	1755/1756	up
hsa-miR-494-3p	ZNF207	zinc finger protein 207	UGAAACAUACACGGGAAACCUC	173	-19.58	7mer-m8	6284/6269	6290/6291	up
hsa-miR-494-3p	ZNF200	zinc finger protein 200	UGAAACAUACACGGGAAACCUC	165	-14.95	7mer-m8	1290/1276	1296/1297	up
hsa-miR-494-3p	APOL4	apolipoprotein L, 4	UGAAACAUACACGGGAAACCUC	170	-21.22	8mer-1a	104/89	111/111	up
hsa-miR-494-3p	SOCS6	suppressor of cytokine signaling 6	UGAAACAUACACGGGAAACCUC	168	-18.52	8mer-1a	3726/3713	3733/3733	up
hsa-miR-494-3p	FAM134B	family with sequence similarity 134, member B	UGAAACAUACACGGGAAACCUC	174	-17.69	7mer-m8	1717/1703	1723/1724	up
hsa-miR-494-3p	MACC1	metastasis associated in colon cancer 1	UGAAACAUACACGGGAAACCUC	174	-22.76	8mer-1a	276/261	283/283	up
hsa-miR-494-3p	KCNMA1	potassium large conductance calcium-activated channel, subfamily M, alpha member 1	UGAAACAUACACGGGAAACCUC	166	-14.62	7mer-m8	3788/3774	3794/3795	up
hsa-miR-494-3p	NUTM2D	NUT family member 2D	UGAAACAUACACGGGAAACCUC	175	-28.29	7mer-m8	2919/2901	2925/2926	up
hsa-miR-494-3p	ANKRD34C	ankyrin repeat domain 34C	UGAAACAUACACGGGAAACCUC	167	-14.51	7mer-m8	1199/1183	1205/1206	up
hsa-miR-494-3p	G6PC2	glucose-6-phosphatase, catalytic, 2	UGAAACAUACACGGGAAACCUC	166	-13.87	7mer-m8	1106/1092	1112/1113	up
hsa-miR-494-3p	TRIM67	tripartite motif containing 67	UGAAACAUACACGGGAAACCUC	172	-16.73	7mer-m8	307/293	313/314	up
hsa-miR-494-3p	FXR1	fragile X mental retardation, autosomal homolog 1	UGAAACAUACACGGGAAACCUC	167	-16.61	7mer-m8	5230/5214	5236/5237	up
hsa-miR-494-3p	ANKS3	ankyrin repeat and sterile alpha motif domain containing 3	UGAAACAUACACGGGAAACCUC	167	-17.2	7mer-m8	750/736	756/757	up
hsa-miR-494-3p	POLDIP3	polymerase (DNA-directed), delta interacting protein 3	UGAAACAUACACGGGAAACCUC	182	-25.5	7mer-m8	381/366	387/388	up
hsa-miR-494-3p	ROBO2	roundabout, axon guidance receptor, homolog 2 (Drosophila)	UGAAACAUACACGGGAAACCUC	167	-14.79	7mer-m8	2220/2206	2226/2227	up
hsa-miR-494-3p	XRN1	5'-3' exoribonuclease 1	UGAAACAUACACGGGAAACCUC	169	-20.45	8mer-1a	91/77	98/98	up
hsa-miR-494-3p	NCK1	NCK adaptor protein 1	UGAAACAUACACGGGAAACCUC	174	-18.86	7mer-m8	1769/1755	1775/1776	up
hsa-miR-494-3p	MOSPD2	motile sperm domain containing 2	UGAAACAUACACGGGAAACCUC	168	-19.27	8mer-1a	179/165	186/186	up
hsa-miR-494-3p	DNASE1L3	deoxyribonuclease I-like 3	UGAAACAUACACGGGAAACCUC	169	-17.4	7mer-m8	1093/1080	1099/1100	up
hsa-miR-494-3p	BCL2L13	BCL2-like 13 (apoptosis facilitator)	UGAAACAUACACGGGAAACCUC	165	-16.16	8mer-1a	835/821	842/842	up
hsa-miR-494-3p	C11orf30	chromosome 11 open reading frame 30	UGAAACAUACACGGGAAACCUC	173	-24.26	7mer-m8	323/309	329/330	up
hsa-miR-494-3p	SLC8A3	solute carrier family 8 (sodium/calcium exchanger), member 3	UGAAACAUACACGGGAAACCUC	165	-15.77	7mer-m8	98/83	104/105	up
hsa-miR-494-3p	ZNF668	zinc finger protein 668	UGAAACAUACACGGGAAACCUC	170	-24.69	8mer-1a	348/333	355/355	up
hsa-miR-494-3p	FAM65B	family with sequence similarity 65, member B	UGAAACAUACACGGGAAACCUC	166	-13.81	7mer-m8	263/248	269/270	up
hsa-miR-494-3p	HIST1H2BJ	histone cluster 1, H2bj	UGAAACAUACACGGGAAACCUC	166	-14.98	7mer-m8	3837/3822	3843/3844	up
hsa-miR-494-3p	C10orf118	chromosome 10 open reading frame 118	UGAAACAUACACGGGAAACCUC	166	-18.23	7mer-m8	4253/4237	4259/4260	up
hsa-miR-494-3p	CD226	CD226 molecule	UGAAACAUACACGGGAAACCUC	169	-21.01	7mer-m8	2571/2555	2577/2578	up
hsa-miR-494-3p	CTB-186H2.3	Uncharacterized protein	UGAAACAUACACGGGAAACCUC	165	-17.13	7mer-m8	3292/3276	3298/3299	up
hsa-miR-494-3p	AC012360.2	LOC644617 protein; Uncharacterized protein	UGAAACAUACACGGGAAACCUC	170	-19.18	8mer-1a	270/256	277/277	up
hsa-miR-494-3p	ZNF549	zinc finger protein 549	UGAAACAUACACGGGAAACCUC	168	-22.38	7mer-m8	2737/2723	2743/2744	up
hsa-miR-494-3p	HIST1H2BJ	histone cluster 1, H2bj	UGAAACAUACACGGGAAACCUC	166	-14.98	7mer-m8	3699/3684	3705/3706	up
hsa-miR-7846-3p	B4GALT7	xylosylprotein beta 1,4-galactosyltransferase, polypeptide 7	CAGCGGAGCCUGGAGAGAAGG	169	-33.21	7mer-m8	2540/2526	2546/2547	up
hsa-miR-7846-3p	SAMHD1	SAM domain and HD domain 1	CAGCGGAGCCUGGAGAGAAGG	175	-32.79	8mer-1a	1293/1280	1300/1300	up
hsa-miR-7846-3p	LPCAT1	lysophosphatidylcholine acyltransferase 1	CAGCGGAGCCUGGAGAGAAGG	167	-28.86	7mer-m8	79/66	85/86	up
hsa-miR-7846-3p	DPYSL5	dihydropyrimidinase-like 5	CAGCGGAGCCUGGAGAGAAGG	166	-27.61	7mer-m8	321/308	327/328	up
hsa-miR-7846-3p	ANK1	ankyrin 1, erythrocytic	CAGCGGAGCCUGGAGAGAAGG	167	-28.07	7mer-m8	2259/2246	2265/2266	up
hsa-miR-7846-3p	AGPAT3	1-acylglycerol-3-phosphate O-acyltransferase 3	CAGCGGAGCCUGGAGAGAAGG	173	-32.42	7mer-m8	274/260	280/281	up
hsa-miR-7846-3p	LPP	LIM domain containing preferred translocation partner in lipoma	CAGCGGAGCCUGGAGAGAAGG	166	-21.51	7mer-m8	8342/8329	8348/8349	up
hsa-miR-7846-3p	HTR1A	5-hydroxytryptamine (serotonin) receptor 1A, G protein-coupled	CAGCGGAGCCUGGAGAGAAGG	168	-28.57	7mer-m8	117/106	123/124	up
hsa-miR-7846-3p	ZBTB16	zinc finger and BTB domain containing 16	CAGCGGAGCCUGGAGAGAAGG	166	-27.22	7mer-m8	1627/1614	1633/1634	up
hsa-miR-7846-3p	IDS	iduronate 2-sulfatase	CAGCGGAGCCUGGAGAGAAGG	166	-22.96	7mer-m8	1535/1522	1541/1542	up
hsa-miR-7846-3p	IDS	iduronate 2-sulfatase	CAGCGGAGCCUGGAGAGAAGG	166	-22.96	7mer-m8	1535/1522	1541/1542	up
hsa-miR-7846-3p	PMEPA1	prostate transmembrane protein, androgen induced 1	CAGCGGAGCCUGGAGAGAAGG	169	-25.96	7mer-m8	1496/1482	1502/1503	up
hsa-miR-7846-3p	ZNF107	zinc finger protein 107	CAGCGGAGCCUGGAGAGAAGG	166	-21.51	7mer-m8	3204/3191	3210/3211	up
hsa-miR-7846-3p	ANK1	ankyrin 1, erythrocytic	CAGCGGAGCCUGGAGAGAAGG	167	-28.07	7mer-m8	2196/2183	2202/2203	up
hsa-miR-7846-3p	WDR3	WD repeat domain 3	CAGCGGAGCCUGGAGAGAAGG	166	-21.51	7mer-m8	3999/3986	4005/4006	up
hsa-miR-7846-3p	C7orf55-LUC7L2	C7orf55-LUC7L2 readthrough	CAGCGGAGCCUGGAGAGAAGG	166	-21.51	7mer-m8	2647/2634	2653/2654	up
hsa-miR-7846-3p	ULBP3	UL16 binding protein 3	CAGCGGAGCCUGGAGAGAAGG	166	-21.51	7mer-m8	337/324	343/344	up
hsa-miR-7846-3p	NPR1	natriuretic peptide receptor A/guanylate cyclase A (atrionatriuretic peptide receptor A)	CAGCGGAGCCUGGAGAGAAGG	166	-21.51	7mer-m8	3145/3132	3151/3152	up
hsa-miR-7846-3p	C10orf76	chromosome 10 open reading frame 76	CAGCGGAGCCUGGAGAGAAGG	167	-24.66	7mer-m8	633/620	639/640	up
hsa-miR-7846-3p	BMPR1A	bone morphogenetic protein receptor, type IA	CAGCGGAGCCUGGAGAGAAGG	166	-21.51	7mer-m8	2091/2078	2097/2098	up
hsa-miR-7846-3p	UTP11L	UTP11-like, U3 small nucleolar ribonucleoprotein, (yeast)	CAGCGGAGCCUGGAGAGAAGG	166	-21.51	7mer-m8	857/844	863/864	up
hsa-miR-7846-3p	TGIF2	TGFB-induced factor homeobox 2	CAGCGGAGCCUGGAGAGAAGG	177	-34.02	7mer-m8	210/196	216/217	up
hsa-miR-7846-3p	BAMBI	BMP and activin membrane-bound inhibitor	CAGCGGAGCCUGGAGAGAAGG	165	-24.97	7mer-m8	2705/2693	2711/2712	up
hsa-miR-7846-3p	KIN	KIN, antigenic determinant of recA protein homolog (mouse)	CAGCGGAGCCUGGAGAGAAGG	166	-21.51	7mer-m8	4110/4097	4116/4117	up
hsa-miR-7846-3p	TMPRSS3	transmembrane protease, serine 3	CAGCGGAGCCUGGAGAGAAGG	166	-22.23	7mer-m8	267/254	273/274	up
hsa-miR-7846-3p	IDS	iduronate 2-sulfatase	CAGCGGAGCCUGGAGAGAAGG	166	-22.96	7mer-m8	1535/1522	1541/1542	up
hsa-miR-7846-3p	IDS	iduronate 2-sulfatase	CAGCGGAGCCUGGAGAGAAGG	166	-22.96	7mer-m8	1535/1522	1541/1542	up
hsa-miR-7846-3p	PLEKHG2	pleckstrin homology domain containing, family G (with RhoGef domain) member 2	CAGCGGAGCCUGGAGAGAAGG	166	-21.51	7mer-m8	1814/1801	1820/1821	up
hsa-miR-7846-3p	CCDC163P	coiled-coil domain containing 163, pseudogene	CAGCGGAGCCUGGAGAGAAGG	166	-22.23	7mer-m8	660/647	666/667	up
hsa-miR-7846-3p	MGLL	monoglyceride lipase	CAGCGGAGCCUGGAGAGAAGG	169	-29.28	7mer-m8	422/407	428/429	up
hsa-miR-7846-3p	CCDC122	coiled-coil domain containing 122	CAGCGGAGCCUGGAGAGAAGG	166	-21.51	7mer-m8	495/482	501/502	up
hsa-miR-7846-3p	FEZF2	FEZ family zinc finger 2	CAGCGGAGCCUGGAGAGAAGG	166	-28.1	7mer-m8	249/235	255/256	up
hsa-miR-7846-3p	CCDC163P	coiled-coil domain containing 163, pseudogene	CAGCGGAGCCUGGAGAGAAGG	166	-22.23	7mer-m8	797/784	803/804	up
hsa-miR-7846-3p	GMPS	guanine monphosphate synthase	CAGCGGAGCCUGGAGAGAAGG	166	-21.51	7mer-m8	4477/4464	4483/4484	up
hsa-miR-7846-3p	KIAA0825	KIAA0825	CAGCGGAGCCUGGAGAGAAGG	166	-21.51	7mer-m8	2655/2642	2661/2662	up
hsa-miR-7846-3p	KIN	KIN, antigenic determinant of recA protein homolog (mouse)	CAGCGGAGCCUGGAGAGAAGG	166	-21.51	7mer-m8	1742/1729	1748/1749	up
hsa-miR-7846-3p	UTP11L	UTP11-like, U3 small nucleolar ribonucleoprotein, (yeast)	CAGCGGAGCCUGGAGAGAAGG	166	-21.51	7mer-m8	1041/1028	1047/1048	up
hsa-miR-7846-3p	LUC7L2	LUC7-like 2 (S. cerevisiae)	CAGCGGAGCCUGGAGAGAAGG	166	-21.51	7mer-m8	2647/2634	2653/2654	up
hsa-miR-7846-3p	AC007375.1	Uncharacterized protein; cDNA FLJ43210 fis, clone FEBRA2020582	CAGCGGAGCCUGGAGAGAAGG	165	-32.38	8mer-1a	1360/1344	1367/1367	up
hsa-miR-6076	MACROD2	MACRO domain containing 2	AGCAUGACAGAGGAGAGGUGG	171	-28.67	7mer-m8	2297/2284	2303/2304	up
hsa-miR-6076	CCDC9	coiled-coil domain containing 9	AGCAUGACAGAGGAGAGGUGG	166	-25.25	7mer-m8	190/177	196/197	up
hsa-miR-6076	PCDHB15	protocadherin beta 15	AGCAUGACAGAGGAGAGGUGG	170	-29.12	8mer-1a	3697/3682	3704/3704	up
hsa-miR-6076	ARHGEF9	Cdc42 guanine nucleotide exchange factor (GEF) 9	AGCAUGACAGAGGAGAGGUGG	170	-26.84	7mer-m8	641/628	647/648	up
hsa-miR-6076	RAP1GAP2	RAP1 GTPase activating protein 2	AGCAUGACAGAGGAGAGGUGG	169	-29.47	7mer-m8	2279/2263	2285/2286	up
hsa-miR-6076	CRP	C-reactive protein, pentraxin-related	AGCAUGACAGAGGAGAGGUGG	170	-29.14	8mer-1a	5135/5121	5142/5142	up
hsa-miR-6076	BRIP1	BRCA1 interacting protein C-terminal helicase 1	AGCAUGACAGAGGAGAGGUGG	167	-22.62	8mer-1a	2328/2315	2335/2335	up
hsa-miR-6076	DCUN1D5	DCN1, defective in cullin neddylation 1, domain containing 5	AGCAUGACAGAGGAGAGGUGG	166	-22.69	8mer-1a	5171/5156	5178/5178	up
hsa-miR-6076	AJUBA	ajuba LIM protein	AGCAUGACAGAGGAGAGGUGG	169	-26.64	7mer-m8	1417/1404	1423/1424	up
hsa-miR-6076	SRBD1	S1 RNA binding domain 1	AGCAUGACAGAGGAGAGGUGG	170	-25.26	8mer-1a	502/489	509/509	up
hsa-miR-6076	CLDN16	claudin 16	AGCAUGACAGAGGAGAGGUGG	165	-22.41	7mer-m8	1896/1883	1902/1903	up
hsa-miR-6076	NBN	nibrin	AGCAUGACAGAGGAGAGGUGG	169	-24.34	7mer-m8	1492/1479	1498/1499	up
hsa-miR-6076	CLSTN3	calsyntenin 3	AGCAUGACAGAGGAGAGGUGG	167	-29.02	7mer-m8	205/192	211/212	up
hsa-miR-6076	SLC47A1	solute carrier family 47 (multidrug and toxin extrusion), member 1	AGCAUGACAGAGGAGAGGUGG	167	-23.12	8mer-1a	466/452	473/473	up
hsa-miR-6076	STXBP5L	syntaxin binding protein 5-like	AGCAUGACAGAGGAGAGGUGG	182	-36.07	8mer-1a	4133/4118	4140/4140	up
hsa-miR-6076	SORBS2	sorbin and SH3 domain containing 2	AGCAUGACAGAGGAGAGGUGG	165	-25.5	7mer-m8	85/73	91/92	up
hsa-miR-6076	HAAO	3-hydroxyanthranilate 3,4-dioxygenase	AGCAUGACAGAGGAGAGGUGG	170	-27.47	8mer-1a	1045/1032	1052/1052	up
hsa-miR-6076	TRIM9	tripartite motif containing 9	AGCAUGACAGAGGAGAGGUGG	178	-32.52	7mer-m8	187/171	193/194	up
hsa-miR-6076	TRIM66	tripartite motif containing 66	AGCAUGACAGAGGAGAGGUGG	171	-25.91	8mer-1a	3624/3610	3631/3631	up
hsa-miR-6076	COL22A1	collagen, type XXII, alpha 1	AGCAUGACAGAGGAGAGGUGG	166	-22.35	7mer-m8	468/454	474/475	up
hsa-miR-6076	BTD	biotinidase	AGCAUGACAGAGGAGAGGUGG	172	-30.88	7mer-m8	8022/8010	8028/8029	up
hsa-miR-6076	XCR1	chemokine (C motif) receptor 1	AGCAUGACAGAGGAGAGGUGG	166	-29.18	7mer-m8	1367/1351	1373/1374	up
hsa-miR-6076	KLF7	Kruppel-like factor 7 (ubiquitous)	AGCAUGACAGAGGAGAGGUGG	176	-29.77	7mer-m8	1305/1292	1311/1312	up
hsa-miR-6076	KLF7	Kruppel-like factor 7 (ubiquitous)	AGCAUGACAGAGGAGAGGUGG	176	-29.77	7mer-m8	1305/1306	1311/1326	up
hsa-miR-6076	DCAKD	dephospho-CoA kinase domain containing	AGCAUGACAGAGGAGAGGUGG	166	-26.9	7mer-m8	1502/1489	1508/1509	up
hsa-miR-6076	SEMA6D	sema domain, transmembrane domain (TM), and cytoplasmic domain, (semaphorin) 6D	AGCAUGACAGAGGAGAGGUGG	166	-23.12	8mer-1a	1226/1213	1233/1233	up
hsa-miR-6076	MINOS1	mitochondrial inner membrane organizing system 1	AGCAUGACAGAGGAGAGGUGG	171	-28.64	7mer-m8	1880/1867	1886/1887	up
hsa-miR-6076	FAM53B	family with sequence similarity 53, member B	AGCAUGACAGAGGAGAGGUGG	167	-25.73	7mer-m8	3539/3526	3545/3546	up
hsa-miR-6076	ZNF621	zinc finger protein 621	AGCAUGACAGAGGAGAGGUGG	169	-29.39	7mer-m8	1709/1695	1715/1716	up
hsa-miR-6076	GJB4	gap junction protein, beta 4, 30.3kDa	AGCAUGACAGAGGAGAGGUGG	168	-30.95	7mer-m8	1429/1414	1435/1436	up
hsa-miR-6076	ETS1	v-ets avian erythroblastosis virus E26 oncogene homolog 1	AGCAUGACAGAGGAGAGGUGG	178	-36.55	7mer-m8	3043/3029	3049/3050	up
hsa-miR-6076	SEMA6D	sema domain, transmembrane domain (TM), and cytoplasmic domain, (semaphorin) 6D	AGCAUGACAGAGGAGAGGUGG	166	-23.12	8mer-1a	2464/2451	2471/2471	up
hsa-miR-6076	STK39	serine threonine kinase 39	AGCAUGACAGAGGAGAGGUGG	165	-27.92	7mer-m8	29/17	35/36	up
hsa-miR-6076	ADIPOR2	adiponectin receptor 2	AGCAUGACAGAGGAGAGGUGG	170	-22.96	8mer-1a	2005/1991	2012/2012	up
hsa-miR-6076	ZNF280B	zinc finger protein 280B	AGCAUGACAGAGGAGAGGUGG	169	-27.39	7mer-m8	2638/2624	2644/2645	up
hsa-miR-6076	AJUBA	ajuba LIM protein	AGCAUGACAGAGGAGAGGUGG	169	-26.64	7mer-m8	673/660	679/680	up
hsa-miR-6076	SLC41A1	solute carrier family 41 (magnesium transporter), member 1	AGCAUGACAGAGGAGAGGUGG	166	-23.27	7mer-m8	1030/1016	1036/1037	up
hsa-miR-6076	CDC73	cell division cycle 73	AGCAUGACAGAGGAGAGGUGG	174	-33.12	8mer-1a	7901/7885	7908/7908	up
hsa-miR-6076	DUSP5	dual specificity phosphatase 5	AGCAUGACAGAGGAGAGGUGG	169	-28.73	7mer-m8	103/91	109/110	up
hsa-miR-6076	CSF1	colony stimulating factor 1 (macrophage)	AGCAUGACAGAGGAGAGGUGG	169	-24.55	7mer-m8	641/628	647/648	up
hsa-miR-6076	FAM78A	family with sequence similarity 78, member A	AGCAUGACAGAGGAGAGGUGG	169	-30.53	7mer-m8	468/453	474/475	up
hsa-miR-6076	POLR3A	polymerase (RNA) III (DNA directed) polypeptide A, 155kDa	AGCAUGACAGAGGAGAGGUGG	166	-24.18	7mer-m8	436/423	442/443	up
hsa-miR-6076	CAP1	CAP, adenylate cyclase-associated protein 1 (yeast)	AGCAUGACAGAGGAGAGGUGG	174	-30.44	7mer-m8	826/813	832/833	up
hsa-miR-6076	SLC2A8	solute carrier family 2 (facilitated glucose transporter), member 8	AGCAUGACAGAGGAGAGGUGG	166	-28.19	7mer-m8	181/168	187/188	up
hsa-miR-6076	SLC2A8	solute carrier family 2 (facilitated glucose transporter), member 8	AGCAUGACAGAGGAGAGGUGG	166	-28.19	7mer-m8	129/116	135/136	up
hsa-miR-6076	PPP6C	protein phosphatase 6, catalytic subunit	AGCAUGACAGAGGAGAGGUGG	171	-24.36	8mer-1a	3684/3671	3691/3691	up
hsa-miR-6076	ZWINT	ZW10 interacting kinetochore protein	AGCAUGACAGAGGAGAGGUGG	165	-23.25	8mer-1a	2431/2417	2438/2438	up
hsa-miR-6076	SDHD	succinate dehydrogenase complex, subunit D, integral membrane protein	AGCAUGACAGAGGAGAGGUGG	179	-29.87	7mer-m8	55/42	61/62	up
hsa-miR-6076	CENPP	centromere protein P	AGCAUGACAGAGGAGAGGUGG	171	-27.17	7mer-m8	7022/7009	7028/7029	up
hsa-miR-6076	FOXH1	forkhead box H1	AGCAUGACAGAGGAGAGGUGG	165	-27.53	7mer-m8	197/185	203/204	up
hsa-miR-6076	ZNF774	zinc finger protein 774	AGCAUGACAGAGGAGAGGUGG	166	-23.41	7mer-m8	993/980	999/1000	up
hsa-miR-6076	FOCAD	focadhesin	AGCAUGACAGAGGAGAGGUGG	170	-27.21	7mer-m8	1327/1313	1333/1334	up
hsa-miR-6076	B3GALT5	UDP-Gal:betaGlcNAc beta 1,3-galactosyltransferase, polypeptide 5	AGCAUGACAGAGGAGAGGUGG	166	-22.53	8mer-1a	4796/4783	4803/4803	up
hsa-miR-6076	TMEM241	transmembrane protein 241	AGCAUGACAGAGGAGAGGUGG	169	-27.54	7mer-m8	972/957	978/979	up
hsa-miR-6076	CHRNG	cholinergic receptor, nicotinic, gamma (muscle)	AGCAUGACAGAGGAGAGGUGG	167	-24.3	8mer-1a	668/655	675/675	up
hsa-miR-6076	CCNK	cyclin K	AGCAUGACAGAGGAGAGGUGG	167	-23.18	8mer-1a	1627/1614	1634/1634	up
hsa-miR-6076	FBXL20	F-box and leucine-rich repeat protein 20	AGCAUGACAGAGGAGAGGUGG	178	-31.69	7mer-m8	7041/7028	7047/7048	up
hsa-miR-6076	CELF1	CUGBP, Elav-like family member 1	AGCAUGACAGAGGAGAGGUGG	172	-28.46	7mer-m8	1532/1520	1538/1539	up
hsa-miR-6076	GPER1	G protein-coupled estrogen receptor 1	AGCAUGACAGAGGAGAGGUGG	165	-23.68	7mer-m8	1165/1152	1171/1172	up
hsa-miR-6076	KDM4C	lysine (K)-specific demethylase 4C	AGCAUGACAGAGGAGAGGUGG	179	-32.92	7mer-m8	2067/2054	2073/2074	up
hsa-miR-6076	SAA1	serum amyloid A1	AGCAUGACAGAGGAGAGGUGG	170	-30.48	8mer-1a	688/675	695/695	up
hsa-miR-6076	KBTBD12	kelch repeat and BTB (POZ) domain containing 12	AGCAUGACAGAGGAGAGGUGG	167	-30.19	7mer-m8	75/62	81/82	up
hsa-miR-6076	ZNF280B	zinc finger protein 280B	AGCAUGACAGAGGAGAGGUGG	169	-27.39	7mer-m8	1756/1742	1762/1763	up
hsa-miR-6076	LARS2	leucyl-tRNA synthetase 2, mitochondrial	AGCAUGACAGAGGAGAGGUGG	166	-23.84	8mer-1a	645/632	652/652	up
hsa-miR-6076	SMYD1	SET and MYND domain containing 1	AGCAUGACAGAGGAGAGGUGG	166	-23.11	7mer-m8	1069/1055	1075/1076	up
hsa-miR-6076	MCMDC2	minichromosome maintenance domain containing 2	AGCAUGACAGAGGAGAGGUGG	171	-25.91	8mer-1a	1108/1094	1115/1115	up
hsa-miR-6076	KLF7	Kruppel-like factor 7 (ubiquitous)	AGCAUGACAGAGGAGAGGUGG	176	-29.77	7mer-m8	1319/1306	1325/1326	up
hsa-miR-6076	TMED3	transmembrane emp24 protein transport domain containing 3	AGCAUGACAGAGGAGAGGUGG	165	-30.07	7mer-m8	1121/1109	1127/1128	up
hsa-miR-6076	USP41	ubiquitin specific peptidase 41	AGCAUGACAGAGGAGAGGUGG	178	-30.66	8mer-1a	17/4	24/24	up
hsa-miR-6076	CCNL1	cyclin L1	AGCAUGACAGAGGAGAGGUGG	165	-21.8	7mer-m8	2561/2549	2567/2568	up
hsa-miR-6076	RMND5B	required for meiotic nuclear division 5 homolog B (S. cerevisiae)	AGCAUGACAGAGGAGAGGUGG	169	-28.02	8mer-1a	2383/2371	2390/2390	up
hsa-miR-6076	SDHD	succinate dehydrogenase complex, subunit D, integral membrane protein	AGCAUGACAGAGGAGAGGUGG	179	-29.87	7mer-m8	233/220	239/240	up
hsa-miR-6076	SDHD	succinate dehydrogenase complex, subunit D, integral membrane protein	AGCAUGACAGAGGAGAGGUGG	179	-29.87	7mer-m8	132/119	138/139	up
hsa-miR-6076	ETS1	v-ets avian erythroblastosis virus E26 oncogene homolog 1	AGCAUGACAGAGGAGAGGUGG	178	-36.55	7mer-m8	3221/3207	3227/3228	up
hsa-miR-6076	CELF1	CUGBP, Elav-like family member 1	AGCAUGACAGAGGAGAGGUGG	172	-28.46	7mer-m8	319/307	325/326	up
hsa-miR-6076	KMT2A	lysine (K)-specific methyltransferase 2A	AGCAUGACAGAGGAGAGGUGG	166	-24.11	8mer-1a	2306/2292	2313/2313	up
hsa-miR-6076	OTUB1	OTU domain, ubiquitin aldehyde binding 1	AGCAUGACAGAGGAGAGGUGG	170	-27.19	7mer-m8	4006/3993	4012/4013	up
hsa-miR-6076	RAP1GAP2	RAP1 GTPase activating protein 2	AGCAUGACAGAGGAGAGGUGG	169	-29.47	7mer-m8	1740/1724	1746/1747	up
hsa-miR-6076	SHISA9	shisa family member 9	AGCAUGACAGAGGAGAGGUGG	167	-30.08	7mer-m8	167/154	173/174	up
hsa-miR-3714	PIGV	phosphatidylinositol glycan anchor biosynthesis, class V	GAAGGCAGCAGUGCUCCCCUGU	170	-31.03	7mer-m8	1919/1906	1925/1926	up
hsa-miR-3714	REXO1	REX1, RNA exonuclease 1 homolog (S. cerevisiae)	GAAGGCAGCAGUGCUCCCCUGU	165	-29.48	7mer-m8	483/469	489/490	up
hsa-miR-3714	C4orf6	chromosome 4 open reading frame 6	GAAGGCAGCAGUGCUCCCCUGU	167	-28.7	7mer-m8	61/46	67/68	up
hsa-miR-3714	SIPA1L3	signal-induced proliferation-associated 1 like 3	GAAGGCAGCAGUGCUCCCCUGU	174	-31.59	7mer-m8	1459/1445	1465/1466	up
hsa-miR-3714	OBFC1	oligonucleotide/oligosaccharide-binding fold containing 1	GAAGGCAGCAGUGCUCCCCUGU	166	-24.13	7mer-m8	2462/2449	2468/2469	up
hsa-miR-3714	DUSP3	dual specificity phosphatase 3	GAAGGCAGCAGUGCUCCCCUGU	170	-23.45	7mer-m8	2488/2474	2494/2495	up
hsa-miR-3714	SKIV2L2	superkiller viralicidic activity 2-like 2 (S. cerevisiae)	GAAGGCAGCAGUGCUCCCCUGU	166	-26.04	7mer-m8	427/413	433/434	up
hsa-miR-3714	GNAT1	guanine nucleotide binding protein (G protein), alpha transducing activity polypeptide 1	GAAGGCAGCAGUGCUCCCCUGU	165	-22.99	7mer-m8	49/34	55/56	up
hsa-miR-3714	TTL	tubulin tyrosine ligase	GAAGGCAGCAGUGCUCCCCUGU	167	-23.96	7mer-m8	17/2	23/24	up
hsa-miR-3714	SPR	sepiapterin reductase (7,8-dihydrobiopterin:NADP+ oxidoreductase)	GAAGGCAGCAGUGCUCCCCUGU	165	-24.53	8mer-1a	94/80	101/101	up
hsa-miR-3714	HOXB1	homeobox B1	GAAGGCAGCAGUGCUCCCCUGU	172	-25.92	7mer-m8	255/241	261/262	up
hsa-miR-3714	TBX2	T-box 2	GAAGGCAGCAGUGCUCCCCUGU	170	-28.01	7mer-m8	551/535	557/558	up
hsa-miR-3714	PDE1B	phosphodiesterase 1B, calmodulin-dependent	GAAGGCAGCAGUGCUCCCCUGU	171	-35.62	7mer-m8	1078/1061	1084/1085	up
hsa-miR-3714	GPR83	G protein-coupled receptor 83	GAAGGCAGCAGUGCUCCCCUGU	174	-29.85	8mer-1a	328/313	335/335	up
hsa-miR-3714	SSR1	signal sequence receptor, alpha	GAAGGCAGCAGUGCUCCCCUGU	168	-18.62	8mer-1a	2563/2549	2570/2570	up
hsa-miR-3714	SLURP1	secreted LY6/PLAUR domain containing 1	GAAGGCAGCAGUGCUCCCCUGU	170	-32.53	7mer-m8	151/138	157/158	up
hsa-miR-3714	TMOD2	tropomodulin 2 (neuronal)	GAAGGCAGCAGUGCUCCCCUGU	169	-27.68	7mer-m8	5922/5910	5928/5929	up
hsa-miR-3714	FIBCD1	fibrinogen C domain containing 1	GAAGGCAGCAGUGCUCCCCUGU	172	-31.21	7mer-m8	489/477	495/496	up
hsa-miR-3714	GFAP	glial fibrillary acidic protein	GAAGGCAGCAGUGCUCCCCUGU	176	-30.44	7mer-m8	1671/1657	1677/1678	up
hsa-miR-3714	PTCD3	pentatricopeptide repeat domain 3	GAAGGCAGCAGUGCUCCCCUGU	165	-22	7mer-m8	848/834	854/855	up
hsa-miR-3714	WBP2	WW domain binding protein 2	GAAGGCAGCAGUGCUCCCCUGU	166	-23.32	7mer-m8	643/629	649/650	up
hsa-miR-3714	URB2	URB2 ribosome biogenesis 2 homolog (S. cerevisiae)	GAAGGCAGCAGUGCUCCCCUGU	167	-25.95	8mer-1a	1666/1652	1673/1673	up
hsa-miR-3714	STX6	syntaxin 6	GAAGGCAGCAGUGCUCCCCUGU	167	-27.76	7mer-m8	273/257	279/280	up
hsa-miR-3714	IRAK3	interleukin-1 receptor-associated kinase 3	GAAGGCAGCAGUGCUCCCCUGU	170	-26.28	7mer-m8	1458/1443	1464/1465	up
hsa-miR-3714	C12orf4	chromosome 12 open reading frame 4	GAAGGCAGCAGUGCUCCCCUGU	175	-27.58	8mer-1a	4259/4244	4266/4266	up
hsa-miR-3714	BPI	bactericidal/permeability-increasing protein	GAAGGCAGCAGUGCUCCCCUGU	166	-29.26	7mer-m8	63/48	69/70	up
hsa-miR-3714	PPM1F	protein phosphatase, Mg2+/Mn2+ dependent, 1F	GAAGGCAGCAGUGCUCCCCUGU	166	-21.62	7mer-m8	1472/1458	1478/1479	up
hsa-miR-3714	PTPN4	protein tyrosine phosphatase, non-receptor type 4 (megakaryocyte)	GAAGGCAGCAGUGCUCCCCUGU	180	-31.45	7mer-m8	2294/2280	2300/2301	up
hsa-miR-3714	CASC3	cancer susceptibility candidate 3	GAAGGCAGCAGUGCUCCCCUGU	168	-25.83	7mer-m8	155/141	161/162	up
hsa-miR-3714	ZNF710	zinc finger protein 710	GAAGGCAGCAGUGCUCCCCUGU	165	-32.77	7mer-m8	521/507	527/528	up
hsa-miR-3714	FEM1A	fem-1 homolog a (C. elegans)	GAAGGCAGCAGUGCUCCCCUGU	167	-26.65	7mer-m8	384/369	390/391	up
hsa-miR-3714	CTTNBP2NL	CTTNBP2 N-terminal like	GAAGGCAGCAGUGCUCCCCUGU	167	-23.34	7mer-m8	3462/3448	3468/3469	up
hsa-miR-3714	TBCK	TBC1 domain containing kinase	GAAGGCAGCAGUGCUCCCCUGU	171	-28.23	7mer-m8	4262/4246	4268/4269	up
hsa-miR-3714	CETN3	centrin, EF-hand protein, 3	GAAGGCAGCAGUGCUCCCCUGU	167	-22.84	7mer-m8	928/914	934/935	up
hsa-miR-3714	ZNF618	zinc finger protein 618	GAAGGCAGCAGUGCUCCCCUGU	167	-29.81	7mer-m8	705/689	711/712	up
hsa-miR-3714	TSPAN33	tetraspanin 33	GAAGGCAGCAGUGCUCCCCUGU	172	-30.36	7mer-m8	309/295	315/316	up
hsa-miR-3714	PTCD1	pentatricopeptide repeat domain 1	GAAGGCAGCAGUGCUCCCCUGU	165	-22.91	7mer-m8	1579/1565	1585/1586	up
hsa-miR-3714	NCKAP1L	NCK-associated protein 1-like	GAAGGCAGCAGUGCUCCCCUGU	168	-28.64	7mer-m8	835/822	841/842	up
hsa-miR-3714	PTCHD2	patched domain containing 2	GAAGGCAGCAGUGCUCCCCUGU	165	-19.87	7mer-m8	161/148	167/168	up
hsa-miR-3714	PRICKLE2	prickle homolog 2 (Drosophila)	GAAGGCAGCAGUGCUCCCCUGU	167	-25.26	8mer-1a	1026/1012	1033/1033	up
hsa-miR-3714	CCDC127	coiled-coil domain containing 127	GAAGGCAGCAGUGCUCCCCUGU	165	-18.82	7mer-m8	8136/8122	8142/8143	up
hsa-miR-3714	MDGA1	MAM domain containing glycosylphosphatidylinositol anchor 1	GAAGGCAGCAGUGCUCCCCUGU	167	-24.86	7mer-m8	1870/1856	1876/1877	up
hsa-miR-3714	ADCY1	adenylate cyclase 1 (brain)	GAAGGCAGCAGUGCUCCCCUGU	173	-31.47	7mer-m8	3227/3214	3233/3234	up
hsa-miR-3714	GPR176	G protein-coupled receptor 176	GAAGGCAGCAGUGCUCCCCUGU	165	-25.13	7mer-m8	1754/1740	1760/1761	up
hsa-miR-3714	FANCI	Fanconi anemia, complementation group I	GAAGGCAGCAGUGCUCCCCUGU	169	-26.27	7mer-m8	725/711	731/732	up
hsa-miR-3714	ZNF641	zinc finger protein 641	GAAGGCAGCAGUGCUCCCCUGU	165	-24.48	7mer-m8	4397/4384	4403/4404	up
hsa-miR-3714	PTCHD2	patched domain containing 2	GAAGGCAGCAGUGCUCCCCUGU	165	-19.87	7mer-m8	192/179	198/199	up
hsa-miR-3714	TPST1	tyrosylprotein sulfotransferase 1	GAAGGCAGCAGUGCUCCCCUGU	166	-24.19	7mer-m8	39/26	45/46	up
hsa-miR-3714	NMUR1	neuromedin U receptor 1	GAAGGCAGCAGUGCUCCCCUGU	170	-32.66	7mer-m8	65/50	71/72	up
hsa-miR-3714	SNX33	sorting nexin 33	GAAGGCAGCAGUGCUCCCCUGU	168	-26.53	8mer-1a	329/315	336/336	up
hsa-miR-3714	HSPA6	heat shock 70kDa protein 6 (HSP70B')	GAAGGCAGCAGUGCUCCCCUGU	175	-30.77	7mer-m8	4550/4536	4556/4557	up
hsa-miR-3714	ACO1	aconitase 1, soluble	GAAGGCAGCAGUGCUCCCCUGU	170	-28.02	7mer-m8	99/85	105/106	up
hsa-miR-3714	CFLAR	CASP8 and FADD-like apoptosis regulator	GAAGGCAGCAGUGCUCCCCUGU	167	-32.53	7mer-m8	12448/12432	12454/12455	up
hsa-miR-3714	CFLAR	CASP8 and FADD-like apoptosis regulator	GAAGGCAGCAGUGCUCCCCUGU	171	-30.36	7mer-m8	1823/1810	1829/1830	up
hsa-miR-3714	MAP9	microtubule-associated protein 9	GAAGGCAGCAGUGCUCCCCUGU	165	-26.21	7mer-m8	3553/3539	3559/3560	up
hsa-miR-3714	DDX54	DEAD (Asp-Glu-Ala-Asp) box polypeptide 54	GAAGGCAGCAGUGCUCCCCUGU	179	-31.86	7mer-m8	495/480	501/502	up
hsa-miR-3714	HNF4A	hepatocyte nuclear factor 4, alpha	GAAGGCAGCAGUGCUCCCCUGU	166	-25.9	7mer-m8	223/207	229/230	up
hsa-miR-3714	MLXIP	MLX interacting protein	GAAGGCAGCAGUGCUCCCCUGU	170	-28.56	7mer-m8	3198/3184	3204/3205	up
hsa-miR-3714	KSR1	kinase suppressor of ras 1	GAAGGCAGCAGUGCUCCCCUGU	169	-22.81	7mer-m8	2493/2479	2499/2500	up
hsa-miR-3714	FAIM2	Fas apoptotic inhibitory molecule 2	GAAGGCAGCAGUGCUCCCCUGU	165	-23.18	7mer-m8	1507/1492	1513/1514	up
hsa-miR-3714	LTBP3	latent transforming growth factor beta binding protein 3	GAAGGCAGCAGUGCUCCCCUGU	170	-31.56	7mer-m8	205/190	211/212	up
hsa-miR-3714	MLLT6	myeloid/lymphoid or mixed-lineage leukemia (trithorax homolog, Drosophila); translocated to, 6	GAAGGCAGCAGUGCUCCCCUGU	166	-29.23	7mer-m8	1035/1022	1041/1042	up
hsa-miR-3714	GDNF	glial cell derived neurotrophic factor	GAAGGCAGCAGUGCUCCCCUGU	167	-27.67	7mer-m8	1766/1753	1772/1773	up
hsa-miR-3714	ZNF85	zinc finger protein 85	GAAGGCAGCAGUGCUCCCCUGU	166	-26.05	7mer-m8	1963/1950	1969/1970	up
hsa-miR-3714	SEPT3	septin 3	GAAGGCAGCAGUGCUCCCCUGU	166	-23.52	7mer-m8	56/42	62/63	up
hsa-miR-3714	BLZF1	basic leucine zipper nuclear factor 1	GAAGGCAGCAGUGCUCCCCUGU	167	-27.44	7mer-m8	1356/1340	1362/1363	up
hsa-miR-3714	ADAT3	adenosine deaminase, tRNA-specific 3	GAAGGCAGCAGUGCUCCCCUGU	178	-38.69	7mer-m8	141/124	147/148	up
hsa-miR-3714	INF2	inverted formin, FH2 and WH2 domain containing	GAAGGCAGCAGUGCUCCCCUGU	165	-29.67	7mer-m8	516/503	522/523	up
hsa-miR-3714	NAT8L	N-acetyltransferase 8-like (GCN5-related, putative)	GAAGGCAGCAGUGCUCCCCUGU	165	-28.82	7mer-m8	1201/1187	1207/1208	up
hsa-miR-3714	JAG2	jagged 2	GAAGGCAGCAGUGCUCCCCUGU	166	-28.17	7mer-m8	1652/1638	1658/1659	up
hsa-miR-3714	DGAT1	diacylglycerol O-acyltransferase 1	GAAGGCAGCAGUGCUCCCCUGU	168	-28.95	8mer-1a	1000/986	1007/1007	up
hsa-miR-3714	CHP1	calcineurin-like EF-hand protein 1	GAAGGCAGCAGUGCUCCCCUGU	169	-25.4	7mer-m8	365/351	371/372	up
hsa-miR-3714	SLK	STE20-like kinase	GAAGGCAGCAGUGCUCCCCUGU	168	-28.98	7mer-m8	2647/2631	2653/2654	up
hsa-miR-3714	CENPA	centromere protein A	GAAGGCAGCAGUGCUCCCCUGU	166	-26.26	7mer-m8	1150/1137	1156/1157	up
hsa-miR-3714	KIAA0930	KIAA0930	GAAGGCAGCAGUGCUCCCCUGU	166	-21.97	7mer-m8	2653/2639	2659/2660	up
hsa-miR-3714	DNAJB12	DnaJ (Hsp40) homolog, subfamily B, member 12	GAAGGCAGCAGUGCUCCCCUGU	165	-31.4	7mer-m8	1517/1501	1523/1524	up
hsa-miR-3714	C2orf88	chromosome 2 open reading frame 88	GAAGGCAGCAGUGCUCCCCUGU	165	-26.75	7mer-m8	2711/2697	2717/2718	up
hsa-miR-3714	AL450307.1	Uncharacterized protein; cDNA FLJ46300 fis, clone TESTI4035989	GAAGGCAGCAGUGCUCCCCUGU	167	-26.74	7mer-m8	481/466	487/488	up
hsa-miR-3714	AMPD2	adenosine monophosphate deaminase 2	GAAGGCAGCAGUGCUCCCCUGU	168	-25.66	7mer-m8	680/666	686/687	up
hsa-miR-3714	CTD-2228K2.5	Uncharacterized protein	GAAGGCAGCAGUGCUCCCCUGU	176	-33.5	7mer-m8	463/449	469/470	up
hsa-miR-3714	SOX12	SRY (sex determining region Y)-box 12	GAAGGCAGCAGUGCUCCCCUGU	165	-27.16	8mer-1a	688/674	695/695	up
hsa-miR-3714	NELFB	negative elongation factor complex member B	GAAGGCAGCAGUGCUCCCCUGU	167	-25.76	7mer-m8	535/521	541/542	up
hsa-miR-3714	C1orf162	chromosome 1 open reading frame 162	GAAGGCAGCAGUGCUCCCCUGU	165	-29.5	7mer-m8	249/234	255/256	up
hsa-miR-3714	ASH2L	ash2 (absent, small, or homeotic)-like (Drosophila)	GAAGGCAGCAGUGCUCCCCUGU	167	-27.44	7mer-m8	155/141	161/162	up
hsa-miR-3714	ZC3H6	zinc finger CCCH-type containing 6	GAAGGCAGCAGUGCUCCCCUGU	165	-24.57	7mer-m8	7285/7271	7291/7292	up
hsa-miR-3714	PXMP4	peroxisomal membrane protein 4, 24kDa	GAAGGCAGCAGUGCUCCCCUGU	166	-32.8	7mer-m8	4938/4922	4944/4945	up
hsa-miR-3714	THSD4	thrombospondin, type I, domain containing 4	GAAGGCAGCAGUGCUCCCCUGU	172	-30.33	7mer-m8	34/20	40/41	up
hsa-miR-3714	CFLAR	CASP8 and FADD-like apoptosis regulator	GAAGGCAGCAGUGCUCCCCUGU	171	-30.36	7mer-m8	1852/1839	1858/1859	up
hsa-miR-3714	NEK5	NIMA-related kinase 5	GAAGGCAGCAGUGCUCCCCUGU	166	-26.05	7mer-m8	484/471	490/491	up
hsa-miR-3714	VAT1	vesicle amine transport 1	GAAGGCAGCAGUGCUCCCCUGU	175	-32.19	7mer-m8	1106/1091	1112/1113	up
hsa-miR-3714	NEK10	NIMA-related kinase 10	GAAGGCAGCAGUGCUCCCCUGU	166	-20.21	7mer-m8	107/94	113/114	up
hsa-miR-3714	TXNDC2	thioredoxin domain containing 2 (spermatozoa)	GAAGGCAGCAGUGCUCCCCUGU	165	-21.16	7mer-m8	676/662	682/683	up
hsa-miR-3714	TMBIM4	transmembrane BAX inhibitor motif containing 4	GAAGGCAGCAGUGCUCCCCUGU	166	-26.05	7mer-m8	2097/2084	2103/2104	up
hsa-miR-3714	ARHGAP19	Rho GTPase activating protein 19	GAAGGCAGCAGUGCUCCCCUGU	167	-28.86	7mer-m8	984/969	990/991	up
hsa-miR-3714	PIM3	pim-3 oncogene	GAAGGCAGCAGUGCUCCCCUGU	169	-26.54	7mer-m8	34/22	40/41	up
hsa-miR-3714	PNP	purine nucleoside phosphorylase	GAAGGCAGCAGUGCUCCCCUGU	168	-24.14	8mer-1a	385/371	392/392	up
hsa-miR-3714	TCP10	t-complex 10	GAAGGCAGCAGUGCUCCCCUGU	166	-29.16	7mer-m8	486/472	492/493	up
hsa-miR-3714	DUSP10	dual specificity phosphatase 10	GAAGGCAGCAGUGCUCCCCUGU	168	-23.29	7mer-m8	1291/1277	1297/1298	up
hsa-miR-3714	ATP1B1	ATPase, Na+/K+ transporting, beta 1 polypeptide	GAAGGCAGCAGUGCUCCCCUGU	167	-22.59	7mer-m8	311/297	317/318	up
hsa-miR-3714	UCK2	uridine-cytidine kinase 2	GAAGGCAGCAGUGCUCCCCUGU	170	-28.72	7mer-m8	3547/3533	3553/3554	up
hsa-miR-3714	VANGL2	VANGL planar cell polarity protein 2	GAAGGCAGCAGUGCUCCCCUGU	167	-25.85	7mer-m8	1187/1171	1193/1194	up
hsa-miR-3714	CNNM2	cyclin M2	GAAGGCAGCAGUGCUCCCCUGU	169	-25.03	7mer-m8	8280/8266	8286/8287	up
hsa-miR-3714	ACOT11	acyl-CoA thioesterase 11	GAAGGCAGCAGUGCUCCCCUGU	171	-30.36	7mer-m8	2140/2127	2146/2147	up
hsa-miR-3714	DPM1	dolichyl-phosphate mannosyltransferase polypeptide 1, catalytic subunit	GAAGGCAGCAGUGCUCCCCUGU	167	-26.56	7mer-m8	269/255	275/276	up
hsa-miR-3714	RALGDS	ral guanine nucleotide dissociation stimulator	GAAGGCAGCAGUGCUCCCCUGU	170	-23.85	8mer-1a	194/179	201/201	up
hsa-miR-3714	FAM213A	family with sequence similarity 213, member A	GAAGGCAGCAGUGCUCCCCUGU	169	-26.17	8mer-1a	4093/4079	4100/4100	up
hsa-miR-3714	UCK2	uridine-cytidine kinase 2	GAAGGCAGCAGUGCUCCCCUGU	170	-28.72	7mer-m8	3797/3783	3803/3804	up
hsa-miR-3714	ZDHHC12	zinc finger, DHHC-type containing 12	GAAGGCAGCAGUGCUCCCCUGU	167	-25.31	7mer-m8	163/149	169/170	up
hsa-miR-3714	SF3A3	splicing factor 3a, subunit 3, 60kDa	GAAGGCAGCAGUGCUCCCCUGU	167	-28.78	8mer-1a	1087/1071	1094/1094	up
hsa-miR-3714	CHIC1	cysteine-rich hydrophobic domain 1	GAAGGCAGCAGUGCUCCCCUGU	166	-23.14	8mer-1a	314/301	321/321	up
hsa-miR-3714	FBXO36	F-box protein 36	GAAGGCAGCAGUGCUCCCCUGU	171	-33.81	7mer-m8	496/481	502/503	up
hsa-miR-3714	HSD17B8	hydroxysteroid (17-beta) dehydrogenase 8	GAAGGCAGCAGUGCUCCCCUGU	175	-28.98	7mer-m8	809/794	815/816	up
hsa-miR-3714	PADI2	peptidyl arginine deiminase, type II	GAAGGCAGCAGUGCUCCCCUGU	165	-27.17	7mer-m8	1677/1660	1683/1684	up
hsa-miR-3714	HLA-E	major histocompatibility complex, class I, E	GAAGGCAGCAGUGCUCCCCUGU	165	-21.44	7mer-m8	41/26	47/48	up
hsa-miR-3714	UBIAD1	UbiA prenyltransferase domain containing 1	GAAGGCAGCAGUGCUCCCCUGU	168	-24.03	8mer-1a	117/103	124/124	up
hsa-miR-3714	IKBKB	inhibitor of kappa light polypeptide gene enhancer in B-cells, kinase beta	GAAGGCAGCAGUGCUCCCCUGU	172	-26.53	8mer-1a	738/724	745/745	up
hsa-miR-3714	APTX	aprataxin	GAAGGCAGCAGUGCUCCCCUGU	166	-27.89	7mer-m8	133/118	139/140	up
hsa-miR-3714	CCDC85C	coiled-coil domain containing 85C	GAAGGCAGCAGUGCUCCCCUGU	172	-24.94	7mer-m8	1181/1167	1187/1188	up
hsa-miR-3714	BNC2	basonuclin 2	GAAGGCAGCAGUGCUCCCCUGU	165	-33.66	7mer-m8	7957/7938	7963/7964	up
hsa-miR-3714	IDH3B	isocitrate dehydrogenase 3 (NAD+) beta	GAAGGCAGCAGUGCUCCCCUGU	168	-23.69	7mer-m8	290/276	296/297	up
hsa-miR-3714	AK3	adenylate kinase 3	GAAGGCAGCAGUGCUCCCCUGU	165	-23.99	7mer-m8	520/506	526/527	up
hsa-miR-3714	RFX3	regulatory factor X, 3 (influences HLA class II expression)	GAAGGCAGCAGUGCUCCCCUGU	166	-22.52	7mer-m8	3623/3608	3629/3630	up
hsa-miR-3714	SERPINF2	serpin peptidase inhibitor, clade F (alpha-2 antiplasmin, pigment epithelium derived factor), member 2	GAAGGCAGCAGUGCUCCCCUGU	166	-30.25	7mer-m8	365/352	371/372	up
hsa-miR-3714	C1QTNF3	C1q and tumor necrosis factor related protein 3	GAAGGCAGCAGUGCUCCCCUGU	172	-33.76	8mer-1a	456/441	463/463	up
hsa-miR-3714	MFSD12	major facilitator superfamily domain containing 12	GAAGGCAGCAGUGCUCCCCUGU	165	-30.8	7mer-m8	344/331	350/351	up
hsa-miR-3714	MFSD12	major facilitator superfamily domain containing 12	GAAGGCAGCAGUGCUCCCCUGU	165	-30.8	7mer-m8	344/338	350/358	up
hsa-miR-3714	SQSTM1	sequestosome 1	GAAGGCAGCAGUGCUCCCCUGU	168	-30.43	7mer-m8	1255/1241	1261/1262	up
hsa-miR-3714	CCDC50	coiled-coil domain containing 50	GAAGGCAGCAGUGCUCCCCUGU	171	-23.84	8mer-1a	4458/4444	4465/4465	up
hsa-miR-3714	INF2	inverted formin, FH2 and WH2 domain containing	GAAGGCAGCAGUGCUCCCCUGU	165	-29.67	7mer-m8	545/532	551/552	up
hsa-miR-3714	USP45	ubiquitin specific peptidase 45	GAAGGCAGCAGUGCUCCCCUGU	168	-22.61	7mer-m8	1473/1459	1479/1480	up
hsa-miR-3714	SERPINA3	serpin peptidase inhibitor, clade A (alpha-1 antiproteinase, antitrypsin), member 3	GAAGGCAGCAGUGCUCCCCUGU	169	-19.79	7mer-m8	2947/2933	2953/2954	up
hsa-miR-3714	TFAP2B	transcription factor AP-2 beta (activating enhancer binding protein 2 beta)	GAAGGCAGCAGUGCUCCCCUGU	167	-31.27	7mer-m8	3179/3163	3185/3186	up
hsa-miR-3714	DNAJB12	DnaJ (Hsp40) homolog, subfamily B, member 12	GAAGGCAGCAGUGCUCCCCUGU	165	-31.4	7mer-m8	355/339	361/362	up
hsa-miR-3714	SLC38A9	solute carrier family 38, member 9	GAAGGCAGCAGUGCUCCCCUGU	165	-29.16	7mer-m8	5078/5064	5084/5085	up
hsa-miR-3714	TMBIM4	transmembrane BAX inhibitor motif containing 4	GAAGGCAGCAGUGCUCCCCUGU	166	-26.05	7mer-m8	2282/2269	2288/2289	up
hsa-miR-3714	CCNB1IP1	cyclin B1 interacting protein 1, E3 ubiquitin protein ligase	GAAGGCAGCAGUGCUCCCCUGU	166	-26.05	7mer-m8	474/461	480/481	up
hsa-miR-3714	MFSD12	major facilitator superfamily domain containing 12	GAAGGCAGCAGUGCUCCCCUGU	165	-30.8	7mer-m8	351/338	357/358	up
hsa-miR-3714	GXYLT1	glucoside xylosyltransferase 1	GAAGGCAGCAGUGCUCCCCUGU	166	-23.07	7mer-m8	4037/4021	4043/4044	up
hsa-miR-3714	KSR1	kinase suppressor of ras 1	GAAGGCAGCAGUGCUCCCCUGU	169	-22.81	7mer-m8	3950/3936	3956/3957	up
hsa-miR-3714	ELFN2	extracellular leucine-rich repeat and fibronectin type III domain containing 2	GAAGGCAGCAGUGCUCCCCUGU	171	-27.82	7mer-m8	3314/3300	3320/3321	up
hsa-miR-3714	RAPGEF3	Rap guanine nucleotide exchange factor (GEF) 3	GAAGGCAGCAGUGCUCCCCUGU	165	-29.43	7mer-m8	2188/2173	2194/2195	up
hsa-miR-3714	RAPGEF3	Rap guanine nucleotide exchange factor (GEF) 3	GAAGGCAGCAGUGCUCCCCUGU	166	-30.51	7mer-m8	2783/2769	2789/2790	up
hsa-miR-3714	ERCC6L2	excision repair cross-complementing rodent repair deficiency, complementation group 6-like 2	GAAGGCAGCAGUGCUCCCCUGU	178	-30.79	8mer-1a	3686/3671	3693/3693	up
hsa-miR-3714	RBM43	RNA binding motif protein 43	GAAGGCAGCAGUGCUCCCCUGU	167	-23.14	7mer-m8	20/6	26/27	up
hsa-miR-3714	PXMP4	peroxisomal membrane protein 4, 24kDa	GAAGGCAGCAGUGCUCCCCUGU	166	-32.8	7mer-m8	4714/4698	4720/4721	up
hsa-miR-3714	AC016722.1	Uncharacterized protein	GAAGGCAGCAGUGCUCCCCUGU	166	-28.9	7mer-m8	252/238	258/259	up
hsa-miR-3714	METTL21A	methyltransferase like 21A	GAAGGCAGCAGUGCUCCCCUGU	166	-26.05	7mer-m8	1225/1212	1231/1232	up
hsa-miR-3714	ATP5J2-PTCD1	ATP5J2-PTCD1 readthrough	GAAGGCAGCAGUGCUCCCCUGU	165	-22.91	7mer-m8	1579/1565	1585/1586	up
hsa-miR-3714	RRAD	Ras-related associated with diabetes	GAAGGCAGCAGUGCUCCCCUGU	166	-27.91	7mer-m8	286/273	292/293	up
hsa-miR-3714	ATG2A	autophagy related 2A	GAAGGCAGCAGUGCUCCCCUGU	168	-28.56	7mer-m8	166/152	172/173	up
hsa-miR-3714	ATG2A	autophagy related 2A	GAAGGCAGCAGUGCUCCCCUGU	165	-30.57	7mer-m8	250/236	256/257	up
hsa-miR-3714	SGSM2	small G protein signaling modulator 2	GAAGGCAGCAGUGCUCCCCUGU	167	-27.79	7mer-m8	231/219	237/238	up
hsa-miR-3714	ESR1	estrogen receptor 1	GAAGGCAGCAGUGCUCCCCUGU	166	-27.22	8mer-1a	2342/2329	2349/2349	up
hsa-miR-3714	UBE3B	ubiquitin protein ligase E3B	GAAGGCAGCAGUGCUCCCCUGU	171	-24.62	7mer-m8	826/812	832/833	up
hsa-miR-3714	APTX	aprataxin	GAAGGCAGCAGUGCUCCCCUGU	166	-27.89	7mer-m8	170/155	176/177	up
hsa-miR-3714	IFFO1	intermediate filament family orphan 1	GAAGGCAGCAGUGCUCCCCUGU	165	-27.84	7mer-m8	239/225	245/246	up
hsa-miR-3714	WDR81	WD repeat domain 81	GAAGGCAGCAGUGCUCCCCUGU	166	-35.96	7mer-m8	841/824	847/848	up
hsa-miR-3714	ISOC2	isochorismatase domain containing 2	GAAGGCAGCAGUGCUCCCCUGU	171	-35.94	7mer-m8	136/120	142/143	up
hsa-miR-3714	POLR2F	polymerase (RNA) II (DNA directed) polypeptide F	GAAGGCAGCAGUGCUCCCCUGU	169	-38.36	7mer-m8	297/279	303/304	up
hsa-miR-3714	DCTN3	dynactin 3 (p22)	GAAGGCAGCAGUGCUCCCCUGU	167	-26.76	7mer-m8	2155/2141	2161/2162	up
hsa-miR-3714	FIBCD1	fibrinogen C domain containing 1	GAAGGCAGCAGUGCUCCCCUGU	172	-31.21	7mer-m8	605/593	611/612	up
hsa-miR-3714	METTL21A	methyltransferase like 21A	GAAGGCAGCAGUGCUCCCCUGU	166	-26.05	7mer-m8	1611/1598	1617/1618	up
hsa-miR-3714	TEX22	testis expressed 22	GAAGGCAGCAGUGCUCCCCUGU	170	-29.44	7mer-m8	2764/2751	2770/2771	up
hsa-miR-3714	RTTN	rotatin	GAAGGCAGCAGUGCUCCCCUGU	172	-28.84	7mer-m8	2264/2250	2270/2271	up
hsa-miR-3714	CFLAR	CASP8 and FADD-like apoptosis regulator	GAAGGCAGCAGUGCUCCCCUGU	171	-30.36	7mer-m8	2716/2703	2722/2723	up
hsa-miR-3714	DNAJB12	DnaJ (Hsp40) homolog, subfamily B, member 12	GAAGGCAGCAGUGCUCCCCUGU	165	-31.4	7mer-m8	295/279	301/302	up
hsa-miR-3714	SSR1	signal sequence receptor, alpha	GAAGGCAGCAGUGCUCCCCUGU	168	-18.62	8mer-1a	2631/2617	2638/2638	up
hsa-miR-3714	UHMK1	U2AF homology motif (UHM) kinase 1	GAAGGCAGCAGUGCUCCCCUGU	167	-21.66	7mer-m8	4031/4017	4037/4038	up
hsa-miR-3714	DBNL	drebrin-like	GAAGGCAGCAGUGCUCCCCUGU	166	-30.36	7mer-m8	343/328	349/350	up
hsa-miR-3714	RAPGEF6	Rap guanine nucleotide exchange factor (GEF) 6	GAAGGCAGCAGUGCUCCCCUGU	166	-25.18	7mer-m8	2279/2266	2285/2286	up
hsa-miR-3714	CTD-2228K2.5	Uncharacterized protein	GAAGGCAGCAGUGCUCCCCUGU	176	-33.5	7mer-m8	348/334	354/355	up
hsa-miR-3714	CTC-432M15.3	Folliculin-interacting protein 1	GAAGGCAGCAGUGCUCCCCUGU	166	-25.18	7mer-m8	2279/2266	2285/2286	up
hsa-miR-3714	UBR5	ubiquitin protein ligase E3 component n-recognin 5	GAAGGCAGCAGUGCUCCCCUGU	165	-23.99	7mer-m8	321/307	327/328	up
hsa-miR-3714	IKBKB	inhibitor of kappa light polypeptide gene enhancer in B-cells, kinase beta	GAAGGCAGCAGUGCUCCCCUGU	172	-26.53	8mer-1a	286/272	293/293	up
hsa-miR-3714	SLCO5A1	solute carrier organic anion transporter family, member 5A1	GAAGGCAGCAGUGCUCCCCUGU	168	-19.93	7mer-m8	396/382	402/403	up
hsa-miR-3714	NDUFB8	NADH dehydrogenase (ubiquinone) 1 beta subcomplex, 8, 19kDa	GAAGGCAGCAGUGCUCCCCUGU	167	-28.07	7mer-m8	23/6	29/30	up
hsa-miR-3714	RNF170	ring finger protein 170	GAAGGCAGCAGUGCUCCCCUGU	169	-23.69	7mer-m8	511/497	517/518	up
hsa-miR-3714	GRM4	glutamate receptor, metabotropic 4	GAAGGCAGCAGUGCUCCCCUGU	172	-21.55	7mer-m8	1272/1258	1278/1279	up
hsa-miR-3714	UHMK1	U2AF homology motif (UHM) kinase 1	GAAGGCAGCAGUGCUCCCCUGU	167	-21.66	7mer-m8	4167/4153	4173/4174	up
hsa-miR-3714	C12orf66	chromosome 12 open reading frame 66	GAAGGCAGCAGUGCUCCCCUGU	166	-24.21	8mer-1a	1078/1063	1085/1085	up
hsa-miR-3714	NAA30	N(alpha)-acetyltransferase 30, NatC catalytic subunit	GAAGGCAGCAGUGCUCCCCUGU	166	-29.31	7mer-m8	6257/6241	6263/6264	up
hsa-miR-3714	SGSM2	small G protein signaling modulator 2	GAAGGCAGCAGUGCUCCCCUGU	167	-27.79	7mer-m8	227/219	233/238	up
hsa-miR-3714	CLEC10A	C-type lectin domain family 10, member A	GAAGGCAGCAGUGCUCCCCUGU	170	-29.96	7mer-m8	502/485	508/509	up
hsa-miR-3714	KSR1	kinase suppressor of ras 1	GAAGGCAGCAGUGCUCCCCUGU	169	-22.81	7mer-m8	2240/2226	2246/2247	up
hsa-miR-3714	DPP9	dipeptidyl-peptidase 9	GAAGGCAGCAGUGCUCCCCUGU	166	-33.97	7mer-m8	328/315	334/335	up
hsa-miR-3714	ZNF549	zinc finger protein 549	GAAGGCAGCAGUGCUCCCCUGU	166	-27.14	7mer-m8	4018/4002	4024/4025	up
hsa-miR-3714	HIST1H2BN	histone cluster 1, H2bn	GAAGGCAGCAGUGCUCCCCUGU	167	-23.64	8mer-1a	479/465	486/486	up
hsa-miR-8078	EIF5	eukaryotic translation initiation factor 5	GGUCUAGGCCCGGUGAGAGACUC	167	-27.52	7mer-m8	3320/3304	3326/3327	up
hsa-miR-8078	IGFBP5	insulin-like growth factor binding protein 5	GGUCUAGGCCCGGUGAGAGACUC	166	-25.36	8mer-1a	3372/3354	3379/3379	up
hsa-miR-8078	DUSP4	dual specificity phosphatase 4	GGUCUAGGCCCGGUGAGAGACUC	167	-27.03	8mer-1a	2041/2023	2048/2048	up
hsa-miR-8078	DCUN1D5	DCN1, defective in cullin neddylation 1, domain containing 5	GGUCUAGGCCCGGUGAGAGACUC	173	-27.85	7mer-m8	9978/9963	9984/9985	up
hsa-miR-8078	LETMD1	LETM1 domain containing 1	GGUCUAGGCCCGGUGAGAGACUC	168	-30.77	7mer-m8	1982/1966	1988/1989	up
hsa-miR-8078	MAP3K13	mitogen-activated protein kinase kinase kinase 13	GGUCUAGGCCCGGUGAGAGACUC	172	-26.49	8mer-1a	5359/5344	5366/5366	up
hsa-miR-8078	CSRNP1	cysteine-serine-rich nuclear protein 1	GGUCUAGGCCCGGUGAGAGACUC	173	-30.73	8mer-1a	2431/2416	2438/2438	up
hsa-miR-8078	HNRNPA0	heterogeneous nuclear ribonucleoprotein A0	GGUCUAGGCCCGGUGAGAGACUC	165	-26.17	7mer-m8	7189/7174	7195/7196	up
hsa-miR-8078	MAF	v-maf avian musculoaponeurotic fibrosarcoma oncogene homolog	GGUCUAGGCCCGGUGAGAGACUC	172	-25.08	7mer-m8	519/504	525/526	up
hsa-miR-8078	MMS19	MMS19 nucleotide excision repair homolog (S. cerevisiae)	GGUCUAGGCCCGGUGAGAGACUC	166	-29.21	7mer-m8	767/750	773/774	up
hsa-miR-8078	TMED9	transmembrane emp24 protein transport domain containing 9	GGUCUAGGCCCGGUGAGAGACUC	168	-27.68	7mer-m8	445/430	451/452	up
hsa-miR-8078	DBX2	developing brain homeobox 2	GGUCUAGGCCCGGUGAGAGACUC	167	-26.04	7mer-m8	164/148	170/171	up
hsa-miR-8078	GATA4	GATA binding protein 4	GGUCUAGGCCCGGUGAGAGACUC	172	-31.9	7mer-m8	304/288	310/311	up
hsa-miR-8078	ICMT	isoprenylcysteine carboxyl methyltransferase	GGUCUAGGCCCGGUGAGAGACUC	165	-27.23	7mer-m8	1350/1335	1356/1357	up
hsa-miR-8078	ZC3H6	zinc finger CCCH-type containing 6	GGUCUAGGCCCGGUGAGAGACUC	169	-26.93	7mer-m8	6704/6689	6710/6711	up
hsa-miR-8078	CRKL	v-crk avian sarcoma virus CT10 oncogene homolog-like	GGUCUAGGCCCGGUGAGAGACUC	165	-26.45	7mer-m8	867/852	873/874	up
hsa-miR-8078	ORAI2	ORAI calcium release-activated calcium modulator 2	GGUCUAGGCCCGGUGAGAGACUC	165	-30.34	8mer-1a	4241/4225	4248/4248	up
hsa-miR-8078	ZBTB14	zinc finger and BTB domain containing 14	GGUCUAGGCCCGGUGAGAGACUC	167	-29.31	7mer-m8	4050/4031	4056/4057	up
hsa-miR-8078	ASAP1	ArfGAP with SH3 domain, ankyrin repeat and PH domain 1	GGUCUAGGCCCGGUGAGAGACUC	165	-27.45	7mer-m8	1937/1922	1943/1944	up
hsa-miR-8078	DNAJC5	DnaJ (Hsp40) homolog, subfamily C, member 5	GGUCUAGGCCCGGUGAGAGACUC	173	-29.14	7mer-m8	1346/1331	1352/1353	up
hsa-miR-8078	PRC1	protein regulator of cytokinesis 1	GGUCUAGGCCCGGUGAGAGACUC	165	-22.73	7mer-m8	81/66	87/88	up
hsa-miR-8078	RBMX2	RNA binding motif protein, X-linked 2	GGUCUAGGCCCGGUGAGAGACUC	167	-29.78	7mer-m8	266/249	272/273	up
hsa-miR-8078	LETMD1	LETM1 domain containing 1	GGUCUAGGCCCGGUGAGAGACUC	168	-30.77	7mer-m8	2566/2550	2572/2573	up
hsa-miR-8078	SLC24A4	solute carrier family 24 (sodium/potassium/calcium exchanger), member 4	GGUCUAGGCCCGGUGAGAGACUC	168	-29.77	7mer-m8	4911/4895	4917/4918	up
hsa-miR-8078	MAF	v-maf avian musculoaponeurotic fibrosarcoma oncogene homolog	GGUCUAGGCCCGGUGAGAGACUC	172	-25.08	7mer-m8	4840/4825	4846/4847	up
hsa-miR-8078	PRC1	protein regulator of cytokinesis 1	GGUCUAGGCCCGGUGAGAGACUC	165	-22.73	7mer-m8	38/23	44/45	up
hsa-miR-8078	ADH6	alcohol dehydrogenase 6 (class V)	GGUCUAGGCCCGGUGAGAGACUC	180	-33.34	8mer-1a	358/342	365/365	up
hsa-miR-8078	PARG	poly (ADP-ribose) glycohydrolase	GGUCUAGGCCCGGUGAGAGACUC	165	-30.13	7mer-m8	1898/1882	1904/1905	up
hsa-miR-8078	HNF1A	HNF1 homeobox A	GGUCUAGGCCCGGUGAGAGACUC	166	-25.1	8mer-1a	264/250	271/271	up
hsa-miR-8078	SAMD12	sterile alpha motif domain containing 12	GGUCUAGGCCCGGUGAGAGACUC	175	-32.88	7mer-m8	2204/2189	2210/2211	up
hsa-miR-8078	ARMC5	armadillo repeat containing 5	GGUCUAGGCCCGGUGAGAGACUC	169	-31.01	7mer-m8	236/221	242/243	up
hsa-miR-8078	TMEM132C	transmembrane protein 132C	GGUCUAGGCCCGGUGAGAGACUC	171	-26.94	7mer-m8	603/587	609/610	up
hsa-miR-8078	MMS19	MMS19 nucleotide excision repair homolog (S. cerevisiae)	GGUCUAGGCCCGGUGAGAGACUC	166	-26.02	7mer-m8	15/1	21/22	up
hsa-miR-8078	NLRC3	NLR family, CARD domain containing 3	GGUCUAGGCCCGGUGAGAGACUC	171	-30.39	7mer-m8	2004/1988	2010/2011	up
hsa-miR-8078	ARMC5	armadillo repeat containing 5	GGUCUAGGCCCGGUGAGAGACUC	169	-31.01	7mer-m8	1924/1909	1930/1931	up
hsa-miR-8078	PVRL3	poliovirus receptor-related 3	GGUCUAGGCCCGGUGAGAGACUC	167	-31.84	7mer-m8	2511/2493	2517/2518	up
hsa-miR-8078	MEX3A	mex-3 RNA binding family member A	GGUCUAGGCCCGGUGAGAGACUC	167	-26.98	7mer-m8	4111/4096	4117/4118	up
hsa-miR-4788	HDAC7	histone deacetylase 7	UUACGGACCAGCUAAGGGAGGC	165	-28.96	7mer-m8	603/588	609/610	up
hsa-miR-4788	ESYT2	extended synaptotagmin-like protein 2	UUACGGACCAGCUAAGGGAGGC	170	-29.69	7mer-m8	272/256	278/279	up
hsa-miR-4788	MED4	mediator complex subunit 4	UUACGGACCAGCUAAGGGAGGC	165	-21.02	7mer-m8	1350/1336	1356/1357	up
hsa-miR-4788	SLC30A4	solute carrier family 30 (zinc transporter), member 4	UUACGGACCAGCUAAGGGAGGC	165	-29.78	7mer-m8	103/86	109/110	up
hsa-miR-4788	USP13	ubiquitin specific peptidase 13 (isopeptidase T-3)	UUACGGACCAGCUAAGGGAGGC	166	-26.75	7mer-m8	1356/1343	1362/1363	up
hsa-miR-4788	APBA1	amyloid beta (A4) precursor protein-binding, family A, member 1	UUACGGACCAGCUAAGGGAGGC	166	-25.35	8mer-1a	1905/1891	1912/1912	up
hsa-miR-4788	PPIL3	peptidylprolyl isomerase (cyclophilin)-like 3	UUACGGACCAGCUAAGGGAGGC	168	-29.59	7mer-m8	334/320	340/341	up
hsa-miR-4788	HINT1	histidine triad nucleotide binding protein 1	UUACGGACCAGCUAAGGGAGGC	165	-25.33	8mer-1a	2524/2510	2531/2531	up
hsa-miR-4788	METAP2	methionyl aminopeptidase 2	UUACGGACCAGCUAAGGGAGGC	166	-28.19	7mer-m8	1557/1540	1563/1564	up
hsa-miR-4788	HDAC7	histone deacetylase 7	UUACGGACCAGCUAAGGGAGGC	165	-28.96	7mer-m8	692/677	698/699	up
hsa-miR-4788	VTI1A	vesicle transport through interaction with t-SNAREs 1A	UUACGGACCAGCUAAGGGAGGC	168	-24.53	7mer-m8	1305/1292	1311/1312	up
hsa-miR-4788	FOXRED2	FAD-dependent oxidoreductase domain containing 2	UUACGGACCAGCUAAGGGAGGC	167	-31.54	8mer-1a	2562/2544	2569/2569	up
hsa-miR-4788	SCP2	sterol carrier protein 2	UUACGGACCAGCUAAGGGAGGC	167	-28.05	7mer-m8	1718/1702	1724/1725	up
hsa-miR-4788	AC026202.1	Uncharacterized protein	UUACGGACCAGCUAAGGGAGGC	166	-33.48	7mer-m8	84/71	90/91	up
hsa-miR-3131	TNN	tenascin N	UCGAGGACUGGUGGAAGGGCCUU	168	-31.71	7mer-m8	16/1	22/23	up
hsa-miR-3131	CYTH4	cytohesin 4	UCGAGGACUGGUGGAAGGGCCUU	165	-31.6	7mer-m8	468/454	474/475	up
hsa-miR-3131	HOXD11	homeobox D11	UCGAGGACUGGUGGAAGGGCCUU	167	-28.05	7mer-m8	283/268	289/290	up
hsa-miR-3131	FIBCD1	fibrinogen C domain containing 1	UCGAGGACUGGUGGAAGGGCCUU	175	-32.25	7mer-m8	3054/3039	3060/3061	up
hsa-miR-3131	VSX2	visual system homeobox 2	UCGAGGACUGGUGGAAGGGCCUU	165	-32.14	7mer-m8	849/831	855/856	up
hsa-miR-3131	GNAO1	guanine nucleotide binding protein (G protein), alpha activating activity polypeptide O	UCGAGGACUGGUGGAAGGGCCUU	176	-36.37	7mer-m8	773/757	779/780	up
hsa-miR-3131	PITPNM2	phosphatidylinositol transfer protein, membrane-associated 2	UCGAGGACUGGUGGAAGGGCCUU	168	-30.82	7mer-m8	166/151	172/173	up
hsa-miR-3131	ZNF714	zinc finger protein 714	UCGAGGACUGGUGGAAGGGCCUU	178	-34.07	8mer-1a	1677/1662	1684/1684	up
hsa-miR-3131	CPLX1	complexin 1	UCGAGGACUGGUGGAAGGGCCUU	174	-29.93	7mer-m8	681/667	687/688	up
hsa-miR-3131	ZNF672	zinc finger protein 672	UCGAGGACUGGUGGAAGGGCCUU	172	-34.58	7mer-m8	205/186	211/212	up
hsa-miR-3131	CYP8B1	cytochrome P450, family 8, subfamily B, polypeptide 1	UCGAGGACUGGUGGAAGGGCCUU	167	-26.11	7mer-m8	139/124	145/146	up
hsa-miR-3131	AC127496.1	Uncharacterized protein	UCGAGGACUGGUGGAAGGGCCUU	165	-33.8	7mer-m8	130/116	136/137	up
hsa-miR-3131	ABLIM3	actin binding LIM protein family, member 3	UCGAGGACUGGUGGAAGGGCCUU	168	-36.4	7mer-m8	1103/1090	1109/1110	up
hsa-miR-3131	SLC25A10	Mitochondrial dicarboxylate carrier; Uncharacterized protein; cDNA FLJ60124, highly similar to Mitochondrial dicarboxylate carrier	UCGAGGACUGGUGGAAGGGCCUU	165	-28.92	7mer-m8	482/469	488/489	up
hsa-miR-3131	SLC25A10	Mitochondrial dicarboxylate carrier; Uncharacterized protein; cDNA FLJ60124, highly similar to Mitochondrial dicarboxylate carrier	UCGAGGACUGGUGGAAGGGCCUU	165	-28.92	7mer-m8	482/469	488/489	up
hsa-miR-3131	ATXN2L	ataxin 2-like	UCGAGGACUGGUGGAAGGGCCUU	165	-25.42	7mer-m8	134/119	140/141	up
hsa-miR-3131	SEMA6C	sema domain, transmembrane domain (TM), and cytoplasmic domain, (semaphorin) 6C	UCGAGGACUGGUGGAAGGGCCUU	176	-32.46	8mer-1a	177/162	184/184	up
hsa-miR-3131	FOXN3	forkhead box N3	UCGAGGACUGGUGGAAGGGCCUU	181	-43.21	8mer-1a	611/596	618/618	up
hsa-miR-3131	NFIC	nuclear factor I/C (CCAAT-binding transcription factor)	UCGAGGACUGGUGGAAGGGCCUU	167	-32.28	7mer-m8	2093/2078	2099/2100	up
hsa-miR-3131	CSMD2	CUB and Sushi multiple domains 2	UCGAGGACUGGUGGAAGGGCCUU	166	-33.39	7mer-m8	1567/1552	1573/1574	up
hsa-miR-3131	ARHGAP39	Rho GTPase activating protein 39	UCGAGGACUGGUGGAAGGGCCUU	175	-32.28	7mer-m8	406/391	412/413	up
hsa-miR-3131	DMWD	dystrophia myotonica, WD repeat containing	UCGAGGACUGGUGGAAGGGCCUU	166	-34.37	7mer-m8	776/760	782/783	up
hsa-miR-3131	CCDC85C	coiled-coil domain containing 85C	UCGAGGACUGGUGGAAGGGCCUU	165	-30.89	7mer-m8	1496/1482	1502/1503	up
hsa-miR-3131	UVSSA	UV-stimulated scaffold protein A	UCGAGGACUGGUGGAAGGGCCUU	169	-30.54	7mer-m8	273/258	279/280	up
hsa-miR-3131	CD300LB	CD300 molecule-like family member b	UCGAGGACUGGUGGAAGGGCCUU	169	-31.83	7mer-m8	78/63	84/85	up
hsa-miR-3131	CMTM4	CKLF-like MARVEL transmembrane domain containing 4	UCGAGGACUGGUGGAAGGGCCUU	167	-26.74	7mer-m8	28/13	34/35	up
hsa-miR-3131	MLC1	megalencephalic leukoencephalopathy with subcortical cysts 1	UCGAGGACUGGUGGAAGGGCCUU	177	-37.65	7mer-m8	1767/1752	1773/1774	up
hsa-miR-3131	CSNK2A1	casein kinase 2, alpha 1 polypeptide	UCGAGGACUGGUGGAAGGGCCUU	165	-29.66	7mer-m8	3596/3581	3602/3603	up
hsa-miR-3131	AC110781.3	Protein LOC100128374	UCGAGGACUGGUGGAAGGGCCUU	172	-34.79	7mer-m8	1486/1470	1492/1493	up
hsa-miR-3131	DAPL1	death associated protein-like 1	UCGAGGACUGGUGGAAGGGCCUU	165	-26.96	7mer-m8	46/31	52/53	up
hsa-miR-3131	TMPPE	transmembrane protein with metallophosphoesterase domain	UCGAGGACUGGUGGAAGGGCCUU	166	-30.18	8mer-1a	36/22	43/43	up
hsa-miR-3131	WDR5	WD repeat domain 5	UCGAGGACUGGUGGAAGGGCCUU	165	-31.11	8mer-1a	1543/1528	1550/1550	up
hsa-miR-3131	TLR6	toll-like receptor 6	UCGAGGACUGGUGGAAGGGCCUU	167	-29.2	7mer-m8	362/347	368/369	up
hsa-miR-3131	FIBCD1	fibrinogen C domain containing 1	UCGAGGACUGGUGGAAGGGCCUU	175	-32.25	7mer-m8	3170/3155	3176/3177	up
hsa-miR-3131	SLC39A3	solute carrier family 39 (zinc transporter), member 3	UCGAGGACUGGUGGAAGGGCCUU	166	-29.19	7mer-m8	1913/1899	1919/1920	up
hsa-miR-3131	MMP17	matrix metallopeptidase 17 (membrane-inserted)	UCGAGGACUGGUGGAAGGGCCUU	167	-27.73	7mer-m8	678/662	684/685	up
hsa-miR-3131	ANKS1B	ankyrin repeat and sterile alpha motif domain containing 1B	UCGAGGACUGGUGGAAGGGCCUU	166	-27.63	7mer-m8	111/96	117/118	up
hsa-miR-3131	ANKS1B	ankyrin repeat and sterile alpha motif domain containing 1B	UCGAGGACUGGUGGAAGGGCCUU	166	-27.63	7mer-m8	17/2	23/24	up
hsa-miR-3131	SLC25A10	Mitochondrial dicarboxylate carrier; Uncharacterized protein; cDNA FLJ60124, highly similar to Mitochondrial dicarboxylate carrier	UCGAGGACUGGUGGAAGGGCCUU	165	-28.92	7mer-m8	482/469	488/489	up
hsa-miR-3131	SLC25A10	Mitochondrial dicarboxylate carrier; Uncharacterized protein; cDNA FLJ60124, highly similar to Mitochondrial dicarboxylate carrier	UCGAGGACUGGUGGAAGGGCCUU	165	-28.92	7mer-m8	482/469	488/489	up
hsa-miR-3131	CEACAM16	carcinoembryonic antigen-related cell adhesion molecule 16	UCGAGGACUGGUGGAAGGGCCUU	167	-28.2	7mer-m8	53/37	59/60	up
hsa-miR-3131	NFIC	nuclear factor I/C (CCAAT-binding transcription factor)	UCGAGGACUGGUGGAAGGGCCUU	167	-32.28	7mer-m8	2040/2025	2046/2047	up
hsa-miR-3131	ZNF784	zinc finger protein 784	UCGAGGACUGGUGGAAGGGCCUU	169	-33.54	7mer-m8	613/598	619/620	up
hsa-miR-3131	ZNF714	zinc finger protein 714	UCGAGGACUGGUGGAAGGGCCUU	178	-34.07	8mer-1a	202/187	209/209	up
hsa-miR-3131	ZNF714	zinc finger protein 714	UCGAGGACUGGUGGAAGGGCCUU	178	-34.07	8mer-1a	1631/1616	1638/1638	up
hsa-miR-8075	CYP26B1	cytochrome P450, family 26, subfamily B, polypeptide 1	UGCUGAUGGCAGAUGUCGGGUCUG	173	-24.27	7mer-m8	226/210	232/233	down
hsa-miR-8075	ERCC1	excision repair cross-complementing rodent repair deficiency, complementation group 1 (includes overlapping antisense sequence)	UGCUGAUGGCAGAUGUCGGGUCUG	169	-24.97	8mer-1a	2344/2327	2351/2351	down
hsa-miR-8075	AQR	aquarius intron-binding spliceosomal factor	UGCUGAUGGCAGAUGUCGGGUCUG	174	-25.78	7mer-m8	725/709	731/732	down
hsa-miR-8075	RRN3	RRN3 RNA polymerase I transcription factor homolog (S. cerevisiae)	UGCUGAUGGCAGAUGUCGGGUCUG	168	-23.4	7mer-m8	3354/3338	3360/3361	down
hsa-miR-8075	L3MBTL2	l(3)mbt-like 2 (Drosophila)	UGCUGAUGGCAGAUGUCGGGUCUG	166	-27.41	7mer-m8	1151/1135	1157/1158	down
hsa-miR-8075	GPR50	G protein-coupled receptor 50	UGCUGAUGGCAGAUGUCGGGUCUG	173	-24.78	7mer-m8	1141/1125	1147/1148	down
hsa-miR-8075	MGA	MGA, MAX dimerization protein	UGCUGAUGGCAGAUGUCGGGUCUG	167	-25.36	8mer-1a	1676/1659	1683/1683	down
hsa-miR-8075	ZNF688	zinc finger protein 688	UGCUGAUGGCAGAUGUCGGGUCUG	167	-30.52	8mer-1a	420/403	427/427	down
hsa-miR-8075	CCL3	chemokine (C-C motif) ligand 3	UGCUGAUGGCAGAUGUCGGGUCUG	168	-27.37	7mer-m8	294/277	300/301	down
hsa-miR-8075	MSH2	mutS homolog 2	UGCUGAUGGCAGAUGUCGGGUCUG	169	-30.73	8mer-1a	1851/1837	1858/1858	down
hsa-miR-8075	MSX2	msh homeobox 2	UGCUGAUGGCAGAUGUCGGGUCUG	166	-27.2	7mer-m8	2537/2522	2543/2544	down
hsa-miR-8075	EMC3	ER membrane protein complex subunit 3	UGCUGAUGGCAGAUGUCGGGUCUG	168	-31.63	7mer-m8	2463/2448	2469/2470	down
hsa-miR-8075	C20orf173	chromosome 20 open reading frame 173	UGCUGAUGGCAGAUGUCGGGUCUG	165	-22.69	7mer-m8	155/139	161/162	down
hsa-miR-8075	GATA5	GATA binding protein 5	UGCUGAUGGCAGAUGUCGGGUCUG	165	-21.39	7mer-m8	1201/1185	1207/1208	down
hsa-miR-8075	FADS2	fatty acid desaturase 2	UGCUGAUGGCAGAUGUCGGGUCUG	168	-25.03	7mer-m8	218/202	224/225	down
hsa-miR-8075	TMEM231	transmembrane protein 231	UGCUGAUGGCAGAUGUCGGGUCUG	177	-31.14	7mer-m8	631/615	637/638	down
hsa-miR-8075	PCNXL2	pecanex-like 2 (Drosophila)	UGCUGAUGGCAGAUGUCGGGUCUG	172	-27.07	8mer-1a	2870/2853	2877/2877	down
hsa-miR-8075	SLCO1B3	solute carrier organic anion transporter family, member 1B3	UGCUGAUGGCAGAUGUCGGGUCUG	168	-23.67	7mer-m8	1769/1754	1775/1776	down
hsa-miR-8075	AACS	acetoacetyl-CoA synthetase	UGCUGAUGGCAGAUGUCGGGUCUG	170	-29.43	8mer-1a	874/857	881/881	down
hsa-miR-8075	HCN4	hyperpolarization activated cyclic nucleotide-gated potassium channel 4	UGCUGAUGGCAGAUGUCGGGUCUG	172	-25.8	7mer-m8	375/359	381/382	down
hsa-miR-8075	FLT4	fms-related tyrosine kinase 4	UGCUGAUGGCAGAUGUCGGGUCUG	165	-24.35	8mer-1a	1098/1082	1105/1105	down
hsa-miR-8075	YY1	YY1 transcription factor	UGCUGAUGGCAGAUGUCGGGUCUG	168	-27.95	7mer-m8	1261/1246	1267/1268	down
hsa-miR-8075	GLP2R	glucagon-like peptide 2 receptor	UGCUGAUGGCAGAUGUCGGGUCUG	165	-20.57	7mer-m8	2097/2080	2103/2104	down
hsa-miR-8075	DESI1	desumoylating isopeptidase 1	UGCUGAUGGCAGAUGUCGGGUCUG	166	-24.58	7mer-m8	1996/1980	2002/2003	down
hsa-miR-8075	NOTCH3	notch 3	UGCUGAUGGCAGAUGUCGGGUCUG	168	-26.92	7mer-m8	155/140	161/162	down
hsa-miR-8075	USP13	ubiquitin specific peptidase 13 (isopeptidase T-3)	UGCUGAUGGCAGAUGUCGGGUCUG	170	-29.22	8mer-1a	285/269	292/292	down
hsa-miR-8075	DNAJC10	DnaJ (Hsp40) homolog, subfamily C, member 10	UGCUGAUGGCAGAUGUCGGGUCUG	185	-36.15	7mer-m8	11037/11020	11043/11044	down
hsa-miR-8075	PPARGC1A	peroxisome proliferator-activated receptor gamma, coactivator 1 alpha	UGCUGAUGGCAGAUGUCGGGUCUG	166	-24.06	7mer-m8	616/599	622/623	down
hsa-miR-8075	WNT2	wingless-type MMTV integration site family member 2	UGCUGAUGGCAGAUGUCGGGUCUG	175	-29.53	7mer-m8	1340/1324	1346/1347	down
hsa-miR-8075	LMBR1L	limb development membrane protein 1-like	UGCUGAUGGCAGAUGUCGGGUCUG	166	-26.23	8mer-1a	489/473	496/496	down
hsa-miR-8075	CDH11	cadherin 11, type 2, OB-cadherin (osteoblast)	UGCUGAUGGCAGAUGUCGGGUCUG	168	-26.02	7mer-m8	3285/3270	3291/3292	down
hsa-miR-8075	SFRP2	secreted frizzled-related protein 2	UGCUGAUGGCAGAUGUCGGGUCUG	170	-23.58	7mer-m8	479/464	485/486	down
hsa-miR-8075	SCUBE3	signal peptide, CUB domain, EGF-like 3	UGCUGAUGGCAGAUGUCGGGUCUG	170	-27.21	7mer-m8	4039/4023	4045/4046	down
hsa-miR-8075	CAPN5	calpain 5	UGCUGAUGGCAGAUGUCGGGUCUG	170	-28.9	8mer-1a	416/400	423/423	down
hsa-miR-8075	FAM173B	family with sequence similarity 173, member B	UGCUGAUGGCAGAUGUCGGGUCUG	170	-29.04	8mer-1a	611/595	618/618	down
hsa-miR-8075	CDC123	cell division cycle 123	UGCUGAUGGCAGAUGUCGGGUCUG	169	-27.29	7mer-m8	57/40	63/64	down
hsa-miR-8075	SLC25A4	solute carrier family 25 (mitochondrial carrier; adenine nucleotide translocator), member 4	UGCUGAUGGCAGAUGUCGGGUCUG	173	-26.92	7mer-m8	2743/2726	2749/2750	down
hsa-miR-8075	C18orf25	chromosome 18 open reading frame 25	UGCUGAUGGCAGAUGUCGGGUCUG	165	-28.29	7mer-m8	1770/1750	1776/1777	down
hsa-miR-8075	PDK1	pyruvate dehydrogenase kinase, isozyme 1	UGCUGAUGGCAGAUGUCGGGUCUG	167	-26.59	7mer-m8	1702/1684	1708/1709	down
hsa-miR-8075	UGT3A2	UDP glycosyltransferase 3 family, polypeptide A2	UGCUGAUGGCAGAUGUCGGGUCUG	168	-26.84	8mer-1a	241/225	248/248	down
hsa-miR-8075	LSM11	LSM11, U7 small nuclear RNA associated	UGCUGAUGGCAGAUGUCGGGUCUG	166	-25.49	7mer-m8	5147/5128	5153/5154	down
hsa-miR-8075	KIT	v-kit Hardy-Zuckerman 4 feline sarcoma viral oncogene homolog	UGCUGAUGGCAGAUGUCGGGUCUG	169	-26.32	7mer-m8	162/144	168/169	down
hsa-miR-8075	THAP8	THAP domain containing 8	UGCUGAUGGCAGAUGUCGGGUCUG	168	-26.52	7mer-m8	189/174	195/196	down
hsa-miR-8075	SLX4	SLX4 structure-specific endonuclease subunit	UGCUGAUGGCAGAUGUCGGGUCUG	175	-29.03	8mer-1a	31/16	38/38	down
hsa-miR-8075	IL17RD	interleukin 17 receptor D	UGCUGAUGGCAGAUGUCGGGUCUG	169	-27.96	7mer-m8	2566/2547	2572/2573	down
hsa-miR-8075	TMEM92	transmembrane protein 92	UGCUGAUGGCAGAUGUCGGGUCUG	176	-32.77	8mer-1a	25/8	32/32	down
hsa-miR-8075	SF3B3	splicing factor 3b, subunit 3, 130kDa	UGCUGAUGGCAGAUGUCGGGUCUG	167	-25.82	7mer-m8	1697/1680	1703/1704	down
hsa-miR-8075	PATE1	prostate and testis expressed 1	UGCUGAUGGCAGAUGUCGGGUCUG	170	-23.24	7mer-m8	869/855	875/876	down
hsa-miR-8075	NPTX1	neuronal pentraxin I	UGCUGAUGGCAGAUGUCGGGUCUG	182	-31.94	8mer-1a	3855/3839	3862/3862	down
hsa-miR-8075	RXFP1	relaxin/insulin-like family peptide receptor 1	UGCUGAUGGCAGAUGUCGGGUCUG	171	-26.65	8mer-1a	424/409	431/431	down
hsa-miR-8075	MSRB3	methionine sulfoxide reductase B3	UGCUGAUGGCAGAUGUCGGGUCUG	186	-33.17	7mer-m8	2463/2447	2469/2470	down
hsa-miR-8075	FAM134C	family with sequence similarity 134, member C	UGCUGAUGGCAGAUGUCGGGUCUG	166	-29.55	7mer-m8	1350/1333	1356/1357	down
hsa-miR-8075	TBC1D16	TBC1 domain family, member 16	UGCUGAUGGCAGAUGUCGGGUCUG	177	-30.7	7mer-m8	4494/4476	4500/4501	down
hsa-miR-8075	SLCO2A1	solute carrier organic anion transporter family, member 2A1	UGCUGAUGGCAGAUGUCGGGUCUG	167	-28.64	8mer-1a	524/509	531/531	down
hsa-miR-8075	PDP2	pyruvate dehyrogenase phosphatase catalytic subunit 2	UGCUGAUGGCAGAUGUCGGGUCUG	173	-31.5	7mer-m8	4753/4736	4759/4760	down
hsa-miR-8075	RMI2	RecQ mediated genome instability 2	UGCUGAUGGCAGAUGUCGGGUCUG	165	-27.01	8mer-1a	478/460	485/485	down
hsa-miR-8075	BTBD9	BTB (POZ) domain containing 9	UGCUGAUGGCAGAUGUCGGGUCUG	169	-33.32	8mer-1a	1218/1199	1225/1225	down
hsa-miR-8075	SPECC1L	sperm antigen with calponin homology and coiled-coil domains 1-like	UGCUGAUGGCAGAUGUCGGGUCUG	167	-25.49	7mer-m8	1618/1602	1624/1625	down
hsa-miR-8075	ZFP91	ZFP91 zinc finger protein	UGCUGAUGGCAGAUGUCGGGUCUG	169	-28.85	8mer-1a	287/271	294/294	down
hsa-miR-8075	LARP4B	La ribonucleoprotein domain family, member 4B	UGCUGAUGGCAGAUGUCGGGUCUG	165	-25.95	8mer-1a	915/899	922/922	down
hsa-miR-8075	ARHGEF18	Rho/Rac guanine nucleotide exchange factor (GEF) 18	UGCUGAUGGCAGAUGUCGGGUCUG	168	-34.91	7mer-m8	1396/1379	1402/1403	down
hsa-miR-8075	MOB3C	MOB kinase activator 3C	UGCUGAUGGCAGAUGUCGGGUCUG	165	-29.12	8mer-1a	675/658	682/682	down
hsa-miR-8075	FAIM2	Fas apoptotic inhibitory molecule 2	UGCUGAUGGCAGAUGUCGGGUCUG	167	-26.65	7mer-m8	3331/3317	3337/3338	down
hsa-miR-8075	ZCCHC5	zinc finger, CCHC domain containing 5	UGCUGAUGGCAGAUGUCGGGUCUG	166	-25.75	8mer-1a	549/535	556/556	down
hsa-miR-8075	TSPYL5	TSPY-like 5	UGCUGAUGGCAGAUGUCGGGUCUG	169	-21.59	7mer-m8	478/462	484/485	down
hsa-miR-8075	C1orf173	chromosome 1 open reading frame 173	UGCUGAUGGCAGAUGUCGGGUCUG	168	-25.84	8mer-1a	1483/1472	1490/1498	down
hsa-miR-8075	C1orf173	chromosome 1 open reading frame 173	UGCUGAUGGCAGAUGUCGGGUCUG	168	-25.84	8mer-1a	1491/1472	1498/1498	down
hsa-miR-8075	MC2R	melanocortin 2 receptor (adrenocorticotropic hormone)	UGCUGAUGGCAGAUGUCGGGUCUG	165	-22.73	7mer-m8	1216/1199	1222/1223	down
hsa-miR-8075	LMLN	leishmanolysin-like (metallopeptidase M8 family)	UGCUGAUGGCAGAUGUCGGGUCUG	169	-26.29	8mer-1a	400/384	407/407	down
hsa-miR-8075	CREB3L2	cAMP responsive element binding protein 3-like 2	UGCUGAUGGCAGAUGUCGGGUCUG	167	-22.94	7mer-m8	65/50	71/72	down
hsa-miR-8075	C2orf71	chromosome 2 open reading frame 71	UGCUGAUGGCAGAUGUCGGGUCUG	184	-35.97	7mer-m8	2471/2454	2477/2478	down
hsa-miR-8075	CHST6	carbohydrate (N-acetylglucosamine 6-O) sulfotransferase 6	UGCUGAUGGCAGAUGUCGGGUCUG	170	-26.95	7mer-m8	1228/1213	1234/1235	down
hsa-miR-8075	AADACL3	arylacetamide deacetylase-like 3	UGCUGAUGGCAGAUGUCGGGUCUG	165	-24.74	7mer-m8	991/974	997/998	down
hsa-miR-8075	RGS7BP	regulator of G-protein signaling 7 binding protein	UGCUGAUGGCAGAUGUCGGGUCUG	168	-29.8	8mer-1a	845/828	852/852	down
hsa-miR-8075	PIP5K1C	phosphatidylinositol-4-phosphate 5-kinase, type I, gamma	UGCUGAUGGCAGAUGUCGGGUCUG	168	-28.02	7mer-m8	1736/1719	1742/1743	down
hsa-miR-8075	ARL17A	ADP-ribosylation factor-like 17A	UGCUGAUGGCAGAUGUCGGGUCUG	170	-30.67	8mer-1a	3477/3461	3484/3484	down
hsa-miR-8075	KIAA0930	KIAA0930	UGCUGAUGGCAGAUGUCGGGUCUG	168	-22.09	7mer-m8	6662/6647	6668/6669	down
hsa-miR-8075	LARP1	La ribonucleoprotein domain family, member 1	UGCUGAUGGCAGAUGUCGGGUCUG	168	-24.59	8mer-1a	2722/2706	2729/2729	down
hsa-miR-8075	ACACB	acetyl-CoA carboxylase beta	UGCUGAUGGCAGAUGUCGGGUCUG	165	-26.01	7mer-m8	1604/1587	1610/1611	down
hsa-miR-8075	IDS	iduronate 2-sulfatase	UGCUGAUGGCAGAUGUCGGGUCUG	166	-24.12	7mer-m8	4835/4819	4841/4842	down
hsa-miR-8075	IDS	iduronate 2-sulfatase	UGCUGAUGGCAGAUGUCGGGUCUG	166	-24.12	7mer-m8	4835/4819	4841/4842	down
hsa-miR-8075	BSDC1	BSD domain containing 1	UGCUGAUGGCAGAUGUCGGGUCUG	173	-34.62	8mer-1a	52/34	59/59	down
hsa-miR-8075	TRAK1	trafficking protein, kinesin binding 1	UGCUGAUGGCAGAUGUCGGGUCUG	169	-27	8mer-1a	1229/1213	1236/1236	down
hsa-miR-8075	SBK1	SH3 domain binding kinase 1	UGCUGAUGGCAGAUGUCGGGUCUG	170	-30.54	7mer-m8	2718/2702	2724/2725	down
hsa-miR-8075	NOS1	nitric oxide synthase 1 (neuronal)	UGCUGAUGGCAGAUGUCGGGUCUG	165	-26.5	7mer-m8	2375/2358	2381/2382	down
hsa-miR-8075	NOS1	nitric oxide synthase 1 (neuronal)	UGCUGAUGGCAGAUGUCGGGUCUG	167	-29.96	7mer-m8	2987/2971	2993/2994	down
hsa-miR-8075	MED22	mediator complex subunit 22	UGCUGAUGGCAGAUGUCGGGUCUG	167	-27.9	7mer-m8	4154/4140	4160/4161	down
hsa-miR-8075	UNC119B	unc-119 homolog B (C. elegans)	UGCUGAUGGCAGAUGUCGGGUCUG	178	-34.53	7mer-m8	461/446	467/468	down
hsa-miR-8075	ARID3B	AT rich interactive domain 3B (BRIGHT-like)	UGCUGAUGGCAGAUGUCGGGUCUG	166	-25.46	7mer-m8	2152/2137	2158/2159	down
hsa-miR-8075	UQCC1	ubiquinol-cytochrome c reductase complex assembly factor 1	UGCUGAUGGCAGAUGUCGGGUCUG	169	-26.69	8mer-1a	1804/1786	1811/1811	down
hsa-miR-8075	SP140	SP140 nuclear body protein	UGCUGAUGGCAGAUGUCGGGUCUG	165	-20.95	7mer-m8	196/180	202/203	down
hsa-miR-8075	ABHD2	abhydrolase domain containing 2	UGCUGAUGGCAGAUGUCGGGUCUG	169	-30.69	8mer-1a	110/93	117/117	down
hsa-miR-8075	RBM3	RNA binding motif (RNP1, RRM) protein 3	UGCUGAUGGCAGAUGUCGGGUCUG	166	-25.18	7mer-m8	226/211	232/233	down
hsa-miR-8075	DDRGK1	DDRGK domain containing 1	UGCUGAUGGCAGAUGUCGGGUCUG	170	-24.94	8mer-1a	1119/1103	1126/1126	down
hsa-miR-8075	SCN8A	sodium channel, voltage gated, type VIII, alpha subunit	UGCUGAUGGCAGAUGUCGGGUCUG	165	-30.63	7mer-m8	2768/2748	2774/2775	down
hsa-miR-8075	ERC1	ELKS/RAB6-interacting/CAST family member 1	UGCUGAUGGCAGAUGUCGGGUCUG	169	-26.09	8mer-1a	410/393	417/417	down
hsa-miR-8075	NUDCD3	NudC domain containing 3	UGCUGAUGGCAGAUGUCGGGUCUG	167	-26.91	7mer-m8	856/840	862/863	down
hsa-miR-8075	ABCB8	ATP-binding cassette, sub-family B (MDR/TAP), member 8	UGCUGAUGGCAGAUGUCGGGUCUG	165	-23.07	7mer-m8	2652/2638	2658/2659	down
hsa-miR-8075	ATP10A	ATPase, class V, type 10A	UGCUGAUGGCAGAUGUCGGGUCUG	168	-27.81	8mer-1a	803/786	810/810	down
hsa-miR-8075	CREB5	cAMP responsive element binding protein 5	UGCUGAUGGCAGAUGUCGGGUCUG	168	-25.87	7mer-m8	4883/4868	4889/4890	down
hsa-miR-8075	FAM19A5	family with sequence similarity 19 (chemokine (C-C motif)-like), member A5	UGCUGAUGGCAGAUGUCGGGUCUG	170	-30.32	8mer-1a	231/215	238/238	down
hsa-miR-8075	ABCB8	ATP-binding cassette, sub-family B (MDR/TAP), member 8	UGCUGAUGGCAGAUGUCGGGUCUG	165	-23.07	7mer-m8	1784/1770	1790/1791	down
hsa-miR-8075	EMP2	epithelial membrane protein 2	UGCUGAUGGCAGAUGUCGGGUCUG	166	-25.57	7mer-m8	2477/2461	2483/2484	down
hsa-miR-8075	SIRPB2	signal-regulatory protein beta 2	UGCUGAUGGCAGAUGUCGGGUCUG	168	-25.38	8mer-1a	567/550	574/574	down
hsa-miR-8075	CDK18	cyclin-dependent kinase 18	UGCUGAUGGCAGAUGUCGGGUCUG	166	-24.72	7mer-m8	597/581	603/604	down
hsa-miR-8075	CD300A	CD300a molecule	UGCUGAUGGCAGAUGUCGGGUCUG	165	-25.4	7mer-m8	153/137	159/160	down
hsa-miR-8075	SLC25A47	solute carrier family 25, member 47	UGCUGAUGGCAGAUGUCGGGUCUG	166	-29.79	7mer-m8	202/189	208/209	down
hsa-miR-8075	RUNDC1	RUN domain containing 1	UGCUGAUGGCAGAUGUCGGGUCUG	171	-27.73	8mer-1a	3011/2996	3018/3018	down
hsa-miR-8075	HEY2	hairy/enhancer-of-split related with YRPW motif 2	UGCUGAUGGCAGAUGUCGGGUCUG	173	-31.96	8mer-1a	213/197	220/220	down
hsa-miR-8075	ZBTB7B	zinc finger and BTB domain containing 7B	UGCUGAUGGCAGAUGUCGGGUCUG	165	-22.9	8mer-1a	111/102	118/124	down
hsa-miR-8075	ZBTB7B	zinc finger and BTB domain containing 7B	UGCUGAUGGCAGAUGUCGGGUCUG	165	-22.9	7mer-m8	117/102	123/124	down
hsa-miR-8075	FAM26E	family with sequence similarity 26, member E	UGCUGAUGGCAGAUGUCGGGUCUG	165	-21.63	7mer-m8	7216/7201	7222/7223	down
hsa-miR-8075	ZNF687	zinc finger protein 687	UGCUGAUGGCAGAUGUCGGGUCUG	173	-26.36	7mer-m8	214/197	220/221	down
hsa-miR-8075	TARS2	threonyl-tRNA synthetase 2, mitochondrial (putative)	UGCUGAUGGCAGAUGUCGGGUCUG	167	-27.53	7mer-m8	38/23	44/45	down
hsa-miR-8075	POLL	polymerase (DNA directed), lambda	UGCUGAUGGCAGAUGUCGGGUCUG	165	-29.58	8mer-1a	788/771	795/795	down
hsa-miR-8075	CHRNA4	cholinergic receptor, nicotinic, alpha 4 (neuronal)	UGCUGAUGGCAGAUGUCGGGUCUG	176	-31.3	7mer-m8	1895/1880	1901/1902	down
hsa-miR-8075	EFHC1	EF-hand domain (C-terminal) containing 1	UGCUGAUGGCAGAUGUCGGGUCUG	166	-27.22	7mer-m8	863/847	869/870	down
hsa-miR-8075	PTEN	phosphatase and tensin homolog	UGCUGAUGGCAGAUGUCGGGUCUG	172	-30.91	8mer-1a	3714/3697	3721/3721	down
hsa-miR-8075	NUTM2B	NUT family member 2B	UGCUGAUGGCAGAUGUCGGGUCUG	172	-33.25	8mer-1a	78/63	85/85	down
hsa-miR-8075	IER5L	immediate early response 5-like	UGCUGAUGGCAGAUGUCGGGUCUG	168	-30.72	8mer-1a	1126/1110	1133/1133	down
hsa-miR-8075	COL9A2	collagen, type IX, alpha 2	UGCUGAUGGCAGAUGUCGGGUCUG	189	-39.66	8mer-1a	3868/3850	3875/3875	down
hsa-miR-8075	UBR2	ubiquitin protein ligase E3 component n-recognin 2	UGCUGAUGGCAGAUGUCGGGUCUG	167	-24.14	8mer-1a	2087/2071	2094/2094	down
hsa-miR-8075	UBR2	ubiquitin protein ligase E3 component n-recognin 2	UGCUGAUGGCAGAUGUCGGGUCUG	167	-24.14	8mer-1a	160/144	167/167	down
hsa-miR-8075	SF3A3	splicing factor 3a, subunit 3, 60kDa	UGCUGAUGGCAGAUGUCGGGUCUG	174	-35.7	7mer-m8	429/413	435/436	down
hsa-miR-8075	PGK1	phosphoglycerate kinase 1	UGCUGAUGGCAGAUGUCGGGUCUG	166	-23.97	8mer-1a	3680/3666	3687/3687	down
hsa-miR-8075	MDH1B	malate dehydrogenase 1B, NAD (soluble)	UGCUGAUGGCAGAUGUCGGGUCUG	165	-23.03	7mer-m8	329/313	335/336	down
hsa-miR-8075	WNK3	WNK lysine deficient protein kinase 3	UGCUGAUGGCAGAUGUCGGGUCUG	166	-21.8	7mer-m8	466/450	472/473	down
hsa-miR-8075	SMIM5	small integral membrane protein 5	UGCUGAUGGCAGAUGUCGGGUCUG	166	-26.39	7mer-m8	60/44	66/67	down
hsa-miR-8075	SZRD1	SUZ RNA binding domain containing 1	UGCUGAUGGCAGAUGUCGGGUCUG	168	-25.35	7mer-m8	2509/2492	2515/2516	down
hsa-miR-8075	AGMAT	agmatine ureohydrolase (agmatinase)	UGCUGAUGGCAGAUGUCGGGUCUG	165	-20.03	7mer-m8	2248/2232	2254/2255	down
hsa-miR-8075	H6PD	hexose-6-phosphate dehydrogenase (glucose 1-dehydrogenase)	UGCUGAUGGCAGAUGUCGGGUCUG	167	-31.8	8mer-1a	5096/5077	5103/5103	down
hsa-miR-8075	PCDH17	protocadherin 17	UGCUGAUGGCAGAUGUCGGGUCUG	174	-26.37	7mer-m8	2243/2227	2249/2250	down
hsa-miR-8075	XK	X-linked Kx blood group (McLeod syndrome)	UGCUGAUGGCAGAUGUCGGGUCUG	169	-25.84	8mer-1a	452/436	459/459	down
hsa-miR-8075	KIAA1644	KIAA1644	UGCUGAUGGCAGAUGUCGGGUCUG	175	-31.97	7mer-m8	2372/2356	2378/2379	down
hsa-miR-8075	URB1	URB1 ribosome biogenesis 1 homolog (S. cerevisiae)	UGCUGAUGGCAGAUGUCGGGUCUG	168	-26.74	7mer-m8	2920/2902	2926/2927	down
hsa-miR-8075	PRTG	protogenin	UGCUGAUGGCAGAUGUCGGGUCUG	166	-25.06	8mer-1a	5711/5695	5718/5718	down
hsa-miR-8075	QKI	QKI, KH domain containing, RNA binding	UGCUGAUGGCAGAUGUCGGGUCUG	176	-29.99	7mer-m8	301/286	307/308	down
hsa-miR-8075	ZNF569	zinc finger protein 569	UGCUGAUGGCAGAUGUCGGGUCUG	173	-28.64	8mer-1a	262/246	269/269	down
hsa-miR-8075	CDH11	cadherin 11, type 2, OB-cadherin (osteoblast)	UGCUGAUGGCAGAUGUCGGGUCUG	168	-26.02	7mer-m8	3773/3758	3779/3780	down
hsa-miR-8075	C16orf87	chromosome 16 open reading frame 87	UGCUGAUGGCAGAUGUCGGGUCUG	168	-28.55	8mer-1a	2269/2253	2276/2276	down
hsa-miR-8075	SNCA	synuclein, alpha (non A4 component of amyloid precursor)	UGCUGAUGGCAGAUGUCGGGUCUG	176	-29.3	8mer-1a	126/110	133/133	down
hsa-miR-8075	STRA6	stimulated by retinoic acid 6	UGCUGAUGGCAGAUGUCGGGUCUG	178	-34.07	7mer-m8	305/290	311/312	down
hsa-miR-8075	POMGNT1	protein O-linked mannose N-acetylglucosaminyltransferase 1 (beta 1,2-)	UGCUGAUGGCAGAUGUCGGGUCUG	172	-26.21	8mer-1a	749/732	756/756	down
hsa-miR-8075	BEND7	BEN domain containing 7	UGCUGAUGGCAGAUGUCGGGUCUG	174	-23.2	7mer-m8	256/240	262/263	down
hsa-miR-8075	TMBIM4	transmembrane BAX inhibitor motif containing 4	UGCUGAUGGCAGAUGUCGGGUCUG	165	-24.41	7mer-m8	110/94	116/117	down
hsa-miR-8075	ATP13A4	ATPase type 13A4	UGCUGAUGGCAGAUGUCGGGUCUG	171	-28.31	7mer-m8	670/655	676/677	down
hsa-miR-8075	SZRD1	SUZ RNA binding domain containing 1	UGCUGAUGGCAGAUGUCGGGUCUG	168	-25.35	7mer-m8	2637/2620	2643/2644	down
hsa-miR-8075	SACS	spastic ataxia of Charlevoix-Saguenay (sacsin)	UGCUGAUGGCAGAUGUCGGGUCUG	165	-22.06	7mer-m8	471/454	477/478	down
hsa-miR-8075	HS1BP3	HCLS1 binding protein 3	UGCUGAUGGCAGAUGUCGGGUCUG	166	-29.7	7mer-m8	1896/1882	1902/1903	down
hsa-miR-8075	SLC22A25	solute carrier family 22, member 25	UGCUGAUGGCAGAUGUCGGGUCUG	168	-26.68	7mer-m8	581/564	587/588	down
hsa-miR-8075	DPP6	dipeptidyl-peptidase 6	UGCUGAUGGCAGAUGUCGGGUCUG	165	-27.99	8mer-1a	1459/1445	1466/1466	down
hsa-miR-8075	RPAIN	RPA interacting protein	UGCUGAUGGCAGAUGUCGGGUCUG	166	-23.92	7mer-m8	1316/1300	1322/1323	down
hsa-miR-8075	CCNL2	cyclin L2	UGCUGAUGGCAGAUGUCGGGUCUG	167	-27.37	7mer-m8	1126/1111	1132/1133	down
hsa-miR-8075	STK16	serine/threonine kinase 16	UGCUGAUGGCAGAUGUCGGGUCUG	172	-25.26	8mer-1a	1034/1017	1041/1041	down
hsa-miR-8075	PDK1	pyruvate dehydrogenase kinase, isozyme 1	UGCUGAUGGCAGAUGUCGGGUCUG	167	-26.59	7mer-m8	113/95	119/120	down
hsa-miR-8075	EIF3L	eukaryotic translation initiation factor 3, subunit L	UGCUGAUGGCAGAUGUCGGGUCUG	171	-23.42	7mer-m8	88/72	94/95	down
hsa-miR-8075	ZNF780A	zinc finger protein 780A	UGCUGAUGGCAGAUGUCGGGUCUG	165	-22.39	8mer-1a	1292/1276	1299/1299	down
hsa-miR-8075	SSBP3	single stranded DNA binding protein 3	UGCUGAUGGCAGAUGUCGGGUCUG	169	-28.95	7mer-m8	1087/1070	1093/1094	down
hsa-miR-8075	MTR	5-methyltetrahydrofolate-homocysteine methyltransferase	UGCUGAUGGCAGAUGUCGGGUCUG	165	-30.86	7mer-m8	270/254	276/277	down
hsa-miR-8075	SBNO1	strawberry notch homolog 1 (Drosophila)	UGCUGAUGGCAGAUGUCGGGUCUG	165	-27.48	8mer-1a	1964/1948	1971/1971	down
hsa-miR-8075	IDS	iduronate 2-sulfatase	UGCUGAUGGCAGAUGUCGGGUCUG	166	-24.12	7mer-m8	4835/4819	4841/4842	down
hsa-miR-8075	IDS	iduronate 2-sulfatase	UGCUGAUGGCAGAUGUCGGGUCUG	166	-24.12	7mer-m8	4835/4819	4841/4842	down
hsa-miR-8075	COL20A1	collagen, type XX, alpha 1	UGCUGAUGGCAGAUGUCGGGUCUG	185	-33.87	7mer-m8	2273/2256	2279/2280	down
hsa-miR-8075	ITGA11	integrin, alpha 11	UGCUGAUGGCAGAUGUCGGGUCUG	168	-23	7mer-m8	1718/1701	1724/1725	down
hsa-miR-8075	CYTH2	cytohesin 2	UGCUGAUGGCAGAUGUCGGGUCUG	165	-25.57	7mer-m8	457/444	463/464	down
hsa-miR-8075	BTNL2	butyrophilin-like 2 (MHC class II associated)	UGCUGAUGGCAGAUGUCGGGUCUG	166	-23.08	8mer-1a	209/193	216/216	down
hsa-miR-8075	TSPAN14	tetraspanin 14	UGCUGAUGGCAGAUGUCGGGUCUG	174	-31.38	7mer-m8	59/43	65/66	down
hsa-miR-8075	PLEKHM1	pleckstrin homology domain containing, family M (with RUN domain) member 1	UGCUGAUGGCAGAUGUCGGGUCUG	171	-32.73	7mer-m8	69/50	75/76	down
hsa-miR-8075	SGCD	sarcoglycan, delta (35kDa dystrophin-associated glycoprotein)	UGCUGAUGGCAGAUGUCGGGUCUG	165	-22.12	7mer-m8	1286/1270	1292/1293	down
hsa-miR-8075	GLYR1	glyoxylate reductase 1 homolog (Arabidopsis)	UGCUGAUGGCAGAUGUCGGGUCUG	173	-33.64	8mer-1a	137/120	144/144	down
hsa-miR-8075	STARD13	StAR-related lipid transfer (START) domain containing 13	UGCUGAUGGCAGAUGUCGGGUCUG	165	-24.67	7mer-m8	141/127	147/148	down
hsa-miR-8075	CCBE1	collagen and calcium binding EGF domains 1	UGCUGAUGGCAGAUGUCGGGUCUG	174	-30.45	8mer-1a	1031/1015	1038/1038	down
hsa-miR-8075	GDPD5	glycerophosphodiester phosphodiesterase domain containing 5	UGCUGAUGGCAGAUGUCGGGUCUG	169	-28.87	7mer-m8	690/675	696/697	down
hsa-miR-8075	CAMKK2	calcium/calmodulin-dependent protein kinase kinase 2, beta	UGCUGAUGGCAGAUGUCGGGUCUG	168	-24.03	7mer-m8	410/395	416/417	down
hsa-miR-8075	PRPSAP1	phosphoribosyl pyrophosphate synthetase-associated protein 1	UGCUGAUGGCAGAUGUCGGGUCUG	165	-23.2	7mer-m8	216/200	222/223	down
hsa-miR-8075	ZNF780A	zinc finger protein 780A	UGCUGAUGGCAGAUGUCGGGUCUG	165	-22.39	8mer-1a	3138/3122	3145/3145	down
hsa-miR-8075	ARL17B	ADP-ribosylation factor-like 17B	UGCUGAUGGCAGAUGUCGGGUCUG	170	-30.67	8mer-1a	3476/3460	3483/3483	down
hsa-miR-8075	BPI	bactericidal/permeability-increasing protein	UGCUGAUGGCAGAUGUCGGGUCUG	165	-31.13	8mer-1a	867/848	874/874	down
hsa-miR-8075	GADL1	glutamate decarboxylase-like 1	UGCUGAUGGCAGAUGUCGGGUCUG	170	-24.33	7mer-m8	1919/1903	1925/1926	down
hsa-miR-8075	MUC19	mucin 19, oligomeric	UGCUGAUGGCAGAUGUCGGGUCUG	169	-26.37	7mer-m8	5115/5097	5121/5122	down
hsa-miR-8075	TCP10	t-complex 10	UGCUGAUGGCAGAUGUCGGGUCUG	169	-27.9	7mer-m8	90/73	96/97	down
hsa-miR-8075	GMPPB	GDP-mannose pyrophosphorylase B	UGCUGAUGGCAGAUGUCGGGUCUG	168	-29.49	8mer-1a	37/22	44/44	down
hsa-miR-8075	CIAO1	cytosolic iron-sulfur protein assembly 1	UGCUGAUGGCAGAUGUCGGGUCUG	166	-27.85	8mer-1a	845/830	852/852	down
hsa-miR-8075	MED22	mediator complex subunit 22	UGCUGAUGGCAGAUGUCGGGUCUG	167	-27.9	7mer-m8	1539/1525	1545/1546	down
hsa-miR-8075	PPP2R3A	protein phosphatase 2, regulatory subunit B'', alpha	UGCUGAUGGCAGAUGUCGGGUCUG	167	-24.87	7mer-m8	191/175	197/198	down
hsa-miR-8075	ATP6V1F	ATPase, H+ transporting, lysosomal 14kDa, V1 subunit F	UGCUGAUGGCAGAUGUCGGGUCUG	168	-27.04	7mer-m8	58/42	64/65	down
hsa-miR-8075	CLEC19A	C-type lectin domain family 19, member A	UGCUGAUGGCAGAUGUCGGGUCUG	166	-23.36	7mer-m8	146/130	152/153	down
hsa-miR-8075	SH3TC2	SH3 domain and tetratricopeptide repeats 2	UGCUGAUGGCAGAUGUCGGGUCUG	167	-29.01	7mer-m8	2033/2013	2039/2040	down
hsa-miR-8075	WHSC1	Wolf-Hirschhorn syndrome candidate 1	UGCUGAUGGCAGAUGUCGGGUCUG	167	-26.87	7mer-m8	1621/1606	1627/1628	down
hsa-miR-8075	GABRA2	gamma-aminobutyric acid (GABA) A receptor, alpha 2	UGCUGAUGGCAGAUGUCGGGUCUG	169	-21.22	7mer-m8	440/424	446/447	down
hsa-miR-8075	AC145676.2	Uncharacterized protein	UGCUGAUGGCAGAUGUCGGGUCUG	173	-29.55	7mer-m8	291/275	297/298	down
hsa-miR-8075	RP11-10A14.4	Uncharacterized protein	UGCUGAUGGCAGAUGUCGGGUCUG	168	-19.57	7mer-m8	2128/2111	2134/2135	down
hsa-miR-8075	EPHX2	epoxide hydrolase 2, cytoplasmic	UGCUGAUGGCAGAUGUCGGGUCUG	170	-26.04	7mer-m8	2166/2151	2172/2173	down
hsa-miR-8075	ERGIC1	endoplasmic reticulum-golgi intermediate compartment (ERGIC) 1	UGCUGAUGGCAGAUGUCGGGUCUG	168	-26.05	7mer-m8	1718/1699	1724/1725	down
hsa-miR-8075	OMP	olfactory marker protein	UGCUGAUGGCAGAUGUCGGGUCUG	168	-24.12	7mer-m8	1327/1312	1333/1334	down
hsa-miR-8075	H2AFX	H2A histone family, member X	UGCUGAUGGCAGAUGUCGGGUCUG	169	-26.41	7mer-m8	672/655	678/679	down
hsa-miR-8075	CAPN5	calpain 5	UGCUGAUGGCAGAUGUCGGGUCUG	170	-28.9	8mer-1a	547/531	554/554	down
hsa-miR-8075	NRIP3	nuclear receptor interacting protein 3	UGCUGAUGGCAGAUGUCGGGUCUG	167	-24.34	7mer-m8	186/170	192/193	down
hsa-miR-8075	PSMB7	proteasome (prosome, macropain) subunit, beta type, 7	UGCUGAUGGCAGAUGUCGGGUCUG	167	-27.71	8mer-1a	115/96	122/122	down
hsa-miR-8075	ZNF324	zinc finger protein 324	UGCUGAUGGCAGAUGUCGGGUCUG	173	-32.3	7mer-m8	1502/1488	1508/1509	down
hsa-miR-8075	ZNF268	zinc finger protein 268	UGCUGAUGGCAGAUGUCGGGUCUG	165	-26.61	7mer-m8	1677/1660	1683/1684	down
hsa-miR-8075	PCYT2	phosphate cytidylyltransferase 2, ethanolamine	UGCUGAUGGCAGAUGUCGGGUCUG	168	-25.34	7mer-m8	3236/3220	3242/3243	down
hsa-miR-8075	CTD-2140B24.4	Zinc finger protein 268	UGCUGAUGGCAGAUGUCGGGUCUG	165	-26.61	7mer-m8	1832/1815	1838/1839	down
hsa-miR-8075	HMGA2	high mobility group AT-hook 2	UGCUGAUGGCAGAUGUCGGGUCUG	165	-23.51	7mer-m8	3276/3260	3282/3283	down
hsa-miR-8075	TBC1D30	TBC1 domain family, member 30	UGCUGAUGGCAGAUGUCGGGUCUG	165	-23.03	7mer-m8	1954/1937	1960/1961	down
hsa-miR-8075	ZNF268	zinc finger protein 268	UGCUGAUGGCAGAUGUCGGGUCUG	165	-26.61	7mer-m8	1832/1815	1838/1839	down
hsa-miR-8075	ERC1	ELKS/RAB6-interacting/CAST family member 1	UGCUGAUGGCAGAUGUCGGGUCUG	169	-26.09	8mer-1a	264/247	271/271	down
hsa-miR-8075	ACACB	acetyl-CoA carboxylase beta	UGCUGAUGGCAGAUGUCGGGUCUG	165	-26.01	7mer-m8	2487/2470	2493/2494	down
hsa-miR-8075	AACS	acetoacetyl-CoA synthetase	UGCUGAUGGCAGAUGUCGGGUCUG	170	-29.43	8mer-1a	858/857	865/881	down
hsa-miR-8075	AACS	acetoacetyl-CoA synthetase	UGCUGAUGGCAGAUGUCGGGUCUG	170	-29.43	8mer-1a	858/841	865/865	down
hsa-miR-8075	SLC39A3	solute carrier family 39 (zinc transporter), member 3	UGCUGAUGGCAGAUGUCGGGUCUG	173	-24.23	7mer-m8	1948/1932	1954/1955	down
hsa-miR-8075	ANKS1B	ankyrin repeat and sterile alpha motif domain containing 1B	UGCUGAUGGCAGAUGUCGGGUCUG	165	-26.14	7mer-m8	971/956	977/978	down
hsa-miR-8075	CNTN1	contactin 1	UGCUGAUGGCAGAUGUCGGGUCUG	171	-29.41	7mer-m8	709/693	715/716	down
hsa-miR-8075	ANKS1B	ankyrin repeat and sterile alpha motif domain containing 1B	UGCUGAUGGCAGAUGUCGGGUCUG	165	-26.14	7mer-m8	877/862	883/884	down
hsa-miR-8075	TMBIM4	transmembrane BAX inhibitor motif containing 4	UGCUGAUGGCAGAUGUCGGGUCUG	165	-24.41	7mer-m8	52/36	58/59	down
hsa-miR-8075	MOK	MOK protein kinase	UGCUGAUGGCAGAUGUCGGGUCUG	167	-22.24	7mer-m8	176/161	182/183	down
hsa-miR-8075	RRN3	RRN3 RNA polymerase I transcription factor homolog (S. cerevisiae)	UGCUGAUGGCAGAUGUCGGGUCUG	168	-23.4	7mer-m8	1778/1762	1784/1785	down
hsa-miR-8075	E4F1	E4F transcription factor 1	UGCUGAUGGCAGAUGUCGGGUCUG	177	-31.43	7mer-m8	173/156	179/180	down
hsa-miR-8075	DUS2	dihydrouridine synthase 2	UGCUGAUGGCAGAUGUCGGGUCUG	170	-29.97	7mer-m8	133/117	139/140	down
hsa-miR-8075	TNK1	tyrosine kinase, non-receptor, 1	UGCUGAUGGCAGAUGUCGGGUCUG	168	-29.89	7mer-m8	381/367	387/388	down
hsa-miR-8075	RMI2	RecQ mediated genome instability 2	UGCUGAUGGCAGAUGUCGGGUCUG	165	-27.01	8mer-1a	615/597	622/622	down
hsa-miR-8075	C19orf82	chromosome 19 open reading frame 82	UGCUGAUGGCAGAUGUCGGGUCUG	165	-24.71	7mer-m8	250/236	256/257	down
hsa-miR-8075	WTIP	Wilms tumor 1 interacting protein	UGCUGAUGGCAGAUGUCGGGUCUG	171	-28.44	7mer-m8	5790/5776	5796/5797	down
hsa-miR-8075	TUBB6	tubulin, beta 6 class V	UGCUGAUGGCAGAUGUCGGGUCUG	170	-30.87	7mer-m8	1627/1611	1633/1634	down
hsa-miR-8075	ZSCAN18	zinc finger and SCAN domain containing 18	UGCUGAUGGCAGAUGUCGGGUCUG	166	-19.54	7mer-m8	333/317	339/340	down
hsa-miR-8075	AC132872.2	CDNA FLJ27256 fis, clone SYN09689; Uncharacterized protein	UGCUGAUGGCAGAUGUCGGGUCUG	167	-33.12	8mer-1a	1011/995	1018/1018	down
hsa-miR-8075	ARL14EPL	ADP-ribosylation factor-like 14 effector protein-like	UGCUGAUGGCAGAUGUCGGGUCUG	168	-26.33	7mer-1a	232/229	238/251	down
hsa-miR-8075	ARL14EPL	ADP-ribosylation factor-like 14 effector protein-like	UGCUGAUGGCAGAUGUCGGGUCUG	168	-26.33	8mer-1a	244/229	251/251	down
hsa-miR-8075	FRK	fyn-related kinase	UGCUGAUGGCAGAUGUCGGGUCUG	173	-30.36	8mer-1a	7892/7876	7899/7899	down
hsa-miR-3125	CYP51A1	cytochrome P450, family 51, subfamily A, polypeptide 1	UAGAGGAAGCUGUGGAGAGA	165	-23.26	7mer-m8	1126/1114	1132/1133	up
hsa-miR-3125	CTNS	cystinosin, lysosomal cystine transporter	UAGAGGAAGCUGUGGAGAGA	173	-30.5	8mer-1a	1493/1480	1500/1500	up
hsa-miR-3125	ADCK2	aarF domain containing kinase 2	UAGAGGAAGCUGUGGAGAGA	169	-26.33	7mer-m8	139/127	145/146	up
hsa-miR-3125	TRAM2	translocation associated membrane protein 2	UAGAGGAAGCUGUGGAGAGA	170	-25.13	7mer-m8	168/156	174/175	up
hsa-miR-3125	TBX15	T-box 15	UAGAGGAAGCUGUGGAGAGA	169	-29.73	7mer-m8	569/557	575/576	up
hsa-miR-3125	TUBB1	tubulin, beta 1 class VI	UAGAGGAAGCUGUGGAGAGA	169	-23.8	7mer-m8	1661/1648	1667/1668	up
hsa-miR-3125	SETX	senataxin	UAGAGGAAGCUGUGGAGAGA	167	-26.85	7mer-m8	1669/1657	1675/1676	up
hsa-miR-3125	PCDHB15	protocadherin beta 15	UAGAGGAAGCUGUGGAGAGA	165	-24.16	7mer-m8	769/756	775/776	up
hsa-miR-3125	SLC9A2	solute carrier family 9, subfamily A (NHE2, cation proton antiporter 2), member 2	UAGAGGAAGCUGUGGAGAGA	166	-21.21	7mer-m8	2189/2177	2195/2196	up
hsa-miR-3125	C1orf21	chromosome 1 open reading frame 21	UAGAGGAAGCUGUGGAGAGA	170	-23.28	7mer-m8	8066/8054	8072/8073	up
hsa-miR-3125	TTR	transthyretin	UAGAGGAAGCUGUGGAGAGA	166	-20.83	7mer-m8	4217/4205	4223/4224	up
hsa-miR-3125	TMEM180	transmembrane protein 180	UAGAGGAAGCUGUGGAGAGA	168	-28.1	8mer-1a	556/543	563/563	up
hsa-miR-3125	SORBS3	sorbin and SH3 domain containing 3	UAGAGGAAGCUGUGGAGAGA	165	-25.2	8mer-1a	328/316	335/335	up
hsa-miR-3125	KIAA1045	KIAA1045	UAGAGGAAGCUGUGGAGAGA	169	-25.53	7mer-m8	2908/2896	2914/2915	up
hsa-miR-3125	ZBTB46	zinc finger and BTB domain containing 46	UAGAGGAAGCUGUGGAGAGA	170	-25.75	7mer-m8	2681/2669	2687/2688	up
hsa-miR-3125	ATP6V1E1	ATPase, H+ transporting, lysosomal 31kDa, V1 subunit E1	UAGAGGAAGCUGUGGAGAGA	178	-28.97	7mer-m8	88/76	94/95	up
hsa-miR-3125	SDC1	syndecan 1	UAGAGGAAGCUGUGGAGAGA	165	-24.65	8mer-1a	521/508	528/528	up
hsa-miR-3125	RRP8	ribosomal RNA processing 8, methyltransferase, homolog (yeast)	UAGAGGAAGCUGUGGAGAGA	165	-24.39	7mer-m8	388/373	394/395	up
hsa-miR-3125	PHF21A	PHD finger protein 21A	UAGAGGAAGCUGUGGAGAGA	165	-25.58	7mer-m8	3832/3819	3838/3839	up
hsa-miR-3125	SORL1	sortilin-related receptor, L(DLR class) A repeats containing	UAGAGGAAGCUGUGGAGAGA	175	-28.77	7mer-m8	726/714	732/733	up
hsa-miR-3125	MRPS27	mitochondrial ribosomal protein S27	UAGAGGAAGCUGUGGAGAGA	167	-26.86	8mer-1a	89/77	96/96	up
hsa-miR-3125	COX10	cytochrome c oxidase assembly homolog 10 (yeast)	UAGAGGAAGCUGUGGAGAGA	172	-26.1	7mer-m8	314/302	320/321	up
hsa-miR-3125	PIK3C3	phosphatidylinositol 3-kinase, catalytic subunit type 3	UAGAGGAAGCUGUGGAGAGA	165	-23.84	8mer-1a	6066/6054	6073/6073	up
hsa-miR-3125	FAM32A	family with sequence similarity 32, member A	UAGAGGAAGCUGUGGAGAGA	167	-26.42	8mer-1a	445/434	452/452	up
hsa-miR-3125	SC5D	sterol-C5-desaturase	UAGAGGAAGCUGUGGAGAGA	166	-20.98	8mer-1a	2077/2065	2084/2084	up
hsa-miR-3125	TBC1D19	TBC1 domain family, member 19	UAGAGGAAGCUGUGGAGAGA	169	-27.89	7mer-m8	4071/4059	4077/4078	up
hsa-miR-3125	TMEM19	transmembrane protein 19	UAGAGGAAGCUGUGGAGAGA	165	-20.55	7mer-m8	142/130	148/149	up
hsa-miR-3125	ERBB3	v-erb-b2 avian erythroblastic leukemia viral oncogene homolog 3	UAGAGGAAGCUGUGGAGAGA	165	-28.42	7mer-m8	311/297	317/318	up
hsa-miR-3125	MYLK4	myosin light chain kinase family, member 4	UAGAGGAAGCUGUGGAGAGA	170	-27.93	7mer-m8	3411/3399	3417/3418	up
hsa-miR-3125	KCNN3	potassium intermediate/small conductance calcium-activated channel, subfamily N, member 3	UAGAGGAAGCUGUGGAGAGA	169	-26.23	8mer-1a	6366/6353	6373/6373	up
hsa-miR-3125	MRPS5	mitochondrial ribosomal protein S5	UAGAGGAAGCUGUGGAGAGA	169	-29.16	7mer-m8	1612/1599	1618/1619	up
hsa-miR-3125	KIAA1715	KIAA1715	UAGAGGAAGCUGUGGAGAGA	166	-22.9	7mer-m8	5106/5094	5112/5113	up
hsa-miR-3125	STAC	SH3 and cysteine rich domain	UAGAGGAAGCUGUGGAGAGA	172	-30.95	7mer-m8	526/515	532/533	up
hsa-miR-3125	SLC1A2	solute carrier family 1 (glial high affinity glutamate transporter), member 2	UAGAGGAAGCUGUGGAGAGA	170	-22.06	7mer-m8	5462/5450	5468/5469	up
hsa-miR-3125	C4orf33	chromosome 4 open reading frame 33	UAGAGGAAGCUGUGGAGAGA	165	-24.49	7mer-m8	2377/2365	2383/2384	up
hsa-miR-3125	SETBP1	SET binding protein 1	UAGAGGAAGCUGUGGAGAGA	169	-22.78	7mer-m8	2703/2691	2709/2710	up
hsa-miR-3125	VOPP1	vesicular, overexpressed in cancer, prosurvival protein 1	UAGAGGAAGCUGUGGAGAGA	165	-25.82	7mer-m8	488/475	494/495	up
hsa-miR-3125	NUP205	nucleoporin 205kDa	UAGAGGAAGCUGUGGAGAGA	165	-22.82	8mer-1a	2352/2340	2359/2359	up
hsa-miR-3125	ERC2	ELKS/RAB6-interacting/CAST family member 2	UAGAGGAAGCUGUGGAGAGA	168	-28.82	7mer-m8	1275/1262	1281/1282	up
hsa-miR-3125	FAM228A	family with sequence similarity 228, member A	UAGAGGAAGCUGUGGAGAGA	173	-32.26	7mer-m8	832/819	838/839	up
hsa-miR-3125	GALNT10	UDP-N-acetyl-alpha-D-galactosamine:polypeptide N-acetylgalactosaminyltransferase 10 (GalNAc-T10)	UAGAGGAAGCUGUGGAGAGA	165	-25.39	7mer-m8	52/39	58/59	up
hsa-miR-3125	HIF1AN	hypoxia inducible factor 1, alpha subunit inhibitor	UAGAGGAAGCUGUGGAGAGA	166	-22.42	7mer-m8	8638/8626	8644/8645	up
hsa-miR-3125	PYGO1	pygopus homolog 1 (Drosophila)	UAGAGGAAGCUGUGGAGAGA	182	-33.24	7mer-m8	4633/4621	4639/4640	up
hsa-miR-3125	SF3B3	splicing factor 3b, subunit 3, 130kDa	UAGAGGAAGCUGUGGAGAGA	169	-26.01	7mer-m8	1679/1665	1685/1686	up
hsa-miR-3125	ZBTB46	zinc finger and BTB domain containing 46	UAGAGGAAGCUGUGGAGAGA	170	-25.75	7mer-m8	660/648	666/667	up
hsa-miR-3125	BTD	biotinidase	UAGAGGAAGCUGUGGAGAGA	167	-24.98	8mer-1a	251/239	258/258	up
hsa-miR-3125	ATOH8	atonal homolog 8 (Drosophila)	UAGAGGAAGCUGUGGAGAGA	172	-30.21	7mer-m8	3007/2996	3013/3014	up
hsa-miR-3125	MEPCE	methylphosphate capping enzyme	UAGAGGAAGCUGUGGAGAGA	165	-19.47	7mer-m8	219/206	225/226	up
hsa-miR-3125	FAM131A	family with sequence similarity 131, member A	UAGAGGAAGCUGUGGAGAGA	170	-21.61	7mer-m8	580/568	586/587	up
hsa-miR-3125	PITPNA	phosphatidylinositol transfer protein, alpha	UAGAGGAAGCUGUGGAGAGA	178	-29.46	7mer-m8	2828/2816	2834/2835	up
hsa-miR-3125	TMEM185A	transmembrane protein 185A	UAGAGGAAGCUGUGGAGAGA	166	-29.96	7mer-m8	53/41	59/60	up
hsa-miR-3125	SALL2	sal-like 2 (Drosophila)	UAGAGGAAGCUGUGGAGAGA	166	-21.43	7mer-m8	609/597	615/616	up
hsa-miR-3125	FAIM2	Fas apoptotic inhibitory molecule 2	UAGAGGAAGCUGUGGAGAGA	165	-22.12	7mer-m8	2289/2277	2295/2296	up
hsa-miR-3125	MUC20	mucin 20, cell surface associated	UAGAGGAAGCUGUGGAGAGA	165	-21.91	7mer-m8	3604/3591	3610/3611	up
hsa-miR-3125	NDRG1	N-myc downstream regulated 1	UAGAGGAAGCUGUGGAGAGA	165	-27.86	7mer-m8	1269/1257	1275/1276	up
hsa-miR-3125	ZNF550	zinc finger protein 550	UAGAGGAAGCUGUGGAGAGA	168	-23.15	7mer-m8	534/522	540/541	up
hsa-miR-3125	TMIE	transmembrane inner ear	UAGAGGAAGCUGUGGAGAGA	178	-28.6	7mer-m8	950/938	956/957	up
hsa-miR-3125	SALL2	sal-like 2 (Drosophila)	UAGAGGAAGCUGUGGAGAGA	166	-21.43	7mer-m8	1280/1268	1286/1287	up
hsa-miR-3125	C16orf72	chromosome 16 open reading frame 72	UAGAGGAAGCUGUGGAGAGA	170	-21.73	7mer-m8	1153/1141	1159/1160	up
hsa-miR-3125	OPCML	opioid binding protein/cell adhesion molecule-like	UAGAGGAAGCUGUGGAGAGA	166	-25.35	7mer-m8	1700/1688	1706/1707	up
hsa-miR-3125	GJA4	gap junction protein, alpha 4, 37kDa	UAGAGGAAGCUGUGGAGAGA	169	-25.61	7mer-m8	193/181	199/200	up
hsa-miR-3125	ZNF250	zinc finger protein 250	UAGAGGAAGCUGUGGAGAGA	165	-22.48	7mer-m8	278/278	284/297	up
hsa-miR-3125	ZNF250	zinc finger protein 250	UAGAGGAAGCUGUGGAGAGA	165	-22.48	7mer-m8	290/278	296/297	up
hsa-miR-3125	ERBB4	v-erb-b2 avian erythroblastic leukemia viral oncogene homolog 4	UAGAGGAAGCUGUGGAGAGA	169	-25.49	7mer-m8	5360/5347	5366/5367	up
hsa-miR-3125	BTNL3	butyrophilin-like 3	UAGAGGAAGCUGUGGAGAGA	167	-23.9	7mer-m8	85/73	91/92	up
hsa-miR-3125	FOXO3	forkhead box O3	UAGAGGAAGCUGUGGAGAGA	165	-23.26	7mer-m8	3293/3281	3299/3300	up
hsa-miR-3125	SIGLEC6	sialic acid binding Ig-like lectin 6	UAGAGGAAGCUGUGGAGAGA	186	-32.82	7mer-m8	1314/1302	1320/1321	up
hsa-miR-3125	NXPH4	neurexophilin 4	UAGAGGAAGCUGUGGAGAGA	169	-29.26	7mer-m8	631/618	637/638	up
hsa-miR-3125	MRPL39	mitochondrial ribosomal protein L39	UAGAGGAAGCUGUGGAGAGA	165	-24.65	7mer-m8	811/798	817/818	up
hsa-miR-3125	YWHAB	tyrosine 3-monooxygenase/tryptophan 5-monooxygenase activation protein, beta polypeptide	UAGAGGAAGCUGUGGAGAGA	165	-26.72	7mer-m8	588/573	594/595	up
hsa-miR-3125	APCDD1	adenomatosis polyposis coli down-regulated 1	UAGAGGAAGCUGUGGAGAGA	166	-22.22	7mer-m8	876/864	882/883	up
hsa-miR-3125	PDE4C	phosphodiesterase 4C, cAMP-specific	UAGAGGAAGCUGUGGAGAGA	166	-24.35	8mer-1a	470/458	477/477	up
hsa-miR-3125	ARIH2	ariadne RBR E3 ubiquitin protein ligase 2	UAGAGGAAGCUGUGGAGAGA	168	-30.83	7mer-m8	2926/2912	2932/2933	up
hsa-miR-3125	ATP2B4	ATPase, Ca++ transporting, plasma membrane 4	UAGAGGAAGCUGUGGAGAGA	166	-23.45	7mer-m8	2691/2679	2697/2698	up
hsa-miR-3125	VSIG10	V-set and immunoglobulin domain containing 10	UAGAGGAAGCUGUGGAGAGA	178	-28.02	7mer-m8	2258/2246	2264/2265	up
hsa-miR-3125	ZNF33B	zinc finger protein 33B	UAGAGGAAGCUGUGGAGAGA	168	-27.41	8mer-1a	542/528	549/549	up
hsa-miR-3125	KRT78	keratin 78	UAGAGGAAGCUGUGGAGAGA	177	-28.8	7mer-m8	214/202	220/221	up
hsa-miR-3125	PGLYRP4	peptidoglycan recognition protein 4	UAGAGGAAGCUGUGGAGAGA	170	-25.6	7mer-m8	240/228	246/247	up
hsa-miR-3125	ASTN1	astrotactin 1	UAGAGGAAGCUGUGGAGAGA	165	-22.9	7mer-m8	2923/2911	2929/2930	up
hsa-miR-3125	ADM2	adrenomedullin 2	UAGAGGAAGCUGUGGAGAGA	173	-26.6	7mer-m8	1975/1963	1981/1982	up
hsa-miR-3125	TCP10L2	t-complex 10-like 2	UAGAGGAAGCUGUGGAGAGA	165	-21.05	7mer-m8	825/812	831/832	up
hsa-miR-3125	ATF3	activating transcription factor 3	UAGAGGAAGCUGUGGAGAGA	168	-23.6	7mer-m8	125/114	131/132	up
hsa-miR-3125	ATP2B4	ATPase, Ca++ transporting, plasma membrane 4	UAGAGGAAGCUGUGGAGAGA	166	-23.45	7mer-m8	2974/2962	2980/2981	up
hsa-miR-3125	PTPN7	protein tyrosine phosphatase, non-receptor type 7	UAGAGGAAGCUGUGGAGAGA	169	-27.33	7mer-m8	209/197	215/216	up
hsa-miR-3125	S100A16	S100 calcium binding protein A16	UAGAGGAAGCUGUGGAGAGA	169	-24.9	7mer-m8	121/109	127/128	up
hsa-miR-3125	VPS45	vacuolar protein sorting 45 homolog (S. cerevisiae)	UAGAGGAAGCUGUGGAGAGA	170	-25.31	7mer-m8	27/15	33/34	up
hsa-miR-3125	SORCS3	sortilin-related VPS10 domain containing receptor 3	UAGAGGAAGCUGUGGAGAGA	165	-21.55	7mer-m8	927/915	933/934	up
hsa-miR-3125	KCNQ5	potassium voltage-gated channel, KQT-like subfamily, member 5	UAGAGGAAGCUGUGGAGAGA	170	-21.28	7mer-m8	1932/1920	1938/1939	up
hsa-miR-3125	REXO4	REX4, RNA exonuclease 4 homolog (S. cerevisiae)	UAGAGGAAGCUGUGGAGAGA	165	-19.81	7mer-m8	375/363	381/382	up
hsa-miR-3125	UCK1	uridine-cytidine kinase 1	UAGAGGAAGCUGUGGAGAGA	167	-24.44	7mer-m8	86/74	92/93	up
hsa-miR-3125	EIF4EBP2	eukaryotic translation initiation factor 4E binding protein 2	UAGAGGAAGCUGUGGAGAGA	165	-24.76	7mer-m8	134/122	140/141	up
hsa-miR-3125	ATRX	alpha thalassemia/mental retardation syndrome X-linked	UAGAGGAAGCUGUGGAGAGA	172	-28	7mer-m8	288/275	294/295	up
hsa-miR-3125	SNX30	sorting nexin family member 30	UAGAGGAAGCUGUGGAGAGA	166	-22.88	7mer-m8	327/315	333/334	up
hsa-miR-3125	HTR1D	5-hydroxytryptamine (serotonin) receptor 1D, G protein-coupled	UAGAGGAAGCUGUGGAGAGA	168	-23.36	7mer-m8	545/534	551/552	up
hsa-miR-3125	NIPSNAP3B	nipsnap homolog 3B (C. elegans)	UAGAGGAAGCUGUGGAGAGA	169	-25.46	7mer-m8	1189/1177	1195/1196	up
hsa-miR-3125	SPIN3	spindlin family, member 3	UAGAGGAAGCUGUGGAGAGA	166	-23.68	7mer-m8	193/181	199/200	up
hsa-miR-3125	NXPE2	neurexophilin and PC-esterase domain family, member 2	UAGAGGAAGCUGUGGAGAGA	170	-20.83	7mer-m8	831/819	837/838	up
hsa-miR-3125	SYK	spleen tyrosine kinase	UAGAGGAAGCUGUGGAGAGA	172	-23.57	7mer-m8	871/859	877/878	up
hsa-miR-3125	KLF12	Kruppel-like factor 12	UAGAGGAAGCUGUGGAGAGA	166	-25	7mer-m8	8978/8966	8984/8985	up
hsa-miR-3125	KCNAB2	potassium voltage-gated channel, shaker-related subfamily, beta member 2	UAGAGGAAGCUGUGGAGAGA	167	-23.45	7mer-m8	575/563	581/582	up
hsa-miR-3125	AJAP1	adherens junctions associated protein 1	UAGAGGAAGCUGUGGAGAGA	165	-26.24	7mer-m8	5082/5069	5088/5089	up
hsa-miR-3125	POLA1	polymerase (DNA directed), alpha 1, catalytic subunit	UAGAGGAAGCUGUGGAGAGA	166	-27.16	7mer-m8	48/37	54/55	up
hsa-miR-3125	DNAJC15	DnaJ (Hsp40) homolog, subfamily C, member 15	UAGAGGAAGCUGUGGAGAGA	174	-27.48	7mer-m8	2952/2940	2958/2959	up
hsa-miR-3125	SLC25A51	solute carrier family 25, member 51	UAGAGGAAGCUGUGGAGAGA	165	-22.45	7mer-m8	3924/3911	3930/3931	up
hsa-miR-3125	LMF2	lipase maturation factor 2	UAGAGGAAGCUGUGGAGAGA	170	-27.5	7mer-m8	1006/994	1012/1013	up
hsa-miR-3125	ZNF738	zinc finger protein 738	UAGAGGAAGCUGUGGAGAGA	167	-24.58	7mer-m8	3209/3197	3215/3216	up
hsa-miR-3125	ITSN1	intersectin 1 (SH3 domain protein)	UAGAGGAAGCUGUGGAGAGA	177	-30.95	7mer-m8	5384/5372	5390/5391	up
hsa-miR-3125	ITPRIPL2	inositol 1,4,5-trisphosphate receptor interacting protein-like 2	UAGAGGAAGCUGUGGAGAGA	167	-25.84	7mer-m8	2048/2036	2054/2055	up
hsa-miR-3125	CTNS	cystinosin, lysosomal cystine transporter	UAGAGGAAGCUGUGGAGAGA	173	-30.5	8mer-1a	1128/1115	1135/1135	up
hsa-miR-3125	NRSN2	neurensin 2	UAGAGGAAGCUGUGGAGAGA	166	-24.46	7mer-m8	282/270	288/289	up
hsa-miR-3125	SIRT3	sirtuin 3	UAGAGGAAGCUGUGGAGAGA	170	-30	8mer-1a	817/805	824/824	up
hsa-miR-3125	UPB1	ureidopropionase, beta	UAGAGGAAGCUGUGGAGAGA	178	-31.89	7mer-m8	874/862	880/881	up
hsa-miR-3125	RNASE13	ribonuclease, RNase A family, 13 (non-active)	UAGAGGAAGCUGUGGAGAGA	165	-27.86	7mer-m8	601/589	607/608	up
hsa-miR-3125	TMEM132D	transmembrane protein 132D	UAGAGGAAGCUGUGGAGAGA	168	-26.3	7mer-m8	1713/1702	1719/1720	up
hsa-miR-3125	LRRC27	leucine rich repeat containing 27	UAGAGGAAGCUGUGGAGAGA	178	-31.33	7mer-m8	4495/4483	4501/4502	up
hsa-miR-3125	LRRC27	leucine rich repeat containing 27	UAGAGGAAGCUGUGGAGAGA	178	-31.33	7mer-m8	4561/4549	4567/4568	up
hsa-miR-3125	LRRC27	leucine rich repeat containing 27	UAGAGGAAGCUGUGGAGAGA	178	-31.33	7mer-m8	4759/4747	4765/4766	up
hsa-miR-3125	B3GALT1	UDP-Gal:betaGlcNAc beta 1,3-galactosyltransferase, polypeptide 1	UAGAGGAAGCUGUGGAGAGA	166	-23.49	7mer-m8	3893/3881	3899/3900	up
hsa-miR-3125	ISY1	ISY1 splicing factor homolog (S. cerevisiae)	UAGAGGAAGCUGUGGAGAGA	172	-27.74	7mer-m8	1175/1163	1181/1182	up
hsa-miR-3125	FBXL13	F-box and leucine-rich repeat protein 13	UAGAGGAAGCUGUGGAGAGA	173	-27.33	8mer-1a	2258/2246	2265/2265	up
hsa-miR-3125	MRPL19	mitochondrial ribosomal protein L19	UAGAGGAAGCUGUGGAGAGA	165	-26.73	7mer-m8	700/686	706/707	up
hsa-miR-3125	MRPL19	mitochondrial ribosomal protein L19	UAGAGGAAGCUGUGGAGAGA	174	-29.27	8mer-1a	5814/5802	5821/5821	up
hsa-miR-3125	C10orf54	chromosome 10 open reading frame 54	UAGAGGAAGCUGUGGAGAGA	177	-31.31	7mer-m8	2250/2238	2256/2257	up
hsa-miR-3125	ADM2	adrenomedullin 2	UAGAGGAAGCUGUGGAGAGA	173	-26.6	7mer-m8	2477/2465	2483/2484	up
hsa-miR-3125	PKIA	protein kinase (cAMP-dependent, catalytic) inhibitor alpha	UAGAGGAAGCUGUGGAGAGA	167	-26.91	7mer-m8	11287/11277	11293/11294	up
hsa-miR-3125	RALGAPB	Ral GTPase activating protein, beta subunit (non-catalytic)	UAGAGGAAGCUGUGGAGAGA	166	-24.06	7mer-m8	2681/2669	2687/2688	up
hsa-miR-3125	PDCD1LG2	programmed cell death 1 ligand 2	UAGAGGAAGCUGUGGAGAGA	174	-27.33	7mer-m8	430/418	436/437	up
hsa-miR-3125	TCP10	t-complex 10	UAGAGGAAGCUGUGGAGAGA	165	-21.05	7mer-m8	825/812	831/832	up
hsa-miR-3125	CTDSP2	CTD (carboxy-terminal domain, RNA polymerase II, polypeptide A) small phosphatase 2	UAGAGGAAGCUGUGGAGAGA	166	-23.7	7mer-m8	2945/2933	2951/2952	up
hsa-miR-3125	ADD1	adducin 1 (alpha)	UAGAGGAAGCUGUGGAGAGA	167	-28.35	7mer-m8	1255/1244	1261/1262	up
hsa-miR-3125	KRTAP5-5	keratin associated protein 5-5	UAGAGGAAGCUGUGGAGAGA	166	-22.01	7mer-m8	187/175	193/194	up
hsa-miR-3125	TMEM57	transmembrane protein 57	UAGAGGAAGCUGUGGAGAGA	169	-26.3	7mer-m8	300/287	306/307	up
hsa-miR-3125	SDC1	syndecan 1	UAGAGGAAGCUGUGGAGAGA	165	-24.65	8mer-1a	25/12	32/32	up
hsa-miR-3125	RGPD4	RANBP2-like and GRIP domain containing 4	UAGAGGAAGCUGUGGAGAGA	172	-27.47	7mer-m8	1147/1136	1153/1154	up
hsa-miR-3125	XIRP2	xin actin-binding repeat containing 2	UAGAGGAAGCUGUGGAGAGA	166	-23.97	7mer-m8	348/336	354/355	up
hsa-miR-3125	XIRP2	xin actin-binding repeat containing 2	UAGAGGAAGCUGUGGAGAGA	166	-23.97	7mer-m8	1894/1882	1900/1901	up
hsa-miR-3125	ENO4	enolase family member 4	UAGAGGAAGCUGUGGAGAGA	165	-26.95	7mer-m8	88/72	94/95	up
hsa-miR-3125	LYSMD4	LysM, putative peptidoglycan-binding, domain containing 4	UAGAGGAAGCUGUGGAGAGA	167	-27.02	8mer-1a	1585/1573	1592/1592	up
hsa-miR-3125	CCDC103	coiled-coil domain containing 103	UAGAGGAAGCUGUGGAGAGA	165	-27.46	7mer-m8	1346/1334	1352/1353	up
hsa-miR-3125	NUB1	negative regulator of ubiquitin-like proteins 1	UAGAGGAAGCUGUGGAGAGA	166	-21.05	7mer-m8	355/343	361/362	up
hsa-miR-3125	ABCC12	ATP-binding cassette, sub-family C (CFTR/MRP), member 12	UAGAGGAAGCUGUGGAGAGA	165	-26.2	7mer-m8	414/401	420/421	up
hsa-miR-3125	CCDC103	coiled-coil domain containing 103	UAGAGGAAGCUGUGGAGAGA	165	-27.46	7mer-m8	867/855	873/874	up
hsa-miR-3125	CYB5RL	cytochrome b5 reductase-like	UAGAGGAAGCUGUGGAGAGA	165	-24.19	7mer-m8	1819/1807	1825/1826	up
hsa-miR-3125	CEP135	centrosomal protein 135kDa	UAGAGGAAGCUGUGGAGAGA	165	-21.83	7mer-m8	57/44	63/64	up
hsa-miR-3125	NR2C2	nuclear receptor subfamily 2, group C, member 2	UAGAGGAAGCUGUGGAGAGA	176	-28.46	7mer-m8	5085/5073	5091/5092	up
hsa-miR-3125	EIF4E3	eukaryotic translation initiation factor 4E family member 3	UAGAGGAAGCUGUGGAGAGA	165	-22.41	7mer-m8	7680/7668	7686/7687	up
hsa-miR-3125	C3orf35	chromosome 3 open reading frame 35	UAGAGGAAGCUGUGGAGAGA	170	-26.59	7mer-m8	403/391	409/410	up
hsa-miR-3125	MICAL3	microtubule associated monooxygenase, calponin and LIM domain containing 3	UAGAGGAAGCUGUGGAGAGA	165	-21.8	7mer-m8	707/694	713/714	up
hsa-miR-3125	TSPAN14	tetraspanin 14	UAGAGGAAGCUGUGGAGAGA	174	-32.27	7mer-m8	8556/8544	8562/8563	up
hsa-miR-3125	LAYN	layilin	UAGAGGAAGCUGUGGAGAGA	165	-24.4	7mer-m8	530/516	536/537	up
hsa-miR-3125	USP46	ubiquitin specific peptidase 46	UAGAGGAAGCUGUGGAGAGA	169	-28.94	7mer-m8	73/59	79/80	up
hsa-miR-3125	NAT16	N-acetyltransferase 16 (GCN5-related, putative)	UAGAGGAAGCUGUGGAGAGA	173	-28.83	7mer-m8	68/55	74/75	up
hsa-miR-3125	SALL2	sal-like 2 (Drosophila)	UAGAGGAAGCUGUGGAGAGA	166	-21.43	7mer-m8	584/572	590/591	up
hsa-miR-3125	C3orf35	chromosome 3 open reading frame 35	UAGAGGAAGCUGUGGAGAGA	170	-26.59	7mer-m8	352/340	358/359	up
hsa-miR-3125	MFN1	mitofusin 1	UAGAGGAAGCUGUGGAGAGA	165	-24.02	7mer-m8	1120/1108	1126/1127	up
hsa-miR-3125	SLC35A5	solute carrier family 35, member A5	UAGAGGAAGCUGUGGAGAGA	170	-23.18	7mer-m8	1805/1793	1811/1812	up
hsa-miR-3125	SNF8	SNF8, ESCRT-II complex subunit	UAGAGGAAGCUGUGGAGAGA	165	-27.67	7mer-m8	433/420	439/440	up
hsa-miR-3125	WHSC1	Wolf-Hirschhorn syndrome candidate 1	UAGAGGAAGCUGUGGAGAGA	169	-24.33	7mer-m8	3558/3546	3564/3565	up
hsa-miR-3125	LAYN	layilin	UAGAGGAAGCUGUGGAGAGA	165	-24.4	7mer-m8	870/856	876/877	up
hsa-miR-3125	ST5	suppression of tumorigenicity 5	UAGAGGAAGCUGUGGAGAGA	166	-18.38	7mer-m8	1061/1049	1067/1068	up
hsa-miR-3125	RP11-113D6.10	Putative mitochondrial carrier protein LOC494141	UAGAGGAAGCUGUGGAGAGA	165	-22.45	7mer-m8	1837/1824	1843/1844	up
hsa-miR-3125	BCL7A	B-cell CLL/lymphoma 7A	UAGAGGAAGCUGUGGAGAGA	165	-23.43	7mer-m8	1311/1299	1317/1318	up
hsa-miR-3125	MEFV	Mediterranean fever	UAGAGGAAGCUGUGGAGAGA	168	-29.18	7mer-m8	146/135	152/153	up
hsa-miR-3125	PTPN7	protein tyrosine phosphatase, non-receptor type 7	UAGAGGAAGCUGUGGAGAGA	169	-27.33	7mer-m8	89/77	95/96	up
hsa-miR-3125	SMG6	SMG6 nonsense mediated mRNA decay factor	UAGAGGAAGCUGUGGAGAGA	165	-30.01	7mer-m8	799/785	805/806	up
hsa-miR-3125	EGR4	early growth response 4	UAGAGGAAGCUGUGGAGAGA	165	-25.11	8mer-1a	311/299	318/318	up
hsa-miR-3125	MCRS1	microspherule protein 1	UAGAGGAAGCUGUGGAGAGA	169	-21.55	7mer-m8	219/207	225/226	up
hsa-miR-3125	YLPM1	YLP motif containing 1	UAGAGGAAGCUGUGGAGAGA	165	-23.8	7mer-m8	1057/1043	1063/1064	up
hsa-miR-3125	OR13A1	olfactory receptor, family 13, subfamily A, member 1	UAGAGGAAGCUGUGGAGAGA	165	-22.38	7mer-m8	507/495	513/514	up
hsa-miR-3125	VTI1B	vesicle transport through interaction with t-SNAREs 1B	UAGAGGAAGCUGUGGAGAGA	166	-26.11	7mer-m8	612/600	618/619	up
hsa-miR-3125	DUOXA1	dual oxidase maturation factor 1	UAGAGGAAGCUGUGGAGAGA	169	-25.51	7mer-m8	377/364	383/384	up
hsa-miR-3125	FAM57B	family with sequence similarity 57, member B	UAGAGGAAGCUGUGGAGAGA	169	-26.83	7mer-m8	193/181	199/200	up
hsa-miR-3125	CYTH1	cytohesin 1	UAGAGGAAGCUGUGGAGAGA	168	-25.86	7mer-m8	226/213	232/233	up
hsa-miR-3125	CYTH1	cytohesin 1	UAGAGGAAGCUGUGGAGAGA	168	-25.86	7mer-m8	73/60	79/80	up
hsa-miR-3125	LGALS3BP	lectin, galactoside-binding, soluble, 3 binding protein	UAGAGGAAGCUGUGGAGAGA	169	-24.69	7mer-m8	534/522	540/541	up
hsa-miR-3125	EPS15L1	epidermal growth factor receptor pathway substrate 15-like 1	UAGAGGAAGCUGUGGAGAGA	165	-22.33	7mer-m8	1393/1381	1399/1400	up
hsa-miR-3125	GRIN2B	glutamate receptor, ionotropic, N-methyl D-aspartate 2B	UAGAGGAAGCUGUGGAGAGA	166	-19.67	7mer-m8	2247/2235	2253/2254	up
hsa-miR-297	SENP1	SUMO1/sentrin specific peptidase 1	AUGUAUGUGUGCAUGUGCAUG	167	-20.82	7mer-m8	941/928	947/948	down
hsa-miR-297	CDK13	cyclin-dependent kinase 13	AUGUAUGUGUGCAUGUGCAUG	169	-23.56	7mer-m8	1455/1440	1461/1462	down
hsa-miR-297	TRAM2	translocation associated membrane protein 2	AUGUAUGUGUGCAUGUGCAUG	169	-22.37	7mer-m8	4816/4803	4822/4823	down
hsa-miR-297	RBM22	RNA binding motif protein 22	AUGUAUGUGUGCAUGUGCAUG	175	-23.42	7mer-m8	2126/2127	2132/2147	down
hsa-miR-297	RBM22	RNA binding motif protein 22	AUGUAUGUGUGCAUGUGCAUG	175	-23.42	7mer-m8	2132/2127	2138/2147	down
hsa-miR-297	RBM22	RNA binding motif protein 22	AUGUAUGUGUGCAUGUGCAUG	175	-23.42	7mer-m8	2136/2127	2142/2147	down
hsa-miR-297	RBM22	RNA binding motif protein 22	AUGUAUGUGUGCAUGUGCAUG	175	-23.42	7mer-m8	2140/2127	2146/2147	down
hsa-miR-297	TBX15	T-box 15	AUGUAUGUGUGCAUGUGCAUG	172	-27.87	7mer-m8	395/384	401/402	down
hsa-miR-297	PCDH11Y	protocadherin 11 Y-linked	AUGUAUGUGUGCAUGUGCAUG	167	-19.32	7mer-m8	2192/2179	2198/2199	down
hsa-miR-297	MAPK1	mitogen-activated protein kinase 1	AUGUAUGUGUGCAUGUGCAUG	167	-20.01	7mer-m8	3177/3164	3183/3184	down
hsa-miR-297	STS	steroid sulfatase (microsomal), isozyme S	AUGUAUGUGUGCAUGUGCAUG	171	-21.56	7mer-m8	636/637	642/657	down
hsa-miR-297	STS	steroid sulfatase (microsomal), isozyme S	AUGUAUGUGUGCAUGUGCAUG	167	-19.68	7mer-m8	636/623	642/643	down
hsa-miR-297	STS	steroid sulfatase (microsomal), isozyme S	AUGUAUGUGUGCAUGUGCAUG	171	-21.56	7mer-m8	650/637	656/657	down
hsa-miR-297	TNFRSF10A	tumor necrosis factor receptor superfamily, member 10a	AUGUAUGUGUGCAUGUGCAUG	166	-19.08	8mer-1a	1423/1409	1430/1430	down
hsa-miR-297	FKTN	fukutin	AUGUAUGUGUGCAUGUGCAUG	165	-18.92	8mer-1a	183/171	190/190	down
hsa-miR-297	PNPO	pyridoxamine 5'-phosphate oxidase	AUGUAUGUGUGCAUGUGCAUG	175	-25.23	7mer-m8	1450/1437	1456/1457	down
hsa-miR-297	PLEKHA3	pleckstrin homology domain containing, family A (phosphoinositide binding specific) member 3	AUGUAUGUGUGCAUGUGCAUG	171	-22.85	7mer-m8	12173/12160	12179/12180	down
hsa-miR-297	C1orf21	chromosome 1 open reading frame 21	AUGUAUGUGUGCAUGUGCAUG	165	-19.3	7mer-m8	5982/5975	5988/5995	down
hsa-miR-297	C1orf21	chromosome 1 open reading frame 21	AUGUAUGUGUGCAUGUGCAUG	171	-25.36	7mer-m8	5988/5989	5994/6009	down
hsa-miR-297	C1orf21	chromosome 1 open reading frame 21	AUGUAUGUGUGCAUGUGCAUG	165	-19.3	7mer-m8	5988/5975	5994/5995	down
hsa-miR-297	C1orf21	chromosome 1 open reading frame 21	AUGUAUGUGUGCAUGUGCAUG	171	-25.36	7mer-m8	6002/5989	6008/6009	down
hsa-miR-297	ZFAND5	zinc finger, AN1-type domain 5	AUGUAUGUGUGCAUGUGCAUG	171	-21.53	7mer-m8	3523/3510	3529/3530	down
hsa-miR-297	FAM53C	family with sequence similarity 53, member C	AUGUAUGUGUGCAUGUGCAUG	167	-17.16	7mer-m8	3687/3674	3693/3694	down
hsa-miR-297	SSPN	sarcospan	AUGUAUGUGUGCAUGUGCAUG	167	-17.63	7mer-m8	2276/2263	2282/2283	down
hsa-miR-297	NRK	Nik related kinase	AUGUAUGUGUGCAUGUGCAUG	172	-23.62	7mer-m8	2706/2695	2712/2713	down
hsa-miR-297	GPR83	G protein-coupled receptor 83	AUGUAUGUGUGCAUGUGCAUG	166	-18.41	7mer-m8	628/615	634/635	down
hsa-miR-297	PLCG1	phospholipase C, gamma 1	AUGUAUGUGUGCAUGUGCAUG	176	-24.38	8mer-1a	2762/2749	2769/2769	down
hsa-miR-297	ATP5S	ATP synthase, H+ transporting, mitochondrial Fo complex, subunit s (factor B)	AUGUAUGUGUGCAUGUGCAUG	166	-20.19	7mer-m8	3432/3433	3438/3455	down
hsa-miR-297	ATP5S	ATP synthase, H+ transporting, mitochondrial Fo complex, subunit s (factor B)	AUGUAUGUGUGCAUGUGCAUG	166	-20.19	7mer-m8	3438/3433	3444/3455	down
hsa-miR-297	ATP5S	ATP synthase, H+ transporting, mitochondrial Fo complex, subunit s (factor B)	AUGUAUGUGUGCAUGUGCAUG	166	-20.19	7mer-m8	3442/3433	3448/3455	down
hsa-miR-297	ATP5S	ATP synthase, H+ transporting, mitochondrial Fo complex, subunit s (factor B)	AUGUAUGUGUGCAUGUGCAUG	166	-20.19	8mer-1a	3448/3433	3455/3455	down
hsa-miR-297	ZNF10	zinc finger protein 10	AUGUAUGUGUGCAUGUGCAUG	168	-20.24	8mer-1a	1985/1971	1992/1992	down
hsa-miR-297	DOCK7	dedicator of cytokinesis 7	AUGUAUGUGUGCAUGUGCAUG	173	-20.93	7mer-m8	1459/1454	1465/1474	down
hsa-miR-297	DOCK7	dedicator of cytokinesis 7	AUGUAUGUGUGCAUGUGCAUG	173	-20.93	7mer-m8	1463/1454	1469/1474	down
hsa-miR-297	DOCK7	dedicator of cytokinesis 7	AUGUAUGUGUGCAUGUGCAUG	173	-20.93	7mer-m8	1467/1454	1473/1474	down
hsa-miR-297	GALNT8	UDP-N-acetyl-alpha-D-galactosamine:polypeptide N-acetylgalactosaminyltransferase 8 (GalNAc-T8)	AUGUAUGUGUGCAUGUGCAUG	175	-17.26	7mer-m8	2261/2248	2267/2268	down
hsa-miR-297	STARD8	StAR-related lipid transfer (START) domain containing 8	AUGUAUGUGUGCAUGUGCAUG	167	-19.81	7mer-m8	1228/1215	1234/1235	down
hsa-miR-297	CHSY1	chondroitin sulfate synthase 1	AUGUAUGUGUGCAUGUGCAUG	172	-18.98	7mer-m8	1007/1002	1013/1022	down
hsa-miR-297	CHSY1	chondroitin sulfate synthase 1	AUGUAUGUGUGCAUGUGCAUG	172	-18.98	7mer-m8	1015/1002	1021/1022	down
hsa-miR-297	LHX1	LIM homeobox 1	AUGUAUGUGUGCAUGUGCAUG	179	-22.92	7mer-m8	680/675	686/695	down
hsa-miR-297	LHX1	LIM homeobox 1	AUGUAUGUGUGCAUGUGCAUG	179	-22.92	7mer-m8	688/675	694/695	down
hsa-miR-297	IMPA1	inositol(myo)-1(or 4)-monophosphatase 1	AUGUAUGUGUGCAUGUGCAUG	175	-21.27	7mer-m8	2362/2349	2368/2369	down
hsa-miR-297	ANO3	anoctamin 3	AUGUAUGUGUGCAUGUGCAUG	181	-28.83	7mer-m8	1481/1468	1487/1488	down
hsa-miR-297	USP37	ubiquitin specific peptidase 37	AUGUAUGUGUGCAUGUGCAUG	166	-19.84	7mer-m8	3339/3324	3345/3346	down
hsa-miR-297	NOV	nephroblastoma overexpressed	AUGUAUGUGUGCAUGUGCAUG	167	-19.72	7mer-m8	1030/1017	1036/1037	down
hsa-miR-297	CYP1B1	cytochrome P450, family 1, subfamily B, polypeptide 1	AUGUAUGUGUGCAUGUGCAUG	170	-22.42	7mer-m8	311/296	317/318	down
hsa-miR-297	SIX3	SIX homeobox 3	AUGUAUGUGUGCAUGUGCAUG	167	-18.19	8mer-1a	143/130	150/150	down
hsa-miR-297	CLEC2D	C-type lectin domain family 2, member D	AUGUAUGUGUGCAUGUGCAUG	165	-20.46	7mer-m8	2226/2217	2232/2237	down
hsa-miR-297	CLEC2D	C-type lectin domain family 2, member D	AUGUAUGUGUGCAUGUGCAUG	165	-20.46	7mer-m8	2230/2217	2236/2237	down
hsa-miR-297	UBE2K	ubiquitin-conjugating enzyme E2K	AUGUAUGUGUGCAUGUGCAUG	167	-18.45	7mer-m8	2049/2036	2055/2056	down
hsa-miR-297	TRAF5	TNF receptor-associated factor 5	AUGUAUGUGUGCAUGUGCAUG	167	-21.32	7mer-m8	810/797	816/817	down
hsa-miR-297	DGKH	diacylglycerol kinase, eta	AUGUAUGUGUGCAUGUGCAUG	167	-20.86	7mer-m8	1543/1530	1549/1550	down
hsa-miR-297	SCARB1	scavenger receptor class B, member 1	AUGUAUGUGUGCAUGUGCAUG	166	-20.69	7mer-m8	172/159	178/179	down
hsa-miR-297	CUX2	cut-like homeobox 2	AUGUAUGUGUGCAUGUGCAUG	169	-20.57	7mer-m8	2125/2112	2131/2132	down
hsa-miR-297	PTPLAD1	protein tyrosine phosphatase-like A domain containing 1	AUGUAUGUGUGCAUGUGCAUG	169	-20.51	7mer-m8	1076/1063	1082/1083	down
hsa-miR-297	FOXF1	forkhead box F1	AUGUAUGUGUGCAUGUGCAUG	169	-21.23	7mer-m8	1710/1697	1716/1717	down
hsa-miR-297	PGS1	phosphatidylglycerophosphate synthase 1	AUGUAUGUGUGCAUGUGCAUG	166	-17.87	7mer-m8	474/460	480/481	down
hsa-miR-297	MID2	midline 2	AUGUAUGUGUGCAUGUGCAUG	169	-19.53	7mer-m8	799/787	805/806	down
hsa-miR-297	AMMECR1	Alport syndrome, mental retardation, midface hypoplasia and elliptocytosis chromosomal region gene 1	AUGUAUGUGUGCAUGUGCAUG	175	-22.78	7mer-m8	2328/2323	2334/2343	down
hsa-miR-297	AMMECR1	Alport syndrome, mental retardation, midface hypoplasia and elliptocytosis chromosomal region gene 1	AUGUAUGUGUGCAUGUGCAUG	175	-22.78	7mer-m8	2332/2323	2338/2343	down
hsa-miR-297	AMMECR1	Alport syndrome, mental retardation, midface hypoplasia and elliptocytosis chromosomal region gene 1	AUGUAUGUGUGCAUGUGCAUG	175	-22.78	7mer-m8	2336/2323	2342/2343	down
hsa-miR-297	SAMHD1	SAM domain and HD domain 1	AUGUAUGUGUGCAUGUGCAUG	165	-17.05	7mer-m8	2969/2956	2975/2976	down
hsa-miR-297	AGFG2	ArfGAP with FG repeats 2	AUGUAUGUGUGCAUGUGCAUG	167	-26.14	7mer-m8	1353/1348	1359/1368	down
hsa-miR-297	AGFG2	ArfGAP with FG repeats 2	AUGUAUGUGUGCAUGUGCAUG	167	-26.14	7mer-m8	1357/1348	1363/1368	down
hsa-miR-297	USP13	ubiquitin specific peptidase 13 (isopeptidase T-3)	AUGUAUGUGUGCAUGUGCAUG	165	-18.61	8mer-1a	4352/4340	4359/4359	down
hsa-miR-297	PPAT	phosphoribosyl pyrophosphate amidotransferase	AUGUAUGUGUGCAUGUGCAUG	179	-26.38	7mer-m8	993/980	999/1000	down
hsa-miR-297	IFT57	intraflagellar transport 57 homolog (Chlamydomonas)	AUGUAUGUGUGCAUGUGCAUG	172	-20.64	7mer-m8	1105/1092	1111/1112	down
hsa-miR-297	CXCL9	chemokine (C-X-C motif) ligand 9	AUGUAUGUGUGCAUGUGCAUG	165	-18.97	7mer-m8	2001/1988	2007/2008	down
hsa-miR-297	DGKG	diacylglycerol kinase, gamma 90kDa	AUGUAUGUGUGCAUGUGCAUG	169	-20.57	7mer-m8	103/90	109/110	down
hsa-miR-297	CDH6	cadherin 6, type 2, K-cadherin (fetal kidney)	AUGUAUGUGUGCAUGUGCAUG	167	-18.06	7mer-m8	2010/1997	2016/2017	down
hsa-miR-297	TARS	threonyl-tRNA synthetase	AUGUAUGUGUGCAUGUGCAUG	181	-28.37	7mer-m8	415/402	421/422	down
hsa-miR-297	IGLON5	IgLON family member 5	AUGUAUGUGUGCAUGUGCAUG	165	-19.28	7mer-m8	1053/1039	1059/1060	down
hsa-miR-297	KCNN3	potassium intermediate/small conductance calcium-activated channel, subfamily N, member 3	AUGUAUGUGUGCAUGUGCAUG	178	-28.43	7mer-m8	636/621	642/643	down
hsa-miR-297	KIAA1715	KIAA1715	AUGUAUGUGUGCAUGUGCAUG	168	-21.29	7mer-m8	8410/8399	8416/8421	down
hsa-miR-297	KIAA1715	KIAA1715	AUGUAUGUGUGCAUGUGCAUG	168	-21.29	8mer-1a	8414/8399	8421/8421	down
hsa-miR-297	UBR3	ubiquitin protein ligase E3 component n-recognin 3 (putative)	AUGUAUGUGUGCAUGUGCAUG	171	-18.55	7mer-m8	1992/1979	1998/1999	down
hsa-miR-297	EPHA5	EPH receptor A5	AUGUAUGUGUGCAUGUGCAUG	167	-17.63	7mer-m8	1271/1258	1277/1278	down
hsa-miR-297	FABP2	fatty acid binding protein 2, intestinal	AUGUAUGUGUGCAUGUGCAUG	171	-21.85	7mer-m8	1190/1177	1196/1197	down
hsa-miR-297	GLRA3	glycine receptor, alpha 3	AUGUAUGUGUGCAUGUGCAUG	169	-20.57	7mer-m8	4411/4398	4417/4418	down
hsa-miR-297	CRHBP	corticotropin releasing hormone binding protein	AUGUAUGUGUGCAUGUGCAUG	169	-20.57	7mer-m8	144/131	150/151	down
hsa-miR-297	SCUBE3	signal peptide, CUB domain, EGF-like 3	AUGUAUGUGUGCAUGUGCAUG	172	-25.12	7mer-m8	2881/2867	2887/2888	down
hsa-miR-297	EPHA1	EPH receptor A1	AUGUAUGUGUGCAUGUGCAUG	167	-16.56	7mer-m8	239/230	245/250	down
hsa-miR-297	EPHA1	EPH receptor A1	AUGUAUGUGUGCAUGUGCAUG	167	-16.56	7mer-m8	243/230	249/250	down
hsa-miR-297	PROSER2	proline and serine-rich protein 2	AUGUAUGUGUGCAUGUGCAUG	165	-23.47	7mer-m8	730/715	736/737	down
hsa-miR-297	SPOPL	speckle-type POZ protein-like	AUGUAUGUGUGCAUGUGCAUG	175	-22.78	7mer-m8	2023/2018	2029/2038	down
hsa-miR-297	SPOPL	speckle-type POZ protein-like	AUGUAUGUGUGCAUGUGCAUG	175	-22.78	7mer-m8	2027/2018	2033/2038	down
hsa-miR-297	SPOPL	speckle-type POZ protein-like	AUGUAUGUGUGCAUGUGCAUG	175	-22.78	7mer-m8	2031/2018	2037/2038	down
hsa-miR-297	FREM2	FRAS1 related extracellular matrix protein 2	AUGUAUGUGUGCAUGUGCAUG	169	-20.57	7mer-m8	5563/5550	5569/5570	down
hsa-miR-297	FREM2	FRAS1 related extracellular matrix protein 2	AUGUAUGUGUGCAUGUGCAUG	169	-20.19	7mer-m8	3985/3972	3991/3992	down
hsa-miR-297	SLC7A11	solute carrier family 7 (anionic amino acid transporter light chain, xc- system), member 11	AUGUAUGUGUGCAUGUGCAUG	179	-27.77	7mer-m8	2772/2759	2778/2779	down
hsa-miR-297	MAT2B	methionine adenosyltransferase II, beta	AUGUAUGUGUGCAUGUGCAUG	165	-20.73	8mer-1a	906/891	913/913	down
hsa-miR-297	KANSL1L	KAT8 regulatory NSL complex subunit 1-like	AUGUAUGUGUGCAUGUGCAUG	167	-20.82	7mer-m8	338/325	344/345	down
hsa-miR-297	ANKRD44	ankyrin repeat domain 44	AUGUAUGUGUGCAUGUGCAUG	171	-29.47	7mer-m8	20/21	26/41	down
hsa-miR-297	ZFP36L2	ZFP36 ring finger protein-like 2	AUGUAUGUGUGCAUGUGCAUG	167	-15.81	8mer-1a	2544/2531	2551/2551	down
hsa-miR-297	ITGA1	integrin, alpha 1	AUGUAUGUGUGCAUGUGCAUG	167	-17.63	7mer-m8	3510/3497	3516/3517	down
hsa-miR-297	GRM1	glutamate receptor, metabotropic 1	AUGUAUGUGUGCAUGUGCAUG	175	-23.2	7mer-m8	2644/2631	2650/2651	down
hsa-miR-297	PANX3	pannexin 3	AUGUAUGUGUGCAUGUGCAUG	165	-24.45	7mer-m8	72/57	78/79	down
hsa-miR-297	SORBS2	sorbin and SH3 domain containing 2	AUGUAUGUGUGCAUGUGCAUG	165	-20.19	7mer-m8	963/950	969/970	down
hsa-miR-297	USP25	ubiquitin specific peptidase 25	AUGUAUGUGUGCAUGUGCAUG	169	-19.63	7mer-m8	861/848	867/868	down
hsa-miR-297	MKI67IP	MKI67 (FHA domain) interacting nucleolar phosphoprotein	AUGUAUGUGUGCAUGUGCAUG	166	-21.89	7mer-m8	1955/1940	1961/1962	down
hsa-miR-297	KIF6	kinesin family member 6	AUGUAUGUGUGCAUGUGCAUG	169	-20.57	7mer-m8	1747/1734	1753/1754	down
hsa-miR-297	STC1	stanniocalcin 1	AUGUAUGUGUGCAUGUGCAUG	165	-17.7	7mer-m8	2370/2357	2376/2377	down
hsa-miR-297	GJD2	gap junction protein, delta 2, 36kDa	AUGUAUGUGUGCAUGUGCAUG	167	-21.18	8mer-1a	1098/1085	1105/1105	down
hsa-miR-297	GPBP1L1	GC-rich promoter binding protein 1-like 1	AUGUAUGUGUGCAUGUGCAUG	169	-20.57	7mer-m8	247/234	253/254	down
hsa-miR-297	CLEC2D	C-type lectin domain family 2, member D	AUGUAUGUGUGCAUGUGCAUG	165	-20.46	7mer-m8	2153/2144	2159/2164	down
hsa-miR-297	CLEC2D	C-type lectin domain family 2, member D	AUGUAUGUGUGCAUGUGCAUG	165	-20.46	7mer-m8	2157/2144	2163/2164	down
hsa-miR-297	CYGB	cytoglobin	AUGUAUGUGUGCAUGUGCAUG	171	-20.78	7mer-m8	461/448	467/468	down
hsa-miR-297	FAM84A	family with sequence similarity 84, member A	AUGUAUGUGUGCAUGUGCAUG	167	-21.22	7mer-m8	4204/4191	4210/4211	down
hsa-miR-297	KCNJ3	potassium inwardly-rectifying channel, subfamily J, member 3	AUGUAUGUGUGCAUGUGCAUG	175	-23.42	7mer-m8	482/469	488/489	down
hsa-miR-297	KCNJ3	potassium inwardly-rectifying channel, subfamily J, member 3	AUGUAUGUGUGCAUGUGCAUG	167	-20.82	7mer-m8	464/451	470/471	down
hsa-miR-297	KCNJ3	potassium inwardly-rectifying channel, subfamily J, member 3	AUGUAUGUGUGCAUGUGCAUG	175	-23.42	7mer-m8	468/469	474/489	down
hsa-miR-297	KCNJ3	potassium inwardly-rectifying channel, subfamily J, member 3	AUGUAUGUGUGCAUGUGCAUG	175	-23.42	7mer-m8	474/469	480/489	down
hsa-miR-297	KCNJ3	potassium inwardly-rectifying channel, subfamily J, member 3	AUGUAUGUGUGCAUGUGCAUG	175	-23.42	7mer-m8	478/469	484/489	down
hsa-miR-297	BMP10	bone morphogenetic protein 10	AUGUAUGUGUGCAUGUGCAUG	167	-20.83	7mer-m8	291/278	297/298	down
hsa-miR-297	C3orf30	chromosome 3 open reading frame 30	AUGUAUGUGUGCAUGUGCAUG	167	-22.01	7mer-m8	53/41	59/60	down
hsa-miR-297	ABI2	abl-interactor 2	AUGUAUGUGUGCAUGUGCAUG	175	-25.34	7mer-m8	11952/11939	11958/11959	down
hsa-miR-297	KIAA1407	KIAA1407	AUGUAUGUGUGCAUGUGCAUG	173	-20.93	7mer-m8	73/68	79/88	down
hsa-miR-297	KIAA1407	KIAA1407	AUGUAUGUGUGCAUGUGCAUG	173	-20.93	7mer-m8	77/68	83/88	down
hsa-miR-297	KIAA1407	KIAA1407	AUGUAUGUGUGCAUGUGCAUG	173	-20.93	7mer-m8	81/68	87/88	down
hsa-miR-297	ADAMTS9	ADAM metallopeptidase with thrombospondin type 1 motif, 9	AUGUAUGUGUGCAUGUGCAUG	171	-21.35	7mer-m8	161/148	167/168	down
hsa-miR-297	LZTFL1	leucine zipper transcription factor-like 1	AUGUAUGUGUGCAUGUGCAUG	177	-21.78	8mer-1a	36/23	43/43	down
hsa-miR-297	LZTFL1	leucine zipper transcription factor-like 1	AUGUAUGUGUGCAUGUGCAUG	177	-21.78	8mer-1a	36/36	43/56	down
hsa-miR-297	ANXA5	annexin A5	AUGUAUGUGUGCAUGUGCAUG	165	-24.9	7mer-m8	131/115	137/138	down
hsa-miR-297	HHIP	hedgehog interacting protein	AUGUAUGUGUGCAUGUGCAUG	171	-20.31	7mer-m8	184/171	190/191	down
hsa-miR-297	HHIP	hedgehog interacting protein	AUGUAUGUGUGCAUGUGCAUG	173	-22.78	7mer-m8	4118/4113	4124/4133	down
hsa-miR-297	HHIP	hedgehog interacting protein	AUGUAUGUGUGCAUGUGCAUG	173	-22.78	7mer-m8	4122/4113	4128/4133	down
hsa-miR-297	HHIP	hedgehog interacting protein	AUGUAUGUGUGCAUGUGCAUG	173	-22.78	7mer-m8	4126/4113	4132/4133	down
hsa-miR-297	TRIM44	tripartite motif containing 44	AUGUAUGUGUGCAUGUGCAUG	175	-24.21	7mer-m8	3482/3473	3488/3493	down
hsa-miR-297	TRIM44	tripartite motif containing 44	AUGUAUGUGUGCAUGUGCAUG	175	-24.21	7mer-m8	3486/3473	3492/3493	down
hsa-miR-297	BEAN1	brain expressed, associated with NEDD4, 1	AUGUAUGUGUGCAUGUGCAUG	179	-25.11	7mer-m8	207/194	213/214	down
hsa-miR-297	TVP23A	trans-golgi network vesicle protein 23 homolog A (S. cerevisiae)	AUGUAUGUGUGCAUGUGCAUG	168	-23.15	7mer-m8	1623/1612	1629/1630	down
hsa-miR-297	STAT6	signal transducer and activator of transcription 6, interleukin-4 induced	AUGUAUGUGUGCAUGUGCAUG	167	-21.45	7mer-m8	300/289	306/307	down
hsa-miR-297	AGFG2	ArfGAP with FG repeats 2	AUGUAUGUGUGCAUGUGCAUG	167	-26.14	7mer-m8	695/690	701/710	down
hsa-miR-297	AGFG2	ArfGAP with FG repeats 2	AUGUAUGUGUGCAUGUGCAUG	167	-26.14	7mer-m8	699/690	705/710	down
hsa-miR-297	LAIR2	leukocyte-associated immunoglobulin-like receptor 2	AUGUAUGUGUGCAUGUGCAUG	165	-22.91	7mer-m8	84/67	90/91	down
hsa-miR-297	SCARA3	scavenger receptor class A, member 3	AUGUAUGUGUGCAUGUGCAUG	185	-28.97	7mer-m8	233/220	239/240	down
hsa-miR-297	SCARA3	scavenger receptor class A, member 3	AUGUAUGUGUGCAUGUGCAUG	190	-30.75	7mer-m8	251/238	257/258	down
hsa-miR-297	SCARA3	scavenger receptor class A, member 3	AUGUAUGUGUGCAUGUGCAUG	177	-27.67	7mer-m8	269/256	275/276	down
hsa-miR-297	SCARA3	scavenger receptor class A, member 3	AUGUAUGUGUGCAUGUGCAUG	185	-28.97	7mer-m8	323/310	329/330	down
hsa-miR-297	SCARA3	scavenger receptor class A, member 3	AUGUAUGUGUGCAUGUGCAUG	183	-29.62	7mer-m8	323/324	329/344	down
hsa-miR-297	SCARA3	scavenger receptor class A, member 3	AUGUAUGUGUGCAUGUGCAUG	183	-29.62	7mer-m8	337/324	343/344	down
hsa-miR-297	SCARA3	scavenger receptor class A, member 3	AUGUAUGUGUGCAUGUGCAUG	177	-27.67	7mer-m8	363/350	369/370	down
hsa-miR-297	PTGER4	prostaglandin E receptor 4 (subtype EP4)	AUGUAUGUGUGCAUGUGCAUG	165	-18.84	7mer-m8	61/49	67/68	down
hsa-miR-297	TMEM133	transmembrane protein 133	AUGUAUGUGUGCAUGUGCAUG	171	-21.36	7mer-m8	1117/1104	1123/1124	down
hsa-miR-297	MMADHC	methylmalonic aciduria (cobalamin deficiency) cblD type, with homocystinuria	AUGUAUGUGUGCAUGUGCAUG	169	-21.38	7mer-m8	3944/3932	3950/3951	down
hsa-miR-297	PLP1	proteolipid protein 1	AUGUAUGUGUGCAUGUGCAUG	181	-26.46	7mer-m8	1850/1837	1856/1857	down
hsa-miR-297	SLC6A19	solute carrier family 6 (neutral amino acid transporter), member 19	AUGUAUGUGUGCAUGUGCAUG	167	-21.95	7mer-m8	388/375	394/395	down
hsa-miR-297	TACR3	tachykinin receptor 3	AUGUAUGUGUGCAUGUGCAUG	169	-20.71	8mer-1a	1701/1688	1708/1708	down
hsa-miR-297	ADH1B	alcohol dehydrogenase 1B (class I), beta polypeptide	AUGUAUGUGUGCAUGUGCAUG	167	-19.1	7mer-m8	980/967	986/987	down
hsa-miR-297	ALCAM	activated leukocyte cell adhesion molecule	AUGUAUGUGUGCAUGUGCAUG	173	-26.3	7mer-m8	660/645	666/667	down
hsa-miR-297	SNX33	sorting nexin 33	AUGUAUGUGUGCAUGUGCAUG	168	-20.18	7mer-m8	3677/3663	3683/3684	down
hsa-miR-297	EVX2	even-skipped homeobox 2	AUGUAUGUGUGCAUGUGCAUG	167	-20.38	7mer-m8	1878/1865	1884/1885	down
hsa-miR-297	ABCD2	ATP-binding cassette, sub-family D (ALD), member 2	AUGUAUGUGUGCAUGUGCAUG	172	-28.72	7mer-m8	6003/5992	6009/6010	down
hsa-miR-297	PPARGC1B	peroxisome proliferator-activated receptor gamma, coactivator 1 beta	AUGUAUGUGUGCAUGUGCAUG	170	-23.93	7mer-m8	6797/6782	6803/6804	down
hsa-miR-297	ZMIZ2	zinc finger, MIZ-type containing 2	AUGUAUGUGUGCAUGUGCAUG	171	-19.84	7mer-m8	2691/2678	2697/2698	down
hsa-miR-297	SLCO4C1	solute carrier organic anion transporter family, member 4C1	AUGUAUGUGUGCAUGUGCAUG	177	-24.06	7mer-m8	281/268	287/288	down
hsa-miR-297	ATP5S	ATP synthase, H+ transporting, mitochondrial Fo complex, subunit s (factor B)	AUGUAUGUGUGCAUGUGCAUG	166	-20.19	7mer-m8	3340/3341	3346/3363	down
hsa-miR-297	ATP5S	ATP synthase, H+ transporting, mitochondrial Fo complex, subunit s (factor B)	AUGUAUGUGUGCAUGUGCAUG	166	-20.19	7mer-m8	3346/3341	3352/3363	down
hsa-miR-297	ATP5S	ATP synthase, H+ transporting, mitochondrial Fo complex, subunit s (factor B)	AUGUAUGUGUGCAUGUGCAUG	166	-20.19	7mer-m8	3350/3341	3356/3363	down
hsa-miR-297	ATP5S	ATP synthase, H+ transporting, mitochondrial Fo complex, subunit s (factor B)	AUGUAUGUGUGCAUGUGCAUG	166	-20.19	8mer-1a	3356/3341	3363/3363	down
hsa-miR-297	IMPA1	inositol(myo)-1(or 4)-monophosphatase 1	AUGUAUGUGUGCAUGUGCAUG	175	-21.27	7mer-m8	2490/2477	2496/2497	down
hsa-miR-297	ZNF417	zinc finger protein 417	AUGUAUGUGUGCAUGUGCAUG	169	-21.49	7mer-m8	2230/2225	2236/2247	down
hsa-miR-297	ZNF417	zinc finger protein 417	AUGUAUGUGUGCAUGUGCAUG	169	-21.49	7mer-m8	2240/2225	2246/2247	down
hsa-miR-297	LPP	LIM domain containing preferred translocation partner in lipoma	AUGUAUGUGUGCAUGUGCAUG	169	-20.57	7mer-m8	12256/12243	12262/12263	down
hsa-miR-297	C20orf197	chromosome 20 open reading frame 197	AUGUAUGUGUGCAUGUGCAUG	165	-15.97	8mer-1a	382/370	389/389	down
hsa-miR-297	CSRNP3	cysteine-serine-rich nuclear protein 3	AUGUAUGUGUGCAUGUGCAUG	169	-20.57	7mer-m8	2022/2009	2028/2029	down
hsa-miR-297	CSRNP3	cysteine-serine-rich nuclear protein 3	AUGUAUGUGUGCAUGUGCAUG	174	-24.58	7mer-m8	2682/2683	2688/2705	down
hsa-miR-297	CSRNP3	cysteine-serine-rich nuclear protein 3	AUGUAUGUGUGCAUGUGCAUG	174	-24.58	8mer-1a	2698/2683	2705/2705	down
hsa-miR-297	BVES	blood vessel epicardial substance	AUGUAUGUGUGCAUGUGCAUG	173	-22.78	7mer-m8	506/501	512/521	down
hsa-miR-297	BVES	blood vessel epicardial substance	AUGUAUGUGUGCAUGUGCAUG	173	-22.78	7mer-m8	510/501	516/521	down
hsa-miR-297	BVES	blood vessel epicardial substance	AUGUAUGUGUGCAUGUGCAUG	173	-22.78	7mer-m8	514/501	520/521	down
hsa-miR-297	BVES	blood vessel epicardial substance	AUGUAUGUGUGCAUGUGCAUG	175	-22.77	7mer-m8	546/541	552/561	down
hsa-miR-297	BVES	blood vessel epicardial substance	AUGUAUGUGUGCAUGUGCAUG	175	-22.77	7mer-m8	554/541	560/561	down
hsa-miR-297	ZNF354C	zinc finger protein 354C	AUGUAUGUGUGCAUGUGCAUG	167	-18.18	7mer-m8	535/522	541/542	down
hsa-miR-297	ZFP91	ZFP91 zinc finger protein	AUGUAUGUGUGCAUGUGCAUG	170	-22.2	7mer-m8	140/131	146/151	down
hsa-miR-297	ZFP91	ZFP91 zinc finger protein	AUGUAUGUGUGCAUGUGCAUG	170	-22.2	7mer-m8	144/131	150/151	down
hsa-miR-297	LARP4B	La ribonucleoprotein domain family, member 4B	AUGUAUGUGUGCAUGUGCAUG	165	-16.08	7mer-m8	737/724	743/744	down
hsa-miR-297	EFCAB11	EF-hand calcium binding domain 11	AUGUAUGUGUGCAUGUGCAUG	183	-27.63	7mer-m8	151/138	157/158	down
hsa-miR-297	IL17RA	interleukin 17 receptor A	AUGUAUGUGUGCAUGUGCAUG	171	-24.24	7mer-m8	1922/1909	1928/1929	down
hsa-miR-297	CHORDC1	cysteine and histidine-rich domain (CHORD) containing 1	AUGUAUGUGUGCAUGUGCAUG	169	-22.42	7mer-m8	1756/1743	1762/1763	down
hsa-miR-297	SSBP2	single-stranded DNA binding protein 2	AUGUAUGUGUGCAUGUGCAUG	168	-20.68	7mer-m8	303/290	309/310	down
hsa-miR-297	PITPNB	phosphatidylinositol transfer protein, beta	AUGUAUGUGUGCAUGUGCAUG	167	-19.15	7mer-m8	182/169	188/189	down
hsa-miR-297	LEPROTL1	leptin receptor overlapping transcript-like 1	AUGUAUGUGUGCAUGUGCAUG	165	-20.38	7mer-m8	491/479	497/498	down
hsa-miR-297	CIITA	class II, major histocompatibility complex, transactivator	AUGUAUGUGUGCAUGUGCAUG	170	-25.27	7mer-m8	1857/1842	1863/1864	down
hsa-miR-297	ZKSCAN1	zinc finger with KRAB and SCAN domains 1	AUGUAUGUGUGCAUGUGCAUG	168	-21.01	7mer-m8	7328/7315	7334/7335	down
hsa-miR-297	DMRTA1	DMRT-like family A1	AUGUAUGUGUGCAUGUGCAUG	178	-30.5	7mer-m8	62/47	68/69	down
hsa-miR-297	AATK	apoptosis-associated tyrosine kinase	AUGUAUGUGUGCAUGUGCAUG	167	-18.19	7mer-m8	279/266	285/286	down
hsa-miR-297	YME1L1	YME1-like 1 ATPase	AUGUAUGUGUGCAUGUGCAUG	171	-17.42	7mer-m8	1762/1753	1768/1773	down
hsa-miR-297	YME1L1	YME1-like 1 ATPase	AUGUAUGUGUGCAUGUGCAUG	171	-17.42	7mer-m8	1766/1753	1772/1773	down
hsa-miR-297	XKR4	XK, Kell blood group complex subunit-related family, member 4	AUGUAUGUGUGCAUGUGCAUG	167	-18.86	7mer-m8	379/366	385/386	down
hsa-miR-297	KCNK12	potassium channel, subfamily K, member 12	AUGUAUGUGUGCAUGUGCAUG	167	-19.47	7mer-m8	3326/3313	3332/3333	down
hsa-miR-297	GRID1	glutamate receptor, ionotropic, delta 1	AUGUAUGUGUGCAUGUGCAUG	174	-22.01	7mer-m8	103/90	109/110	down
hsa-miR-297	FAM120C	family with sequence similarity 120C	AUGUAUGUGUGCAUGUGCAUG	173	-22.78	7mer-m8	1255/1250	1261/1270	down
hsa-miR-297	FAM120C	family with sequence similarity 120C	AUGUAUGUGUGCAUGUGCAUG	173	-22.78	7mer-m8	1259/1250	1265/1270	down
hsa-miR-297	FAM120C	family with sequence similarity 120C	AUGUAUGUGUGCAUGUGCAUG	173	-22.78	7mer-m8	1263/1250	1269/1270	down
hsa-miR-297	FAM120C	family with sequence similarity 120C	AUGUAUGUGUGCAUGUGCAUG	169	-20.4	7mer-m8	1267/1266	1273/1286	down
hsa-miR-297	FAM120C	family with sequence similarity 120C	AUGUAUGUGUGCAUGUGCAUG	169	-20.4	7mer-m8	1271/1266	1277/1286	down
hsa-miR-297	FAM120C	family with sequence similarity 120C	AUGUAUGUGUGCAUGUGCAUG	169	-20.4	7mer-m8	1275/1266	1281/1286	down
hsa-miR-297	FAM120C	family with sequence similarity 120C	AUGUAUGUGUGCAUGUGCAUG	169	-20.4	7mer-m8	1279/1266	1285/1286	down
hsa-miR-297	PLCXD3	phosphatidylinositol-specific phospholipase C, X domain containing 3	AUGUAUGUGUGCAUGUGCAUG	165	-18.94	7mer-m8	3395/3382	3401/3402	down
hsa-miR-297	KCNJ15	potassium inwardly-rectifying channel, subfamily J, member 15	AUGUAUGUGUGCAUGUGCAUG	170	-20.15	8mer-1a	1522/1509	1529/1529	down
hsa-miR-297	PYCR1	pyrroline-5-carboxylate reductase 1	AUGUAUGUGUGCAUGUGCAUG	165	-17.93	8mer-1a	938/925	945/945	down
hsa-miR-297	AMER1	APC membrane recruitment protein 1	AUGUAUGUGUGCAUGUGCAUG	169	-22.42	7mer-m8	392/379	398/399	down
hsa-miR-297	MX2	myxovirus (influenza virus) resistance 2 (mouse)	AUGUAUGUGUGCAUGUGCAUG	169	-20.57	7mer-m8	1024/1011	1030/1031	down
hsa-miR-297	FLRT2	fibronectin leucine rich transmembrane protein 2	AUGUAUGUGUGCAUGUGCAUG	172	-21.83	7mer-m8	4679/4666	4685/4686	down
hsa-miR-297	PDGFB	platelet-derived growth factor beta polypeptide	AUGUAUGUGUGCAUGUGCAUG	169	-22.42	7mer-m8	1810/1797	1816/1817	down
hsa-miR-297	PDGFB	platelet-derived growth factor beta polypeptide	AUGUAUGUGUGCAUGUGCAUG	168	-23.78	7mer-m8	1834/1819	1840/1841	down
hsa-miR-297	PURA	purine-rich element binding protein A	AUGUAUGUGUGCAUGUGCAUG	171	-21.54	7mer-m8	5064/5051	5070/5071	down
hsa-miR-297	IKZF1	IKAROS family zinc finger 1 (Ikaros)	AUGUAUGUGUGCAUGUGCAUG	171	-25.18	7mer-m8	1285/1272	1291/1292	down
hsa-miR-297	OPCML	opioid binding protein/cell adhesion molecule-like	AUGUAUGUGUGCAUGUGCAUG	167	-19.1	7mer-m8	2141/2128	2147/2148	down
hsa-miR-297	CYB5D1	cytochrome b5 domain containing 1	AUGUAUGUGUGCAUGUGCAUG	174	-22.35	7mer-m8	4160/4147	4166/4167	down
hsa-miR-297	DCUN1D2	DCN1, defective in cullin neddylation 1, domain containing 2	AUGUAUGUGUGCAUGUGCAUG	169	-18.69	7mer-m8	1141/1136	1147/1156	down
hsa-miR-297	DCUN1D2	DCN1, defective in cullin neddylation 1, domain containing 2	AUGUAUGUGUGCAUGUGCAUG	169	-18.69	7mer-m8	1145/1136	1151/1156	down
hsa-miR-297	DCUN1D2	DCN1, defective in cullin neddylation 1, domain containing 2	AUGUAUGUGUGCAUGUGCAUG	169	-18.69	8mer-1a	1149/1136	1156/1156	down
hsa-miR-297	ZNF583	zinc finger protein 583	AUGUAUGUGUGCAUGUGCAUG	167	-21.94	7mer-m8	1796/1783	1802/1803	down
hsa-miR-297	GABRG3	gamma-aminobutyric acid (GABA) A receptor, gamma 3	AUGUAUGUGUGCAUGUGCAUG	167	-21.17	7mer-m8	185/172	191/192	down
hsa-miR-297	ZNF677	zinc finger protein 677	AUGUAUGUGUGCAUGUGCAUG	167	-19.1	7mer-m8	5500/5487	5506/5507	down
hsa-miR-297	HOMER1	homer homolog 1 (Drosophila)	AUGUAUGUGUGCAUGUGCAUG	167	-23.81	7mer-m8	1591/1578	1597/1598	down
hsa-miR-297	PITPNB	phosphatidylinositol transfer protein, beta	AUGUAUGUGUGCAUGUGCAUG	167	-19.15	7mer-m8	271/258	277/278	down
hsa-miR-297	RBBP9	retinoblastoma binding protein 9	AUGUAUGUGUGCAUGUGCAUG	169	-20.57	7mer-m8	808/795	814/815	down
hsa-miR-297	PYCR1	pyrroline-5-carboxylate reductase 1	AUGUAUGUGUGCAUGUGCAUG	165	-17.93	8mer-1a	604/591	611/611	down
hsa-miR-297	PLCB1	phospholipase C, beta 1 (phosphoinositide-specific)	AUGUAUGUGUGCAUGUGCAUG	170	-20.55	7mer-m8	1044/1031	1050/1051	down
hsa-miR-297	NR4A2	nuclear receptor subfamily 4, group A, member 2	AUGUAUGUGUGCAUGUGCAUG	169	-20.57	7mer-m8	395/382	401/402	down
hsa-miR-297	SCARB1	scavenger receptor class B, member 1	AUGUAUGUGUGCAUGUGCAUG	166	-20.69	7mer-m8	52/39	58/59	down
hsa-miR-297	ZNF587	zinc finger protein 587	AUGUAUGUGUGCAUGUGCAUG	169	-21.49	7mer-m8	4452/4447	4458/4469	down
hsa-miR-297	ZNF587	zinc finger protein 587	AUGUAUGUGUGCAUGUGCAUG	169	-21.49	7mer-m8	4462/4447	4468/4469	down
hsa-miR-297	SENP1	SUMO1/sentrin specific peptidase 1	AUGUAUGUGUGCAUGUGCAUG	167	-20.82	7mer-m8	2614/2601	2620/2621	down
hsa-miR-297	FOXN2	forkhead box N2	AUGUAUGUGUGCAUGUGCAUG	179	-26.9	7mer-m8	1443/1430	1449/1450	down
hsa-miR-297	CPED1	cadherin-like and PC-esterase domain containing 1	AUGUAUGUGUGCAUGUGCAUG	167	-17.24	7mer-m8	3333/3320	3339/3340	down
hsa-miR-297	KCNK10	potassium channel, subfamily K, member 10	AUGUAUGUGUGCAUGUGCAUG	177	-24.06	7mer-m8	4124/4111	4130/4131	down
hsa-miR-297	CFL2	cofilin 2 (muscle)	AUGUAUGUGUGCAUGUGCAUG	171	-19.51	7mer-m8	3832/3819	3838/3839	down
hsa-miR-297	KLHL6	kelch-like family member 6	AUGUAUGUGUGCAUGUGCAUG	173	-21.62	7mer-m8	3852/3839	3858/3859	down
hsa-miR-297	RHBDD1	rhomboid domain containing 1	AUGUAUGUGUGCAUGUGCAUG	168	-23.77	7mer-m8	769/757	775/776	down
hsa-miR-297	CAPRIN1	cell cycle associated protein 1	AUGUAUGUGUGCAUGUGCAUG	166	-18.74	8mer-1a	2520/2506	2527/2527	down
hsa-miR-297	NRXN1	neurexin 1	AUGUAUGUGUGCAUGUGCAUG	169	-19.09	7mer-m8	1182/1169	1188/1189	down
hsa-miR-297	SLC20A2	solute carrier family 20 (phosphate transporter), member 2	AUGUAUGUGUGCAUGUGCAUG	170	-24.71	7mer-m8	78/64	84/85	down
hsa-miR-297	ERBB4	v-erb-b2 avian erythroblastic leukemia viral oncogene homolog 4	AUGUAUGUGUGCAUGUGCAUG	169	-20.14	7mer-m8	5823/5810	5829/5830	down
hsa-miR-297	SEMA6A	sema domain, transmembrane domain (TM), and cytoplasmic domain, (semaphorin) 6A	AUGUAUGUGUGCAUGUGCAUG	165	-24.59	7mer-m8	359/347	365/366	down
hsa-miR-297	ATP7A	ATPase, Cu++ transporting, alpha polypeptide	AUGUAUGUGUGCAUGUGCAUG	170	-24.24	7mer-m8	2720/2715	2726/2737	down
hsa-miR-297	ATP7A	ATPase, Cu++ transporting, alpha polypeptide	AUGUAUGUGUGCAUGUGCAUG	170	-24.24	7mer-m8	2726/2715	2732/2737	down
hsa-miR-297	ATP7A	ATPase, Cu++ transporting, alpha polypeptide	AUGUAUGUGUGCAUGUGCAUG	170	-24.24	7mer-m8	2730/2715	2736/2737	down
hsa-miR-297	NR3C2	nuclear receptor subfamily 3, group C, member 2	AUGUAUGUGUGCAUGUGCAUG	166	-17.28	8mer-1a	773/759	780/780	down
hsa-miR-297	TBC1D23	TBC1 domain family, member 23	AUGUAUGUGUGCAUGUGCAUG	165	-20.56	7mer-m8	354/341	360/361	down
hsa-miR-297	RSC1A1	regulatory solute carrier protein, family 1, member 1	AUGUAUGUGUGCAUGUGCAUG	175	-22.06	7mer-m8	72/59	78/79	down
hsa-miR-297	MBNL2	muscleblind-like splicing regulator 2	AUGUAUGUGUGCAUGUGCAUG	165	-18.8	7mer-m8	1238/1225	1244/1245	down
hsa-miR-297	IL23R	interleukin 23 receptor	AUGUAUGUGUGCAUGUGCAUG	165	-25.17	7mer-m8	365/349	371/372	down
hsa-miR-297	WDR3	WD repeat domain 3	AUGUAUGUGUGCAUGUGCAUG	179	-28.27	7mer-m8	719/706	725/726	down
hsa-miR-297	ATP2B2	ATPase, Ca++ transporting, plasma membrane 2	AUGUAUGUGUGCAUGUGCAUG	177	-24.06	7mer-m8	2536/2523	2542/2543	down
hsa-miR-297	ACVR2B	activin A receptor, type IIB	AUGUAUGUGUGCAUGUGCAUG	169	-20.57	7mer-m8	9470/9457	9476/9477	down
hsa-miR-297	CACNA1G	calcium channel, voltage-dependent, T type, alpha 1G subunit	AUGUAUGUGUGCAUGUGCAUG	167	-18.41	7mer-m8	658/649	664/669	down
hsa-miR-297	CACNA1G	calcium channel, voltage-dependent, T type, alpha 1G subunit	AUGUAUGUGUGCAUGUGCAUG	167	-18.41	7mer-m8	662/649	668/669	down
hsa-miR-297	SVIP	small VCP/p97-interacting protein	AUGUAUGUGUGCAUGUGCAUG	171	-31.47	7mer-m8	2075/2070	2081/2090	down
hsa-miR-297	SEPT6	septin 6	AUGUAUGUGUGCAUGUGCAUG	167	-21.55	7mer-m8	126/115	132/133	down
hsa-miR-297	SETDB2	SET domain, bifurcated 2	AUGUAUGUGUGCAUGUGCAUG	169	-20.87	7mer-m8	2466/2453	2472/2473	down
hsa-miR-297	NFAT5	nuclear factor of activated T-cells 5, tonicity-responsive	AUGUAUGUGUGCAUGUGCAUG	171	-22.42	7mer-m8	7669/7656	7675/7676	down
hsa-miR-297	GRM1	glutamate receptor, metabotropic 1	AUGUAUGUGUGCAUGUGCAUG	175	-23.2	7mer-m8	3467/3454	3473/3474	down
hsa-miR-297	STRN3	striatin, calmodulin binding protein 3	AUGUAUGUGUGCAUGUGCAUG	168	-18.28	7mer-m8	1463/1449	1469/1470	down
hsa-miR-297	RSPO1	R-spondin 1	AUGUAUGUGUGCAUGUGCAUG	169	-20.02	7mer-m8	230/217	236/237	down
hsa-miR-297	RSPO1	R-spondin 1	AUGUAUGUGUGCAUGUGCAUG	169	-20.02	7mer-m8	230/217	236/237	down
hsa-miR-297	RSPO1	R-spondin 1	AUGUAUGUGUGCAUGUGCAUG	169	-20.02	7mer-m8	230/217	236/237	down
hsa-miR-297	MAN1A2	mannosidase, alpha, class 1A, member 2	AUGUAUGUGUGCAUGUGCAUG	165	-19.61	7mer-m8	5502/5489	5508/5509	down
hsa-miR-297	KCNQ2	potassium voltage-gated channel, KQT-like subfamily, member 2	AUGUAUGUGUGCAUGUGCAUG	173	-26.44	7mer-m8	2886/2873	2892/2893	down
hsa-miR-297	MCTP2	multiple C2 domains, transmembrane 2	AUGUAUGUGUGCAUGUGCAUG	170	-22.95	7mer-m8	151/136	157/158	down
hsa-miR-297	CTSE	cathepsin E	AUGUAUGUGUGCAUGUGCAUG	168	-19.94	7mer-m8	190/176	196/197	down
hsa-miR-297	KLHL9	kelch-like family member 9	AUGUAUGUGUGCAUGUGCAUG	177	-29.52	7mer-m8	611/598	617/618	down
hsa-miR-297	PDE3A	phosphodiesterase 3A, cGMP-inhibited	AUGUAUGUGUGCAUGUGCAUG	175	-27.61	7mer-m8	312/299	318/319	down
hsa-miR-297	TCEAL8	transcription elongation factor A (SII)-like 8	AUGUAUGUGUGCAUGUGCAUG	166	-23.24	7mer-m8	329/316	335/336	down
hsa-miR-297	SEPT6	septin 6	AUGUAUGUGUGCAUGUGCAUG	167	-21.55	7mer-m8	177/166	183/184	down
hsa-miR-297	LHFPL5	lipoma HMGIC fusion partner-like 5	AUGUAUGUGUGCAUGUGCAUG	169	-22.42	7mer-m8	458/445	464/465	down
hsa-miR-297	CTSE	cathepsin E	AUGUAUGUGUGCAUGUGCAUG	168	-19.94	7mer-m8	147/133	153/154	down
hsa-miR-297	NRP2	neuropilin 2	AUGUAUGUGUGCAUGUGCAUG	175	-20.92	7mer-m8	908/903	914/923	down
hsa-miR-297	NRP2	neuropilin 2	AUGUAUGUGUGCAUGUGCAUG	175	-20.92	7mer-m8	916/903	922/923	down
hsa-miR-297	NRP2	neuropilin 2	AUGUAUGUGUGCAUGUGCAUG	167	-21.1	7mer-m8	1376/1365	1382/1383	down
hsa-miR-297	LRP2BP	LRP2 binding protein	AUGUAUGUGUGCAUGUGCAUG	169	-20.57	7mer-m8	2159/2146	2165/2166	down
hsa-miR-297	AC023590.1	Uncharacterized protein	AUGUAUGUGUGCAUGUGCAUG	165	-18.14	7mer-m8	228/216	234/235	down
hsa-miR-297	C1orf95	chromosome 1 open reading frame 95	AUGUAUGUGUGCAUGUGCAUG	167	-17.88	7mer-m8	7020/7007	7026/7027	down
hsa-miR-297	FBXO28	F-box protein 28	AUGUAUGUGUGCAUGUGCAUG	175	-23.79	7mer-m8	305/292	311/312	down
hsa-miR-297	SYT14	synaptotagmin XIV	AUGUAUGUGUGCAUGUGCAUG	168	-23.72	8mer-1a	2436/2423	2443/2443	down
hsa-miR-297	PLA2G4A	phospholipase A2, group IVA (cytosolic, calcium-dependent)	AUGUAUGUGUGCAUGUGCAUG	175	-24.84	7mer-m8	439/426	445/446	down
hsa-miR-297	HIVEP2	human immunodeficiency virus type I enhancer binding protein 2	AUGUAUGUGUGCAUGUGCAUG	179	-24.44	8mer-1a	1515/1502	1522/1522	down
hsa-miR-297	SOAT1	sterol O-acyltransferase 1	AUGUAUGUGUGCAUGUGCAUG	165	-20.83	7mer-m8	3446/3434	3452/3453	down
hsa-miR-297	TNR	tenascin R	AUGUAUGUGUGCAUGUGCAUG	177	-27.67	7mer-m8	7568/7555	7574/7575	down
hsa-miR-297	DCAF8	DDB1 and CUL4 associated factor 8	AUGUAUGUGUGCAUGUGCAUG	165	-20.2	7mer-m8	1280/1271	1286/1291	down
hsa-miR-297	DCAF8	DDB1 and CUL4 associated factor 8	AUGUAUGUGUGCAUGUGCAUG	165	-20.2	7mer-m8	1280/1271	1286/1291	down
hsa-miR-297	DCAF8	DDB1 and CUL4 associated factor 8	AUGUAUGUGUGCAUGUGCAUG	165	-20.2	7mer-m8	1284/1271	1290/1291	down
hsa-miR-297	DCAF8	DDB1 and CUL4 associated factor 8	AUGUAUGUGUGCAUGUGCAUG	165	-20.2	7mer-m8	1284/1271	1290/1291	down
hsa-miR-297	FAM26E	family with sequence similarity 26, member E	AUGUAUGUGUGCAUGUGCAUG	167	-19.13	7mer-m8	5075/5066	5081/5086	down
hsa-miR-297	FAM26E	family with sequence similarity 26, member E	AUGUAUGUGUGCAUGUGCAUG	167	-19.13	7mer-m8	5079/5066	5085/5086	down
hsa-miR-297	TRAF3IP2	TRAF3 interacting protein 2	AUGUAUGUGUGCAUGUGCAUG	177	-24.06	7mer-m8	3196/3183	3202/3203	down
hsa-miR-297	BRCC3	BRCA1/BRCA2-containing complex, subunit 3	AUGUAUGUGUGCAUGUGCAUG	169	-20.57	7mer-m8	4071/4058	4077/4078	down
hsa-miR-297	SORCS3	sortilin-related VPS10 domain containing receptor 3	AUGUAUGUGUGCAUGUGCAUG	167	-22.09	8mer-1a	390/379	397/397	down
hsa-miR-297	DDX20	DEAD (Asp-Glu-Ala-Asp) box polypeptide 20	AUGUAUGUGUGCAUGUGCAUG	169	-21.72	8mer-1a	1728/1714	1735/1735	down
hsa-miR-297	SFXN2	sideroflexin 2	AUGUAUGUGUGCAUGUGCAUG	177	-25.43	7mer-m8	1420/1407	1426/1427	down
hsa-miR-297	IRAK1BP1	interleukin-1 receptor-associated kinase 1 binding protein 1	AUGUAUGUGUGCAUGUGCAUG	171	-21.99	7mer-m8	4436/4431	4442/4451	down
hsa-miR-297	IRAK1BP1	interleukin-1 receptor-associated kinase 1 binding protein 1	AUGUAUGUGUGCAUGUGCAUG	171	-21.99	7mer-m8	4440/4431	4446/4451	down
hsa-miR-297	IRAK1BP1	interleukin-1 receptor-associated kinase 1 binding protein 1	AUGUAUGUGUGCAUGUGCAUG	171	-21.99	7mer-m8	4444/4431	4450/4451	down
hsa-miR-297	IRAK1BP1	interleukin-1 receptor-associated kinase 1 binding protein 1	AUGUAUGUGUGCAUGUGCAUG	169	-20.4	7mer-m8	4448/4447	4454/4467	down
hsa-miR-297	IRAK1BP1	interleukin-1 receptor-associated kinase 1 binding protein 1	AUGUAUGUGUGCAUGUGCAUG	169	-20.4	7mer-m8	4452/4447	4458/4467	down
hsa-miR-297	IRAK1BP1	interleukin-1 receptor-associated kinase 1 binding protein 1	AUGUAUGUGUGCAUGUGCAUG	169	-20.4	7mer-m8	4456/4447	4462/4467	down
hsa-miR-297	IRAK1BP1	interleukin-1 receptor-associated kinase 1 binding protein 1	AUGUAUGUGUGCAUGUGCAUG	169	-20.4	7mer-m8	4460/4447	4466/4467	down
hsa-miR-297	IRAK1BP1	interleukin-1 receptor-associated kinase 1 binding protein 1	AUGUAUGUGUGCAUGUGCAUG	169	-20.4	7mer-m8	4464/4463	4470/4483	down
hsa-miR-297	IRAK1BP1	interleukin-1 receptor-associated kinase 1 binding protein 1	AUGUAUGUGUGCAUGUGCAUG	169	-20.4	7mer-m8	4468/4463	4474/4483	down
hsa-miR-297	IRAK1BP1	interleukin-1 receptor-associated kinase 1 binding protein 1	AUGUAUGUGUGCAUGUGCAUG	169	-20.4	7mer-m8	4472/4463	4478/4483	down
hsa-miR-297	IRAK1BP1	interleukin-1 receptor-associated kinase 1 binding protein 1	AUGUAUGUGUGCAUGUGCAUG	169	-20.4	7mer-m8	4476/4463	4482/4483	down
hsa-miR-297	AFF2	AF4/FMR2 family, member 2	AUGUAUGUGUGCAUGUGCAUG	169	-20.57	7mer-m8	5981/5968	5987/5988	down
hsa-miR-297	C1orf180	chromosome 1 open reading frame 180	AUGUAUGUGUGCAUGUGCAUG	165	-24.81	7mer-m8	130/114	136/137	down
hsa-miR-297	IL23R	interleukin 23 receptor	AUGUAUGUGUGCAUGUGCAUG	165	-25.17	7mer-m8	1081/1065	1087/1088	down
hsa-miR-297	MCTS1	malignant T cell amplified sequence 1	AUGUAUGUGUGCAUGUGCAUG	166	-21.39	7mer-m8	2577/2564	2583/2584	down
hsa-miR-297	CYP2C19	cytochrome P450, family 2, subfamily C, polypeptide 19	AUGUAUGUGUGCAUGUGCAUG	173	-24.23	7mer-m8	1786/1773	1792/1793	down
hsa-miR-297	ENPP5	ectonucleotide pyrophosphatase/phosphodiesterase 5 (putative)	AUGUAUGUGUGCAUGUGCAUG	169	-20.57	7mer-m8	150/137	156/157	down
hsa-miR-297	OSBPL9	oxysterol binding protein-like 9	AUGUAUGUGUGCAUGUGCAUG	166	-22.38	7mer-m8	413/400	419/420	down
hsa-miR-297	ELAVL4	ELAV like neuron-specific RNA binding protein 4	AUGUAUGUGUGCAUGUGCAUG	174	-23.15	7mer-m8	71/58	77/78	down
hsa-miR-297	KLHL13	kelch-like family member 13	AUGUAUGUGUGCAUGUGCAUG	171	-19.52	7mer-m8	674/665	680/685	down
hsa-miR-297	KLHL13	kelch-like family member 13	AUGUAUGUGUGCAUGUGCAUG	171	-19.52	7mer-m8	678/665	684/685	down
hsa-miR-297	RPS24	ribosomal protein S24	AUGUAUGUGUGCAUGUGCAUG	166	-23.28	7mer-m8	2377/2364	2383/2384	down
hsa-miR-297	CERCAM	cerebral endothelial cell adhesion molecule	AUGUAUGUGUGCAUGUGCAUG	165	-19.42	7mer-m8	989/976	995/996	down
hsa-miR-297	CERCAM	cerebral endothelial cell adhesion molecule	AUGUAUGUGUGCAUGUGCAUG	165	-19.42	7mer-m8	1015/1002	1021/1022	down
hsa-miR-297	CERCAM	cerebral endothelial cell adhesion molecule	AUGUAUGUGUGCAUGUGCAUG	165	-19.42	7mer-m8	1041/1028	1047/1048	down
hsa-miR-297	CERCAM	cerebral endothelial cell adhesion molecule	AUGUAUGUGUGCAUGUGCAUG	165	-19.42	7mer-m8	1067/1054	1073/1074	down
hsa-miR-297	CERCAM	cerebral endothelial cell adhesion molecule	AUGUAUGUGUGCAUGUGCAUG	171	-22.53	7mer-m8	1283/1270	1289/1290	down
hsa-miR-297	RSPO1	R-spondin 1	AUGUAUGUGUGCAUGUGCAUG	169	-20.02	7mer-m8	230/217	236/237	down
hsa-miR-297	RSPO1	R-spondin 1	AUGUAUGUGUGCAUGUGCAUG	169	-20.02	7mer-m8	230/217	236/237	down
hsa-miR-297	RSPO1	R-spondin 1	AUGUAUGUGUGCAUGUGCAUG	169	-20.02	7mer-m8	230/217	236/237	down
hsa-miR-297	CHST3	carbohydrate (chondroitin 6) sulfotransferase 3	AUGUAUGUGUGCAUGUGCAUG	165	-25.22	7mer-m8	630/619	636/641	down
hsa-miR-297	CHST3	carbohydrate (chondroitin 6) sulfotransferase 3	AUGUAUGUGUGCAUGUGCAUG	165	-25.22	7mer-m8	634/619	640/641	down
hsa-miR-297	AGO3	argonaute RISC catalytic component 3	AUGUAUGUGUGCAUGUGCAUG	171	-22.91	7mer-m8	833/820	839/840	down
hsa-miR-297	AGO3	argonaute RISC catalytic component 3	AUGUAUGUGUGCAUGUGCAUG	179	-21.46	8mer-1a	15387/15382	15394/15402	down
hsa-miR-297	AGO3	argonaute RISC catalytic component 3	AUGUAUGUGUGCAUGUGCAUG	179	-21.46	7mer-m8	15395/15382	15401/15402	down
hsa-miR-297	GLP1R	glucagon-like peptide 1 receptor	AUGUAUGUGUGCAUGUGCAUG	169	-22.42	7mer-m8	130/117	136/137	down
hsa-miR-297	BRWD3	bromodomain and WD repeat domain containing 3	AUGUAUGUGUGCAUGUGCAUG	165	-20.96	7mer-m8	239/236	245/256	down
hsa-miR-297	BRWD3	bromodomain and WD repeat domain containing 3	AUGUAUGUGUGCAUGUGCAUG	165	-20.96	7mer-m8	249/236	255/256	down
hsa-miR-297	ZDHHC15	zinc finger, DHHC-type containing 15	AUGUAUGUGUGCAUGUGCAUG	169	-20.57	7mer-m8	3660/3647	3666/3667	down
hsa-miR-297	PTBP3	polypyrimidine tract binding protein 3	AUGUAUGUGUGCAUGUGCAUG	166	-22.93	7mer-m8	2642/2626	2648/2649	down
hsa-miR-297	ZDBF2	zinc finger, DBF-type containing 2	AUGUAUGUGUGCAUGUGCAUG	185	-29.32	7mer-m8	602/589	608/609	down
hsa-miR-297	AR	androgen receptor	AUGUAUGUGUGCAUGUGCAUG	173	-22.39	7mer-m8	530/529	536/549	down
hsa-miR-297	AR	androgen receptor	AUGUAUGUGUGCAUGUGCAUG	173	-22.39	7mer-m8	534/529	540/549	down
hsa-miR-297	AR	androgen receptor	AUGUAUGUGUGCAUGUGCAUG	173	-22.39	7mer-m8	542/529	548/549	down
hsa-miR-297	EDA2R	ectodysplasin A2 receptor	AUGUAUGUGUGCAUGUGCAUG	169	-20.57	7mer-m8	450/437	456/457	down
hsa-miR-297	FAM120C	family with sequence similarity 120C	AUGUAUGUGUGCAUGUGCAUG	173	-22.78	7mer-m8	1064/1059	1070/1079	down
hsa-miR-297	FAM120C	family with sequence similarity 120C	AUGUAUGUGUGCAUGUGCAUG	173	-22.78	7mer-m8	1068/1059	1074/1079	down
hsa-miR-297	FAM120C	family with sequence similarity 120C	AUGUAUGUGUGCAUGUGCAUG	173	-22.78	7mer-m8	1072/1059	1078/1079	down
hsa-miR-297	FAM120C	family with sequence similarity 120C	AUGUAUGUGUGCAUGUGCAUG	169	-20.4	7mer-m8	1076/1075	1082/1095	down
hsa-miR-297	FAM120C	family with sequence similarity 120C	AUGUAUGUGUGCAUGUGCAUG	169	-20.4	7mer-m8	1080/1075	1086/1095	down
hsa-miR-297	FAM120C	family with sequence similarity 120C	AUGUAUGUGUGCAUGUGCAUG	169	-20.4	7mer-m8	1084/1075	1090/1095	down
hsa-miR-297	FAM120C	family with sequence similarity 120C	AUGUAUGUGUGCAUGUGCAUG	169	-20.4	7mer-m8	1088/1075	1094/1095	down
hsa-miR-297	NTRK2	neurotrophic tyrosine kinase, receptor, type 2	AUGUAUGUGUGCAUGUGCAUG	166	-23.57	7mer-m8	2230/2215	2236/2237	down
hsa-miR-297	RORB	RAR-related orphan receptor B	AUGUAUGUGUGCAUGUGCAUG	171	-20.71	8mer-1a	1704/1691	1711/1711	down
hsa-miR-297	KIF1B	kinesin family member 1B	AUGUAUGUGUGCAUGUGCAUG	169	-20.57	7mer-m8	278/265	284/285	down
hsa-miR-297	FOXD4L4	forkhead box D4-like 4	AUGUAUGUGUGCAUGUGCAUG	166	-17.66	7mer-m8	977/963	983/984	down
hsa-miR-297	HIST1H2AH	histone cluster 1, H2ah	AUGUAUGUGUGCAUGUGCAUG	168	-20.21	7mer-m8	3525/3512	3531/3532	down
hsa-miR-297	FOXD4L2	forkhead box D4-like 2	AUGUAUGUGUGCAUGUGCAUG	166	-17.66	7mer-m8	977/963	983/984	down
hsa-miR-297	KLF12	Kruppel-like factor 12	AUGUAUGUGUGCAUGUGCAUG	169	-20.57	7mer-m8	5355/5342	5361/5362	down
hsa-miR-297	PLCXD3	phosphatidylinositol-specific phospholipase C, X domain containing 3	AUGUAUGUGUGCAUGUGCAUG	165	-18.94	7mer-m8	3585/3572	3591/3592	down
hsa-miR-297	PCSK2	proprotein convertase subtilisin/kexin type 2	AUGUAUGUGUGCAUGUGCAUG	167	-19.01	7mer-m8	1883/1870	1889/1890	down
hsa-miR-297	TRIM13	tripartite motif containing 13	AUGUAUGUGUGCAUGUGCAUG	177	-26.9	7mer-m8	1221/1208	1227/1228	down
hsa-miR-297	PLCB1	phospholipase C, beta 1 (phosphoinositide-specific)	AUGUAUGUGUGCAUGUGCAUG	170	-20.55	7mer-m8	1291/1278	1297/1298	down
hsa-miR-297	DMD	dystrophin	AUGUAUGUGUGCAUGUGCAUG	169	-20.57	7mer-m8	474/461	480/481	down
hsa-miR-297	DMD	dystrophin	AUGUAUGUGUGCAUGUGCAUG	169	-20.57	7mer-m8	388/375	394/395	down
hsa-miR-297	CYP4V2	cytochrome P450, family 4, subfamily V, polypeptide 2	AUGUAUGUGUGCAUGUGCAUG	169	-20.57	7mer-m8	1054/1041	1060/1061	down
hsa-miR-297	DGKH	diacylglycerol kinase, eta	AUGUAUGUGUGCAUGUGCAUG	167	-20.86	7mer-m8	1506/1493	1512/1513	down
hsa-miR-297	PTCHD1	patched domain containing 1	AUGUAUGUGUGCAUGUGCAUG	171	-20.05	7mer-m8	7322/7309	7328/7329	down
hsa-miR-297	PTCHD1	patched domain containing 1	AUGUAUGUGUGCAUGUGCAUG	183	-27.73	7mer-m8	7420/7407	7426/7427	down
hsa-miR-297	PTCHD1	patched domain containing 1	AUGUAUGUGUGCAUGUGCAUG	187	-28.64	7mer-m8	7451/7438	7457/7458	down
hsa-miR-297	ARIH1	ariadne RBR E3 ubiquitin protein ligase 1	AUGUAUGUGUGCAUGUGCAUG	175	-25.06	7mer-m8	2894/2881	2900/2901	down
hsa-miR-297	KATNAL1	katanin p60 subunit A-like 1	AUGUAUGUGUGCAUGUGCAUG	165	-20.96	7mer-m8	2682/2679	2688/2699	down
hsa-miR-297	KATNAL1	katanin p60 subunit A-like 1	AUGUAUGUGUGCAUGUGCAUG	165	-20.96	7mer-m8	2692/2679	2698/2699	down
hsa-miR-297	SNAPC3	small nuclear RNA activating complex, polypeptide 3, 50kDa	AUGUAUGUGUGCAUGUGCAUG	169	-20.04	7mer-m8	3564/3551	3570/3571	down
hsa-miR-297	TECRL	trans-2,3-enoyl-CoA reductase-like	AUGUAUGUGUGCAUGUGCAUG	165	-17.42	7mer-m8	2019/2006	2025/2026	down
hsa-miR-297	KLHL42	kelch-like family member 42	AUGUAUGUGUGCAUGUGCAUG	165	-19.52	7mer-m8	482/469	488/489	down
hsa-miR-297	RFX3	regulatory factor X, 3 (influences HLA class II expression)	AUGUAUGUGUGCAUGUGCAUG	167	-20.49	7mer-m8	2875/2860	2881/2882	down
hsa-miR-297	ONECUT3	one cut homeobox 3	AUGUAUGUGUGCAUGUGCAUG	172	-26.01	7mer-m8	2037/2026	2043/2044	down
hsa-miR-297	TMEM241	transmembrane protein 241	AUGUAUGUGUGCAUGUGCAUG	167	-19.46	7mer-m8	1265/1252	1271/1272	down
hsa-miR-297	KCNQ3	potassium voltage-gated channel, KQT-like subfamily, member 3	AUGUAUGUGUGCAUGUGCAUG	169	-20.57	7mer-m8	752/739	758/759	down
hsa-miR-297	POU6F1	POU class 6 homeobox 1	AUGUAUGUGUGCAUGUGCAUG	169	-20.75	7mer-m8	1756/1743	1762/1763	down
hsa-miR-297	SEMA6D	sema domain, transmembrane domain (TM), and cytoplasmic domain, (semaphorin) 6D	AUGUAUGUGUGCAUGUGCAUG	170	-21.71	7mer-m8	344/333	350/355	down
hsa-miR-297	SEMA6D	sema domain, transmembrane domain (TM), and cytoplasmic domain, (semaphorin) 6D	AUGUAUGUGUGCAUGUGCAUG	170	-21.71	7mer-m8	348/333	354/355	down
hsa-miR-297	GXYLT2	glucoside xylosyltransferase 2	AUGUAUGUGUGCAUGUGCAUG	169	-22.42	7mer-m8	5072/5059	5078/5079	down
hsa-miR-297	C17orf51	chromosome 17 open reading frame 51	AUGUAUGUGUGCAUGUGCAUG	165	-19.52	7mer-m8	407/394	413/414	down
hsa-miR-297	LAIR1	leukocyte-associated immunoglobulin-like receptor 1	AUGUAUGUGUGCAUGUGCAUG	171	-20.82	7mer-m8	980/967	986/987	down
hsa-miR-297	FXYD5	FXYD domain containing ion transport regulator 5	AUGUAUGUGUGCAUGUGCAUG	166	-21.55	7mer-m8	1655/1641	1661/1662	down
hsa-miR-297	SUMO1	small ubiquitin-like modifier 1	AUGUAUGUGUGCAUGUGCAUG	167	-21.89	7mer-m8	1610/1597	1616/1617	down
hsa-miR-297	GRM1	glutamate receptor, metabotropic 1	AUGUAUGUGUGCAUGUGCAUG	175	-23.2	7mer-m8	2641/2631	2647/2651	down
hsa-miR-297	GRM1	glutamate receptor, metabotropic 1	AUGUAUGUGUGCAUGUGCAUG	175	-23.2	7mer-m8	3593/3580	3599/3600	down
hsa-miR-297	CD300E	CD300e molecule	AUGUAUGUGUGCAUGUGCAUG	165	-19.24	7mer-m8	1846/1834	1852/1853	down
hsa-miR-297	SDK2	sidekick cell adhesion molecule 2	AUGUAUGUGUGCAUGUGCAUG	169	-20.57	7mer-m8	1531/1518	1537/1538	down
hsa-miR-297	NRF1	nuclear respiratory factor 1	AUGUAUGUGUGCAUGUGCAUG	167	-19.7	7mer-m8	329/316	335/336	down
hsa-miR-297	TNPO3	transportin 3	AUGUAUGUGUGCAUGUGCAUG	167	-21.1	7mer-m8	397/386	403/404	down
hsa-miR-297	SLC24A4	solute carrier family 24 (sodium/potassium/calcium exchanger), member 4	AUGUAUGUGUGCAUGUGCAUG	172	-24.68	7mer-m8	6039/6024	6045/6046	down
hsa-miR-297	SFXN3	sideroflexin 3	AUGUAUGUGUGCAUGUGCAUG	166	-21.69	7mer-m8	239/224	245/246	down
hsa-miR-297	MDFIC	MyoD family inhibitor domain containing	AUGUAUGUGUGCAUGUGCAUG	173	-20.68	7mer-m8	2104/2103	2110/2123	down
hsa-miR-297	MDFIC	MyoD family inhibitor domain containing	AUGUAUGUGUGCAUGUGCAUG	165	-18.37	7mer-m8	2104/2092	2110/2111	down
hsa-miR-297	MDFIC	MyoD family inhibitor domain containing	AUGUAUGUGUGCAUGUGCAUG	173	-20.68	7mer-m8	2108/2103	2114/2123	down
hsa-miR-297	MDFIC	MyoD family inhibitor domain containing	AUGUAUGUGUGCAUGUGCAUG	165	-18.37	7mer-m8	2108/2092	2114/2111	down
hsa-miR-297	MDFIC	MyoD family inhibitor domain containing	AUGUAUGUGUGCAUGUGCAUG	173	-20.68	8mer-1a	2116/2103	2123/2123	down
hsa-miR-297	ZNF559	zinc finger protein 559	AUGUAUGUGUGCAUGUGCAUG	169	-21.01	7mer-m8	1863/1850	1869/1870	down
hsa-miR-297	SV2B	synaptic vesicle glycoprotein 2B	AUGUAUGUGUGCAUGUGCAUG	167	-20.08	7mer-m8	6544/6531	6550/6551	down
hsa-miR-297	NTRK3	neurotrophic tyrosine kinase, receptor, type 3	AUGUAUGUGUGCAUGUGCAUG	165	-20.16	8mer-1a	132/118	139/139	down
hsa-miR-297	SLFN12	schlafen family member 12	AUGUAUGUGUGCAUGUGCAUG	175	-23.06	8mer-1a	3436/3423	3443/3443	down
hsa-miR-297	SP9	Sp9 transcription factor	AUGUAUGUGUGCAUGUGCAUG	165	-16.85	7mer-m8	292/279	298/299	down
hsa-miR-297	TIMM9	translocase of inner mitochondrial membrane 9 homolog (yeast)	AUGUAUGUGUGCAUGUGCAUG	166	-19.32	7mer-m8	1146/1133	1152/1153	down
hsa-miR-297	TP53I11	tumor protein p53 inducible protein 11	AUGUAUGUGUGCAUGUGCAUG	169	-21.7	7mer-m8	590/577	596/597	down
hsa-miR-297	VPS13C	vacuolar protein sorting 13 homolog C (S. cerevisiae)	AUGUAUGUGUGCAUGUGCAUG	165	-19.27	7mer-m8	2141/2128	2147/2148	down
hsa-miR-297	VPS13C	vacuolar protein sorting 13 homolog C (S. cerevisiae)	AUGUAUGUGUGCAUGUGCAUG	173	-23.02	7mer-m8	2173/2160	2179/2180	down
hsa-miR-297	VPS13C	vacuolar protein sorting 13 homolog C (S. cerevisiae)	AUGUAUGUGUGCAUGUGCAUG	169	-20.82	7mer-m8	2211/2198	2217/2218	down
hsa-miR-297	VPS13C	vacuolar protein sorting 13 homolog C (S. cerevisiae)	AUGUAUGUGUGCAUGUGCAUG	165	-17.56	8mer-1a	2237/2224	2244/2244	down
hsa-miR-297	VPS13C	vacuolar protein sorting 13 homolog C (S. cerevisiae)	AUGUAUGUGUGCAUGUGCAUG	169	-21.48	7mer-m8	2261/2248	2267/2268	down
hsa-miR-297	VPS13C	vacuolar protein sorting 13 homolog C (S. cerevisiae)	AUGUAUGUGUGCAUGUGCAUG	171	-20.41	8mer-1a	2279/2266	2286/2286	down
hsa-miR-297	VPS13C	vacuolar protein sorting 13 homolog C (S. cerevisiae)	AUGUAUGUGUGCAUGUGCAUG	177	-25.91	7mer-m8	2303/2290	2309/2310	down
hsa-miR-297	VPS13C	vacuolar protein sorting 13 homolog C (S. cerevisiae)	AUGUAUGUGUGCAUGUGCAUG	171	-22.12	7mer-m8	2303/2304	2309/2324	down
hsa-miR-297	VPS13C	vacuolar protein sorting 13 homolog C (S. cerevisiae)	AUGUAUGUGUGCAUGUGCAUG	171	-22.12	7mer-m8	2317/2304	2323/2324	down
hsa-miR-297	VPS13C	vacuolar protein sorting 13 homolog C (S. cerevisiae)	AUGUAUGUGUGCAUGUGCAUG	169	-21.35	7mer-m8	2375/2362	2381/2382	down
hsa-miR-297	VPS13C	vacuolar protein sorting 13 homolog C (S. cerevisiae)	AUGUAUGUGUGCAUGUGCAUG	165	-19.1	7mer-m8	2375/2374	2381/2394	down
hsa-miR-297	VPS13C	vacuolar protein sorting 13 homolog C (S. cerevisiae)	AUGUAUGUGUGCAUGUGCAUG	165	-19.1	7mer-m8	2387/2374	2393/2394	down
hsa-miR-297	WDR72	WD repeat domain 72	AUGUAUGUGUGCAUGUGCAUG	171	-24.92	7mer-m8	2615/2602	2621/2622	down
hsa-miR-297	MYD88	myeloid differentiation primary response 88	AUGUAUGUGUGCAUGUGCAUG	178	-26.92	7mer-m8	992/979	998/999	down
hsa-miR-297	ETV6	ets variant 6	AUGUAUGUGUGCAUGUGCAUG	169	-20.57	7mer-m8	2808/2795	2814/2815	down
hsa-miR-297	HRH1	histamine receptor H1	AUGUAUGUGUGCAUGUGCAUG	175	-24.73	7mer-m8	1390/1377	1396/1397	down
hsa-miR-297	ARPC4	actin related protein 2/3 complex, subunit 4, 20kDa	AUGUAUGUGUGCAUGUGCAUG	166	-19.31	7mer-m8	1400/1387	1406/1407	down
hsa-miR-297	ARPC4	actin related protein 2/3 complex, subunit 4, 20kDa	AUGUAUGUGUGCAUGUGCAUG	169	-22.74	7mer-m8	1418/1404	1424/1425	down
hsa-miR-297	ESCO2	establishment of sister chromatid cohesion N-acetyltransferase 2	AUGUAUGUGUGCAUGUGCAUG	175	-27.96	7mer-m8	3795/3782	3801/3802	down
hsa-miR-297	MBNL2	muscleblind-like splicing regulator 2	AUGUAUGUGUGCAUGUGCAUG	165	-18.8	7mer-m8	1125/1112	1131/1132	down
hsa-miR-297	SLC35E3	solute carrier family 35, member E3	AUGUAUGUGUGCAUGUGCAUG	167	-21.32	7mer-m8	792/779	798/799	down
hsa-miR-297	TANGO2	transport and golgi organization 2 homolog (Drosophila)	AUGUAUGUGUGCAUGUGCAUG	168	-22.75	7mer-m8	308/292	314/315	down
hsa-miR-297	ABCG1	ATP-binding cassette, sub-family G (WHITE), member 1	AUGUAUGUGUGCAUGUGCAUG	165	-20.96	7mer-m8	4009/4006	4015/4026	down
hsa-miR-297	ABCG1	ATP-binding cassette, sub-family G (WHITE), member 1	AUGUAUGUGUGCAUGUGCAUG	165	-20.96	7mer-m8	4019/4006	4025/4026	down
hsa-miR-297	ABCG1	ATP-binding cassette, sub-family G (WHITE), member 1	AUGUAUGUGUGCAUGUGCAUG	182	-32.2	7mer-m8	4059/4044	4065/4066	down
hsa-miR-297	ABCG1	ATP-binding cassette, sub-family G (WHITE), member 1	AUGUAUGUGUGCAUGUGCAUG	168	-24.26	7mer-m8	4059/4058	4065/4080	down
hsa-miR-297	ABCG1	ATP-binding cassette, sub-family G (WHITE), member 1	AUGUAUGUGUGCAUGUGCAUG	168	-24.26	7mer-m8	4073/4058	4079/4080	down
hsa-miR-297	C2orf73	chromosome 2 open reading frame 73	AUGUAUGUGUGCAUGUGCAUG	167	-22.52	7mer-m8	659/648	665/666	down
hsa-miR-297	SPTLC3	serine palmitoyltransferase, long chain base subunit 3	AUGUAUGUGUGCAUGUGCAUG	172	-26.01	7mer-m8	2600/2589	2606/2607	down
hsa-miR-297	MYO5A	myosin VA (heavy chain 12, myoxin)	AUGUAUGUGUGCAUGUGCAUG	169	-20.57	7mer-m8	3839/3826	3845/3846	down
hsa-miR-297	KCNE1	potassium voltage-gated channel, Isk-related family, member 1	AUGUAUGUGUGCAUGUGCAUG	167	-19.71	7mer-m8	823/810	829/830	down
hsa-miR-297	SYT14	synaptotagmin XIV	AUGUAUGUGUGCAUGUGCAUG	168	-23.72	8mer-1a	2786/2773	2793/2793	down
hsa-miR-297	CSMD1	CUB and Sushi multiple domains 1	AUGUAUGUGUGCAUGUGCAUG	171	-22.12	7mer-m8	2191/2178	2197/2198	down
hsa-miR-297	CSMD1	CUB and Sushi multiple domains 1	AUGUAUGUGUGCAUGUGCAUG	170	-20.68	7mer-m8	2347/2342	2353/2362	down
hsa-miR-297	CSMD1	CUB and Sushi multiple domains 1	AUGUAUGUGUGCAUGUGCAUG	170	-20.68	7mer-m8	2351/2342	2357/2362	down
hsa-miR-297	CSMD1	CUB and Sushi multiple domains 1	AUGUAUGUGUGCAUGUGCAUG	170	-20.68	8mer-1a	2355/2342	2362/2362	down
hsa-miR-297	COLEC12	collectin sub-family member 12	AUGUAUGUGUGCAUGUGCAUG	168	-19.1	7mer-m8	412/399	418/419	down
hsa-miR-297	ATP13A4	ATPase type 13A4	AUGUAUGUGUGCAUGUGCAUG	167	-17.13	7mer-m8	3586/3573	3592/3593	down
hsa-miR-297	MACC1	metastasis associated in colon cancer 1	AUGUAUGUGUGCAUGUGCAUG	171	-17.97	7mer-m8	4396/4383	4402/4403	down
hsa-miR-297	MACC1	metastasis associated in colon cancer 1	AUGUAUGUGUGCAUGUGCAUG	173	-27.03	7mer-m8	5012/4996	5018/5019	down
hsa-miR-297	RSPO1	R-spondin 1	AUGUAUGUGUGCAUGUGCAUG	169	-20.02	7mer-m8	230/217	236/237	down
hsa-miR-297	RSPO1	R-spondin 1	AUGUAUGUGUGCAUGUGCAUG	169	-20.02	7mer-m8	230/217	236/237	down
hsa-miR-297	RSPO1	R-spondin 1	AUGUAUGUGUGCAUGUGCAUG	169	-20.02	7mer-m8	230/217	236/237	down
hsa-miR-297	NFASC	neurofascin	AUGUAUGUGUGCAUGUGCAUG	173	-25.96	7mer-m8	3797/3784	3803/3804	down
hsa-miR-297	AC110781.3	Protein LOC100128374	AUGUAUGUGUGCAUGUGCAUG	172	-26.01	7mer-m8	1322/1311	1328/1329	down
hsa-miR-297	PHF14	PHD finger protein 14	AUGUAUGUGUGCAUGUGCAUG	166	-18.23	8mer-1a	2501/2487	2508/2508	down
hsa-miR-297	GRHL1	grainyhead-like 1 (Drosophila)	AUGUAUGUGUGCAUGUGCAUG	171	-19.68	7mer-m8	692/679	698/699	down
hsa-miR-297	CYP19A1	cytochrome P450, family 19, subfamily A, polypeptide 1	AUGUAUGUGUGCAUGUGCAUG	165	-19.1	7mer-m8	338/337	344/357	down
hsa-miR-297	CYP19A1	cytochrome P450, family 19, subfamily A, polypeptide 1	AUGUAUGUGUGCAUGUGCAUG	165	-19.1	7mer-m8	350/337	356/357	down
hsa-miR-297	TRIOBP	TRIO and F-actin binding protein	AUGUAUGUGUGCAUGUGCAUG	165	-21.6	7mer-m8	3044/3031	3050/3051	down
hsa-miR-297	HS1BP3	HCLS1 binding protein 3	AUGUAUGUGUGCAUGUGCAUG	170	-20.86	8mer-1a	124/110	131/131	down
hsa-miR-297	ICA1	islet cell autoantigen 1, 69kDa	AUGUAUGUGUGCAUGUGCAUG	167	-21.58	8mer-1a	668/655	675/675	down
hsa-miR-297	AAK1	AP2 associated kinase 1	AUGUAUGUGUGCAUGUGCAUG	171	-18.76	7mer-m8	7080/7067	7086/7087	down
hsa-miR-297	NR4A2	nuclear receptor subfamily 4, group A, member 2	AUGUAUGUGUGCAUGUGCAUG	169	-20.57	7mer-m8	426/413	432/433	down
hsa-miR-297	UBE2E3	ubiquitin-conjugating enzyme E2E 3	AUGUAUGUGUGCAUGUGCAUG	169	-20.57	7mer-m8	2466/2453	2472/2473	down
hsa-miR-297	KIAA1432	KIAA1432	AUGUAUGUGUGCAUGUGCAUG	175	-19.93	8mer-1a	819/806	826/826	down
hsa-miR-297	SCARB1	scavenger receptor class B, member 1	AUGUAUGUGUGCAUGUGCAUG	166	-20.69	7mer-m8	164/159	170/179	down
hsa-miR-297	SCARB1	scavenger receptor class B, member 1	AUGUAUGUGUGCAUGUGCAUG	166	-20.69	7mer-m8	164/151	170/171	down
hsa-miR-297	SP140L	SP140 nuclear body protein-like	AUGUAUGUGUGCAUGUGCAUG	171	-20.4	7mer-m8	3173/3160	3179/3180	down
hsa-miR-297	COG6	component of oligomeric golgi complex 6	AUGUAUGUGUGCAUGUGCAUG	169	-18.04	7mer-m8	2781/2776	2787/2796	down
hsa-miR-297	COG6	component of oligomeric golgi complex 6	AUGUAUGUGUGCAUGUGCAUG	169	-18.04	7mer-m8	2785/2776	2791/2796	down
hsa-miR-297	COG6	component of oligomeric golgi complex 6	AUGUAUGUGUGCAUGUGCAUG	169	-18.04	8mer-1a	2789/2776	2796/2796	down
hsa-miR-297	MRVI1	murine retrovirus integration site 1 homolog	AUGUAUGUGUGCAUGUGCAUG	165	-19.12	7mer-m8	655/640	661/662	down
hsa-miR-297	DIO2	deiodinase, iodothyronine, type II	AUGUAUGUGUGCAUGUGCAUG	178	-24.28	7mer-m8	1594/1589	1600/1609	down
hsa-miR-297	DIO2	deiodinase, iodothyronine, type II	AUGUAUGUGUGCAUGUGCAUG	178	-24.28	7mer-m8	1602/1589	1608/1609	down
hsa-miR-297	SLC25A12	solute carrier family 25 (aspartate/glutamate carrier), member 12	AUGUAUGUGUGCAUGUGCAUG	165	-19.98	7mer-m8	2355/2342	2361/2362	down
hsa-miR-297	FBXO28	F-box protein 28	AUGUAUGUGUGCAUGUGCAUG	175	-23.79	7mer-m8	676/663	682/683	down
hsa-miR-297	TMEM106C	transmembrane protein 106C	AUGUAUGUGUGCAUGUGCAUG	175	-23.16	7mer-m8	3289/3280	3295/3300	down
hsa-miR-297	TMEM106C	transmembrane protein 106C	AUGUAUGUGUGCAUGUGCAUG	175	-23.16	7mer-m8	3293/3280	3299/3300	down
hsa-miR-297	CPS1	carbamoyl-phosphate synthase 1, mitochondrial	AUGUAUGUGUGCAUGUGCAUG	168	-22.2	7mer-m8	2762/2748	2768/2769	down
hsa-miR-297	TANGO2	transport and golgi organization 2 homolog (Drosophila)	AUGUAUGUGUGCAUGUGCAUG	168	-22.75	7mer-m8	406/390	412/413	down
hsa-miR-297	RPS24	ribosomal protein S24	AUGUAUGUGUGCAUGUGCAUG	166	-23.28	7mer-m8	2408/2395	2414/2415	down
hsa-miR-297	SGCD	sarcoglycan, delta (35kDa dystrophin-associated glycoprotein)	AUGUAUGUGUGCAUGUGCAUG	165	-24.87	7mer-m8	6758/6745	6764/6765	down
hsa-miR-297	DIO2	deiodinase, iodothyronine, type II	AUGUAUGUGUGCAUGUGCAUG	178	-24.28	7mer-m8	1171/1166	1177/1186	down
hsa-miR-297	DIO2	deiodinase, iodothyronine, type II	AUGUAUGUGUGCAUGUGCAUG	178	-24.28	7mer-m8	1179/1166	1185/1186	down
hsa-miR-297	IKZF1	IKAROS family zinc finger 1 (Ikaros)	AUGUAUGUGUGCAUGUGCAUG	171	-25.18	7mer-m8	2036/2023	2042/2043	down
hsa-miR-297	DCAF8L1	DDB1 and CUL4 associated factor 8-like 1	AUGUAUGUGUGCAUGUGCAUG	172	-24.67	7mer-m8	751/740	757/758	down
hsa-miR-297	ERVMER34-1	endogenous retrovirus group MER34, member 1	AUGUAUGUGUGCAUGUGCAUG	169	-19.01	7mer-m8	468/456	474/475	down
hsa-miR-297	TRIM67	tripartite motif containing 67	AUGUAUGUGUGCAUGUGCAUG	170	-21.8	7mer-m8	2831/2818	2837/2838	down
hsa-miR-297	HNRNPU	heterogeneous nuclear ribonucleoprotein U (scaffold attachment factor A)	AUGUAUGUGUGCAUGUGCAUG	165	-16.37	7mer-m8	2663/2650	2669/2670	down
hsa-miR-297	CARF	calcium responsive transcription factor	AUGUAUGUGUGCAUGUGCAUG	171	-22.42	7mer-m8	3387/3374	3393/3394	down
hsa-miR-297	MRPS25	mitochondrial ribosomal protein S25	AUGUAUGUGUGCAUGUGCAUG	167	-21.6	7mer-m8	2719/2706	2725/2726	down
hsa-miR-297	EIF4E	eukaryotic translation initiation factor 4E	AUGUAUGUGUGCAUGUGCAUG	167	-23.44	7mer-m8	4645/4632	4651/4652	down
hsa-miR-297	LILRA1	leukocyte immunoglobulin-like receptor, subfamily A (with TM domain), member 1	AUGUAUGUGUGCAUGUGCAUG	171	-24.25	7mer-m8	2840/2827	2846/2847	down
hsa-miR-297	ZBTB20	zinc finger and BTB domain containing 20	AUGUAUGUGUGCAUGUGCAUG	170	-20.1	8mer-1a	12053/12039	12060/12060	down
hsa-miR-297	ZBTB20	zinc finger and BTB domain containing 20	AUGUAUGUGUGCAUGUGCAUG	172	-27.86	7mer-m8	23518/23507	23524/23525	down
hsa-miR-297	UBN2	ubinuclein 2	AUGUAUGUGUGCAUGUGCAUG	175	-22.77	7mer-m8	2150/2145	2156/2165	down
hsa-miR-297	UBN2	ubinuclein 2	AUGUAUGUGUGCAUGUGCAUG	175	-22.77	7mer-m8	2158/2145	2164/2165	down
hsa-miR-297	PURG	purine-rich element binding protein G	AUGUAUGUGUGCAUGUGCAUG	171	-19.43	7mer-m8	2266/2257	2272/2277	down
hsa-miR-297	PURG	purine-rich element binding protein G	AUGUAUGUGUGCAUGUGCAUG	171	-19.43	8mer-1a	2270/2257	2277/2277	down
hsa-miR-297	AZI2	5-azacytidine induced 2	AUGUAUGUGUGCAUGUGCAUG	165	-19.48	7mer-m8	1239/1227	1245/1246	down
hsa-miR-297	DDI2	DNA-damage inducible 1 homolog 2 (S. cerevisiae)	AUGUAUGUGUGCAUGUGCAUG	175	-22.06	7mer-m8	2004/1991	2010/2011	down
hsa-miR-297	ZNF782	zinc finger protein 782	AUGUAUGUGUGCAUGUGCAUG	169	-20.81	7mer-m8	1185/1172	1191/1192	down
hsa-miR-297	MYD88	myeloid differentiation primary response 88	AUGUAUGUGUGCAUGUGCAUG	178	-26.92	7mer-m8	1126/1113	1132/1133	down
hsa-miR-297	SH3TC2	SH3 domain and tetratricopeptide repeats 2	AUGUAUGUGUGCAUGUGCAUG	178	-24.08	7mer-m8	2837/2822	2843/2844	down
hsa-miR-297	SLIT2	slit homolog 2 (Drosophila)	AUGUAUGUGUGCAUGUGCAUG	169	-20.57	7mer-m8	2046/2033	2052/2053	down
hsa-miR-297	AR	androgen receptor	AUGUAUGUGUGCAUGUGCAUG	169	-20.57	7mer-m8	1111/1098	1117/1118	down
hsa-miR-297	PRDM8	PR domain containing 8	AUGUAUGUGUGCAUGUGCAUG	171	-21.57	7mer-m8	115/102	121/122	down
hsa-miR-297	LUC7L3	LUC7-like 3 (S. cerevisiae)	AUGUAUGUGUGCAUGUGCAUG	174	-22.29	7mer-m8	2566/2553	2572/2573	down
hsa-miR-297	GRM1	glutamate receptor, metabotropic 1	AUGUAUGUGUGCAUGUGCAUG	175	-23.2	7mer-m8	3558/3545	3564/3565	down
hsa-miR-297	TMPRSS11A	transmembrane protease, serine 11A	AUGUAUGUGUGCAUGUGCAUG	169	-20.92	7mer-m8	634/621	640/641	down
hsa-miR-297	HOMER1	homer homolog 1 (Drosophila)	AUGUAUGUGUGCAUGUGCAUG	167	-23.81	7mer-m8	1773/1760	1779/1780	down
hsa-miR-297	GABRA2	gamma-aminobutyric acid (GABA) A receptor, alpha 2	AUGUAUGUGUGCAUGUGCAUG	170	-22.95	7mer-m8	1243/1228	1249/1250	down
hsa-miR-297	GABRA2	gamma-aminobutyric acid (GABA) A receptor, alpha 2	AUGUAUGUGUGCAUGUGCAUG	169	-20.57	7mer-m8	1271/1258	1277/1278	down
hsa-miR-297	LPHN3	latrophilin 3	AUGUAUGUGUGCAUGUGCAUG	175	-21.61	7mer-m8	5847/5834	5853/5854	down
hsa-miR-297	INPP4B	inositol polyphosphate-4-phosphatase, type II, 105kDa	AUGUAUGUGUGCAUGUGCAUG	169	-21.67	8mer-1a	5318/5306	5325/5325	down
hsa-miR-297	FAM53C	family with sequence similarity 53, member C	AUGUAUGUGUGCAUGUGCAUG	167	-17.16	7mer-m8	3950/3937	3956/3957	down
hsa-miR-297	LINC00955	long intergenic non-protein coding RNA 955	AUGUAUGUGUGCAUGUGCAUG	175	-21.97	7mer-m8	96/83	102/103	down
hsa-miR-297	LHFPL2	lipoma HMGIC fusion partner-like 2	AUGUAUGUGUGCAUGUGCAUG	165	-19.53	7mer-m8	2819/2807	2825/2826	down
hsa-miR-297	RNF150	ring finger protein 150	AUGUAUGUGUGCAUGUGCAUG	171	-21.26	7mer-m8	254/241	260/261	down
hsa-miR-297	MAT2B	methionine adenosyltransferase II, beta	AUGUAUGUGUGCAUGUGCAUG	165	-20.73	8mer-1a	2498/2483	2505/2505	down
hsa-miR-297	POU6F2	POU class 6 homeobox 2	AUGUAUGUGUGCAUGUGCAUG	172	-24.21	7mer-m8	3030/3019	3036/3037	down
hsa-miR-297	ANGPT1	angiopoietin 1	AUGUAUGUGUGCAUGUGCAUG	179	-24.71	7mer-m8	998/985	1004/1005	down
hsa-miR-297	ZFAND1	zinc finger, AN1-type domain 1	AUGUAUGUGUGCAUGUGCAUG	169	-21.89	7mer-m8	1242/1230	1248/1249	down
hsa-miR-297	ZFAND1	zinc finger, AN1-type domain 1	AUGUAUGUGUGCAUGUGCAUG	169	-21.89	7mer-m8	1145/1133	1151/1152	down
hsa-miR-297	GTF2H1	general transcription factor IIH, polypeptide 1, 62kDa	AUGUAUGUGUGCAUGUGCAUG	181	-28.37	7mer-m8	152/139	158/159	down
hsa-miR-297	SCGB2A2	secretoglobin, family 2A, member 2	AUGUAUGUGUGCAUGUGCAUG	169	-18.63	7mer-m8	279/266	285/286	down
hsa-miR-297	GUCY1A2	guanylate cyclase 1, soluble, alpha 2	AUGUAUGUGUGCAUGUGCAUG	165	-17.04	8mer-1a	320/308	327/327	down
hsa-miR-297	TRAF6	TNF receptor-associated factor 6, E3 ubiquitin protein ligase	AUGUAUGUGUGCAUGUGCAUG	174	-24.43	8mer-1a	862/849	869/869	down
hsa-miR-297	PKD1L2	polycystic kidney disease 1-like 2	AUGUAUGUGUGCAUGUGCAUG	167	-20.57	7mer-m8	938/926	944/945	down
hsa-miR-297	PKD1L2	polycystic kidney disease 1-like 2	AUGUAUGUGUGCAUGUGCAUG	173	-20.41	7mer-m8	1147/1134	1153/1154	down
hsa-miR-297	PKD1L2	polycystic kidney disease 1-like 2	AUGUAUGUGUGCAUGUGCAUG	167	-20.63	7mer-m8	1245/1238	1251/1258	down
hsa-miR-297	PKD1L2	polycystic kidney disease 1-like 2	AUGUAUGUGUGCAUGUGCAUG	167	-20.63	7mer-m8	1251/1238	1257/1258	down
hsa-miR-297	C6orf141	chromosome 6 open reading frame 141	AUGUAUGUGUGCAUGUGCAUG	165	-18.4	7mer-m8	4429/4416	4435/4436	down
hsa-miR-297	FAM227A	family with sequence similarity 227, member A	AUGUAUGUGUGCAUGUGCAUG	171	-24.12	7mer-m8	7745/7732	7751/7752	down
hsa-miR-297	SESN3	sestrin 3	AUGUAUGUGUGCAUGUGCAUG	167	-20.38	7mer-m8	6517/6512	6523/6530	down
hsa-miR-297	SESN3	sestrin 3	AUGUAUGUGUGCAUGUGCAUG	167	-20.38	7mer-m8	6523/6512	6529/6530	down
hsa-miR-297	SESN3	sestrin 3	AUGUAUGUGUGCAUGUGCAUG	165	-19.08	7mer-m8	1543/1531	1549/1550	down
hsa-miR-297	ZNF268	zinc finger protein 268	AUGUAUGUGUGCAUGUGCAUG	166	-22.45	7mer-m8	2108/2091	2114/2115	down
hsa-miR-297	LZTFL1	leucine zipper transcription factor-like 1	AUGUAUGUGUGCAUGUGCAUG	177	-21.78	8mer-1a	49/36	56/56	down
hsa-miR-297	MRE11A	MRE11 meiotic recombination 11 homolog A (S. cerevisiae)	AUGUAUGUGUGCAUGUGCAUG	173	-23.67	7mer-m8	1587/1574	1593/1594	down
hsa-miR-297	CREBRF	CREB3 regulatory factor	AUGUAUGUGUGCAUGUGCAUG	166	-16.63	8mer-1a	1101/1088	1108/1108	down
hsa-miR-297	CTD-2140B24.4	Zinc finger protein 268	AUGUAUGUGUGCAUGUGCAUG	166	-22.45	7mer-m8	2263/2246	2269/2270	down
hsa-miR-297	TLR5	toll-like receptor 5	AUGUAUGUGUGCAUGUGCAUG	169	-20.57	7mer-m8	1325/1312	1331/1332	down
hsa-miR-297	ZNF268	zinc finger protein 268	AUGUAUGUGUGCAUGUGCAUG	166	-22.45	7mer-m8	2263/2246	2269/2270	down
hsa-miR-297	LATS1	large tumor suppressor kinase 1	AUGUAUGUGUGCAUGUGCAUG	165	-18.45	7mer-m8	1572/1565	1578/1585	down
hsa-miR-297	LATS1	large tumor suppressor kinase 1	AUGUAUGUGUGCAUGUGCAUG	165	-18.45	8mer-1a	1578/1565	1585/1585	down
hsa-miR-297	KCNJ3	potassium inwardly-rectifying channel, subfamily J, member 3	AUGUAUGUGUGCAUGUGCAUG	167	-20.82	7mer-m8	1045/1032	1051/1052	down
hsa-miR-297	KCNJ3	potassium inwardly-rectifying channel, subfamily J, member 3	AUGUAUGUGUGCAUGUGCAUG	175	-23.42	7mer-m8	1049/1050	1055/1070	down
hsa-miR-297	KCNJ3	potassium inwardly-rectifying channel, subfamily J, member 3	AUGUAUGUGUGCAUGUGCAUG	175	-23.42	7mer-m8	1055/1050	1061/1070	down
hsa-miR-297	KCNJ3	potassium inwardly-rectifying channel, subfamily J, member 3	AUGUAUGUGUGCAUGUGCAUG	175	-23.42	7mer-m8	1059/1050	1065/1070	down
hsa-miR-297	KCNJ3	potassium inwardly-rectifying channel, subfamily J, member 3	AUGUAUGUGUGCAUGUGCAUG	175	-23.42	7mer-m8	1063/1050	1069/1070	down
hsa-miR-297	CEP290	centrosomal protein 290kDa	AUGUAUGUGUGCAUGUGCAUG	165	-18.46	7mer-m8	375/362	381/382	down
hsa-miR-297	CHST11	carbohydrate (chondroitin 4) sulfotransferase 11	AUGUAUGUGUGCAUGUGCAUG	165	-17.83	7mer-m8	1369/1356	1375/1376	down
hsa-miR-297	CTD-2368P22.1	HCG1811579; Uncharacterized protein	AUGUAUGUGUGCAUGUGCAUG	179	-28.85	7mer-m8	4590/4577	4596/4597	down
hsa-miR-297	DGKA	diacylglycerol kinase, alpha 80kDa	AUGUAUGUGUGCAUGUGCAUG	168	-25.54	7mer-m8	173/162	179/180	down
hsa-miR-297	DCAF8	DDB1 and CUL4 associated factor 8	AUGUAUGUGUGCAUGUGCAUG	165	-20.2	7mer-m8	1280/1271	1286/1291	down
hsa-miR-297	DCAF8	DDB1 and CUL4 associated factor 8	AUGUAUGUGUGCAUGUGCAUG	165	-20.2	7mer-m8	1280/1271	1286/1291	down
hsa-miR-297	DCAF8	DDB1 and CUL4 associated factor 8	AUGUAUGUGUGCAUGUGCAUG	165	-20.2	7mer-m8	1284/1271	1290/1291	down
hsa-miR-297	DCAF8	DDB1 and CUL4 associated factor 8	AUGUAUGUGUGCAUGUGCAUG	165	-20.2	7mer-m8	1284/1271	1290/1291	down
hsa-miR-297	DIO2	deiodinase, iodothyronine, type II	AUGUAUGUGUGCAUGUGCAUG	178	-24.28	7mer-m8	1446/1441	1452/1461	down
hsa-miR-297	DIO2	deiodinase, iodothyronine, type II	AUGUAUGUGUGCAUGUGCAUG	178	-24.28	7mer-m8	1454/1441	1460/1461	down
hsa-miR-297	ZEB2	zinc finger E-box binding homeobox 2	AUGUAUGUGUGCAUGUGCAUG	171	-20.57	7mer-m8	2415/2402	2421/2422	down
hsa-miR-297	ZNF280D	zinc finger protein 280D	AUGUAUGUGUGCAUGUGCAUG	187	-32.25	7mer-m8	627/614	633/634	down
hsa-miR-297	FBN1	fibrillin 1	AUGUAUGUGUGCAUGUGCAUG	169	-20.57	7mer-m8	1928/1915	1934/1935	down
hsa-miR-297	FBN1	fibrillin 1	AUGUAUGUGUGCAUGUGCAUG	171	-20.68	7mer-m8	2078/2065	2084/2085	down
hsa-miR-297	FRRS1L	ferric-chelate reductase 1-like	AUGUAUGUGUGCAUGUGCAUG	167	-19.78	7mer-m8	5926/5913	5932/5933	down
hsa-miR-297	CDH13	cadherin 13	AUGUAUGUGUGCAUGUGCAUG	168	-22.39	7mer-m8	968/953	974/975	down
hsa-miR-297	CA10	carbonic anhydrase X	AUGUAUGUGUGCAUGUGCAUG	169	-20.92	7mer-m8	215/204	221/226	down
hsa-miR-297	CA10	carbonic anhydrase X	AUGUAUGUGUGCAUGUGCAUG	169	-20.92	8mer-1a	219/204	226/226	down
hsa-miR-297	CYB5D1	cytochrome b5 domain containing 1	AUGUAUGUGUGCAUGUGCAUG	174	-22.35	7mer-m8	4305/4292	4311/4312	down
hsa-miR-297	ACSM2A	acyl-CoA synthetase medium-chain family member 2A	AUGUAUGUGUGCAUGUGCAUG	169	-20.92	7mer-m8	1781/1768	1787/1788	down
hsa-miR-297	TMEM98	transmembrane protein 98	AUGUAUGUGUGCAUGUGCAUG	167	-16.26	8mer-1a	2993/2980	3000/3000	down
hsa-miR-297	AC139100.2	Uncharacterized protein	AUGUAUGUGUGCAUGUGCAUG	166	-19.01	8mer-1a	1167/1154	1174/1174	down
hsa-miR-297	FXYD5	FXYD domain containing ion transport regulator 5	AUGUAUGUGUGCAUGUGCAUG	166	-21.55	7mer-m8	1710/1696	1716/1717	down
hsa-miR-297	CYGB	cytoglobin	AUGUAUGUGUGCAUGUGCAUG	171	-20.78	7mer-m8	189/176	195/196	down
hsa-miR-297	ZNF233	zinc finger protein 233	AUGUAUGUGUGCAUGUGCAUG	169	-20.4	7mer-m8	757/752	763/772	down
hsa-miR-297	ZNF233	zinc finger protein 233	AUGUAUGUGUGCAUGUGCAUG	169	-20.4	7mer-m8	761/752	767/772	down
hsa-miR-297	ZNF233	zinc finger protein 233	AUGUAUGUGUGCAUGUGCAUG	169	-20.4	7mer-m8	765/752	771/772	down
hsa-miR-297	ZNF233	zinc finger protein 233	AUGUAUGUGUGCAUGUGCAUG	169	-20.4	7mer-m8	769/768	775/788	down
hsa-miR-297	ZNF233	zinc finger protein 233	AUGUAUGUGUGCAUGUGCAUG	169	-20.4	7mer-m8	773/768	779/788	down
hsa-miR-297	ZNF233	zinc finger protein 233	AUGUAUGUGUGCAUGUGCAUG	169	-20.4	7mer-m8	777/768	783/788	down
hsa-miR-297	ZNF233	zinc finger protein 233	AUGUAUGUGUGCAUGUGCAUG	169	-20.4	7mer-m8	781/768	787/788	down
hsa-miR-297	CCDC68	coiled-coil domain containing 68	AUGUAUGUGUGCAUGUGCAUG	166	-20.38	7mer-m8	1029/1014	1035/1036	down
hsa-miR-297	MGAT4C	mannosyl (alpha-1,3-)-glycoprotein beta-1,4-N-acetylglucosaminyltransferase, isozyme C (putative)	AUGUAUGUGUGCAUGUGCAUG	166	-23.8	7mer-m8	5761/5747	5767/5768	down
hsa-miR-297	PPP1R12B	protein phosphatase 1, regulatory subunit 12B	AUGUAUGUGUGCAUGUGCAUG	165	-22.39	7mer-m8	11625/11611	11631/11632	down
hsa-miR-297	GRIN2B	glutamate receptor, ionotropic, N-methyl D-aspartate 2B	AUGUAUGUGUGCAUGUGCAUG	173	-22.78	7mer-m8	14829/14824	14835/14844	down
hsa-miR-297	GRIN2B	glutamate receptor, ionotropic, N-methyl D-aspartate 2B	AUGUAUGUGUGCAUGUGCAUG	173	-22.78	7mer-m8	14833/14824	14839/14844	down
hsa-miR-297	GRIN2B	glutamate receptor, ionotropic, N-methyl D-aspartate 2B	AUGUAUGUGUGCAUGUGCAUG	173	-22.78	7mer-m8	14837/14824	14843/14844	down
hsa-miR-297	KCNJ6	potassium inwardly-rectifying channel, subfamily J, member 6	AUGUAUGUGUGCAUGUGCAUG	166	-24.01	7mer-m8	10378/10363	10384/10385	down
hsa-miR-297	KCNJ6	potassium inwardly-rectifying channel, subfamily J, member 6	AUGUAUGUGUGCAUGUGCAUG	175	-25.62	7mer-m8	10406/10393	10412/10413	down
hsa-miR-3175	PNPLA3	patatin-like phospholipase domain containing 3	CGGGGAGAGAACGCAGUGACGU	170	-25.77	8mer-1a	1146/1133	1153/1153	up
hsa-miR-3175	ABCD1	ATP-binding cassette, sub-family D (ALD), member 1	CGGGGAGAGAACGCAGUGACGU	170	-24.81	7mer-m8	516/501	522/523	up
hsa-miR-3175	RAB3D	RAB3D, member RAS oncogene family	CGGGGAGAGAACGCAGUGACGU	165	-24.44	8mer-1a	3565/3551	3572/3572	up
hsa-miR-3175	HNF1B	HNF1 homeobox B	CGGGGAGAGAACGCAGUGACGU	170	-26.51	7mer-m8	537/523	543/544	up
hsa-miR-3175	APOA5	apolipoprotein A-V	CGGGGAGAGAACGCAGUGACGU	174	-30.22	8mer-1a	677/663	684/684	up
hsa-miR-3175	CREBL2	cAMP responsive element binding protein-like 2	CGGGGAGAGAACGCAGUGACGU	167	-23.02	7mer-m8	2095/2080	2101/2102	up
hsa-miR-3175	SLC8A2	solute carrier family 8 (sodium/calcium exchanger), member 2	CGGGGAGAGAACGCAGUGACGU	165	-22.76	7mer-m8	1343/1328	1349/1350	up
hsa-miR-3175	ABCG2	ATP-binding cassette, sub-family G (WHITE), member 2	CGGGGAGAGAACGCAGUGACGU	172	-23.73	7mer-m8	4138/4124	4144/4145	up
hsa-miR-3175	FKBP15	FK506 binding protein 15, 133kDa	CGGGGAGAGAACGCAGUGACGU	174	-29.6	8mer-1a	2474/2461	2481/2481	up
hsa-miR-3175	POLK	polymerase (DNA directed) kappa	CGGGGAGAGAACGCAGUGACGU	167	-21.59	7mer-m8	1327/1313	1333/1334	up
hsa-miR-3175	PAIP2B	poly(A) binding protein interacting protein 2B	CGGGGAGAGAACGCAGUGACGU	171	-23.33	8mer-1a	4284/4270	4291/4291	up
hsa-miR-3175	ARMC7	armadillo repeat containing 7	CGGGGAGAGAACGCAGUGACGU	172	-23.46	7mer-m8	747/733	753/754	up
hsa-miR-3175	DHRS11	dehydrogenase/reductase (SDR family) member 11	CGGGGAGAGAACGCAGUGACGU	166	-26.56	7mer-m8	439/425	445/446	up
hsa-miR-3175	SESN2	sestrin 2	CGGGGAGAGAACGCAGUGACGU	170	-24.99	7mer-m8	422/408	428/429	up
hsa-miR-3175	GRWD1	glutamate-rich WD repeat containing 1	CGGGGAGAGAACGCAGUGACGU	166	-27.53	7mer-m8	1832/1819	1838/1839	up
hsa-miR-3175	MTL5	metallothionein-like 5, testis-specific (tesmin)	CGGGGAGAGAACGCAGUGACGU	166	-30.26	8mer-1a	3200/3186	3207/3207	up
hsa-miR-3175	CD101	CD101 molecule	CGGGGAGAGAACGCAGUGACGU	166	-23.98	7mer-m8	298/284	304/305	up
hsa-miR-3175	DOCK2	dedicator of cytokinesis 2	CGGGGAGAGAACGCAGUGACGU	167	-23.11	8mer-1a	270/256	277/277	up
hsa-miR-3175	FAM186B	family with sequence similarity 186, member B	CGGGGAGAGAACGCAGUGACGU	168	-27.18	8mer-1a	70/56	77/77	up
hsa-miR-3175	DAB2IP	DAB2 interacting protein	CGGGGAGAGAACGCAGUGACGU	165	-25.13	8mer-1a	813/798	820/820	up
hsa-miR-3175	LPCAT3	lysophosphatidylcholine acyltransferase 3	CGGGGAGAGAACGCAGUGACGU	165	-26.33	8mer-1a	538/522	545/545	up
hsa-miR-3175	IKZF4	IKAROS family zinc finger 4 (Eos)	CGGGGAGAGAACGCAGUGACGU	166	-22.86	7mer-m8	1879/1866	1885/1886	up
hsa-miR-3175	CASC3	cancer susceptibility candidate 3	CGGGGAGAGAACGCAGUGACGU	170	-35.84	7mer-m8	1372/1359	1378/1379	up
hsa-miR-3175	OLFM2	olfactomedin 2	CGGGGAGAGAACGCAGUGACGU	166	-32.65	7mer-m8	110/97	116/117	up
hsa-miR-3175	MGAT4A	mannosyl (alpha-1,3-)-glycoprotein beta-1,4-N-acetylglucosaminyltransferase, isozyme A	CGGGGAGAGAACGCAGUGACGU	166	-25.2	8mer-1a	2417/2402	2424/2424	up
hsa-miR-3175	VCAN	versican	CGGGGAGAGAACGCAGUGACGU	174	-27.69	8mer-1a	1335/1321	1342/1342	up
hsa-miR-3175	WDR70	WD repeat domain 70	CGGGGAGAGAACGCAGUGACGU	165	-26.35	7mer-m8	4715/4699	4721/4722	up
hsa-miR-3175	SRF	serum response factor (c-fos serum response element-binding transcription factor)	CGGGGAGAGAACGCAGUGACGU	173	-30.38	7mer-m8	520/505	526/527	up
hsa-miR-3175	ABAT	4-aminobutyrate aminotransferase	CGGGGAGAGAACGCAGUGACGU	174	-28.35	8mer-1a	2381/2367	2388/2388	up
hsa-miR-3175	ABAT	4-aminobutyrate aminotransferase	CGGGGAGAGAACGCAGUGACGU	174	-28.35	8mer-1a	2381/2381	2388/2402	up
hsa-miR-3175	KIAA0226	KIAA0226	CGGGGAGAGAACGCAGUGACGU	177	-29.04	7mer-m8	1021/1007	1027/1028	up
hsa-miR-3175	SLC1A2	solute carrier family 1 (glial high affinity glutamate transporter), member 2	CGGGGAGAGAACGCAGUGACGU	167	-22.62	7mer-m8	6421/6407	6427/6428	up
hsa-miR-3175	MYRF	myelin regulatory factor	CGGGGAGAGAACGCAGUGACGU	167	-28.25	7mer-m8	2091/2076	2097/2098	up
hsa-miR-3175	CYSLTR2	cysteinyl leukotriene receptor 2	CGGGGAGAGAACGCAGUGACGU	167	-26.02	8mer-1a	1294/1280	1301/1301	up
hsa-miR-3175	UGT3A2	UDP glycosyltransferase 3 family, polypeptide A2	CGGGGAGAGAACGCAGUGACGU	170	-26.09	8mer-1a	664/648	671/671	up
hsa-miR-3175	DUSP2	dual specificity phosphatase 2	CGGGGAGAGAACGCAGUGACGU	166	-25.38	8mer-1a	3414/3401	3421/3421	up
hsa-miR-3175	ZYG11B	zyg-11 family member B, cell cycle regulator	CGGGGAGAGAACGCAGUGACGU	172	-26.57	8mer-1a	3996/3982	4003/4003	up
hsa-miR-3175	BSN	bassoon presynaptic cytomatrix protein	CGGGGAGAGAACGCAGUGACGU	166	-21.65	7mer-m8	971/955	977/978	up
hsa-miR-3175	GPX8	glutathione peroxidase 8 (putative)	CGGGGAGAGAACGCAGUGACGU	166	-27.94	7mer-m8	2282/2265	2288/2289	up
hsa-miR-3175	SEPT8	septin 8	CGGGGAGAGAACGCAGUGACGU	165	-28.06	7mer-m8	2172/2159	2178/2179	up
hsa-miR-3175	RGS20	regulator of G-protein signaling 20	CGGGGAGAGAACGCAGUGACGU	168	-23.45	7mer-m8	371/357	377/378	up
hsa-miR-3175	PGM2L1	phosphoglucomutase 2-like 1	CGGGGAGAGAACGCAGUGACGU	167	-31.9	7mer-m8	5010/4993	5016/5017	up
hsa-miR-3175	PGAP3	post-GPI attachment to proteins 3	CGGGGAGAGAACGCAGUGACGU	165	-24.49	8mer-1a	499/486	506/506	up
hsa-miR-3175	TTYH1	tweety family member 1	CGGGGAGAGAACGCAGUGACGU	165	-25.3	7mer-m8	506/489	512/513	up
hsa-miR-3175	ATP1A3	ATPase, Na+/K+ transporting, alpha 3 polypeptide	CGGGGAGAGAACGCAGUGACGU	167	-23.52	7mer-m8	170/156	176/177	up
hsa-miR-3175	NLGN2	neuroligin 2	CGGGGAGAGAACGCAGUGACGU	166	-26.18	7mer-m8	223/209	229/230	up
hsa-miR-3175	SYNPO	synaptopodin	CGGGGAGAGAACGCAGUGACGU	169	-32.27	8mer-1a	2021/2009	2028/2028	up
hsa-miR-3175	CARNS1	carnosine synthase 1	CGGGGAGAGAACGCAGUGACGU	169	-27.52	8mer-1a	81/68	88/88	up
hsa-miR-3175	RNASEH2C	ribonuclease H2, subunit C	CGGGGAGAGAACGCAGUGACGU	167	-23.96	8mer-1a	1881/1865	1888/1888	up
hsa-miR-3175	GRAMD2	GRAM domain containing 2	CGGGGAGAGAACGCAGUGACGU	168	-22.81	8mer-1a	1549/1535	1556/1556	up
hsa-miR-3175	CDK5R1	cyclin-dependent kinase 5, regulatory subunit 1 (p35)	CGGGGAGAGAACGCAGUGACGU	166	-28.64	7mer-m8	2014/2000	2020/2021	up
hsa-miR-3175	MED29	mediator complex subunit 29	CGGGGAGAGAACGCAGUGACGU	170	-25.42	8mer-1a	433/420	440/440	up
hsa-miR-3175	UGDH	UDP-glucose 6-dehydrogenase	CGGGGAGAGAACGCAGUGACGU	170	-23.67	8mer-1a	912/898	919/919	up
hsa-miR-3175	LASP1	LIM and SH3 protein 1	CGGGGAGAGAACGCAGUGACGU	172	-25.57	7mer-m8	312/298	318/319	up
hsa-miR-3175	LASP1	LIM and SH3 protein 1	CGGGGAGAGAACGCAGUGACGU	172	-25.57	7mer-m8	312/298	318/319	up
hsa-miR-3175	ATAT1	alpha tubulin acetyltransferase 1	CGGGGAGAGAACGCAGUGACGU	166	-24.51	7mer-m8	453/438	459/460	up
hsa-miR-3175	UBE2O	ubiquitin-conjugating enzyme E2O	CGGGGAGAGAACGCAGUGACGU	165	-26.09	8mer-1a	122/107	129/129	up
hsa-miR-3175	PACS1	phosphofurin acidic cluster sorting protein 1	CGGGGAGAGAACGCAGUGACGU	170	-32	7mer-m8	3267/3253	3273/3274	up
hsa-miR-3175	SOX11	SRY (sex determining region Y)-box 11	CGGGGAGAGAACGCAGUGACGU	167	-22.63	8mer-1a	1872/1858	1879/1879	up
hsa-miR-3175	EHD3	EH-domain containing 3	CGGGGAGAGAACGCAGUGACGU	168	-26.8	7mer-m8	1487/1473	1493/1494	up
hsa-miR-3175	TULP1	tubby like protein 1	CGGGGAGAGAACGCAGUGACGU	167	-24.79	8mer-1a	149/134	156/156	up
hsa-miR-3175	FOXJ1	forkhead box J1	CGGGGAGAGAACGCAGUGACGU	175	-28.2	8mer-1a	215/201	222/222	up
hsa-miR-3175	PRR14L	proline rich 14-like	CGGGGAGAGAACGCAGUGACGU	167	-22.83	7mer-m8	588/574	594/595	up
hsa-miR-3175	CBFA2T3	core-binding factor, runt domain, alpha subunit 2; translocated to, 3	CGGGGAGAGAACGCAGUGACGU	166	-24.1	7mer-m8	354/339	360/361	up
hsa-miR-3175	OLFML1	olfactomedin-like 1	CGGGGAGAGAACGCAGUGACGU	165	-25.44	7mer-m8	382/366	388/389	up
hsa-miR-3175	SMDT1	single-pass membrane protein with aspartate-rich tail 1	CGGGGAGAGAACGCAGUGACGU	170	-24.33	8mer-1a	722/708	729/729	up
hsa-miR-3175	TCP11L1	t-complex 11, testis-specific-like 1	CGGGGAGAGAACGCAGUGACGU	166	-22.87	7mer-m8	489/474	495/496	up
hsa-miR-3175	C3orf70	chromosome 3 open reading frame 70	CGGGGAGAGAACGCAGUGACGU	175	-30.13	7mer-m8	1273/1258	1279/1280	up
hsa-miR-3175	C17orf82	chromosome 17 open reading frame 82	CGGGGAGAGAACGCAGUGACGU	166	-32.53	7mer-m8	1597/1582	1603/1604	up
hsa-miR-3175	CDC42EP4	CDC42 effector protein (Rho GTPase binding) 4	CGGGGAGAGAACGCAGUGACGU	165	-29.08	8mer-1a	2523/2511	2530/2530	up
hsa-miR-3175	EIF5A	eukaryotic translation initiation factor 5A	CGGGGAGAGAACGCAGUGACGU	166	-33.33	7mer-m8	589/573	595/596	up
hsa-miR-3175	GNL3L	guanine nucleotide binding protein-like 3 (nucleolar)-like	CGGGGAGAGAACGCAGUGACGU	168	-28.41	7mer-m8	128/112	134/135	up
hsa-miR-3175	SDC3	syndecan 3	CGGGGAGAGAACGCAGUGACGU	166	-24.15	7mer-m8	3484/3468	3490/3491	up
hsa-miR-3175	NUDT4	nudix (nucleoside diphosphate linked moiety X)-type motif 4	CGGGGAGAGAACGCAGUGACGU	165	-26.3	8mer-1a	3321/3308	3328/3328	up
hsa-miR-3175	TSPAN18	tetraspanin 18	CGGGGAGAGAACGCAGUGACGU	167	-25.88	7mer-m8	1662/1647	1668/1669	up
hsa-miR-3175	RBPJ	recombination signal binding protein for immunoglobulin kappa J region	CGGGGAGAGAACGCAGUGACGU	167	-26.26	7mer-m8	951/937	957/958	up
hsa-miR-3175	WDR91	WD repeat domain 91	CGGGGAGAGAACGCAGUGACGU	167	-21.88	7mer-m8	2384/2370	2390/2391	up
hsa-miR-3175	NPTN	neuroplastin	CGGGGAGAGAACGCAGUGACGU	169	-26.03	7mer-m8	83/70	89/90	up
hsa-miR-3175	CAMK2A	calcium/calmodulin-dependent protein kinase II alpha	CGGGGAGAGAACGCAGUGACGU	169	-26.81	7mer-m8	1312/1299	1318/1319	up
hsa-miR-3175	MYO18A	myosin XVIIIA	CGGGGAGAGAACGCAGUGACGU	166	-28.29	7mer-m8	1202/1185	1208/1209	up
hsa-miR-3175	SYNJ1	synaptojanin 1	CGGGGAGAGAACGCAGUGACGU	166	-25.09	7mer-m8	1881/1867	1887/1888	up
hsa-miR-3175	BRPF3	bromodomain and PHD finger containing, 3	CGGGGAGAGAACGCAGUGACGU	165	-24.31	8mer-1a	128/114	135/135	up
hsa-miR-3175	AC079612.1	Uncharacterized protein; cDNA FLJ45964 fis, clone PLACE7014396	CGGGGAGAGAACGCAGUGACGU	170	-30	7mer-m8	664/647	670/671	up
hsa-miR-3175	PCGF2	polycomb group ring finger 2	CGGGGAGAGAACGCAGUGACGU	171	-28.68	7mer-m8	467/453	473/474	up
hsa-miR-3175	CCSAP	centriole, cilia and spindle-associated protein	CGGGGAGAGAACGCAGUGACGU	166	-31.22	7mer-m8	2630/2617	2636/2637	up
hsa-miR-3175	HDDC2	HD domain containing 2	CGGGGAGAGAACGCAGUGACGU	166	-22.7	8mer-1a	441/428	448/448	up
hsa-miR-3175	GATAD2B	GATA zinc finger domain containing 2B	CGGGGAGAGAACGCAGUGACGU	171	-21.72	8mer-1a	3359/3345	3366/3366	up
hsa-miR-3175	C1orf56	chromosome 1 open reading frame 56	CGGGGAGAGAACGCAGUGACGU	169	-25.63	7mer-m8	1376/1361	1382/1383	up
hsa-miR-3175	HIST1H3H	histone cluster 1, H3h	CGGGGAGAGAACGCAGUGACGU	165	-31.79	7mer-m8	439/425	445/446	up
hsa-miR-3175	RRAGD	Ras-related GTP binding D	CGGGGAGAGAACGCAGUGACGU	168	-24.27	7mer-m8	8367/8353	8373/8374	up
hsa-miR-3175	CD101	CD101 molecule	CGGGGAGAGAACGCAGUGACGU	166	-23.98	7mer-m8	255/241	261/262	up
hsa-miR-3175	IGSF3	immunoglobulin superfamily, member 3	CGGGGAGAGAACGCAGUGACGU	168	-23.9	7mer-m8	1934/1920	1940/1941	up
hsa-miR-3175	PAX2	paired box 2	CGGGGAGAGAACGCAGUGACGU	165	-23.33	7mer-m8	1713/1698	1719/1720	up
hsa-miR-3175	HECTD3	HECT domain containing E3 ubiquitin protein ligase 3	CGGGGAGAGAACGCAGUGACGU	166	-20.4	7mer-m8	2391/2377	2397/2398	up
hsa-miR-3175	RAPGEF1	Rap guanine nucleotide exchange factor (GEF) 1	CGGGGAGAGAACGCAGUGACGU	167	-20.6	7mer-m8	293/279	299/300	up
hsa-miR-3175	SYTL4	synaptotagmin-like 4	CGGGGAGAGAACGCAGUGACGU	166	-25.73	7mer-m8	2604/2590	2610/2611	up
hsa-miR-3175	FHL3	four and a half LIM domains 3	CGGGGAGAGAACGCAGUGACGU	169	-24.54	8mer-1a	280/266	287/287	up
hsa-miR-3175	NAIF1	nuclear apoptosis inducing factor 1	CGGGGAGAGAACGCAGUGACGU	166	-24.88	7mer-m8	543/528	549/550	up
hsa-miR-3175	C6orf106	chromosome 6 open reading frame 106	CGGGGAGAGAACGCAGUGACGU	169	-24.82	7mer-m8	2855/2843	2861/2862	up
hsa-miR-3175	RGS3	regulator of G-protein signaling 3	CGGGGAGAGAACGCAGUGACGU	175	-25.78	7mer-m8	5970/5956	5976/5977	up
hsa-miR-3175	RGS3	regulator of G-protein signaling 3	CGGGGAGAGAACGCAGUGACGU	168	-23.9	7mer-m8	8276/8262	8282/8283	up
hsa-miR-3175	UGCG	UDP-glucose ceramide glucosyltransferase	CGGGGAGAGAACGCAGUGACGU	168	-25.49	8mer-1a	1276/1264	1283/1283	up
hsa-miR-3175	KDM5C	lysine (K)-specific demethylase 5C	CGGGGAGAGAACGCAGUGACGU	165	-21.47	8mer-1a	360/347	367/367	up
hsa-miR-3175	CLCN5	chloride channel, voltage-sensitive 5	CGGGGAGAGAACGCAGUGACGU	174	-26.26	7mer-m8	5409/5394	5415/5416	up
hsa-miR-3175	SEPT8	septin 8	CGGGGAGAGAACGCAGUGACGU	165	-28.06	7mer-m8	2352/2339	2358/2359	up
hsa-miR-3175	GFOD1	glucose-fructose oxidoreductase domain containing 1	CGGGGAGAGAACGCAGUGACGU	165	-22.92	7mer-m8	5760/5744	5766/5767	up
hsa-miR-3175	IL2RA	interleukin 2 receptor, alpha	CGGGGAGAGAACGCAGUGACGU	166	-27.82	7mer-m8	1868/1853	1874/1875	up
hsa-miR-3175	PDE4A	phosphodiesterase 4A, cAMP-specific	CGGGGAGAGAACGCAGUGACGU	171	-22.35	7mer-m8	596/582	602/603	up
hsa-miR-3175	LITAF	lipopolysaccharide-induced TNF factor	CGGGGAGAGAACGCAGUGACGU	171	-26.36	7mer-m8	480/466	486/487	up
hsa-miR-3175	IGF2BP2	insulin-like growth factor 2 mRNA binding protein 2	CGGGGAGAGAACGCAGUGACGU	166	-22.84	7mer-m8	845/830	851/852	up
hsa-miR-3175	SYNJ1	synaptojanin 1	CGGGGAGAGAACGCAGUGACGU	166	-25.09	7mer-m8	1071/1057	1077/1078	up
hsa-miR-3175	KRTAP4-9	keratin associated protein 4-9	CGGGGAGAGAACGCAGUGACGU	166	-22.87	8mer-1a	3087/3073	3094/3094	up
hsa-miR-3175	SHANK1	SH3 and multiple ankyrin repeat domains 1	CGGGGAGAGAACGCAGUGACGU	170	-29.3	7mer-m8	83/68	89/90	up
hsa-miR-3175	LENEP	lens epithelial protein	CGGGGAGAGAACGCAGUGACGU	169	-25.58	8mer-1a	22/8	29/29	up
hsa-miR-3175	SLC24A4	solute carrier family 24 (sodium/potassium/calcium exchanger), member 4	CGGGGAGAGAACGCAGUGACGU	166	-28.7	7mer-m8	58/40	64/65	up
hsa-miR-3175	SIN3A	SIN3 transcription regulator family member A	CGGGGAGAGAACGCAGUGACGU	178	-31.06	7mer-m8	451/438	457/458	up
hsa-miR-3175	KLHDC7B	kelch domain containing 7B	CGGGGAGAGAACGCAGUGACGU	171	-27.68	7mer-m8	911/897	917/918	up
hsa-miR-3175	NFKBID	nuclear factor of kappa light polypeptide gene enhancer in B-cells inhibitor, delta	CGGGGAGAGAACGCAGUGACGU	166	-23.93	7mer-m8	302/287	308/309	up
hsa-miR-3175	CRAMP1L	Crm, cramped-like (Drosophila)	CGGGGAGAGAACGCAGUGACGU	176	-30.94	8mer-1a	1481/1468	1488/1488	up
hsa-miR-3175	PTTG1IP	pituitary tumor-transforming 1 interacting protein	CGGGGAGAGAACGCAGUGACGU	167	-28.51	8mer-1a	1030/1015	1037/1037	up
hsa-miR-3175	RAC2	ras-related C3 botulinum toxin substrate 2 (rho family, small GTP binding protein Rac2)	CGGGGAGAGAACGCAGUGACGU	166	-22.41	8mer-1a	194/180	201/201	up
hsa-miR-3175	HOXD12	homeobox D12	CGGGGAGAGAACGCAGUGACGU	167	-21.33	7mer-m8	1499/1485	1505/1506	up
hsa-miR-3175	VAMP2	vesicle-associated membrane protein 2 (synaptobrevin 2)	CGGGGAGAGAACGCAGUGACGU	165	-20.93	7mer-m8	550/537	556/557	up
hsa-miR-3175	HOXD12	homeobox D12	CGGGGAGAGAACGCAGUGACGU	167	-21.33	7mer-m8	1399/1385	1405/1406	up
hsa-miR-3175	DAB2IP	DAB2 interacting protein	CGGGGAGAGAACGCAGUGACGU	165	-25.13	8mer-1a	1860/1845	1867/1867	up
hsa-miR-3175	TIAF1	TGFB1-induced anti-apoptotic factor 1	CGGGGAGAGAACGCAGUGACGU	166	-28.29	7mer-m8	284/267	290/291	up
hsa-miR-3175	EIF4E2	eukaryotic translation initiation factor 4E family member 2	CGGGGAGAGAACGCAGUGACGU	167	-20.89	7mer-m8	495/481	501/502	up
hsa-miR-3175	EIF4E2	eukaryotic translation initiation factor 4E family member 2	CGGGGAGAGAACGCAGUGACGU	167	-20.89	7mer-m8	568/554	574/575	up
hsa-miR-3175	MOB1A	MOB kinase activator 1A	CGGGGAGAGAACGCAGUGACGU	165	-22.66	7mer-m8	1041/1026	1047/1048	up
hsa-miR-3175	MAP4K4	mitogen-activated protein kinase kinase kinase kinase 4	CGGGGAGAGAACGCAGUGACGU	170	-29.78	7mer-m8	138/124	144/145	up
hsa-miR-3175	LITAF	lipopolysaccharide-induced TNF factor	CGGGGAGAGAACGCAGUGACGU	171	-26.36	7mer-m8	805/791	811/812	up
hsa-miR-3175	DIABLO	diablo, IAP-binding mitochondrial protein	CGGGGAGAGAACGCAGUGACGU	166	-26.28	8mer-1a	22/8	29/29	up
hsa-miR-3175	SHANK3	SH3 and multiple ankyrin repeat domains 3	CGGGGAGAGAACGCAGUGACGU	165	-24.3	8mer-1a	822/809	829/829	up
hsa-miR-3175	AL078585.1	Uncharacterized protein; cDNA FLJ58069	CGGGGAGAGAACGCAGUGACGU	177	-29.91	7mer-m8	157/144	163/164	up
hsa-miR-3175	ATG2A	autophagy related 2A	CGGGGAGAGAACGCAGUGACGU	165	-24.5	8mer-1a	2304/2290	2311/2311	up
hsa-miR-3175	WDR91	WD repeat domain 91	CGGGGAGAGAACGCAGUGACGU	167	-21.88	7mer-m8	2164/2150	2170/2171	up
hsa-miR-3175	PAX2	paired box 2	CGGGGAGAGAACGCAGUGACGU	165	-23.33	7mer-m8	1636/1621	1642/1643	up
hsa-miR-3175	PAX2	paired box 2	CGGGGAGAGAACGCAGUGACGU	165	-23.33	8mer-1a	1709/1698	1716/1720	up
hsa-miR-3175	CNOT4	CCR4-NOT transcription complex, subunit 4	CGGGGAGAGAACGCAGUGACGU	167	-29.05	7mer-m8	2840/2823	2846/2847	up
hsa-miR-3175	PRR14L	proline rich 14-like	CGGGGAGAGAACGCAGUGACGU	167	-22.83	7mer-m8	916/902	922/923	up
hsa-miR-3175	LASP1	LIM and SH3 protein 1	CGGGGAGAGAACGCAGUGACGU	172	-25.57	7mer-m8	312/298	318/319	up
hsa-miR-3175	LASP1	LIM and SH3 protein 1	CGGGGAGAGAACGCAGUGACGU	172	-25.57	7mer-m8	312/298	318/319	up
hsa-miR-3175	HLA-DOB	major histocompatibility complex, class II, DO beta	CGGGGAGAGAACGCAGUGACGU	167	-26.67	7mer-m8	691/679	697/698	up
hsa-miR-3175	PSD4	pleckstrin and Sec7 domain containing 4	CGGGGAGAGAACGCAGUGACGU	170	-27.84	7mer-m8	1101/1088	1107/1108	up
hsa-miR-3175	PTTG1IP	pituitary tumor-transforming 1 interacting protein	CGGGGAGAGAACGCAGUGACGU	167	-28.51	8mer-1a	816/801	823/823	up
hsa-miR-3175	NFYC	nuclear transcription factor Y, gamma	CGGGGAGAGAACGCAGUGACGU	165	-26.88	8mer-1a	505/489	512/512	up
hsa-miR-3175	CHID1	chitinase domain containing 1	CGGGGAGAGAACGCAGUGACGU	167	-24.41	8mer-1a	1620/1605	1627/1627	up
hsa-miR-3175	KDM5C	lysine (K)-specific demethylase 5C	CGGGGAGAGAACGCAGUGACGU	165	-21.47	8mer-1a	137/124	144/144	up
hsa-miR-3175	RPL15	ribosomal protein L15	CGGGGAGAGAACGCAGUGACGU	166	-20.54	7mer-m8	2272/2258	2278/2279	up
hsa-miR-3175	ADAMTS9	ADAM metallopeptidase with thrombospondin type 1 motif, 9	CGGGGAGAGAACGCAGUGACGU	170	-29.3	7mer-m8	477/464	483/484	up
hsa-miR-3175	CD200R1	CD200 receptor 1	CGGGGAGAGAACGCAGUGACGU	175	-27.45	8mer-1a	2154/2140	2161/2161	up
hsa-miR-3175	LSAMP	limbic system-associated membrane protein	CGGGGAGAGAACGCAGUGACGU	169	-27.46	7mer-m8	588/572	594/595	up
hsa-miR-3175	GPX8	glutathione peroxidase 8 (putative)	CGGGGAGAGAACGCAGUGACGU	166	-27.94	7mer-m8	2187/2170	2193/2194	up
hsa-miR-3175	POLK	polymerase (DNA directed) kappa	CGGGGAGAGAACGCAGUGACGU	167	-21.59	7mer-m8	1425/1411	1431/1432	up
hsa-miR-3175	RBPJ	recombination signal binding protein for immunoglobulin kappa J region	CGGGGAGAGAACGCAGUGACGU	167	-26.26	7mer-m8	1159/1145	1165/1166	up
hsa-miR-3175	RIMS2	regulating synaptic membrane exocytosis 2	CGGGGAGAGAACGCAGUGACGU	167	-21.8	8mer-1a	2635/2621	2642/2642	up
hsa-miR-3175	HDGFL1	hepatoma derived growth factor-like 1	CGGGGAGAGAACGCAGUGACGU	168	-25.04	8mer-1a	762/748	769/769	up
hsa-miR-3175	ANAPC13	anaphase promoting complex subunit 13	CGGGGAGAGAACGCAGUGACGU	167	-28.88	8mer-1a	786/771	793/793	up
hsa-miR-3175	ABCG2	ATP-binding cassette, sub-family G (WHITE), member 2	CGGGGAGAGAACGCAGUGACGU	172	-23.73	7mer-m8	4260/4246	4266/4267	up
hsa-miR-3175	EIF5AL1	eukaryotic translation initiation factor 5A-like 1	CGGGGAGAGAACGCAGUGACGU	166	-33.33	7mer-m8	583/567	589/590	up
hsa-miR-3175	AC144568.2	Uncharacterized protein	CGGGGAGAGAACGCAGUGACGU	174	-27.09	7mer-m8	258/243	264/265	up
hsa-miR-3175	CACNA1E	calcium channel, voltage-dependent, R type, alpha 1E subunit	CGGGGAGAGAACGCAGUGACGU	166	-24.39	8mer-1a	3207/3192	3214/3214	up
hsa-miR-3175	C11orf30	chromosome 11 open reading frame 30	CGGGGAGAGAACGCAGUGACGU	165	-26.71	8mer-1a	754/739	761/761	up
hsa-miR-3175	EID1	EP300 interacting inhibitor of differentiation 1	CGGGGAGAGAACGCAGUGACGU	167	-25.51	8mer-1a	2707/2691	2714/2714	up
hsa-miR-3175	BRPF3	bromodomain and PHD finger containing, 3	CGGGGAGAGAACGCAGUGACGU	165	-24.31	8mer-1a	327/313	334/334	up
hsa-miR-3175	BCL7A	B-cell CLL/lymphoma 7A	CGGGGAGAGAACGCAGUGACGU	166	-28.86	7mer-m8	727/711	733/734	up
hsa-miR-3175	EHD3	EH-domain containing 3	CGGGGAGAGAACGCAGUGACGU	168	-26.8	7mer-m8	1989/1975	1995/1996	up
hsa-miR-3175	RPL18	ribosomal protein L18	CGGGGAGAGAACGCAGUGACGU	171	-22.32	8mer-1a	415/401	422/422	up
[truncated: 6,132 more rows]

## Sheet: Miranda-predicted target genes
MicroRNA_ID	Gene_Symbol	Gene_Discription	Scores	Energy	MicroRNA_Start	MicroRNA_End	UTR_Start	UTR_End	Aln_len	Aln_MicroRNA	Ala_map	Aln_UTR
hsa-miR-4485	CERK	ceramide kinase	165	-30.56	2	19	1225	1245	18	aaUC-CCAUGGCGCCGGCAAu	|| || :|||:|||||||	ggAGCGGGGCCGUGGCCGUUu
hsa-miR-4485	KIT	v-kit Hardy-Zuckerman 4 feline sarcoma viral oncogene homolog	166	-26.91	2	19	1614	1633	17	aaUCCCAUGGCGCCGGCAAu	|| | ||:|:|||||||	uuAGAGAACUGUGGCCGUUa
hsa-miR-4485	TAF1C	TATA box binding protein (TBP)-associated factor, RNA polymerase I, C, 110kDa	169	-27.75	2	18	429	448	16	aauCCCAUGGCGCCGGCAAu	||| || |||||||||	gguGGGCACAGCGGCCGUUg
hsa-miR-4485	GFRA1	GDNF family receptor alpha 1	166	-28.86	2	19	6210	6229	17	aaUCCCAUGGCGCCGGCAAu	|||| ||| |||||||	auAGGGAACCAGGGCCGUUg
hsa-miR-4470	FOXN1	forkhead box N1	167	-22.66	2	20	15	35	18	agAGCCGAAGGUGCAAACGGu	|| ||| | :||||||||	cgUCAGCUCCAGCGUUUGCCu
hsa-miR-4470	PRSS16	protease, serine, 16 (thymus)	165	-26.06	2	19	1633	1654	18	agaGCCGAAGG-UGCAAACGGu	:||||||: ::|||||||	uucUGGCUUCUGGUGUUUGCCa
hsa-miR-4470	TUSC2	tumor suppressor candidate 2	167	-21.6	2	16	319	339	14	agagccGAAGGUGCAAACGGu	|||||| |||||||	ugcuuuCUUCCAAGUUUGCCu
hsa-miR-4470	SEC14L5	SEC14-like 5 (S. cerevisiae)	165	-21.99	2	18	1181	1201	16	agagCCGAAGGUGCAAACGGu	|||| |:::|||||||	uggaGGCUGCUGUGUUUGCCc
hsa-miR-4470	EDEM1	ER degradation enhancer, mannosidase alpha-like 1	165	-21.21	2	18	685	705	16	agagCCGAAGGUGCAAACGGu	| :||:||:|||||||	uccaGUUUUUCAUGUUUGCCu
hsa-miR-4470	SRF	serum response factor (c-fos serum response element-binding transcription factor)	165	-30.54	2	20	270	289	18	agAGCCGAAGGUGCAAACGGu	|:||| || |:|||||||	gcUUGGC-UCGAUGUUUGCCa
hsa-miR-4470	ESCO1	establishment of sister chromatid cohesion N-acetyltransferase 1	165	-23.87	2	19	1147	1169	19	agaGCCGAAGGUG--CAAACGGu	| |:|||||| |||||||	aggCAGUUUCCACCAGUUUGCCa
hsa-miR-4470	MALL	mal, T-cell differentiation protein-like	173	-28.7	2	19	61	82	18	agaGCCGAAGG-UGCAAACGGu	| |||||| |||||||||	aagCAGCUUCCAACGUUUGCCa
hsa-miR-4470	PEX13	peroxisomal biogenesis factor 13	167	-22.66	2	16	1	18	14	agagccGAAGGUGCAAACGGu	|||:||:|||||||	---uauCUUUCAUGUUUGCCu
hsa-miR-4470	FAT3	FAT atypical cadherin 3	171	-23.37	2	20	4592	4612	18	agAGCCGAAGGUGCAAACGGu	|:| ||| :|||||||||	gaUUGUCUUGUACGUUUGCCu
hsa-miR-4470	KLF11	Kruppel-like factor 11	166	-27.41	2	20	1051	1072	19	agAGCCGAAGG-UGCAAACGGu	|| |||||| :|||||||	auUCCGCUUCCUUUGUUUGCCa
hsa-miR-4470	ZIK1	zinc finger protein interacting with K protein 1	165	-27.8	2	19	3162	3184	19	agaGCCGAA--GGUGCAAACGGu	:||:|| |||:|||||||	augUGGUUUUACCAUGUUUGCCa
hsa-miR-4470	SPNS2	spinster homolog 2 (Drosophila)	169	-26.52	2	20	2267	2286	18	agAGCCGAAGGUGCAAACGGu	|:||| ||| ||||||||	ggUUGGCGUCC-CGUUUGCCu
hsa-miR-4470	FAM83F	family with sequence similarity 83, member F	165	-21.61	2	19	2300	2321	18	agaGCCGA-AGGUGCAAACGGu	| ||| |:||:|||||||	augCAGCUCUUCAUGUUUGCCu
hsa-miR-4470	DNAJB12	DnaJ (Hsp40) homolog, subfamily B, member 12	166	-27.06	2	20	857	878	19	agAGCCGAAGGU-GCAAACGGu	|| |:| ||| ||||||||	gcUCUGUUCCCAGCGUUUGCCa
hsa-miR-4470	ANKFY1	ankyrin repeat and FYVE domain containing 1	166	-22.08	2	20	4832	4854	20	agAGCCGAAG--GUGCAAACGGu	|| |||| ||||||||||	caUCAACUUCCACACGUUUGCCc
hsa-miR-4470	SSUH2	ssu-2 homolog (C. elegans)	166	-24.54	2	19	22	42	17	agaGCCGAAGGUGCAAACGGu	:| | |:||||||||||	gccUGCCAUUCACGUUUGCCa
hsa-miR-4470	FBXL4	F-box and leucine-rich repeat protein 4	166	-21.61	2	20	4032	4054	20	agAGCCGA--AGGUGCAAACGGu	|| |:| ||||:|||||||	agUCAGUUAAUCCAUGUUUGCCc
hsa-miR-4470	GABRQ	gamma-aminobutyric acid (GABA) A receptor, theta	166	-23.9	2	16	2019	2040	15	agagccGAAGGUG-CAAACGGu	||||||| |||||||	aguuccCUUCCACUGUUUGCCc
hsa-miR-4470	TMEM59	transmembrane protein 59	166	-25.98	2	15	4023	4043	13	agagccgAAGGUGCAAACGGu	|||:|||||||||	cucuuaaUUCUACGUUUGCCa
hsa-miR-4470	KIF3A	kinesin family member 3A	166	-23.23	2	20	3373	3394	19	agAGCCGA-AGGUGCAAACGGu	||| | ||||:|||||||	ggUCGCAUCUCCAUGUUUGCCc
hsa-miR-4470	TXLNG	taxilin gamma	166	-26.27	2	19	813	833	17	agaGCCGAAGGUGCAAACGGu	:||: |:||:|||||||	aacUGGUGUUCAUGUUUGCCg
hsa-miR-4470	SSUH2	ssu-2 homolog (C. elegans)	166	-24.54	2	19	236	256	17	agaGCCGAAGGUGCAAACGGu	:| | |:||||||||||	gccUGCCAUUCACGUUUGCCa
hsa-miR-4470	ZNF737	zinc finger protein 737	165	-26.21	2	19	634	656	19	agaGCCGAA--GGUGCAAACGGu	|| ||| |||:|||||||	augCGACUUCGCCAUGUUUGCCa
hsa-miR-4470	RTTN	rotatin	165	-22.92	2	20	189	208	18	agAGCCGAAGGUGCAAACGGu	||||: |:|| |||||||	caUCGGUCUUCA-GUUUGCCu
hsa-miR-4470	ZSCAN2	zinc finger and SCAN domain containing 2	165	-25.04	2	18	2529	2549	16	agagCCGAAGGUGCAAACGGu	||| ||| :|||||||	gccgGGCCUCCCUGUUUGCCg
hsa-miR-4470	ZIK1	zinc finger protein interacting with K protein 1	165	-27.8	2	19	1954	1976	19	agaGCCGAA--GGUGCAAACGGu	:||:|| |||:|||||||	augUGGUUUUACCAUGUUUGCCa
hsa-miR-4470	SOD2	superoxide dismutase 2, mitochondrial	165	-23.78	2	19	5305	5327	19	agaGCCG--AAGGUGCAAACGGu	|||: ||||| |||||||	ucaCGGUGAUUCCAAGUUUGCCu
hsa-miR-4470	ZSCAN2	zinc finger and SCAN domain containing 2	165	-25.04	2	18	2635	2655	16	agagCCGAAGGUGCAAACGGu	||| ||| :|||||||	gccgGGCCUCCCUGUUUGCCg
hsa-miR-4470	PTGR2	prostaglandin reductase 2	167	-26.18	2	16	2313	2333	14	agagccGAAGGUGCAAACGGu	|||:|:||||||||	ucuuuuCUUUCGCGUUUGCCu
hsa-miR-4470	ZNF160	zinc finger protein 160	170	-28.72	2	19	302	322	17	agaGCCGAAGGUGCAAACGGu	:||:|||| :|||||||	cucUGGUUUCCCUGUUUGCCu
hsa-miR-4299	COX6B1	cytochrome c oxidase subunit VIb polypeptide 1 (ubiquitous)	166	-28.22	2	17	3152	3168	15	cgGAGAGUACAGUGGUCg	||||| |||||||||	guCUCUC-UGUCACCAGg
hsa-miR-4299	HUNK	hormonally up-regulated Neu-associated kinase	166	-24.89	2	17	1573	1589	15	cgGAGAGUACAGUGGUCg	||||||| |||||||	uuCUCUCAU-UCACCAGu
hsa-miR-4299	RAB23	RAB23, member RAS oncogene family	168	-24.47	2	17	1742	1759	15	cgGAGAGUACAGUGGUCg	:|:|:||||||||||	uaUUUUUAUGUCACCAGu
hsa-miR-4299	IL17RA	interleukin 17 receptor A	166	-28.22	2	17	3403	3419	15	cgGAGAGUACAGUGGUCg	||||| |||||||||	guCUCUC-UGUCACCAGg
hsa-miR-4299	ZNF397	zinc finger protein 397	171	-25.58	2	16	1318	1335	14	cggAGAGUACAGUGGUCg	|||:||||||||||	uugUCUUAUGUCACCAGu
hsa-miR-4299	VIPAS39	VPS33B interacting protein, apical-basolateral polarity regulator, spe-39 homolog	167	-21.06	2	16	740	757	14	cggAGAGUACAGUGGUCg	|||||| |||||||	aaaUCUCAUUUCACCAGg
hsa-miR-4299	CYP20A1	cytochrome P450, family 20, subfamily A, polypeptide 1	166	-24.17	2	16	5812	5830	15	cggAGAGU-ACAGUGGUCg	||||| |||||||||	gagUCUCACUGUCACCAGg
hsa-miR-4299	PCDH17	protocadherin 17	166	-27.01	2	17	2727	2743	15	cgGAGAGUACAGUGGUCg	||||| |||||||||	ggCUCUC-UGUCACCAGu
hsa-miR-4299	CLCN2	chloride channel, voltage-sensitive 2	166	-24.7	2	15	915	932	13	cggaGAGUACAGUGGUCg	||:||||||||||	caugCUUAUGUCACCAGu
hsa-miR-4299	HSBP1	heat shock factor binding protein 1	168	-24.86	2	17	1151	1168	15	cgGAGAGUACAGUGGUCg	:|||||| |||||||	guUUCUCAUCUCACCAGu
hsa-miR-4299	TFAM	transcription factor A, mitochondrial	166	-30.19	2	17	4536	4552	15	cgGAGAGUACAGUGGUCg	|||||| ||||||||	ucCUCUCA-GUCACCAGu
hsa-miR-4299	MUS81	MUS81 structure-specific endonuclease subunit	167	-22.88	2	16	266	283	14	cggAGAGUACAGUGGUCg	|:|:||||||||||	cuaUUUUAUGUCACCAGu
hsa-miR-4299	SPIRE2	spire-type actin nucleation factor 2	166	-26.62	2	17	906	922	15	cgGAGAGUACAGUGGUCg	||||| |||||||||	cuCUCUC-UGUCACCAGg
hsa-miR-4299	ZNF345	zinc finger protein 345	166	-24.17	2	16	568	586	15	cggAGAGU-ACAGUGGUCg	||||| |||||||||	gagUCUCACUGUCACCAGg
hsa-miR-4299	AL031663.2	CDNA FLJ26875 fis, clone PRS08969; Uncharacterized protein	168	-22.66	2	17	208	225	15	cgGAGAGUACAGUGGUCg	:|||||| |||||||	uuUUCUCAUUUCACCAGg
hsa-miR-92a-3p	ESF1	ESF1, nucleolar pre-rRNA processing protein, homolog (S. cerevisiae)	165	-30.56	2	21	2828	2852	22	ugUCCGGCC-C-UGU-UCACGUUAu	||||:|| | :|| ||||||||	ccAGGCUGGAGUGCAGAGUGCAAUg
hsa-miR-92a-3p	TCN2	transcobalamin II	165	-24.78	2	18	1684	1705	16	uguccGGCCCUGUUCACGUUAu	::||| ||:|||||||	uuauaUUGGGCCAGGUGCAAUg
hsa-miR-92a-3p	MACROD2	MACRO domain containing 2	165	-18.07	2	14	1874	1895	12	uguccggccCUGUUCACGUUAu	||||||||||||	gaaguauuuGACAAGUGCAAUc
hsa-miR-92a-3p	IREB2	iron-responsive element binding protein 2	166	-27.4	2	20	1746	1768	19	uguCCGGCCCUG-UUCACGUUAu	|||:||| : :||||||||	uguGGCUGGGCUGGAGUGCAAUg
hsa-miR-92a-3p	ARID3A	AT rich interactive domain 3A (BRIGHT-like)	176	-30.55	2	21	1085	1106	19	ugUCCGGCCCUGUUCACGUUAu	||||:|| :::||||||||	ccAGGCUGGAGUGAGUGCAAUg
hsa-miR-92a-3p	FNBP4	formin binding protein 4	169	-19.02	2	18	345	366	16	uguccGGCCCUGUUCACGUUAu	|| | |||||||||||	cuccuCCAGAACAAGUGCAAUu
hsa-miR-92a-3p	KRT71	keratin 71	167	-24.76	2	17	483	505	16	uguccgGCCCU-GUUCACGUUAu	:|||| ||||||||||	ucugagUGGGACCAAGUGCAAUu
hsa-miR-92a-3p	MARCH4	membrane-associated ring finger (C3HC4) 4, E3 ubiquitin protein ligase	179	-28.38	2	20	919	940	18	uguCCGGCCCUGUUCACGUUAu	|||| ||||| |||||||	cauGGCCAGGACAUGUGCAAUg
hsa-miR-92a-3p	KCTD7	potassium channel tetramerization domain containing 7	170	-24.85	2	21	2526	2550	22	ugUCCGG-CC--CUGUUCACGUUAu	||||| || || |||||||||	caAGGCCAGGCUGAAAAGUGCAAUu
hsa-miR-92a-3p	PCDH1	protocadherin 1	168	-30.17	2	17	1963	1984	15	uguccgGCCCUGUUCACGUUAu	:|||:||:|||||||	cacaaaUGGGGCAGGUGCAAUa
hsa-miR-92a-3p	PKNOX1	PBX/knotted 1 homeobox 1	166	-27.52	2	21	1802	1827	23	ugUCCGGC--CCUGUU--CACGUUAu	||||:| ||:||| |||||||	ccAGGCUGGAGGGCAAUGGUGCAAUc
hsa-miR-92a-3p	PKDCC	protein kinase domain containing, cytoplasmic	166	-22.07	2	20	137	160	20	uguCCGGCCCUGUU--CACGUUAu	| || |||||| |||||||	uguGACCAGGACAAACGUGCAAUa
hsa-miR-92a-3p	ABI2	abl-interactor 2	167	-19.05	2	21	4083	4105	20	ugUCCGGCCCUG-UUCACGUUAu	|||| | || |||||||||	aaAGGCGUGUACUAAGUGCAAUc
hsa-miR-92a-3p	ATXN7	ataxin 7	168	-25.77	2	18	1963	1985	17	uguccGGCC-CUGUUCACGUUAu	::|| ||||||||||||	auuccUUGGUGACAAGUGCAAUg
hsa-miR-92a-3p	BTD	biotinidase	166	-26.01	2	20	5318	5340	19	uguCCGGCCC-UGUUCACGUUAu	| ||||| | :||||||||	gucGCCCGGGCAGGAGUGCAAUg
hsa-miR-92a-3p	HAS3	hyaluronan synthase 3	168	-27.66	2	21	13	34	19	ugUCCGGCCCUGUUCACGUUAu	|| |||| |||||||||	gcAGAGCGGGUAAAGUGCAAUg
hsa-miR-92a-3p	OLR1	oxidized low density lipoprotein (lectin-like) receptor 1	166	-26.87	2	21	2373	2393	19	ugUCCGGCCCUGUUCACGUUAu	||||: ||| ||||||||	ccAGGCU-GGAGUAGUGCAAUc
hsa-miR-92a-3p	TMEM255A	transmembrane protein 255A	167	-21.46	2	16	617	638	14	uguccggCCCUGUUCACGUUAu	|||| |||||||||	uccuaaaGGGAAAAGUGCAAUa
hsa-miR-92a-3p	GNPDA1	glucosamine-6-phosphate deaminase 1	166	-23.24	2	20	506	528	19	uguCCGG-CCCUGUUCACGUUAu	||:| | |||||||||||	uuuGGUCAGUAACAAGUGCAAUg
hsa-miR-92a-3p	MRPL45	mitochondrial ribosomal protein L45	167	-24.26	2	21	1690	1712	20	ugUCCGGC-CCUGUUCACGUUAu	|| | | |||::||||||||	agAGCCAGAGGAUGAGUGCAAUu
hsa-miR-92a-3p	EPN2	epsin 2	166	-28.35	2	21	1999	2019	19	ugUCCGGCCCUGUUCACGUUAu	||| :|||: |:|||||||	gaAGGGUGGGG-AGGUGCAAUg
hsa-miR-92a-3p	VENTX	VENT homeobox	173	-22.93	2	18	1200	1221	16	uguccGGCCCUGUUCACGUUAu	|:| ||||||||||||	gaaacCUGAGACAAGUGCAAUu
hsa-miR-92a-3p	SLC4A1AP	solute carrier family 4 (anion exchanger), member 1, adaptor protein	166	-28.64	2	21	346	371	23	ugUCCGGCCC--UGU--UCACGUUAu	||||:||| ||| :|||||||	cuAGGCUGGGGUACAGUGGUGCAAUc
hsa-miR-92a-3p	CREB3L2	cAMP responsive element binding protein 3-like 2	168	-30.99	2	21	582	600	19	ugUCCGGCCCUGUUCACGUUAu	|||||| ||||||||||	ucAGGCCG---CAAGUGCAAUg
hsa-miR-92a-3p	RLIM	ring finger protein, LIM domain interacting	166	-21.95	2	20	2988	3010	19	uguCCGGCCCUG-UUCACGUUAu	| || |||: |||||||||	guuGCCCAGGAUGAAGUGCAAUg
hsa-miR-92a-3p	DNAJB12	DnaJ (Hsp40) homolog, subfamily B, member 12	168	-25.88	2	21	2862	2883	19	ugUCCGGCCCUGUUCACGUUAu	:|||:| | || |||||||	acGGGCUGAGCCAUGUGCAAUa
hsa-miR-92a-3p	RPL28	ribosomal protein L28	169	-31.57	2	21	1912	1931	19	ugUCCGGCCCUGUUCACGUUAu	||||:|| |:||||||||	ccAGGCUGG--CGAGUGCAAUg
hsa-miR-92a-3p	ORAI2	ORAI calcium release-activated calcium modulator 2	166	-27.95	2	19	2363	2384	17	ugucCGGCCCUGUUCACGUUAu	||| || |::|||||||	auuaGCCAGGCCGGGUGCAAUg
hsa-miR-92a-3p	CNNM1	cyclin M1	176	-29.92	2	21	1092	1113	19	ugUCCGGCCCUGUUCACGUUAu	| |::|||:||:|||||||	ugAAGUUGGGGCAGGUGCAAUu
hsa-miR-92a-3p	KCNK5	potassium channel, subfamily K, member 5	165	-26.98	2	19	5820	5843	19	ugucCGGCCCU--GUUCACGUUAu	|| |||| ||:|||||||	aacaGCAGGGAGCCAGGUGCAAUa
hsa-miR-92a-3p	SSH1	slingshot protein phosphatase 1	165	-26.13	2	21	1328	1353	23	ugUCCGGCC-C-UGU--UCACGUUAu	||||:|| | ||| ||||||||	cuAGGCUGGAGUACAGUAGUGCAAUc
hsa-miR-92a-3p	SOAT1	sterol O-acyltransferase 1	169	-29.98	2	19	1937	1960	19	ugucCGGCCCUG--UUCACGUUAu	||||||:| :||||||||	ugucGCCGGGGCUGGAGUGCAAUg
hsa-miR-92a-3p	TCF21	transcription factor 21	170	-25.78	2	19	245	266	17	ugucCGGCCCUGUUCACGUUAu	||:|| ||||||||||	ccuuGCUGGUCCAAGUGCAAUa
hsa-miR-92a-3p	SH3PXD2A	SH3 and PX domains 2A	167	-20.46	2	21	4045	4067	20	ugUC-CGGCCCUGUUCACGUUAu	|| | | ||| |||||||||	ugAGAGACAGGAAAAGUGCAAUa
hsa-miR-92a-3p	TM2D1	TM2 domain containing 1	166	-21.95	2	20	1614	1636	19	uguCCGGCCCUGU-UCACGUUAu	| || |||:| ||||||||	guuGCCCAGGAUAGAGUGCAAUg
hsa-miR-92a-3p	TMEM53	transmembrane protein 53	166	-28.12	2	21	456	481	23	ugUCCGGCCC--UGUU--CACGUUAu	||||:||| :||| |||||||	cuAGGCUGGGGUGCAAUGGUGCAAUc
hsa-miR-92a-3p	CSMD2	CUB and Sushi multiple domains 2	167	-23.24	2	20	343	364	18	uguCCGGCCCUGUUCACGUUAu	| || ||:::||||||||	aucGUCCAGGGUGAGUGCAAUg
hsa-miR-92a-3p	PHACTR4	phosphatase and actin regulator 4	165	-29.15	2	21	2628	2653	23	ugUCCGGCC-C-UGUU--CACGUUAu	||||||| | :||| |||||||	ccAGGCCGGAGUGCAAUGGUGCAAUc
hsa-miR-92a-3p	FAAH2	fatty acid amide hydrolase 2	166	-21.54	2	15	223	244	13	uguccggcCCUGUUCACGUUAu	|||:|||||||||	auguaaauGGAUAAGUGCAAUa
hsa-miR-92a-3p	CENPP	centromere protein P	167	-22.12	2	21	6347	6369	20	ugUCCGGCCCUGU-UCACGUUAu	|| | |||| | ||||||||	gcAGACAGGGAGACAGUGCAAUc
hsa-miR-92a-3p	RGP1	RGP1 retrograde golgi transport homolog (S. cerevisiae)	167	-28.79	2	21	807	829	20	ugUCCGGC-CCUGUUCACGUUAu	||| :| ||||:|||||||	acAGGAUGCAGACAGGUGCAAUg
hsa-miR-92a-3p	FOSL2	FOS-like antigen 2	167	-26.65	2	21	564	586	20	ugUCCGGCCCUG-UUCACGUUAu	|| ||||| |||||||||	ccAGAAGGGGACAAAGUGCAAUa
hsa-miR-92a-3p	FRY	furry homolog (Drosophila)	168	-22.11	2	21	342	363	19	ugUCCGGCCCUGUUCACGUUAu	|| ::|| | |||||||||	uuAGAUUGGCAAAAGUGCAAUg
hsa-miR-92a-3p	NFIB	nuclear factor I/B	165	-21	2	18	862	883	16	uguccGGCCCUGUUCACGUUAu	| | |:||||||||||	cuuaaCAGAGGCAAGUGCAAUu
hsa-miR-92a-3p	SERTAD3	SERTA domain containing 3	176	-31.64	2	21	505	526	19	ugUCCGGCCCUGUUCACGUUAu	||||||| || |||||||	ccAGGCCGGACCACGUGCAAUa
hsa-miR-92a-3p	DNAJB12	DnaJ (Hsp40) homolog, subfamily B, member 12	168	-25.88	2	21	1700	1721	19	ugUCCGGCCCUGUUCACGUUAu	:|||:| | || |||||||	acGGGCUGAGCCAUGUGCAAUa
hsa-miR-92a-3p	EPN2	epsin 2	166	-28.35	2	21	805	825	19	ugUCCGGCCCUGUUCACGUUAu	||| :|||: |:|||||||	gaAGGGUGGGG-AGGUGCAAUg
hsa-miR-92a-3p	NFIB	nuclear factor I/B	165	-21	2	18	750	771	16	uguccGGCCCUGUUCACGUUAu	| | |:||||||||||	cuuaaCAGAGGCAAGUGCAAUu
hsa-miR-92a-3p	ATXN7	ataxin 7	168	-25.77	2	18	1871	1893	17	uguccGGCC-CUGUUCACGUUAu	::|| ||||||||||||	auuccUUGGUGACAAGUGCAAUg
hsa-miR-92a-3p	KDM4C	lysine (K)-specific demethylase 4C	166	-22.14	2	21	783	803	19	ugUCCGGCCCUGUUCACGUUAu	||| :|| || ||||||||	aaAGG-UGGAACUAGUGCAAUa
hsa-miR-92a-3p	SLC3A1	solute carrier family 3 (amino acid transporter heavy chain), member 1	166	-25.5	2	20	939	961	19	uguCCGGCCCUGU-UCACGUUAu	| ||||| :| ||||||||	guuGCCCGGGCUAGAGUGCAAUg
hsa-miR-92a-3p	KCTD7	potassium channel tetramerization domain containing 7	170	-24.85	2	21	1365	1389	22	ugUCCGG-CC--CUGUUCACGUUAu	||||| || || |||||||||	caAGGCCAGGCUGAAAAGUGCAAUu
hsa-miR-92a-3p	TGOLN2	trans-golgi network protein 2	165	-27.1	2	21	483	508	23	ugUCCGGCC-C-UGUU--CACGUUAu	||||:|| | |||| |||||||	ccAGGCUGGAGUACAAUGGUGCAAUc
hsa-miR-92a-3p	TAF1D	TATA box binding protein (TBP)-associated factor, RNA polymerase I, D, 41kDa	165	-22.74	2	18	1100	1121	16	uguccGGCCCUGUUCACGUUAu	|| || ||:|||||||	ugguuCCAGGCCAGGUGCAAUg
hsa-miR-92a-3p	IKZF2	IKAROS family zinc finger 2 (Helios)	165	-20.14	2	18	6228	6249	16	uguccGGCCCUGUUCACGUUAu	:| | |||||||||||	uucuuUCUGUACAAGUGCAAUa
hsa-miR-92a-3p	DNAJB12	DnaJ (Hsp40) homolog, subfamily B, member 12	168	-25.88	2	21	1640	1661	19	ugUCCGGCCCUGUUCACGUUAu	:|||:| | || |||||||	acGGGCUGAGCCAUGUGCAAUa
hsa-miR-92a-3p	TLN2	talin 2	165	-28.07	2	21	2974	2999	23	ugUCCGGCC-C-UGU--UCACGUUAu	||||:|| | ||| ||||||||	ccAGGCUGGAGUACAGUAGUGCAAUc
hsa-miR-92a-3p	RWDD2B	RWD domain containing 2B	166	-25.5	2	20	698	720	19	uguCCGGCCCUGU-UCACGUUAu	| ||||| :| ||||||||	gucGCCCGGGCUAGAGUGCAAUg
hsa-miR-92a-3p	PCDH1	protocadherin 1	168	-30.17	2	17	2371	2392	15	uguccgGCCCUGUUCACGUUAu	:|||:||:|||||||	cacaaaUGGGGCAGGUGCAAUa
hsa-miR-92a-3p	SREK1IP1	SREK1-interacting protein 1	172	-33.11	2	21	1837	1858	19	ugUCCGGCCCUGUUCACGUUAu	||||:|| |||||||||:|	cgAGGCUGGCACAAGUGCAGUg
hsa-miR-92a-3p	FAM196A	family with sequence similarity 196, member A	168	-27.64	2	21	456	477	19	ugUCCGGCCCUGUUCACGUUAu	|| |||:|:||||||||	uaAGCAGGGGGCGAGUGCAAUu
hsa-miR-92a-3p	FAM227A	family with sequence similarity 227, member A	168	-23.86	2	21	533	554	19	ugUCCGGCCCUGUUCACGUUAu	:|||| || :||||||||	auGGGCCUAGAGGAGUGCAAUu
hsa-miR-92a-3p	SLC4A10	solute carrier family 4, sodium bicarbonate transporter, member 10	166	-22.4	2	21	428	448	19	ugUCCGGCCCUGUUCACGUUAu	||| | | |:|||||||||	gaAGGGC-GUAUAAGUGCAAUu
hsa-miR-92a-3p	OLR1	oxidized low density lipoprotein (lectin-like) receptor 1	166	-26.87	2	21	2509	2529	19	ugUCCGGCCCUGUUCACGUUAu	||||: ||| ||||||||	ccAGGCU-GGAGUAGUGCAAUc
hsa-miR-92a-3p	RPL28	ribosomal protein L28	169	-31.57	2	21	2028	2047	19	ugUCCGGCCCUGUUCACGUUAu	||||:|| |:||||||||	ccAGGCUGG--CGAGUGCAAUg
hsa-miR-92a-3p	GAN	gigaxonin	165	-23.87	2	18	2730	2751	16	uguccGGCCCUGUUCACGUUAu	::|||: |||||||||	uaucuUUGGGGGAAGUGCAAUu
hsa-miR-92a-3p	PIAS2	protein inhibitor of activated STAT, 2	170	-25.81	2	20	2697	2719	19	uguCCGGCCCUG-UUCACGUUAu	| ||||||: :||||||||	guuGCCCGGGAUGGAGUGCAAUg
hsa-miR-92a-3p	FARP1	FERM, RhoGEF (ARHGEF) and pleckstrin domain protein 1 (chondrocyte-derived)	167	-21.99	2	21	701	723	20	ugUCCGGCCCU-GUUCACGUUAu	| |||| || | ||||||||	caAAGCCGAGAUCCAGUGCAAUa
hsa-miR-92a-3p	EPB41L4A-AS2	EPB41L4A antisense RNA 2 (head to head)	167	-24.77	2	21	97	120	21	ugUCCG--GCCCUGUUCACGUUAu	:||| ||| :||:|||||||	cuGGGCUUCGGAGCAGGUGCAAUc
hsa-miR-4461	MTMR7	myotubularin related protein 7	168	-18.46	2	21	2501	2523	19	cggAUCGGGAUGAUCAGAGUUAg	|| ::| |||||||||||	auaUAAAUUUCCUAGUCUCAAUu
hsa-miR-4461	ZNF8	Zinc finger protein 8	169	-27.47	2	22	3779	3801	20	cgGAUCGGGAUGAUCAGAGUUAg	:||||| : |:||||||||	ugUUAGCCAGGAUGGUCUCAAUc
hsa-miR-4461	CBX5	chromobox homolog 5	169	-27.47	2	22	6326	6348	20	cgGAUCGGGAUGAUCAGAGUUAg	:||||| : |:||||||||	ugUUAGCCAGGAUGGUCUCAAUc
hsa-miR-4461	MGA	MGA, MAX dimerization protein	169	-27.47	2	22	3768	3790	20	cgGAUCGGGAUGAUCAGAGUUAg	:||||| : |:||||||||	ugUUAGCCAGGAUGGUCUCAAUc
hsa-miR-4461	FKTN	fukutin	171	-24.39	2	20	4131	4153	18	cggaUCGGGAUGAUCAGAGUUAg	:||||| : |||||||||	ugggGGCCCUUUCAGUCUCAAUu
hsa-miR-4461	DDX11	DEAD/H (Asp-Glu-Ala-Asp/His) box helicase 11	167	-23.56	2	22	433	454	20	cgGAUCGGGAUGAUCAGAGUUAg	|| |:|| ||:||||||||	ugCUCACUCU-CUGGUCUCAAUu
hsa-miR-4461	ST8SIA4	ST8 alpha-N-acetyl-neuraminide alpha-2,8-sialyltransferase 4	169	-27.47	2	22	855	877	20	cgGAUCGGGAUGAUCAGAGUUAg	:||||| : |:||||||||	ugUUAGCCAGGAUGGUCUCAAUc
hsa-miR-4461	UMPS	uridine monophosphate synthetase	168	-27.66	2	21	4810	4832	19	cggAUCGGGAUGAUCAGAGUUAg	|:| |||: |||||||||	uggUGGGCCUGAGAGUCUCAAUc
hsa-miR-4461	NEK4	NIMA-related kinase 4	169	-27.47	2	22	1600	1622	20	cgGAUCGGGAUGAUCAGAGUUAg	:||||| : |:||||||||	ugUUAGCCAGGAUGGUCUCAAUc
hsa-miR-4461	AKR7A2	aldo-keto reductase family 7, member A2 (aflatoxin aldehyde reductase)	169	-27.47	2	22	4975	4997	20	cgGAUCGGGAUGAUCAGAGUUAg	:||||| : |:||||||||	ugUUAGCCAGGAUGGUCUCAAUc
hsa-miR-4461	FKBP9	FK506 binding protein 9, 63 kDa	165	-26.78	2	22	968	990	20	cgGAUCGGGAUGAUCAGAGUUAg	:|:||| : |:||||||||	ugUUGGCCAGGAUGGUCUCAAUc
hsa-miR-4461	HAUS3	HAUS augmin-like complex, subunit 3	165	-26.78	2	22	513	535	20	cgGAUCGGGAUGAUCAGAGUUAg	:|:||| : |:||||||||	ugUUGGCCAGGAUGGUCUCAAUc
hsa-miR-4461	EREG	epiregulin	165	-26.78	2	22	2184	2206	20	cgGAUCGGGAUGAUCAGAGUUAg	:|:||| : |:||||||||	ugUUGGCCAGGAUGGUCUCAAUc
hsa-miR-4461	DDX11	DEAD/H (Asp-Glu-Ala-Asp/His) box helicase 11	167	-23.56	2	22	2475	2496	20	cgGAUCGGGAUGAUCAGAGUUAg	|| |:|| ||:||||||||	ugCUCACUCU-CUGGUCUCAAUu
hsa-miR-4461	RBM39	RNA binding motif protein 39	176	-25.08	2	22	925	948	21	cgGAUCG-GGAUGAUCAGAGUUAg	:|||| :|| :||||||||||	aaUUAGCUUCUUUUAGUCUCAAUu
hsa-miR-4461	ABCB7	ATP-binding cassette, sub-family B (MDR/TAP), member 7	169	-27.47	2	22	1089	1111	20	cgGAUCGGGAUGAUCAGAGUUAg	:||||| : |:||||||||	ugUUAGCCAGGAUGGUCUCAAUc
hsa-miR-4461	ACTR10	actin-related protein 10 homolog (S. cerevisiae)	169	-24.78	2	22	470	492	20	cgGAUCGGGAUGAUCAGAGUUAg	:||||| : |:||||||||	ugUUAGCCAGGAUGGUCUCAAUu
hsa-miR-4461	CCNB1	cyclin B1	169	-27.47	2	22	2062	2084	20	cgGAUCGGGAUGAUCAGAGUUAg	:||||| : |:||||||||	ugUUAGCCAGGAUGGUCUCAAUc
hsa-miR-4461	TRIM45	tripartite motif containing 45	168	-24.64	2	18	2429	2452	17	cggaucGGGAUG-AUCAGAGUUAg	|:||:| ||||||||||	ugcaccCUCUGCAUAGUCUCAAUu
hsa-miR-4461	PDGFRA	platelet-derived growth factor receptor, alpha polypeptide	166	-20.76	2	20	981	1004	19	cggaUCGGGAUGAUC-AGAGUUAg	||:|||| || |||||||	cuuaAGUCCUAAAAGUUCUCAAUg
hsa-miR-4461	KCNMB4	potassium large conductance calcium-activated channel, subfamily M, beta member 4	169	-27.47	2	22	1580	1602	20	cgGAUCGGGAUGAUCAGAGUUAg	:||||| : |:||||||||	ugUUAGCCAGGAUGGUCUCAAUc
hsa-miR-4461	FAM8A1	family with sequence similarity 8, member A1	165	-16.06	2	22	3338	3360	20	cgGAUCGGGAUGAUCAGAGUUAg	:| |: :||:| ||||||||	aaUUUGUAUUAUUUGUCUCAAUa
hsa-miR-4461	FDXACB1	ferredoxin-fold anticodon binding domain containing 1	169	-27.47	2	22	357	379	20	cgGAUCGGGAUGAUCAGAGUUAg	:||||| : |:||||||||	ugUUAGCCAGGAUGGUCUCAAUc
hsa-miR-4461	GLP2R	glucagon-like peptide 2 receptor	166	-25.67	2	22	2688	2710	21	cgGAUCGGGAUGAUC-AGAGUUAg	|||| :||| |:| |||||||	auCUAG-UCUAGUGGUUCUCAAUc
hsa-miR-4461	TTPAL	tocopherol (alpha) transfer protein-like	166	-25.65	2	22	694	714	20	cgGAUCGGGAUGAUCAGAGUUAg	:|||||||: | |||||||	ccUUAGCCCUGGU--UCUCAAUa
hsa-miR-4461	DHTKD1	dehydrogenase E1 and transketolase domain containing 1	173	-23.95	2	22	3115	3137	20	cgGAUCGGGAUGAUCAGAGUUAg	:|| ||:| ||| |||||||	gcUUAACCUUUCUACUCUCAAUc
hsa-miR-4461	DNAJC10	DnaJ (Hsp40) homolog, subfamily C, member 10	165	-19.94	2	20	6747	6768	18	cggaUCGGGAUGAUCAGAGUUAg	|| |||| || |||||||	caaaAGGCCUA-UAAUCUCAAUc
hsa-miR-4461	SCARB2	scavenger receptor class B, member 2	165	-26.78	2	22	2175	2197	20	cgGAUCGGGAUGAUCAGAGUUAg	:|:||| : |:||||||||	ugUUGGCCAGGAUGGUCUCAAUc
hsa-miR-4461	UBE2B	ubiquitin-conjugating enzyme E2B	168	-22.9	2	21	596	618	19	cggAUCGGGAUGAUCAGAGUUAg	|| |:|||:||||:|||||	augUACCUCUAUUAGUUUCAAUu
hsa-miR-4461	INHBE	inhibin, beta E	165	-26.78	2	22	791	813	20	cgGAUCGGGAUGAUCAGAGUUAg	:|:||| : |:||||||||	ugUUGGCCAGGAUGGUCUCAAUc
hsa-miR-4461	TMTC3	transmembrane and tetratricopeptide repeat containing 3	167	-19.06	2	20	279	301	18	cggaUCGGGAUGAUCAGAGUUAg	| |::||||: |||||||	uguaAUCUUUACUGCUCUCAAUu
hsa-miR-4461	MYLK4	myosin light chain kinase family, member 4	169	-24.09	2	22	1579	1601	20	cgGAUCGGGAUGAUCAGAGUUAg	:|:||| | |:||||||||	ugUUGGCCAGAAUGGUCUCAAUu
hsa-miR-4461	MED16	mediator complex subunit 16	165	-26.78	2	22	3842	3864	20	cgGAUCGGGAUGAUCAGAGUUAg	:|:||| : |:||||||||	ugUUGGCCAGGAUGGUCUCAAUc
hsa-miR-4461	SDE2	SDE2 telomere maintenance homolog (S. pombe)	165	-19.85	2	22	800	822	20	cgGAUCGGGAUGAUCAGAGUUAg	:|:|:::||:| |||||||	cuUUGGUUUUAUUUUUCUCAAUu
hsa-miR-4461	SKP2	S-phase kinase-associated protein 2, E3 ubiquitin protein ligase	169	-27.47	2	22	1439	1461	20	cgGAUCGGGAUGAUCAGAGUUAg	:||||| : |:||||||||	ugUUAGCCAGGAUGGUCUCAAUc
hsa-miR-4461	TIMD4	T-cell immunoglobulin and mucin domain containing 4	170	-23.76	2	22	2728	2750	21	cgGAUCGGGAUGAUC-AGAGUUAg	|| |:|||| ||| |||||||	cuCU-GUCCUAGUAGUUCUCAAUg
hsa-miR-4461	ASB6	ankyrin repeat and SOCS box containing 6	169	-27.47	2	22	1591	1613	20	cgGAUCGGGAUGAUCAGAGUUAg	:||||| : |:||||||||	ugUUAGCCAGGAUGGUCUCAAUc
hsa-miR-4461	ASB6	ankyrin repeat and SOCS box containing 6	169	-27.47	2	22	2154	2176	20	cgGAUCGGGAUGAUCAGAGUUAg	:||||| : |:||||||||	ugUUAGCCAGGAUGGUCUCAAUc
hsa-miR-4461	CAPN5	calpain 5	166	-21.11	2	20	2241	2264	19	cggaUCGGG-AUGAUCAGAGUUAg	||||: | ||| |||||||	aggaAGCCUGUUCUAUUCUCAAUa
hsa-miR-4461	MPZL3	myelin protein zero-like 3	165	-26.8	2	22	951	973	20	cgGAUCGGGAUGAUCAGAGUUAg	:|:||| : |:||||||||	uuUUGGCCAGGAUGGUCUCAAUc
hsa-miR-4461	SIRPB1	signal-regulatory protein beta 1	169	-18.6	2	18	618	640	16	cggaucGGGAUGAUCAGAGUUAg	|||||| | |||||||	uuuuuuCCCUACAAAUCUCAAUg
hsa-miR-4461	PITPNM2	phosphatidylinositol transfer protein, membrane-associated 2	167	-24.1	2	22	771	795	22	cgGAU-CGGGAUGAU-CAGAGUUAg	||| |||:| ||| |||||||	uuCUACGCCUUUCUACUUCUCAAUc
hsa-miR-4461	NDUFC2	NADH dehydrogenase (ubiquinone) 1, subcomplex unknown, 2, 14.5kDa	165	-26.71	2	22	1386	1408	20	cgGAUCGGGAUGAUCAGAGUUAg	:|:||| : |:||||||||	ugUUGGCCAAGAUGGUCUCAAUc
hsa-miR-4461	QDPR	quinoid dihydropteridine reductase	165	-26.75	2	22	3070	3092	20	cgGAUCGGGAUGAUCAGAGUUAg	:|:||| : |:||||||||	cuUUGGCCAGGAUGGUCUCAAUc
hsa-miR-4461	MAX	MYC associated factor X	171	-25.88	2	22	321	345	22	cgGAU-CGGG-AUGAUCAGAGUUAg	||| |||| |:||: |||||||	ggCUAGGCCCAUGCUGUUCUCAAUg
hsa-miR-4461	NUP205	nucleoporin 205kDa	165	-26.78	2	22	1391	1413	20	cgGAUCGGGAUGAUCAGAGUUAg	:|:||| : |:||||||||	ugUUGGCCAGGAUGGUCUCAAUc
hsa-miR-4461	ZNF714	zinc finger protein 714	169	-27.47	2	22	4377	4399	20	cgGAUCGGGAUGAUCAGAGUUAg	:||||| : |:||||||||	ugUUAGCCAGGAUGGUCUCAAUc
hsa-miR-4461	CLPB	ClpB caseinolytic peptidase B homolog (E. coli)	169	-27.47	2	22	1509	1531	20	cgGAUCGGGAUGAUCAGAGUUAg	:||||| : |:||||||||	ugUUAGCCAGGAUGGUCUCAAUc
hsa-miR-4461	NBPF6	neuroblastoma breakpoint family, member 6	170	-25.08	2	22	1427	1447	20	cgGAUCGGGAUGAUCAGAGUUAg	:|||||||::| |||||||	cgUUAGCCCUGUU--UCUCAAUu
hsa-miR-4461	ARL5A	ADP-ribosylation factor-like 5A	169	-27.47	2	22	4767	4789	20	cgGAUCGGGAUGAUCAGAGUUAg	:||||| : |:||||||||	ugUUAGCCAGGAUGGUCUCAAUc
hsa-miR-4461	KIAA1143	KIAA1143	169	-27.47	2	22	4138	4160	20	cgGAUCGGGAUGAUCAGAGUUAg	:||||| : |:||||||||	ugUUAGCCAGGAUGGUCUCAAUc
hsa-miR-4461	NAA15	N(alpha)-acetyltransferase 15, NatA auxiliary subunit	165	-21.87	2	22	675	697	20	cgGAUCGGGAUGAUCAGAGUUAg	| ||:: || |||||||||	aaCCAGUUGUAACAGUCUCAAUu
hsa-miR-4461	CCDC127	coiled-coil domain containing 127	169	-23.32	2	22	7778	7798	20	cgGAUCGGGAUGAUCAGAGUUAg	||| ::|| |||||||||||	cgCUA-UUCU-CUAGUCUCAAUa
hsa-miR-4461	SLC25A32	solute carrier family 25 (mitochondrial folate carrier), member 32	169	-27.47	2	22	694	716	20	cgGAUCGGGAUGAUCAGAGUUAg	:||||| : |:||||||||	ugUUAGCCAGGAUGGUCUCAAUc
hsa-miR-4461	ZNF641	zinc finger protein 641	169	-27.47	2	22	5338	5360	20	cgGAUCGGGAUGAUCAGAGUUAg	:||||| : |:||||||||	ugUUAGCCAGGAUGGUCUCAAUc
hsa-miR-4461	MSANTD4	Myb/SANT-like DNA-binding domain containing 4 with coiled-coils	165	-24.19	2	22	2919	2941	20	cgGAUCGGGAUGAUCAGAGUUAg	|||||| : |: |||||||	ugCUAGCCAGGAUGCUCUCAAUc
hsa-miR-4461	SF3B3	splicing factor 3b, subunit 3, 130kDa	165	-20.33	2	20	1118	1139	18	cggaUCGGGAUGAUCAGAGUUAg	|||:| |||: |||||||	agugAGCUC-ACUGUUCUCAAUa
hsa-miR-4461	GPR22	G protein-coupled receptor 22	171	-20.06	2	22	1936	1957	20	cgGAUCGGGAUGAUCAGAGUUAg	||||:::|| || |||||||	auCUAGUUUUA-UAAUCUCAAUa
hsa-miR-4461	SRP9	signal recognition particle 9kDa	166	-20.54	2	21	507	528	19	cggAUCGGGAUGAUCAGAGUUAg	|||| |: ||||||||||	guaUAGCAGUG-UAGUCUCAAUu
hsa-miR-4461	TMPRSS11E	transmembrane protease, serine 11E	168	-19.7	2	22	97	120	21	cgGAUCGGGA-UGAUCAGAGUUAg	|||| ::| |||: |||||||	agCUAGAUUUGACUGAUCUCAAUa
hsa-miR-4461	MPLKIP	M-phase specific PLK1 interacting protein	169	-27.47	2	22	4328	4350	20	cgGAUCGGGAUGAUCAGAGUUAg	:||||| : |:||||||||	ugUUAGCCAGGAUGGUCUCAAUc
hsa-miR-4461	SEC16B	SEC16 homolog B (S. cerevisiae)	165	-21.53	2	22	43	65	20	cgGAUCGGGAUGAUCAGAGUUAg	|| ||:|| :| |||||||	uuCUUGCUCUCUUUUUCUCAAUc
hsa-miR-4461	C4orf32	chromosome 4 open reading frame 32	165	-26.78	2	22	8037	8059	20	cgGAUCGGGAUGAUCAGAGUUAg	:|:||| : |:||||||||	ugUUGGCCAGGAUGGUCUCAAUc
hsa-miR-4461	DSEL	dermatan sulfate epimerase-like	169	-30.27	2	22	3807	3829	20	cgGAUCGGGAUGAUCAGAGUUAg	:|:|:| :||:||||||||	caUUGGUCAGGCUGGUCUCAAUc
hsa-miR-4461	SUGT1	SGT1, suppressor of G2 allele of SKP1 (S. cerevisiae)	166	-21.33	2	22	2489	2511	21	cgGAUCGG-GAUGAUCAGAGUUAg	:|| || ||:||| |||||||	ccUUAUCCUCUGCUA-UCUCAAUg
hsa-miR-4461	PEAK1	pseudopodium-enriched atypical kinase 1	170	-25.82	2	20	4068	4093	21	cggaUCGGGAUGAU---CAGAGUUAg	:|:||||||| ||||||||	uuugGGUCCUACUAAGCGUCUCAAUu
hsa-miR-4461	GLTSCR1L	GLTSCR1-like	169	-18.9	2	22	133	155	20	cgGAUCGGGAUGAUCAGAGUUAg	:|| :|:| ||| |||||||	ggUUAUUCUUUCUAAUCUCAAUc
hsa-miR-4461	CIRH1A	cirrhosis, autosomal recessive 1A (cirhin)	165	-26.78	2	22	3520	3542	20	cgGAUCGGGAUGAUCAGAGUUAg	:|:||| : |:||||||||	ugUUGGCCAGGAUGGUCUCAAUc
hsa-miR-4461	ZBTB8A	zinc finger and BTB domain containing 8A	169	-27.47	2	22	2457	2479	20	cgGAUCGGGAUGAUCAGAGUUAg	:||||| : |:||||||||	ugUUAGCCAGGAUGGUCUCAAUc
hsa-miR-4461	IL20RA	interleukin 20 receptor, alpha	166	-20.72	2	19	1441	1463	17	cggauCGGGAUGAUCAGAGUUAg	|::||::|| |||||||	agaguGUUCUGUUAUUCUCAAUc
hsa-miR-4461	C22orf43	chromosome 22 open reading frame 43	165	-26.2	2	22	70	92	20	cgGAUCGGGAUGAUCAGAGUUAg	:|: ||||: :||||||||	cuUUGCCCCUGGAGGUCUCAAUc
hsa-miR-4461	MOB3C	MOB kinase activator 3C	175	-26.75	2	22	1338	1359	20	cgGAUCGGGAUGAUCAGAGUUAg	| ||:|:|||| ||||||||	auCCAGUCUUACU-GUCUCAAUg
hsa-miR-4461	ZNF335	zinc finger protein 335	171	-25.48	2	22	248	269	20	cgGAUCGGGAUGAUCAGAGUUAg	||:| |||:: |||||||||	caCUGG-CCUGUCAGUCUCAAUa
hsa-miR-4461	C19orf12	chromosome 19 open reading frame 12	169	-27.47	2	22	3430	3452	20	cgGAUCGGGAUGAUCAGAGUUAg	:||||| : |:||||||||	ugUUAGCCAGGAUGGUCUCAAUc
hsa-miR-4461	SREK1	splicing regulatory glutamine/lysine-rich protein 1	171	-24.83	2	21	1181	1204	20	cggAUCGGGAUGAU-CAGAGUUAg	|:|||:||:|| |||||||	ggaUGGCCUUAUUACCUCUCAAUc
hsa-miR-4461	ZNF486	zinc finger protein 486	169	-30.26	2	22	202	224	20	cgGAUCGGGAUGAUCAGAGUUAg	:|:|:| :||:||||||||	ugUUGGUCAGGCUGGUCUCAAUc
hsa-miR-4461	NBPF9	neuroblastoma breakpoint family, member 9	181	-31.28	2	22	619	641	20	cgGAUCGGGAUGAUCAGAGUUAg	:|||||||:|| |||||||	ccUUAGCCCUGCUCCUCUCAAUu
hsa-miR-4461	USP1	ubiquitin specific peptidase 1	169	-27.47	2	22	2570	2592	20	cgGAUCGGGAUGAUCAGAGUUAg	:||||| : |:||||||||	ugUUAGCCAGGAUGGUCUCAAUc
hsa-miR-4461	ZNF124	zinc finger protein 124	169	-27.47	2	22	890	912	20	cgGAUCGGGAUGAUCAGAGUUAg	:||||| : |:||||||||	ugUUAGCCAGGAUGGUCUCAAUc
hsa-miR-4461	WDR31	WD repeat domain 31	169	-27.47	2	22	2775	2797	20	cgGAUCGGGAUGAUCAGAGUUAg	:||||| : |:||||||||	ugUUAGCCAGGAUGGUCUCAAUc
hsa-miR-4461	CEP97	centrosomal protein 97kDa	165	-26.78	2	22	4675	4697	20	cgGAUCGGGAUGAUCAGAGUUAg	:|:||| : |:||||||||	ugUUGGCCAGGAUGGUCUCAAUc
hsa-miR-4461	ASCC1	activating signal cointegrator 1 complex subunit 1	165	-25.18	2	22	1809	1831	20	cgGAUCGGGAUGAUCAGAGUUAg	:|||:| : |:||||||||	ugUUAGUCAGGAUGGUCUCAAUc
hsa-miR-4461	LRRD1	leucine-rich repeats and death domain containing 1	169	-27.48	2	22	2916	2938	20	cgGAUCGGGAUGAUCAGAGUUAg	:||||| : |:||||||||	uaUUAGCCAGGAUGGUCUCAAUc
hsa-miR-4461	HIST1H1C	histone cluster 1, H1c	166	-22.16	2	20	36	59	19	cggaUCGG-GAUGAUCAGAGUUAg	|||| | |||: |||||||	ucagAGCCACCACUGAUCUCAAUa
hsa-miR-4461	PXMP4	peroxisomal membrane protein 4, 24kDa	169	-27.47	2	22	2514	2536	20	cgGAUCGGGAUGAUCAGAGUUAg	:||||| : |:||||||||	ugUUAGCCAGGAUGGUCUCAAUc
hsa-miR-4461	SLC35F6	solute carrier family 35, member F6	165	-26.78	2	22	1208	1230	20	cgGAUCGGGAUGAUCAGAGUUAg	:|:||| : |:||||||||	ugUUGGCCAGGAUGGUCUCAAUc
hsa-miR-4461	ZNF383	zinc finger protein 383	169	-27.47	2	22	916	938	20	cgGAUCGGGAUGAUCAGAGUUAg	:||||| : |:||||||||	ugUUAGCCAGGAUGGUCUCAAUc
hsa-miR-4461	XPNPEP3	X-prolyl aminopeptidase (aminopeptidase P) 3, putative	169	-27.47	2	22	3897	3919	20	cgGAUCGGGAUGAUCAGAGUUAg	:||||| : |:||||||||	ugUUAGCCAGGAUGGUCUCAAUc
hsa-miR-4461	TMEM170A	transmembrane protein 170A	169	-27.47	2	22	3287	3309	20	cgGAUCGGGAUGAUCAGAGUUAg	:||||| : |:||||||||	ugUUAGCCAGGAUGGUCUCAAUc
hsa-miR-4461	ERGIC2	ERGIC and golgi 2	169	-27.47	2	22	3168	3190	20	cgGAUCGGGAUGAUCAGAGUUAg	:||||| : |:||||||||	ugUUAGCCAGGAUGGUCUCAAUc
hsa-miR-4461	IBA57	IBA57, iron-sulfur cluster assembly homolog (S. cerevisiae)	165	-24.09	2	22	2177	2199	20	cgGAUCGGGAUGAUCAGAGUUAg	:|:||| : |:||||||||	ugUUGGCCAGGAUGGUCUCAAUu
hsa-miR-4461	SRP9	signal recognition particle 9kDa	166	-20.54	2	21	675	696	19	cggAUCGGGAUGAUCAGAGUUAg	|||| |: ||||||||||	guaUAGCAGUG-UAGUCUCAAUu
hsa-miR-4461	SRP9	signal recognition particle 9kDa	166	-20.54	2	21	643	664	19	cggAUCGGGAUGAUCAGAGUUAg	|||| |: ||||||||||	guaUAGCAGUG-UAGUCUCAAUu
hsa-miR-4461	RRP15	ribosomal RNA processing 15 homolog (S. cerevisiae)	169	-27.47	2	22	790	812	20	cgGAUCGGGAUGAUCAGAGUUAg	:||||| : |:||||||||	ugUUAGCCAGGAUGGUCUCAAUc
hsa-miR-4461	MYCT1	myc target 1	165	-19.45	2	18	1319	1341	16	cggaucGGGAUGAUCAGAGUUAg	|:|||| | |||||||	uugcuuCUCUACGAAUCUCAAUu
hsa-miR-4461	SOAT1	sterol O-acyltransferase 1	168	-21.98	2	22	2684	2707	21	cgGAUC-GGGAUGAUCAGAGUUAg	:||| :||| :|| |||||||	ugUUAGAUCCUUUUAUUCUCAAUc
hsa-miR-4461	HBS1L	HBS1-like (S. cerevisiae)	165	-26.78	2	22	1003	1025	20	cgGAUCGGGAUGAUCAGAGUUAg	:|:||| : |:||||||||	ugUUGGCCAGGAUGGUCUCAAUc
hsa-miR-4461	EYA4	eyes absent homolog 4 (Drosophila)	167	-16.47	2	21	3261	3284	20	cggAUCGGGAUGAU-CAGAGUUAg	|| |::||||| |||||||	guaUAUCUUUACUAUUUCUCAAUa
hsa-miR-4461	CEP85L	centrosomal protein 85kDa-like	165	-18.7	2	22	1578	1600	20	cgGAUCGGGAUGAUCAGAGUUAg	:|:||: ||| : |||||||	ugUUGGCUAUACAGCUCUCAAUa
hsa-miR-4461	GLRX3	glutaredoxin 3	167	-28.68	2	21	3378	3401	20	cggAUCGGG-AUGAUCAGAGUUAg	| |||| :||:||||||||	augUUGCCCAGGCUGGUCUCAAUc
hsa-miR-4461	TIAL1	TIA1 cytotoxic granule-associated RNA binding protein-like 1	165	-26.78	2	22	2792	2814	20	cgGAUCGGGAUGAUCAGAGUUAg	:|:||| : |:||||||||	ugUUGGCCAGGAUGGUCUCAAUc
hsa-miR-4461	NBPF20	neuroblastoma breakpoint family, member 20	181	-31.2	2	22	619	641	20	cgGAUCGGGAUGAUCAGAGUUAg	:|||||||:|| |||||||	ccUUAGCCCUGCUCUUCUCAAUu
hsa-miR-4461	NBPF14	neuroblastoma breakpoint family, member 14	181	-31.28	2	22	619	641	20	cgGAUCGGGAUGAUCAGAGUUAg	:|||||||:|| |||||||	ccUUAGCCCUGCUCCUCUCAAUu
hsa-miR-4461	NBPF24	neuroblastoma breakpoint family, member 24	181	-31.28	2	22	846	868	20	cgGAUCGGGAUGAUCAGAGUUAg	:|||||||:|| |||||||	ccUUAGCCCUGCUCCUCUCAAUu
hsa-miR-4461	RNF115	ring finger protein 115	169	-27.47	2	22	826	848	20	cgGAUCGGGAUGAUCAGAGUUAg	:||||| : |:||||||||	ugUUAGCCAGGAUGGUCUCAAUc
hsa-miR-4461	NBPF10	neuroblastoma breakpoint family, member 10	181	-31.28	2	22	619	641	20	cgGAUCGGGAUGAUCAGAGUUAg	:|||||||:|| |||||||	ccUUAGCCCUGCUCCUCUCAAUu
hsa-miR-4461	BRCC3	BRCA1/BRCA2-containing complex, subunit 3	168	-18.46	2	22	1097	1120	21	cgGAU-CGGGAUGAUCAGAGUUAg	||| | |:|||| |||||||	ggCUAUGACUUACUUAUCUCAAUg
hsa-miR-4461	BRCC3	BRCA1/BRCA2-containing complex, subunit 3	166	-22.87	2	22	2343	2365	21	cgGAUC-GGGAUGAUCAGAGUUAg	|||| ::|| ||| |||||||	caCUAGAUUCU-CUAUUCUCAAUc
hsa-miR-4461	PLXNA3	plexin A3	169	-27.47	2	22	1994	2016	20	cgGAUCGGGAUGAUCAGAGUUAg	:||||| : |:||||||||	ugUUAGCCAGGAUGGUCUCAAUc
hsa-miR-4461	AMIGO1	adhesion molecule with Ig-like domain 1	167	-19.94	2	22	978	1002	22	cgGAUCGGGAU-GA-UCAGAGUUAg	||:| |||| || | |||||||	agCUGGACCUAGCUGAUUCUCAAUg
hsa-miR-4461	CDR1	cerebellar degeneration-related protein 1, 34kDa	167	-19.05	2	22	1533	1554	20	cgGAUCGGGAUGAUCAGAGUUAg	||| :|:| ||||||||||	agCUA-UCUUCAUAGUCUCAAUg
hsa-miR-4461	BCL10	B-cell CLL/lymphoma 10	169	-27.47	2	22	2447	2469	20	cgGAUCGGGAUGAUCAGAGUUAg	:||||| : |:||||||||	ugUUAGCCAGGAUGGUCUCAAUc
hsa-miR-4461	ZNF451	zinc finger protein 451	173	-28.37	2	22	5945	5967	20	cgGAUCGGGAUGAUCAGAGUUAg	:|||:|| : |:||||||||	ugUUAGUCCAGGUGGUCUCAAUc
hsa-miR-4461	DNAJB4	DnaJ (Hsp40) homolog, subfamily B, member 4	171	-29.12	2	21	5707	5730	20	cggAUCGGGAUGAU-CAGAGUUAg	||||| |||: ||||||||	acaUAGCCAGACUGUGUCUCAAUc
hsa-miR-4461	ADNP	activity-dependent neuroprotector homeobox	166	-22.07	2	20	2315	2339	20	cggaUCGGGAUGAU--CAGAGUUAg	| |||||| | ||||||||	cagaAUCCCUACAAGUGUCUCAAUa
hsa-miR-4461	RPP30	ribonuclease P/MRP 30kDa subunit	169	-27.47	2	22	1321	1343	20	cgGAUCGGGAUGAUCAGAGUUAg	:||||| : |:||||||||	ugUUAGCCAGGAUGGUCUCAAUc
hsa-miR-4461	KCNB1	potassium voltage-gated channel, Shab-related subfamily, member 1	174	-28.58	2	22	1852	1872	20	cgGAUCGGGAUGAUCAGAGUUAg	||||:|:|| |||||||||	acCUAGUCUUA--AGUCUCAAUa
hsa-miR-4461	BMPR1A	bone morphogenetic protein receptor, type IA	169	-27.47	2	22	2211	2233	20	cgGAUCGGGAUGAUCAGAGUUAg	:||||| : |:||||||||	ugUUAGCCAGGAUGGUCUCAAUc
hsa-miR-4461	C9orf9	chromosome 9 open reading frame 9	169	-27.47	2	22	359	381	20	cgGAUCGGGAUGAUCAGAGUUAg	:||||| : |:||||||||	ugUUAGCCAGGAUGGUCUCAAUc
hsa-miR-4461	TMEM254	transmembrane protein 254	166	-20.09	2	21	1140	1161	19	cggAUCGGGAUGAUCAGAGUUAg	|| ||:| ||| |||||||	ucaUA-CCUUUCUAUUCUCAAUc
hsa-miR-4461	TMEM254	transmembrane protein 254	166	-20.09	2	21	1169	1190	19	cggAUCGGGAUGAUCAGAGUUAg	|| ||:| ||| |||||||	ucaUA-CCUUUCUAUUCUCAAUc
hsa-miR-4461	TMEM254	transmembrane protein 254	166	-20.09	2	21	1000	1021	19	cggAUCGGGAUGAUCAGAGUUAg	|| ||:| ||| |||||||	ucaUA-CCUUUCUAUUCUCAAUc
hsa-miR-4461	BMP8B	bone morphogenetic protein 8b	173	-30.94	2	22	202	224	20	cgGAUCGGGAUGAUCAGAGUUAg	| ||||| : |:||||||||	uuCCAGCCCAGGUGGUCUCAAUc
hsa-miR-4461	TRUB2	TruB pseudouridine (psi) synthase family member 2	169	-27.47	2	22	1202	1224	20	cgGAUCGGGAUGAUCAGAGUUAg	:||||| : |:||||||||	ugUUAGCCAGGAUGGUCUCAAUc
hsa-miR-4461	TTPAL	tocopherol (alpha) transfer protein-like	166	-25.65	2	22	953	973	20	cgGAUCGGGAUGAUCAGAGUUAg	:|||||||: | |||||||	ccUUAGCCCUGGU--UCUCAAUa
hsa-miR-4461	MRPS16	mitochondrial ribosomal protein S16	165	-26.78	2	22	963	985	20	cgGAUCGGGAUGAUCAGAGUUAg	:|:||| : |:||||||||	ugUUGGCCAGGAUGGUCUCAAUc
hsa-miR-4461	RBBP4	retinoblastoma binding protein 4	165	-19.16	2	14	6349	6371	12	cggaucgggaUGAUCAGAGUUAg	||||||||||||	uugaaauaugACUAGUCUCAAUu
hsa-miR-4461	ZBTB8A	zinc finger and BTB domain containing 8A	169	-27.47	2	22	2335	2357	20	cgGAUCGGGAUGAUCAGAGUUAg	:||||| : |:||||||||	ugUUAGCCAGGAUGGUCUCAAUc
hsa-miR-4461	ZWINT	ZW10 interacting kinetochore protein	166	-19.79	2	20	2569	2592	19	cggaUCGGGAUGAUC-AGAGUUAg	||:: ||:||| |||||||	aauaAGUUGUAUUAGAUCUCAAUu
hsa-miR-4461	TXNDC8	thioredoxin domain containing 8 (spermatozoa)	179	-31.79	2	21	1319	1342	20	cggAUCGGGAUG-AUCAGAGUUAg	|:|||||:| |:||||||||	gcaUGGCCCUGCUUGGUCUCAAUu
hsa-miR-4461	METTL8	methyltransferase like 8	169	-27.47	2	22	1708	1730	20	cgGAUCGGGAUGAUCAGAGUUAg	:||||| : |:||||||||	ugUUAGCCAGGAUGGUCUCAAUc
hsa-miR-4461	HSPA1B	heat shock 70kDa protein 1B	169	-27.47	2	22	950	972	20	cgGAUCGGGAUGAUCAGAGUUAg	:||||| : |:||||||||	ugUUAGCCAGGAUGGUCUCAAUc
hsa-miR-4461	ZNF549	zinc finger protein 549	165	-27.91	2	22	592	614	20	cgGAUCGGGAUGAUCAGAGUUAg	:|||:|||::| ||||:|||	ucUUAGUCCUGUUUGUCUUAAUu
hsa-miR-4461	FBXO44	F-box protein 44	165	-28.83	2	22	1856	1878	20	cgGAUCGGGAUGAUCAGAGUUAg	:|:||| : |:||||||||	ugUUGGCCAGGGUGGUCUCAAUc
hsa-miR-4461	FBXO44	F-box protein 44	165	-28.83	2	22	1888	1910	20	cgGAUCGGGAUGAUCAGAGUUAg	:|:||| : |:||||||||	ugUUGGCCAGGGUGGUCUCAAUc
hsa-miR-4461	SLC2A5	solute carrier family 2 (facilitated glucose/fructose transporter), member 5	169	-27.47	2	22	931	953	20	cgGAUCGGGAUGAUCAGAGUUAg	:|:||| : ||||||||||	ugUUGGCCAGGAUAGUCUCAAUc
hsa-miR-4461	CKAP4	cytoskeleton-associated protein 4	169	-27.48	2	22	1682	1704	20	cgGAUCGGGAUGAUCAGAGUUAg	:||||| : |:||||||||	uaUUAGCCAGGAUGGUCUCAAUc
hsa-miR-4461	NDUFAF5	NADH dehydrogenase (ubiquinone) complex I, assembly factor 5	165	-26.78	2	22	2360	2382	20	cgGAUCGGGAUGAUCAGAGUUAg	:|:||| : |:||||||||	ugUUGGCCAGGAUGGUCUCAAUc
hsa-miR-4461	SLC35B4	solute carrier family 35 (UDP-xylose/UDP-N-acetylglucosamine transporter), member B4	165	-23.53	2	22	4031	4053	20	cgGAUCGGGAUGAUCAGAGUUAg	| | | ||:|:||||||||	acCAAAGCAUAUUGGUCUCAAUa
hsa-miR-4461	ATL2	atlastin GTPase 2	169	-27.49	2	22	1631	1653	20	cgGAUCGGGAUGAUCAGAGUUAg	:||||| : |:||||||||	uuUUAGCCAGGAUGGUCUCAAUc
hsa-miR-4461	FAM219A	family with sequence similarity 219, member A	165	-27.05	2	22	778	798	20	cgGAUCGGGAUGAUCAGAGUUAg	|| ||:| |:|:||||||||	uuCU-GCUC-AUUGGUCUCAAUc
hsa-miR-4461	FRMPD4	FERM and PDZ domain containing 4	177	-22.91	2	22	3322	3344	20	cgGAUCGGGAUGAUCAGAGUUAg	||| :::| |||||||||||	agCUACUUUUUCUAGUCUCAAUu
hsa-miR-4461	ZNF738	zinc finger protein 738	165	-26.78	2	22	3777	3799	20	cgGAUCGGGAUGAUCAGAGUUAg	:|:||| : |:||||||||	ugUUGGCCAGGAUGGUCUCAAUc
hsa-miR-4461	IL6ST	interleukin 6 signal transducer (gp130, oncostatin M receptor)	165	-20.65	2	20	5746	5767	18	cggaUCGGGAUGAUCAGAGUUAg	| ::|| |||||||||||	ugaaAAUUCU-CUAGUCUCAAUa
hsa-miR-4461	IL6ST	interleukin 6 signal transducer (gp130, oncostatin M receptor)	165	-20.65	2	20	4062	4083	18	cggaUCGGGAUGAUCAGAGUUAg	| ::|| |||||||||||	ugaaAAUUCU-CUAGUCUCAAUa
hsa-miR-4461	SGCB	sarcoglycan, beta (43kDa dystrophin-associated glycoprotein)	165	-26.78	2	22	2484	2506	20	cgGAUCGGGAUGAUCAGAGUUAg	:|:||| : |:||||||||	ugUUGGCCAGGAUGGUCUCAAUc
hsa-miR-4461	CDC37L1	cell division cycle 37-like 1	169	-19.35	2	22	254	276	20	cgGAUCGGGAUGAUCAGAGUUAg	:|| :|:||:|: |||||||	uuUUAAUCUUAUUGUUCUCAAUu
hsa-miR-4461	GOLM1	golgi membrane protein 1	169	-27.47	2	22	2065	2087	20	cgGAUCGGGAUGAUCAGAGUUAg	:||||| : |:||||||||	ugUUAGCCAGGAUGGUCUCAAUc
hsa-miR-4461	SMYD5	SMYD family member 5	165	-26.03	2	22	1240	1260	20	cgGAUCGGGAUGAUCAGAGUUAg	|| |||| |||: |||||||	ccCU-GCCC-ACUGUUCUCAAUa
hsa-miR-4461	KLHL23	kelch-like family member 23	165	-24.76	2	22	4845	4867	20	cgGAUCGGGAUGAUCAGAGUUAg	:|:||: : ||||||||||	ugUUGGCUAGGAUAGUCUCAAUc
hsa-miR-4461	GTDC1	glycosyltransferase-like domain containing 1	169	-29.52	2	22	5563	5585	20	cgGAUCGGGAUGAUCAGAGUUAg	:||||| : |:||||||||	ugUUAGCCAGGGUGGUCUCAAUc
hsa-miR-4461	SENP7	SUMO1/sentrin specific peptidase 7	165	-16.29	2	20	590	611	18	cggaUCGGGAUGAUCAGAGUUAg	|| |:||:|| |||||||	gugcAG-CUUAUUAUUCUCAAUu
hsa-miR-4461	ASCC1	activating signal cointegrator 1 complex subunit 1	165	-25.18	2	22	1657	1679	20	cgGAUCGGGAUGAUCAGAGUUAg	:|||:| : |:||||||||	ugUUAGUCAGGAUGGUCUCAAUc
hsa-miR-4461	KLHL3	kelch-like family member 3	169	-27.47	2	22	17	39	20	cgGAUCGGGAUGAUCAGAGUUAg	:||||| : |:||||||||	ugUUAGCCAGGAUGGUCUCAAUc
hsa-miR-4461	PPP1CB	protein phosphatase 1, catalytic subunit, beta isozyme	168	-23.76	2	22	3199	3222	21	cgGAUCGGGAUGAUC-AGAGUUAg	|| :|||| ||| |||||||	ccCUCUUCCUAGUAGAUCUCAAUg
hsa-miR-4461	MED16	mediator complex subunit 16	165	-26.78	2	22	3765	3787	20	cgGAUCGGGAUGAUCAGAGUUAg	:|:||| : |:||||||||	ugUUGGCCAGGAUGGUCUCAAUc
hsa-miR-4461	NUDT19	nudix (nucleoside diphosphate linked moiety X)-type motif 19	169	-27.47	2	22	323	345	20	cgGAUCGGGAUGAUCAGAGUUAg	:||||| : |:||||||||	ugUUAGCCAGGAUGGUCUCAAUc
hsa-miR-4461	ESCO2	establishment of sister chromatid cohesion N-acetyltransferase 2	169	-27.47	2	22	4748	4770	20	cgGAUCGGGAUGAUCAGAGUUAg	:||||| : |:||||||||	ugUUAGCCAGGAUGGUCUCAAUc
hsa-miR-4461	ZNF2	zinc finger protein 2	169	-27.47	2	22	1717	1739	20	cgGAUCGGGAUGAUCAGAGUUAg	:||||| : |:||||||||	ugUUAGCCAGGAUGGUCUCAAUc
hsa-miR-4461	CCNB1IP1	cyclin B1 interacting protein 1, E3 ubiquitin protein ligase	170	-23.01	2	20	2434	2458	20	cggaUCG--GGAUGAUCAGAGUUAg	||| ::||:||||||||||	cauaAGCAUUUUAUUAGUCUCAAUu
hsa-miR-4461	NBPF11	neuroblastoma breakpoint family, member 11	181	-31.28	2	22	619	641	20	cgGAUCGGGAUGAUCAGAGUUAg	:|||||||:|| |||||||	ccUUAGCCCUGCUCCUCUCAAUu
hsa-miR-4461	PDE7A	phosphodiesterase 7A	169	-27.47	2	22	3490	3512	20	cgGAUCGGGAUGAUCAGAGUUAg	:||||| : |:||||||||	ugUUAGCCAGGAUGGUCUCAAUc
hsa-miR-4461	COMT	catechol-O-methyltransferase	165	-23.67	2	22	1151	1173	20	cgGAUCGGGAUGAUCAGAGUUAg	:|:||| : |:||||||||	caUUGGCCAGGAUGGUCUCAAUa
hsa-miR-4461	PLEKHB2	pleckstrin homology domain containing, family B (evectins) member 2	177	-33.24	2	22	3742	3764	20	cgGAUCGGGAUGAUCAGAGUUAg	:||||| :||:||||||||	ugUUAGCCAGGCUGGUCUCAAUc
hsa-miR-4461	KBTBD12	kelch repeat and BTB (POZ) domain containing 12	165	-26.78	2	22	2412	2434	20	cgGAUCGGGAUGAUCAGAGUUAg	:|:||| : |:||||||||	ugUUGGCCAGGAUGGUCUCAAUc
hsa-miR-4461	DUSP28	dual specificity phosphatase 28	169	-27.47	2	22	1938	1960	20	cgGAUCGGGAUGAUCAGAGUUAg	:||||| : |:||||||||	ugUUAGCCAGGAUGGUCUCAAUc
hsa-miR-4461	ATL2	atlastin GTPase 2	169	-27.49	2	22	2120	2142	20	cgGAUCGGGAUGAUCAGAGUUAg	:||||| : |:||||||||	uuUUAGCCAGGAUGGUCUCAAUc
hsa-miR-4461	ERCC6L2	excision repair cross-complementing rodent repair deficiency, complementation group 6-like 2	173	-32.55	2	22	2186	2208	20	cgGAUCGGGAUGAUCAGAGUUAg	:|:||| :||:||||||||	ugUUGGCCAGGCUGGUCUCAAUc
hsa-miR-4461	DDX11	DEAD/H (Asp-Glu-Ala-Asp/His) box helicase 11	167	-23.56	2	22	236	257	20	cgGAUCGGGAUGAUCAGAGUUAg	|| |:|| ||:||||||||	ugCUCACUCU-CUGGUCUCAAUu
hsa-miR-4461	PXMP4	peroxisomal membrane protein 4, 24kDa	169	-27.47	2	22	2290	2312	20	cgGAUCGGGAUGAUCAGAGUUAg	:||||| : |:||||||||	ugUUAGCCAGGAUGGUCUCAAUc
hsa-miR-4461	ZNF557	zinc finger protein 557	166	-27.4	2	22	2820	2842	21	cgGAUCGG-GAUGAUCAGAGUUAg	:||||| || |:||||||||	ugUUAGCCAGUA-UGGUCUCAAUc
hsa-miR-4461	CRCP	CGRP receptor component	169	-27.47	2	22	2436	2458	20	cgGAUCGGGAUGAUCAGAGUUAg	:||||| : |:||||||||	ugUUAGCCAGGAUGGUCUCAAUc
hsa-miR-4461	NBPF4	neuroblastoma breakpoint family, member 4	170	-25.08	2	22	243	263	20	cgGAUCGGGAUGAUCAGAGUUAg	:|||||||::| |||||||	cgUUAGCCCUGUU--UCUCAAUu
hsa-miR-4461	YIPF7	Yip1 domain family, member 7	167	-22.86	2	20	250	272	18	cggaUCGGGAUGAUCAGAGUUAg	| ||||:|| |||||||	gaucAACCCUGCUUUUCUCAAUa
hsa-miR-4461	NBPF16	neuroblastoma breakpoint family, member 16	181	-31.28	2	22	619	641	20	cgGAUCGGGAUGAUCAGAGUUAg	:|||||||:|| |||||||	ccUUAGCCCUGCUCCUCUCAAUu
hsa-miR-4461	PERP	PERP, TP53 apoptosis effector	177	-30.07	2	18	2906	2928	16	cggaucGGGAUGAUCAGAGUUAg	||||:||:||||||||	ucaucuCCCUGCUGGUCUCAAUa
hsa-miR-4461	NBPF1	neuroblastoma breakpoint family, member 1	165	-31.22	2	22	619	641	20	cgGAUCGGGAUGAUCAGAGUUAg	:|||||||:|| ||||:||	ccUUAGCCCUGCUCCUCUCGAUu
hsa-miR-4461	EYA4	eyes absent homolog 4 (Drosophila)	167	-16.47	2	21	840	863	20	cggAUCGGGAUGAU-CAGAGUUAg	|| |::||||| |||||||	guaUAUCUUUACUAUUUCUCAAUa
hsa-miR-4461	STRA6	stimulated by retinoic acid 6	166	-25.54	2	22	1169	1194	23	cgGAUCG-GGAUGA-UC-AGAGUUAg	||:|| | |||| || |||||||	acCUGGCACAUACUAAGCUCUCAAUa
hsa-miR-4461	TNIK	TRAF2 and NCK interacting kinase	165	-31.5	2	22	6681	6702	21	cgGAUCGG-GAUGAUCAGAGUUAg	||:||| ||:|| |||||||	ucCUGGCCACUGCU--UCUCAAUc
hsa-miR-4461	PLEKHB2	pleckstrin homology domain containing, family B (evectins) member 2	177	-33.24	2	22	3765	3787	20	cgGAUCGGGAUGAUCAGAGUUAg	:||||| :||:||||||||	ugUUAGCCAGGCUGGUCUCAAUc
hsa-miR-4461	ZNF844	zinc finger protein 844	169	-27.47	2	22	911	933	20	cgGAUCGGGAUGAUCAGAGUUAg	:||||| : |:||||||||	ugUUAGCCAGGAUGGUCUCAAUc
hsa-miR-4461	NBPF9	neuroblastoma breakpoint family, member 9	181	-31.28	2	22	846	868	20	cgGAUCGGGAUGAUCAGAGUUAg	:|||||||:|| |||||||	ccUUAGCCCUGCUCCUCUCAAUu
hsa-miR-4461	USP46	ubiquitin specific peptidase 46	168	-15.58	2	21	98	120	19	cggAUCGGGAUGAUCAGAGUUAg	|| | || | |||||||||	uggUAUCACUCCGAGUCUCAAUg
hsa-miR-4461	COBL	cordon-bleu WH2 repeat protein	167	-29.72	2	22	4127	4148	20	cgGAUCGGGAUGAUCAGAGUUAg	:|:||||| || |||||||	gcUUGGCCCUUCU-CUCUCAAUc
hsa-miR-4461	PSD4	pleckstrin and Sec7 domain containing 4	169	-27.47	2	22	6245	6267	20	cgGAUCGGGAUGAUCAGAGUUAg	:||||| : |:||||||||	ugUUAGCCAGGAUGGUCUCAAUc
hsa-miR-4461	TBX22	T-box 22	167	-19.46	2	16	500	522	14	cggaucggGAUGAUCAGAGUUAg	|||||| |||||||	ugaagaaaCUACUAAUCUCAAUu
hsa-miR-4461	NBPF15	neuroblastoma breakpoint family, member 15	181	-31.28	2	22	619	641	20	cgGAUCGGGAUGAUCAGAGUUAg	:|||||||:|| |||||||	ccUUAGCCCUGCUCCUCUCAAUu
hsa-miR-4461	NBPF12	neuroblastoma breakpoint family, member 12	181	-31.28	2	22	619	641	20	cgGAUCGGGAUGAUCAGAGUUAg	:|||||||:|| |||||||	ccUUAGCCCUGCUCCUCUCAAUu
hsa-miR-4461	LANCL1	LanC lantibiotic synthetase component C-like 1 (bacterial)	172	-21.29	2	22	3194	3217	21	cgGAUCGGGAUGAUC-AGAGUUAg	:| | |:|||||| |||||||	uaUUUGACUUACUAGUUCUCAAUa
hsa-miR-4461	NBPF6	neuroblastoma breakpoint family, member 6	170	-25.08	2	22	243	263	20	cgGAUCGGGAUGAUCAGAGUUAg	:|||||||::| |||||||	cgUUAGCCCUGUU--UCUCAAUu
hsa-miR-4461	SLC25A36	solute carrier family 25 (pyrimidine nucleotide carrier ), member 36	169	-31.46	2	22	2016	2038	20	cgGAUCGGGAUGAUCAGAGUUAg	||||:|:||||: |||||:|	ccCUAGUCUUACUGAUCUCAGUa
hsa-miR-4461	NBPF12	neuroblastoma breakpoint family, member 12	181	-31.28	2	22	846	868	20	cgGAUCGGGAUGAUCAGAGUUAg	:|||||||:|| |||||||	ccUUAGCCCUGCUCCUCUCAAUu
hsa-miR-4461	HNRNPLL	heterogeneous nuclear ribonucleoprotein L-like	165	-16.79	2	21	947	967	19	cggAUCGGGAUGAUCAGAGUUAg	||| |||:| ||||||||	agaUAG--CUAUUUGUCUCAAUa
hsa-miR-4461	EIF4E	eukaryotic translation initiation factor 4E	169	-27.4	2	22	2577	2599	20	cgGAUCGGGAUGAUCAGAGUUAg	:||||| : |:||||||||	ugUUAGCCAAGAUGGUCUCAAUc
hsa-miR-4461	TMED7	transmembrane emp24 protein transport domain containing 7	169	-22.19	2	18	8311	8333	16	cggaucGGGAUGAUCAGAGUUAg	::|||| |||||||||	acuccaUUCUACAAGUCUCAAUa
hsa-miR-4461	FHIT	fragile histidine triad	169	-27.46	2	22	733	755	20	cgGAUCGGGAUGAUCAGAGUUAg	:|| |||| |||||||||:|	uaUUAUCCCUCCUAGUCUCAGUu
hsa-miR-4461	PCCB	propionyl CoA carboxylase, beta polypeptide	172	-24.58	2	22	2455	2478	21	cgGAUCG-GGAUGAUCAGAGUUAg	||:|| || |:|| |||||||	ccCUGGCUCCCAUUAUUCUCAAUa
hsa-miR-4461	GAPVD1	GTPase activating protein and VPS9 domains 1	165	-23.3	2	18	4321	4343	16	cggaucGGGAUGAUCAGAGUUAg	::|||: |||||||||	aaaccuUUCUAUAAGUCUCAAUu
hsa-miR-4461	PHLDB2	pleckstrin homology-like domain, family B, member 2	166	-20.23	2	22	2029	2051	21	cgGAUCGGGAUGA-UCAGAGUUAg	:|| ||:|||| | |||||||	guUUA-CCUUACUAAUUCUCAAUg
hsa-miR-4461	METTL2B	methyltransferase like 2B	167	-21.17	2	22	3863	3884	20	cgGAUCGGGAUGAUCAGAGUUAg	|| | ::|||| ||||||||	auCU-GAUUUACUUGUCUCAAUa
hsa-miR-4461	GGNBP2	gametogenetin binding protein 2	169	-19.41	2	22	986	1008	20	cgGAUCGGGAUGAUCAGAGUUAg	:|| |:|:| |||||||||	cuUUAUGCUUGCCAGUCUCAAUu
hsa-miR-4461	CNBP	CCHC-type zinc finger, nucleic acid binding protein	169	-27.47	2	22	1542	1564	20	cgGAUCGGGAUGAUCAGAGUUAg	:||||| : |:||||||||	ugUUAGCCAGGAUGGUCUCAAUc
hsa-miR-4461	FIP1L1	factor interacting with PAPOLA and CPSF1	166	-20.76	2	20	981	1004	19	cggaUCGGGAUGAUC-AGAGUUAg	||:|||| || |||||||	cuuaAGUCCUAAAAGUUCUCAAUg
hsa-miR-4461	QDPR	quinoid dihydropteridine reductase	165	-26.75	2	22	3123	3145	20	cgGAUCGGGAUGAUCAGAGUUAg	:|:||| : |:||||||||	cuUUGGCCAGGAUGGUCUCAAUc
hsa-miR-4461	MYO10	myosin X	165	-22.82	2	20	701	722	18	cggaUCGGGAUGAUCAGAGUUAg	|| ||| ||||||||||	augcAGAGCUA-UAGUCUCAAUu
hsa-miR-4461	MPZL3	myelin protein zero-like 3	165	-26.8	2	22	917	939	20	cgGAUCGGGAUGAUCAGAGUUAg	:|:||| : |:||||||||	uuUUGGCCAGGAUGGUCUCAAUc
hsa-miR-4461	NDUFC2	NADH dehydrogenase (ubiquinone) 1, subcomplex unknown, 2, 14.5kDa	165	-26.71	2	22	1272	1294	20	cgGAUCGGGAUGAUCAGAGUUAg	:|:||| : |:||||||||	ugUUGGCCAAGAUGGUCUCAAUc
hsa-miR-4461	KIAA0754	KIAA0754	169	-27.47	2	22	1015	1037	20	cgGAUCGGGAUGAUCAGAGUUAg	:||||| : |:||||||||	ugUUAGCCAGGAUGGUCUCAAUc
hsa-miR-4461	CAPN5	calpain 5	166	-21.11	2	20	2372	2395	19	cggaUCGGG-AUGAUCAGAGUUAg	||||: | ||| |||||||	aggaAGCCUGUUCUAUUCUCAAUa
hsa-miR-4461	B3GAT3	beta-1,3-glucuronyltransferase 3 (glucuronosyltransferase I)	169	-27.47	2	22	128	150	20	cgGAUCGGGAUGAUCAGAGUUAg	:||||| : |:||||||||	ugUUAGCCAGGAUGGUCUCAAUc
hsa-miR-4461	COLCA1	colorectal cancer associated 1	165	-26.78	2	22	583	605	20	cgGAUCGGGAUGAUCAGAGUUAg	:|:||| : |:||||||||	ugUUGGCCAGGAUGGUCUCAAUc
hsa-miR-4461	B3GAT3	beta-1,3-glucuronyltransferase 3 (glucuronosyltransferase I)	169	-27.47	2	22	144	166	20	cgGAUCGGGAUGAUCAGAGUUAg	:||||| : |:||||||||	ugUUAGCCAGGAUGGUCUCAAUc
hsa-miR-4461	NDUFS3	NADH dehydrogenase (ubiquinone) Fe-S protein 3, 30kDa (NADH-coenzyme Q reductase)	165	-24.09	2	22	356	378	20	cgGAUCGGGAUGAUCAGAGUUAg	:|:||| : |:||||||||	ugUUGGCCAGGAUGGUCUCAAUu
hsa-miR-4461	TMEM138	transmembrane protein 138	165	-25.61	2	22	435	457	20	cgGAUCGGGAUGAUCAGAGUUAg	:|:||| : |:||||||||	ugUUGGCCGGGAUGGUCUCAAUc
hsa-miR-4461	CNTN1	contactin 1	169	-18.93	2	22	1132	1154	20	cgGAUCGGGAUGAUCAGAGUUAg	:|| ::| |||||||||||	uuUUAUAUUUUCUAGUCUCAAUu
hsa-miR-4461	ALDH6A1	aldehyde dehydrogenase 6 family, member A1	169	-27.47	2	22	2500	2522	20	cgGAUCGGGAUGAUCAGAGUUAg	:||||| : |:||||||||	ugUUAGCCAGGAUGGUCUCAAUc
hsa-miR-4461	SIPA1L1	signal-induced proliferation-associated 1 like 1	165	-18.88	2	22	1408	1430	20	cgGAUCGGGAUGAUCAGAGUUAg	|| ||| | || |||||||	ccCUCACCCAAGUAAUCUCAAUu
hsa-miR-4461	NETO2	neuropilin (NRP) and tolloid (TLL)-like 2	173	-28.16	2	22	3811	3833	20	cgGAUCGGGAUGAUCAGAGUUAg	:||||| : ||||||||||	ugUUAGCCAGGAUAGUCUCAAUc
hsa-miR-4461	C18orf42	chromosome 18 open reading frame 42	170	-24.91	2	22	603	625	21	cgGA-UCGGGAUGAUCAGAGUUAg	|| ||:|:| :||||||||||	aaCUCAGUCUU-UUAGUCUCAAUu
hsa-miR-4461	MED16	mediator complex subunit 16	165	-26.78	2	22	3493	3515	20	cgGAUCGGGAUGAUCAGAGUUAg	:|:||| : |:||||||||	ugUUGGCCAGGAUGGUCUCAAUc
hsa-miR-4461	ZNF850	zinc finger protein 850	169	-27.47	2	22	2833	2855	20	cgGAUCGGGAUGAUCAGAGUUAg	:||||| : |:||||||||	ugUUAGCCAGGAUGGUCUCAAUc
hsa-miR-4461	C19orf12	chromosome 19 open reading frame 12	169	-27.47	2	22	3477	3499	20	cgGAUCGGGAUGAUCAGAGUUAg	:||||| : |:||||||||	ugUUAGCCAGGAUGGUCUCAAUc
hsa-miR-4461	ZNF714	zinc finger protein 714	169	-27.47	2	22	2902	2924	20	cgGAUCGGGAUGAUCAGAGUUAg	:||||| : |:||||||||	ugUUAGCCAGGAUGGUCUCAAUc
hsa-miR-4461	ZNF714	zinc finger protein 714	169	-27.47	2	22	5226	5248	20	cgGAUCGGGAUGAUCAGAGUUAg	:||||| : |:||||||||	ugUUAGCCAGGAUGGUCUCAAUc
hsa-miR-4461	ZNF836	zinc finger protein 836	165	-24.09	2	22	397	419	20	cgGAUCGGGAUGAUCAGAGUUAg	:|:||| : |:||||||||	ugUUGGCCAGGAUGGUCUCAAUu
hsa-miR-4461	ZNF714	zinc finger protein 714	169	-27.47	2	22	4331	4353	20	cgGAUCGGGAUGAUCAGAGUUAg	:||||| : |:||||||||	ugUUAGCCAGGAUGGUCUCAAUc
hsa-miR-4461	NBPF11	neuroblastoma breakpoint family, member 11	181	-31.28	2	22	846	868	20	cgGAUCGGGAUGAUCAGAGUUAg	:|||||||:|| |||||||	ccUUAGCCCUGCUCCUCUCAAUu
hsa-miR-4461	IRAK1BP1	interleukin-1 receptor-associated kinase 1 binding protein 1	166	-16.92	2	21	3479	3500	19	cggAUCGGGAUGAUCAGAGUUAg	|| |: ||||| |||||||	aagUA-CUGUACUAAUCUCAAUa
hsa-miR-4461	ZNF8	zinc finger protein 8	169	-27.47	2	22	3779	3801	20	cgGAUCGGGAUGAUCAGAGUUAg	:||||| : |:||||||||	ugUUAGCCAGGAUGGUCUCAAUc
hsa-miR-4461	ZBTB8B	zinc finger and BTB domain containing 8B	173	-25.04	2	22	5374	5396	20	cgGAUCGGGAUGAUCAGAGUUAg	:||||| : ||||||||||	ugUUAGCCAGGAUAGUCUCAAUa
hsa-miR-494-3p	PSMD5	proteasome (prosome, macropain) 26S subunit, non-ATPase, 5	167	-23.67	2	20	1366	1387	18	cucCAAAGGGCACAUACAAAGu	||||:::||||:||||||	ucuGUUUUUUGUGUGUGUUUCc
hsa-miR-494-3p	EMC2	ER membrane protein complex subunit 2	166	-16.3	2	19	2614	2635	17	cuccAAAGGGCACAUACAAAGu	|| || ||||||||||	uacuUUAGCCAUGUAUGUUUCu
hsa-miR-494-3p	TNFRSF10A	tumor necrosis factor receptor superfamily, member 10a	175	-20.14	2	20	1884	1905	18	cucCAAAGGGCACAUACAAAGu	||||:| ||||||||||	uauGUUUUCAAUGUAUGUUUCu
hsa-miR-494-3p	IRF2BPL	interferon regulatory factor 2 binding protein-like	168	-19.33	2	18	153	175	17	cuccaAAGGGCA-CAUACAAAGu	||::||| |||||||||	cauuaUUUUCGUCGUAUGUUUCu
hsa-miR-494-3p	CD93	CD93 molecule	168	-19.64	2	17	4420	4441	15	cuccaaAGGGCACAUACAAAGu	|||:||| |||||||	ccuucaUCCUGUGCAUGUUUCc
hsa-miR-494-3p	CANX	calnexin	168	-19.84	2	17	995	1016	15	cuccaaAGGGCACAUACAAAGu	|: ||||||||||||	uugugaUUACGUGUAUGUUUCu
hsa-miR-494-3p	TEX101	testis expressed 101	167	-22.51	2	20	194	215	18	cucCAAAGGGCACAUACAAAGu	|| :::|||||||||||	gcuGUGAUUUGUGUAUGUUUCa
hsa-miR-494-3p	SLC38A2	solute carrier family 38, member 2	175	-23.22	2	20	2272	2293	18	cucCAAAGGGCACAUACAAAGu	|| |:||||| |||||||	acuGUCUUCCGUGGAUGUUUCa
hsa-miR-494-3p	AP5M1	adaptor-related protein complex 5, mu 1 subunit	173	-18.89	2	20	5885	5905	18	cucCAAAGGGCACAUACAAAGu	||||||| | ||||||||	cuuGUUUCCCAU-UAUGUUUCu
hsa-miR-494-3p	NEO1	neogenin 1	168	-25.43	2	17	832	853	15	cuccaaAGGGCACAUACAAAGu	|||:||| |||||||	cugaggUCCUGUGAAUGUUUCu
hsa-miR-494-3p	CDH6	cadherin 6, type 2, K-cadherin (fetal kidney)	167	-24.58	2	21	2204	2226	20	cuCCAAAGG-GCACAUACAAAGu	||| ||: : ||||||||||	gaGGUCUCUAUCUGUAUGUUUCa
hsa-miR-494-3p	VCAN	versican	169	-17.29	2	20	3374	3394	18	cucCAAAGGGCACAUACAAAGu	||||||: | ||||||||	aguGUUUCCU-UUUAUGUUUCu
hsa-miR-494-3p	EXOSC7	exosome component 7	167	-16.87	2	21	1137	1160	21	cuCCAAAGG--GCACAUACAAAGu	|||||:| | | ||||||||	ugGGUUUUCAUCUUUUAUGUUUCu
hsa-miR-494-3p	AKAP8	A kinase (PRKA) anchor protein 8	170	-17.39	2	19	412	433	17	cuccAAAGGGCACAUACAAAGu	|||::: ||||||||||	ggauUUUUUUUUGUAUGUUUCa
hsa-miR-494-3p	ZNF45	zinc finger protein 45	165	-14.77	2	18	1224	1245	16	cuccaAAGGGCACAUACAAAGu	|||: | |||||||||	uggaaUUCUAGAGUAUGUUUCc
hsa-miR-494-3p	EPG5	ectopic P-granules autophagy protein 5 homolog (C. elegans)	168	-17.93	2	21	322	343	19	cuCCAAAGGGCACAUACAAAGu	|| |:|: ||||||||||	auGGAGUUCUUUGUAUGUUUCc
hsa-miR-494-3p	UNC5D	unc-5 homolog D (C. elegans)	171	-13.78	2	20	2538	2559	18	cucCAAAGGGCACAUACAAAGu	|||||:: | ||||||||	cuuGUUUCUUCUUUAUGUUUCu
hsa-miR-494-3p	MAP4K2	mitogen-activated protein kinase kinase kinase kinase 2	174	-23.76	2	21	2644	2668	22	cuCCA-AAGG--GCACAUACAAAGu	||| |||| :|||||||||||	guGGUAUUCCAUUGUGUAUGUUUCc
hsa-miR-494-3p	POGLUT1	protein O-glucosyltransferase 1	165	-16.64	2	19	1590	1612	18	cuccAAAGGG-CACAUACAAAGu	|||||| | | |||||||	uucaUUUCCCUGGGAAUGUUUCc
hsa-miR-494-3p	CLMN	calmin (calponin-like, transmembrane)	174	-17.72	2	19	3044	3065	17	cuccAAAGGGCACAUACAAAGu	|||::||| ||||||||	ucuaUUUUUCGUCUAUGUUUCu
hsa-miR-494-3p	SERINC4	serine incorporator 4	167	-22.02	2	21	865	887	20	cuCCAAAGGGCACA-UACAAAGu	|| |||:: ||| |||||||	aaGGCUUCUUCUGUGAUGUUUCa
hsa-miR-494-3p	ATP5L	ATP synthase, H+ transporting, mitochondrial Fo complex, subunit G	168	-17.22	2	21	534	555	19	cuCCAAAGGGCACAUACAAAGu	||| |:|: |||||||||	guGGUAUUCUAAGUAUGUUUCu
hsa-miR-494-3p	PRKCE	protein kinase C, epsilon	168	-15.22	2	21	1321	1342	19	cuCCAAAGGGCACAUACAAAGu	|| ||: :|| ||||||||	guGGCUUUGUGUAUAUGUUUCc
hsa-miR-494-3p	LCLAT1	lysocardiolipin acyltransferase 1	172	-21.34	2	21	1839	1860	19	cuCCAAAGGGCACAUACAAAGu	||||||: | ||||||||	gaGGUUUCUAAUUUAUGUUUCu
hsa-miR-494-3p	C20orf197	chromosome 20 open reading frame 197	167	-15	2	21	1260	1282	20	cuCCAAAGGGC-ACAUACAAAGu	|| |||| | | ||||||||	cuGGCUUCCAGUUUUAUGUUUCc
hsa-miR-494-3p	SERINC4	serine incorporator 4	167	-22.02	2	21	812	834	20	cuCCAAAGGGCACA-UACAAAGu	|| |||:: ||| |||||||	aaGGCUUCUUCUGUGAUGUUUCa
hsa-miR-494-3p	PLA2G16	phospholipase A2, group XVI	166	-16.15	2	19	1107	1128	17	cuccAAAGGGCACAUACAAAGu	|| |::||| |||||||	cuacUUGCUUGUGAAUGUUUCc
hsa-miR-494-3p	MLLT6	myeloid/lymphoid or mixed-lineage leukemia (trithorax homolog, Drosophila); translocated to, 6	166	-23.82	2	19	1493	1514	17	cuccAAAGGGCACAUACAAAGu	|||:|:||||:||||||	ggauUUUUCUGUGUGUGUUUCu
hsa-miR-494-3p	ZKSCAN2	zinc finger with KRAB and SCAN domains 2	165	-18.62	2	19	1629	1652	19	cuccAAAGGGCA--CAUACAAAGu	|||||: | |||||||||	uauuUUUCCUUUUGGUAUGUUUCa
hsa-miR-494-3p	MX2	myxovirus (influenza virus) resistance 2 (mouse)	177	-24.55	2	20	1095	1115	18	cucCAAAGGGCACAUACAAAGu	||||:|| ||||||||||	cauGUUUUCC-UGUAUGUUUCa
hsa-miR-494-3p	TMPRSS2	transmembrane protease, serine 2	168	-18.35	2	20	885	906	19	cucCAAAGG-GCACAUACAAAGu	|||||| :|| ||||||||	acuGUUUCCAUGU-UAUGUUUCu
hsa-miR-494-3p	CYP2U1	cytochrome P450, family 2, subfamily U, polypeptide 1	165	-14.62	2	18	1377	1398	16	cuccaAAGGGCACAUACAAAGu	||: | ||||||||||	aauccUUUACUUGUAUGUUUCu
hsa-miR-494-3p	PCLO	piccolo presynaptic cytomatrix protein	168	-19.08	2	20	3869	3888	18	cucCAAAGGGCACAUACAAAGu	||||:| ||||||||||	gcuGUUUUC--UGUAUGUUUCa
hsa-miR-494-3p	TSPAN18	tetraspanin 18	170	-18.5	2	21	3183	3203	19	cuCCAAAGGGCACAUACAAAGu	||||| ::||| |||||||	cuGGUUU-UUGUGAAUGUUUCu
hsa-miR-494-3p	ZSCAN16	zinc finger and SCAN domain containing 16	168	-23.79	2	21	398	419	19	cuCCAAAGGGCACAUACAAAGu	|| || || |||||||||	gaGGCUUACCAGGUAUGUUUCg
hsa-miR-494-3p	TMEM248	transmembrane protein 248	165	-17.5	2	19	1858	1881	19	cuccAAAGGGCA--CAUACAAAGu	|||||: | |||||||||	ucuuUUUCCUUUUAGUAUGUUUCa
hsa-miR-494-3p	RDX	radixin	166	-16.09	2	21	2450	2470	19	cuCCAAAGGGCACAUACAAAGu	|| ||::: ||||||||||	auGGAUUUUU-UGUAUGUUUCu
hsa-miR-494-3p	RAD51D	RAD51 paralog D	173	-21.42	2	19	237	260	19	cuccAAAGG--GCACAUACAAAGu	||||: ||||||||||||	cuuaUUUCUAACGUGUAUGUUUCu
hsa-miR-494-3p	POLDIP3	polymerase (DNA-directed), delta interacting protein 3	182	-25.5	2	20	196	218	19	cucCAAAGGGCA-CAUACAAAGu	||||||:|| |||||||||	aacGUUUCCUGUAGUAUGUUUCu
hsa-miR-494-3p	ARID4B	AT rich interactive domain 4B (RBP1-like)	168	-15.18	2	21	833	854	19	cuCCAAAGGGCACAUACAAAGu	| ||||::|| |||||||	guGUUUUCUUGUAAAUGUUUCu
hsa-miR-494-3p	MYLIP	myosin regulatory light chain interacting protein	170	-26.01	2	21	1046	1070	22	cuCCAA-AGGG--CACAUACAAAGu	|||| |||| ||||||||||	ugGGUUGUCCCCUCUGUAUGUUUCg
hsa-miR-494-3p	COPS7B	COP9 signalosome subunit 7B	166	-19.34	2	19	1514	1535	17	cuccAAAGGGCACAUACAAAGu	||||| |||||||||	uuaaUUUCCAAAGUAUGUUUCa
hsa-miR-494-3p	IGDCC4	immunoglobulin superfamily, DCC subclass, member 4	166	-22.55	2	15	1835	1856	13	cuccaaagGGCACAUACAAAGu	|:|||||||||||	uaacaccaCUGUGUAUGUUUCa
hsa-miR-494-3p	SETDB2	SET domain, bifurcated 2	167	-21.5	3	20	2533	2554	17	cucCAAAGGGCACAUACAAAgu	||||||| |||||||||	uuuGUUUCCCCUGUAUGUUUgu
hsa-miR-494-3p	FXR1	fragile X mental retardation, autosomal homolog 1	167	-16.61	2	21	5060	5083	21	cuCCAAAGGGCACA--UACAAAGu	|||||:|| | | |||||||	uuGGUUUUCCAUUUAAAUGUUUCc
hsa-miR-494-3p	HMX3	H6 family homeobox 3	176	-20.57	2	21	792	813	19	cuCCAAAGGGCACAUACAAAGu	|| ||:|:| |||||||||	cuGGAUUUCUGGGUAUGUUUCu
hsa-miR-494-3p	TXNDC15	thioredoxin domain containing 15	165	-13.45	2	19	1610	1632	18	cuccAAAGGGCACA-UACAAAGu	|||: :|||| |||||||	caacUUUUAUGUGUCAUGUUUCc
hsa-miR-494-3p	ZNF37A	zinc finger protein 37A	167	-15.59	2	20	5803	5824	18	cucCAAAGGGCACAUACAAAGu	||||||: | |||||||	ucaGUUUCCUUUAAAUGUUUCu
hsa-miR-494-3p	CNR1	cannabinoid receptor 1 (brain)	168	-14.54	2	21	939	960	19	cuCCAAAGGGCACAUACAAAGu	| ||||| | | |||||||	acGCUUUCCGGAGCAUGUUUCc
hsa-miR-494-3p	DYRK3	dual-specificity tyrosine-(Y)-phosphorylation regulated kinase 3	167	-17.2	2	21	1068	1090	20	cuCCAAAGGG-CACAUACAAAGu	| |||||| | ||||||||	aaGUUUUCCCUUUUUAUGUUUCu
hsa-miR-494-3p	QSOX1	quiescin Q6 sulfhydryl oxidase 1	165	-16.93	2	20	1275	1295	18	cucCAAAGGGCACAUACAAAGu	|| |||| || |||||||	gcaGUCUCCC-UGCAUGUUUCc
hsa-miR-494-3p	QSOX1	quiescin Q6 sulfhydryl oxidase 1	165	-16.93	2	20	1579	1599	18	cucCAAAGGGCACAUACAAAGu	|| |||| || |||||||	gcaGUCUCCC-UGCAUGUUUCc
hsa-miR-494-3p	C10orf118	chromosome 10 open reading frame 118	166	-18.23	2	20	4184	4207	20	cucCAAAGGGCA--CAUACAAAGu	|||||::|| ||||||||	acuGUUUCUUGUAAAUAUGUUUCu
hsa-miR-494-3p	SH3PXD2A	SH3 and PX domains 2A	165	-17.77	2	18	800	821	16	cuccaAAGGGCACAUACAAAGu	||||: || |||||||	ggcagUUCCUUUGCAUGUUUCg
hsa-miR-494-3p	GIPC2	GIPC PDZ domain containing family, member 2	170	-23.81	2	21	2483	2503	19	cuCCAAAGGGCACAUACAAAGu	|| ||:|:||| |||||||	uuGGGUUUCUGUG-AUGUUUCa
hsa-miR-494-3p	EXOC6	exocyst complex component 6	173	-20.77	2	19	918	941	19	cuccAAAGG--GCACAUACAAAGu	||||| :|||||||||||	acauUUUCCUUUGUGUAUGUUUCc
hsa-miR-494-3p	KCNMA1	potassium large conductance calcium-activated channel, subfamily M, alpha member 1	166	-14.62	2	19	3904	3925	17	cuccAAAGGGCACAUACAAAGu	|| ||| | ||||||||	cauuUUCCCCAUUUAUGUUUCc
hsa-miR-494-3p	NUP62CL	nucleoporin 62kDa C-terminal like	171	-25.91	2	21	1027	1051	22	cuCCAAAGGGCACA---UACAAAGu	||| |||:|||| |||||||	cuGGUCUCCUGUGUUUCAUGUUUCa
hsa-miR-494-3p	NUP62CL	nucleoporin 62kDa C-terminal like	171	-25.91	2	21	842	866	22	cuCCAAAGGGCACA---UACAAAGu	||| |||:|||| |||||||	cuGGUCUCCUGUGUUUCAUGUUUCa
hsa-miR-494-3p	COPS7B	COP9 signalosome subunit 7B	166	-19.34	2	19	1540	1561	17	cuccAAAGGGCACAUACAAAGu	||||| |||||||||	uuaaUUUCCAAAGUAUGUUUCa
hsa-miR-494-3p	G6PC2	glucose-6-phosphatase, catalytic, 2	166	-13.87	2	19	605	626	17	cuccAAAGGGCACAUACAAAGu	|||: : ||||||||||	ugcuUUUUGUUUGUAUGUUUCc
hsa-miR-494-3p	IARS	isoleucyl-tRNA synthetase	166	-20.37	2	15	424	445	13	cuccaaagGGCACAUACAAAGu	|:|||||||||||	uaugaagaCUGUGUAUGUUUCu
hsa-miR-494-3p	MYO3A	myosin IIIA	165	-21.09	2	21	626	648	21	cuCCAA--AGGGCACAUACAAAGu	|||| |||| || |||||||	guGGUUAGUCCCUUG-AUGUUUCa
hsa-miR-494-3p	TRPM3	transient receptor potential cation channel, subfamily M, member 3	171	-17.58	2	20	3631	3652	18	cucCAAAGGGCACAUACAAAGu	|||||:: || |||||||	uguGUUUCUUCUGAAUGUUUCa
hsa-miR-494-3p	TRPM3	transient receptor potential cation channel, subfamily M, member 3	171	-17.58	2	20	3107	3128	18	cucCAAAGGGCACAUACAAAGu	|||||:: || |||||||	uguGUUUCUUCUGAAUGUUUCa
hsa-miR-494-3p	ZNF425	zinc finger protein 425	165	-16.69	2	20	764	784	18	cucCAAAGGGCACAUACAAAGu	|||||::| | |||||||	ucuGUUUCUUG-GAAUGUUUCc
hsa-miR-494-3p	GFOD1	glucose-fructose oxidoreductase domain containing 1	176	-24.5	2	21	2745	2766	19	cuCCAAAGGGCACAUACAAAGu	|||||| ||||||||||	ggGGUUUCAAUUGUAUGUUUCu
hsa-miR-494-3p	MOSPD2	motile sperm domain containing 2	168	-19.27	2	21	1777	1798	19	cuCCAAAGGGCACAUACAAAGu	||| |||| | |||||||	acGGUGUCCCUUUAAUGUUUCa
hsa-miR-494-3p	WWC3	WWC family member 3	171	-20.53	2	21	2615	2637	20	cuCCA-AAGGGCACAUACAAAGu	||| ||:|| | ||||||||	uaGGUGUUUCCAUCUAUGUUUCa
hsa-miR-494-3p	SPATA13	spermatogenesis associated 13	167	-25.24	2	21	2071	2093	20	cuCCA-AAGGGCACAUACAAAGu	||| | : :|||||||||||	ggGGUGUGUGUGUGUAUGUUUCc
hsa-miR-494-3p	AQP4	aquaporin 4	165	-16.44	2	18	2829	2850	16	cuccaAAGGGCACAUACAAAGu	||:| ||||||||||	cagaaUUUCAAUGUAUGUUUCc
hsa-miR-494-3p	SLC24A4	solute carrier family 24 (sodium/potassium/calcium exchanger), member 4	166	-13.56	2	19	5534	5555	17	cuccAAAGGGCACAUACAAAGu	|||| | || |||||||	ugucUUUCACCUGCAUGUUUCu
hsa-miR-494-3p	TGFBRAP1	transforming growth factor, beta receptor associated protein 1	170	-19.18	2	19	1606	1627	17	cuccAAAGGGCACAUACAAAGu	|||||:| ||||||||	auuuUUUCCUGACUAUGUUUCa
hsa-miR-494-3p	GTF2F1	general transcription factor IIF, polypeptide 1, 74kDa	170	-28.72	2	21	1736	1756	19	cuCCAAAGGGCACAUACAAAGu	|||| || ||| |||||||	gaGGUUCCCGGUG-AUGUUUCg
hsa-miR-494-3p	ZNF207	zinc finger protein 207	173	-19.58	2	19	6269	6291	18	cuccAAAGGGCACA-UACAAAGu	|||:|:|||| |||||||	ugacUUUUCUGUGUGAUGUUUCu
hsa-miR-494-3p	ZNF200	zinc finger protein 200	165	-14.95	2	18	1276	1297	16	cuccaAAGGGCACAUACAAAGu	|| : |||||||||||	aaaaaUUAUAGUGUAUGUUUCc
hsa-miR-494-3p	APOL4	apolipoprotein L, 4	170	-21.22	2	20	89	111	19	cucCAAA-GGGCACAUACAAAGu	|||| |||| | |||||||	uuuGUUUGCCCGGGAAUGUUUCa
hsa-miR-494-3p	SOCS6	suppressor of cytokine signaling 6	168	-18.52	2	19	3713	3733	17	cuccAAAGGGCACAUACAAAGu	|||::| ||||||||||	acacUUUUUC-UGUAUGUUUCa
hsa-miR-494-3p	FAM134B	family with sequence similarity 134, member B	174	-17.69	2	19	1703	1724	17	cuccAAAGGGCACAUACAAAGu	|||: :|||||||||||	auuuUUUUAUGUGUAUGUUUCu
hsa-miR-494-3p	MACC1	metastasis associated in colon cancer 1	174	-22.76	2	20	261	283	19	cucCA-AAGGGCACAUACAAAGu	|| ||:::|||||||||||	uauGUAUUUUUGUGUAUGUUUCa
hsa-miR-494-3p	KCNMA1	potassium large conductance calcium-activated channel, subfamily M, alpha member 1	166	-14.62	2	19	3774	3795	17	cuccAAAGGGCACAUACAAAGu	|| ||| | ||||||||	cauuUUCCCCAUUUAUGUUUCc
hsa-miR-494-3p	NUTM2D	NUT family member 2D	175	-28.29	2	21	2901	2926	23	cuCCAAAGGGC----ACAUACAAAGu	|||||||:| ||||||||||	aaGGUUUCCUGGGGAUGUAUGUUUCc
hsa-miR-494-3p	ANKRD34C	ankyrin repeat domain 34C	167	-14.51	2	21	1183	1206	21	cuCCA--AAGGGCACAUACAAAGu	||| ||:|| | ||||||||	uuGGUUAUUUCCAUUUAUGUUUCc
hsa-miR-494-3p	G6PC2	glucose-6-phosphatase, catalytic, 2	166	-13.87	2	19	1092	1113	17	cuccAAAGGGCACAUACAAAGu	|||: : ||||||||||	ugcuUUUUGUUUGUAUGUUUCc
hsa-miR-494-3p	PDK3	pyruvate dehydrogenase kinase, isozyme 3	168	-24.19	2	21	3438	3459	19	cuCCAAAGGGCACAUACAAAGu	||||||:: |||:||||||	agGGUUUCUUUUGUGUGUUUCc
hsa-miR-494-3p	TRIM67	tripartite motif containing 67	172	-16.73	2	21	293	314	19	cuCCAAAGGGCACAUACAAAGu	|| ||| :|| ||||||||	cgGGCUUCAUGUCUAUGUUUCc
hsa-miR-494-3p	FXR1	fragile X mental retardation, autosomal homolog 1	167	-16.61	2	21	5214	5237	21	cuCCAAAGGGCACA--UACAAAGu	|||||:|| | | |||||||	uuGGUUUUCCAUUUAAAUGUUUCc
hsa-miR-494-3p	ANKS3	ankyrin repeat and sterile alpha motif domain containing 3	167	-17.2	2	20	736	757	18	cucCAAAGGGCACAUACAAAGu	|| |||: |||||||||	guaGUGUCCUAAGUAUGUUUCu
hsa-miR-494-3p	POLDIP3	polymerase (DNA-directed), delta interacting protein 3	182	-25.5	2	20	366	388	19	cucCAAAGGGCA-CAUACAAAGu	||||||:|| |||||||||	aacGUUUCCUGUAGUAUGUUUCu
hsa-miR-494-3p	ROBO2	roundabout, axon guidance receptor, homolog 2 (Drosophila)	167	-14.79	2	20	2206	2227	18	cucCAAAGGGCACAUACAAAGu	||| ||: | ||||||||	uguGUUCCCUCUUUAUGUUUCu
hsa-miR-494-3p	XRN1	5'-3' exoribonuclease 1	169	-20.45	2	18	77	98	16	cuccaAAGGGCACAUACAAAGu	|| ::|||||||||||	augaaUUAUUGUGUAUGUUUCa
hsa-miR-494-3p	NCK1	NCK adaptor protein 1	174	-18.86	2	19	1755	1776	17	cuccAAAGGGCACAUACAAAGu	|||:|: ||||||||||	uuccUUUUCUCUGUAUGUUUCu
hsa-miR-494-3p	MOSPD2	motile sperm domain containing 2	168	-19.27	2	21	165	186	19	cuCCAAAGGGCACAUACAAAGu	||| |||| | |||||||	acGGUGUCCCUUUAAUGUUUCa
hsa-miR-494-3p	DNASE1L3	deoxyribonuclease I-like 3	169	-17.4	2	20	1080	1100	18	cucCAAAGGGCACAUACAAAGu	||||:|| || |||||||	uuuGUUUUCCCUG-AUGUUUCu
hsa-miR-494-3p	BCL2L13	BCL2-like 13 (apoptosis facilitator)	165	-16.16	2	18	821	842	16	cuccaAAGGGCACAUACAAAGu	||::: ||||||||||	guauaUUUUUAUGUAUGUUUCa
hsa-miR-494-3p	C11orf30	chromosome 11 open reading frame 30	173	-24.26	2	18	309	330	16	cuccaAAGGGCACAUACAAAGu	||||:||| |||||||	gagacUUCCUGUGAAUGUUUCu
hsa-miR-494-3p	SLC8A3	solute carrier family 8 (sodium/calcium exchanger), member 3	165	-15.77	2	19	83	105	18	cuccAAAGGGCACA-UACAAAGu	|| ||| ||| |||||||	cauuUUCCCCCUGUAAUGUUUCc
hsa-miR-494-3p	ZNF668	zinc finger protein 668	170	-24.69	2	20	333	355	19	cucCAAAGGG-CACAUACAAAGu	||||||| |||||||||	gcaGUUUCCCAAAGUAUGUUUCa
hsa-miR-494-3p	FAM65B	family with sequence similarity 65, member B	166	-13.81	2	20	248	270	19	cucCAAAGGGCACA-UACAAAGu	||||: | ||| |||||||	auuGUUUUGCUUGUAAUGUUUCu
hsa-miR-494-3p	HIST1H2BJ	histone cluster 1, H2bj	166	-14.98	2	20	3822	3844	19	cucCAAAGGGCAC-AUACAAAGu	|||| :| || ||||||||	gaaGUUUGUCUUGAUAUGUUUCc
hsa-miR-494-3p	C10orf118	chromosome 10 open reading frame 118	166	-18.23	2	20	4237	4260	20	cucCAAAGGGCA--CAUACAAAGu	|||||::|| ||||||||	acuGUUUCUUGUAAAUAUGUUUCu
hsa-miR-494-3p	SRP14	signal recognition particle 14kDa (homologous Alu RNA binding protein)	167	-17.1	2	20	1	19	18	cucCAAAGGGCACAUACAAAGu	||||: | |||||||||	---GUUUUACCAGUAUGUUUCa
hsa-miR-494-3p	CD226	CD226 molecule	169	-21.01	2	19	2555	2578	19	cuccAAAGGG--CACAUACAAAGu	| |||| |||||||||||	ggacUCUCCCUAGUGUAUGUUUCu
hsa-miR-494-3p	CTB-186H2.3	Uncharacterized protein	165	-17.13	2	19	3276	3299	19	cuccAAAGGGC--ACAUACAAAGu	|||||:| | ||||||||	agucUUUCCUGUUUCUAUGUUUCc
hsa-miR-494-3p	AC012360.2	LOC644617 protein; Uncharacterized protein	170	-19.18	2	19	256	277	17	cuccAAAGGGCACAUACAAAGu	|||||:| ||||||||	auuuUUUCCUGACUAUGUUUCa
hsa-miR-494-3p	ZNF549	zinc finger protein 549	168	-22.38	2	21	2723	2744	19	cuCCAAAGGGCACAUACAAAGu	|| ||| ||||||||||	caGGAAACCCUUGUAUGUUUCu
hsa-miR-494-3p	HIST1H2BJ	histone cluster 1, H2bj	166	-14.98	2	20	3684	3706	19	cucCAAAGGGCAC-AUACAAAGu	|||| :| || ||||||||	gaaGUUUGUCUUGAUAUGUUUCc
hsa-miR-7846-3p	B4GALT7	xylosylprotein beta 1,4-galactosyltransferase, polypeptide 7	169	-33.21	2	19	2526	2547	18	ggaAGA-GAGGUCCGAGGCGAc	||| | :|||||||||||	ggaUCUGCCUCAGGCUCCGCUg
hsa-miR-7846-3p	SLC6A8	solute carrier family 6 (neurotransmitter transporter), member 8	169	-35.39	2	18	317	337	16	ggaaGAGAGGUCCGAGGCGAc	||||||||||||:|||	ccacCUCUCCAGGCUCUGCUc
hsa-miR-7846-3p	CCDC102A	coiled-coil domain containing 102A	165	-35.8	2	18	365	385	16	ggaaGAGAGGUCCGAGGCGAc	|||||:|||||:||||	cugcCUCUCUAGGCUUCGCUg
hsa-miR-7846-3p	SAMHD1	SAM domain and HD domain 1	175	-32.79	2	16	1280	1300	14	ggaagaGAGGUCCGAGGCGAc	||||||||||||||	agugggCUCCAGGCUCCGCUa
hsa-miR-7846-3p	LPCAT1	lysophosphatidylcholine acyltransferase 1	167	-28.86	2	16	66	86	14	ggaagaGAGGUCCGAGGCGAc	|||::|||||||||	agugacCUCUGGGCUCCGCUc
hsa-miR-7846-3p	DPYSL5	dihydropyrimidinase-like 5	166	-27.61	2	19	308	328	17	ggaAGAGAGGUCCGAGGCGAc	|| |||| | |||||||	cucUCACUCCUGCCUCCGCUg
hsa-miR-7846-3p	ANK1	ankyrin 1, erythrocytic	167	-28.07	2	16	2246	2266	14	ggaagaGAGGUCCGAGGCGAc	|||||| |||||||	ccgcagCUCCAGACUCCGCUu
hsa-miR-7846-3p	AGPAT3	1-acylglycerol-3-phosphate O-acyltransferase 3	173	-32.42	2	19	260	281	18	ggaAGAGAGGUC-CGAGGCGAc	||||||||| |||||||	ccgUCUCUCCAGAACUCCGCUu
hsa-miR-7846-3p	LPP	LIM domain containing preferred translocation partner in lipoma	166	-21.51	2	19	8329	8349	17	ggaAGAGAGGUCCGAGGCGAc	|| || || ||||||||	ggcUCACUGCAAGCUCCGCUu
hsa-miR-7846-3p	HTR1A	5-hydroxytryptamine (serotonin) receptor 1A, G protein-coupled	168	-28.57	2	20	106	124	18	ggAAGAGAGGUCCGAGGCGAc	|||||||: ||||||||	cuUUCUCUCU--GCUCCGCUc
hsa-miR-7846-3p	ZBTB16	zinc finger and BTB domain containing 16	166	-27.22	2	19	1614	1634	17	ggaAGAGAGGUCCGAGGCGAc	|| ||:: |||||||||	gagUCACUUUUGGCUCCGCUg
hsa-miR-7846-3p	IDS	iduronate 2-sulfatase	166	-22.96	2	19	1522	1542	17	ggaAGAGAGGUCCGAGGCGAc	|||:|: || |||||||	cucUCUUUUGAGCCUCCGCUu
hsa-miR-7846-3p	PMEPA1	prostate transmembrane protein, androgen induced 1	169	-25.96	2	19	1482	1503	18	ggaAGAGAG-GUCCGAGGCGAc	|||||| :|| |||||||	acaUCUCUCUUAGACUCCGCUc
hsa-miR-7846-3p	ZNF107	zinc finger protein 107	166	-21.51	2	19	3191	3211	17	ggaAGAGAGGUCCGAGGCGAc	|| || || ||||||||	ggcUCACUGCAAGCUCCGCUu
hsa-miR-7846-3p	ANK1	ankyrin 1, erythrocytic	167	-28.07	2	16	2183	2203	14	ggaagaGAGGUCCGAGGCGAc	|||||| |||||||	ccgcagCUCCAGACUCCGCUu
hsa-miR-7846-3p	WDR3	WD repeat domain 3	166	-21.51	2	19	3986	4006	17	ggaAGAGAGGUCCGAGGCGAc	|| || || ||||||||	ggcUCACUGCAAGCUCCGCUu
hsa-miR-7846-3p	C7orf55-LUC7L2	C7orf55-LUC7L2 readthrough	166	-21.51	2	19	2634	2654	17	ggaAGAGAGGUCCGAGGCGAc	|| || || ||||||||	ggcUCACUGCAAGCUCCGCUu
hsa-miR-7846-3p	ULBP3	UL16 binding protein 3	166	-21.51	2	19	324	344	17	ggaAGAGAGGUCCGAGGCGAc	|| || || ||||||||	ggcUCACUGCAAGCUCCGCUu
hsa-miR-7846-3p	NPR1	natriuretic peptide receptor A/guanylate cyclase A (atrionatriuretic peptide receptor A)	166	-21.51	2	19	3132	3152	17	ggaAGAGAGGUCCGAGGCGAc	|| || || ||||||||	ggcUCACUGCAAGCUCCGCUu
hsa-miR-7846-3p	C10orf76	chromosome 10 open reading frame 76	167	-24.66	2	20	620	640	18	ggAAGAGAGGUCCGAGGCGAc	||: || ||| |||||||	gcUUUACUGCAGCCUCCGCUu
hsa-miR-7846-3p	BMPR1A	bone morphogenetic protein receptor, type IA	166	-21.51	2	19	2078	2098	17	ggaAGAGAGGUCCGAGGCGAc	|| || || ||||||||	ggcUCACUGCAAGCUCCGCUu
hsa-miR-7846-3p	UTP11L	UTP11-like, U3 small nucleolar ribonucleoprotein, (yeast)	166	-21.51	2	19	844	864	17	ggaAGAGAGGUCCGAGGCGAc	|| || || ||||||||	ggcUCACUGCAAGCUCCGCUu
hsa-miR-7846-3p	TGIF2	TGFB-induced factor homeobox 2	177	-34.02	2	19	196	217	18	ggaAGAGAGGUCC-GAGGCGAc	|:|||||||| |||||||	ccgUUUCUCCAGGCCUCCGCUc
hsa-miR-7846-3p	BAMBI	BMP and activin membrane-bound inhibitor	165	-24.97	2	20	2693	2712	18	ggAAGAGAGGUCCGAGGCGAc	||:||| :|||||||||	agUUUUCU-GGGGCUCCGCUu
hsa-miR-7846-3p	KIN	KIN, antigenic determinant of recA protein homolog (mouse)	166	-21.51	2	19	4097	4117	17	ggaAGAGAGGUCCGAGGCGAc	|| || || ||||||||	ggcUCACUGCAAGCUCCGCUu
hsa-miR-7846-3p	TMPRSS3	transmembrane protease, serine 3	166	-22.23	2	19	254	274	17	ggaAGAGAGGUCCGAGGCGAc	|| || ||| |||||||	ugcUCACUGCAGCCUCCGCUu
hsa-miR-7846-3p	IDS	Iduronate 2-sulfatase (Hunter syndrome), isoform CRA_e; Iduronate 2-sulfatase 14 kDa chain; cDNA FLJ42669 fis, clone BRAMY2022168, highly similar to IDURONATE 2-SULFATASE	166	-22.96	2	19	1522	1542	17	ggaAGAGAGGUCCGAGGCGAc	|||:|: || |||||||	cucUCUUUUGAGCCUCCGCUu
hsa-miR-7846-3p	PLEKHG2	pleckstrin homology domain containing, family G (with RhoGef domain) member 2	166	-21.51	2	19	1801	1821	17	ggaAGAGAGGUCCGAGGCGAc	|| || || ||||||||	ggcUCACUGCAAGCUCCGCUu
hsa-miR-7846-3p	CCDC163P	coiled-coil domain containing 163, pseudogene	166	-22.23	2	19	647	667	17	ggaAGAGAGGUCCGAGGCGAc	|| || ||| |||||||	ggcUCACUGCAGCCUCCGCUu
hsa-miR-7846-3p	MGLL	monoglyceride lipase	169	-29.28	2	19	407	429	19	ggaAGAGA--GGUCCGAGGCGAc	||||| |||| |||||||	cccUCUCUGACCAGCCUCCGCUu
hsa-miR-7846-3p	CCDC122	coiled-coil domain containing 122	166	-21.51	2	19	482	502	17	ggaAGAGAGGUCCGAGGCGAc	|| || || ||||||||	ggcUCACUGCAAGCUCCGCUu
hsa-miR-7846-3p	FEZF2	FEZ family zinc finger 2	166	-28.1	2	20	235	256	19	ggAAGAGAGGUCC-GAGGCGAc	|| :|||||| |||||||	auUUAAUUCCAGGCCUCCGCUu
hsa-miR-7846-3p	CCDC163P	coiled-coil domain containing 163, pseudogene	166	-22.23	2	19	784	804	17	ggaAGAGAGGUCCGAGGCGAc	|| || ||| |||||||	ggcUCACUGCAGCCUCCGCUu
hsa-miR-7846-3p	GMPS	guanine monphosphate synthase	166	-21.51	2	19	4464	4484	17	ggaAGAGAGGUCCGAGGCGAc	|| || || ||||||||	ggcUCACUGCAAGCUCCGCUu
hsa-miR-7846-3p	KIAA0825	KIAA0825	166	-21.51	2	19	2642	2662	17	ggaAGAGAGGUCCGAGGCGAc	|| || || ||||||||	ggcUCACUGCAAGCUCCGCUu
hsa-miR-7846-3p	KIN	KIN, antigenic determinant of recA protein homolog (mouse)	166	-21.51	2	19	1729	1749	17	ggaAGAGAGGUCCGAGGCGAc	|| || || ||||||||	ggcUCACUGCAAGCUCCGCUu
hsa-miR-7846-3p	UTP11L	UTP11-like, U3 small nucleolar ribonucleoprotein, (yeast)	166	-21.51	2	19	1028	1048	17	ggaAGAGAGGUCCGAGGCGAc	|| || || ||||||||	ggcUCACUGCAAGCUCCGCUu
hsa-miR-7846-3p	LUC7L2	LUC7-like 2 (S. cerevisiae)	166	-21.51	2	19	2634	2654	17	ggaAGAGAGGUCCGAGGCGAc	|| || || ||||||||	ggcUCACUGCAAGCUCCGCUu
hsa-miR-7846-3p	AC007375.1	Uncharacterized protein; cDNA FLJ43210 fis, clone FEBRA2020582	165	-32.38	2	20	1344	1367	21	ggAAGAG--AGGU-CCGAGGCGAc	||| | |||| |||||||||	ccUUCCCCUUCCAGGGCUCCGCUa
hsa-miR-6076	MACROD2	MACRO domain containing 2	171	-28.67	2	20	2284	2304	18	ggUGGAGAGGAGACAGUACGa	|::|:| ||:||||||||	ucAUUUUUGCUUUGUCAUGCu
hsa-miR-6076	CCDC9	coiled-coil domain containing 9	166	-25.25	2	19	177	197	17	gguGGAGAGGAGACAGUACGa	|:||| : |||||||||	gcuCUUCUGUACUGUCAUGCc
hsa-miR-6076	PCDHB15	protocadherin beta 15	170	-29.12	2	20	3682	3704	20	ggUGGAGAGGAG--ACAGUACGa	| :||||||| ||||||||	ccAAUUCUCCUCUAUGUCAUGCa
hsa-miR-6076	ARHGEF9	Cdc42 guanine nucleotide exchange factor (GEF) 9	170	-26.84	2	19	628	648	17	gguGGAGAGGAGACAGUACGa	:|| ||||| |||||||	uccUCUGUCCUCAGUCAUGCc
hsa-miR-6076	RAP1GAP2	RAP1 GTPase activating protein 2	169	-29.47	2	20	2263	2286	21	ggUGGAGA--GGAGA-CAGUACGa	:||||| ||||| |||||||	auGCCUCUUCCCUCUGGUCAUGCc
hsa-miR-6076	CRP	C-reactive protein, pentraxin-related	170	-29.14	2	20	5121	5142	19	ggUGGAGAGGA-GACAGUACGa	|:||||:|| | |||||||	ccAUCUCUUCUACAGUCAUGCa
hsa-miR-6076	BRIP1	BRCA1 interacting protein C-terminal helicase 1	167	-22.62	2	16	2315	2335	14	gguggaGAGGAGACAGUACGa	|||||| |||||||	ugaggcCUCCUCAGUCAUGCa
hsa-miR-6076	DCUN1D5	DCN1, defective in cullin neddylation 1, domain containing 5	166	-22.69	2	20	5156	5178	20	ggUGGA--GAGGAGACAGUACGa	||:| || :||||||||||	auACUUUACUAUUCUGUCAUGCa
hsa-miR-6076	AJUBA	ajuba LIM protein	169	-26.64	2	18	1404	1424	16	ggugGAGAGGAGACAGUACGa	:|||::|:||||||||	ccuaUUCUUUUUUGUCAUGCu
hsa-miR-6076	SRBD1	S1 RNA binding domain 1	170	-25.26	2	19	489	509	17	gguGGAGAGGAGACAGUACGa	|:|:||| :||||||||	ucuCUUUUCCCUUGUCAUGCa
hsa-miR-6076	CLDN16	claudin 16	165	-22.41	2	18	1883	1903	16	ggugGAGAGGAGACAGUACGa	|| |: ||||||||||	uauaCUAUUGUCUGUCAUGCu
hsa-miR-6076	NBN	nibrin	169	-24.34	2	18	1479	1499	16	ggugGAGAGGAGACAGUACGa	:| |:|||||||||||	aauaUUGUUCUCUGUCAUGCc
hsa-miR-6076	CLSTN3	calsyntenin 3	167	-29.02	2	20	192	212	18	ggUGGAGAGGAGACAGUACGa	||:||| |||||||||	ucACUUCUGGGCUGUCAUGCu
hsa-miR-6076	SLC47A1	solute carrier family 47 (multidrug and toxin extrusion), member 1	167	-23.12	2	17	452	473	16	gguggAGAG-GAGACAGUACGa	|||: |||||||||||	ggaagUCUUGCUCUGUCAUGCa
hsa-miR-6076	STXBP5L	syntaxin binding protein 5-like	182	-36.07	2	20	4118	4140	20	ggUGGAG--AGGAGACAGUACGa	||||| |||||||||||||	ucACCUCUGUCCUCUGUCAUGCa
hsa-miR-6076	SORBS2	sorbin and SH3 domain containing 2	165	-25.5	2	20	73	92	18	ggUGGAGAGGAGACAGUACGa	:|||| || :||||||||	ggGCCUC-CCGUUGUCAUGCc
hsa-miR-6076	HAAO	3-hydroxyanthranilate 3,4-dioxygenase	170	-27.47	2	19	1032	1052	17	gguGGAGAGGAGACAGUACGa	:| |||| |||||||||	ccuUCCCUCCCCUGUCAUGCa
hsa-miR-6076	TRIM9	tripartite motif containing 9	178	-32.52	2	20	171	194	21	ggUGGAGAGGA---GACAGUACGa	||||||||| |||||||||	caACCUCUCCUCCGCUGUCAUGCc
hsa-miR-6076	TRIM66	tripartite motif containing 66	171	-25.91	2	17	3610	3631	16	gguggAGAG-GAGACAGUACGa	|||| |||||||||||	gagagUCUCACUCUGUCAUGCa
hsa-miR-6076	COL22A1	collagen, type XXII, alpha 1	166	-22.35	2	20	454	475	19	ggUGGAG-AGGAGACAGUACGa	:|:|| |:||| |||||||	ggGCUUCAUUCUCAGUCAUGCc
hsa-miR-6076	BTD	biotinidase	172	-30.88	2	19	8010	8029	17	gguGGAGAGGAGACAGUACGa	:|||||| |||||||||	uuuUCUCUCC-CUGUCAUGCu
hsa-miR-6076	XCR1	chemokine (C motif) receptor 1	166	-29.18	2	20	1351	1374	21	ggUGGAGA---GGAGACAGUACGa	|||||| | |:||||||||	cuACCUCUAGGCAUUUGUCAUGCu
hsa-miR-6076	KLF7	Kruppel-like factor 7 (ubiquitous)	176	-29.77	2	17	1292	1312	15	gguggAGAGGAGACAGUACGa	|||:|||||||||||	uccugUCUUCUCUGUCAUGCc
hsa-miR-6076	DCAKD	dephospho-CoA kinase domain containing	166	-26.9	2	19	1489	1509	17	gguGGAGAGGAGACAGUACGa	|| :| :||||||||||	agcCCCUUAUUCUGUCAUGCc
hsa-miR-6076	SEMA6D	sema domain, transmembrane domain (TM), and cytoplasmic domain, (semaphorin) 6D	166	-23.12	2	19	1213	1233	17	gguGGAGAGGAGACAGUACGa	::|||||| |||||||	aauUUUCUCCUAAGUCAUGCa
hsa-miR-6076	MINOS1	mitochondrial inner membrane organizing system 1	171	-28.64	2	20	1867	1887	18	ggUGGAGAGGAGACAGUACGa	:::||||||: |||||||	guGUUUCUCCUUGGUCAUGCu
hsa-miR-6076	FAM53B	family with sequence similarity 53, member B	167	-25.73	2	16	3526	3546	14	gguggaGAGGAGACAGUACGa	| ||||||||||||	gucaaaCCCCUCUGUCAUGCc
hsa-miR-6076	ZNF621	zinc finger protein 621	169	-29.39	2	19	1695	1716	18	gguGGAGAG-GAGACAGUACGa	:||||: ||:||||||||	ccuUCUCUUGCUUUGUCAUGCu
hsa-miR-6076	GJB4	gap junction protein, beta 4, 30.3kDa	168	-30.95	2	19	1414	1436	19	gguGGAG-A-GGAGACAGUACGa	|||| | |||:||||||||	auuCCUCGUGCCUUUGUCAUGCu
hsa-miR-6076	ETS1	v-ets avian erythroblastosis virus E26 oncogene homolog 1	178	-36.55	2	20	3029	3050	19	ggUGGAGAGGAGA-CAGUACGa	|:|||||:||| |||||||	ccAUCUCUCUUCUAGUCAUGCu
hsa-miR-6076	SEMA6D	sema domain, transmembrane domain (TM), and cytoplasmic domain, (semaphorin) 6D	166	-23.12	2	19	2451	2471	17	gguGGAGAGGAGACAGUACGa	::|||||| |||||||	aauUUUCUCCUAAGUCAUGCa
hsa-miR-6076	STK39	serine threonine kinase 39	165	-27.92	2	20	17	36	18	ggUGGAGAGGAGACAGUACGa	||| || ||||||||||	ucACC-CUGAUCUGUCAUGCc
hsa-miR-6076	ADIPOR2	adiponectin receptor 2	170	-22.96	2	20	1991	2012	19	ggUGGA-GAGGAGACAGUACGa	||:| |||:|| |||||||	agACUUGCUCUUCGGUCAUGCa
hsa-miR-6076	ZNF280B	zinc finger protein 280B	169	-27.39	2	19	2624	2645	18	gguGGAG-AGGAGACAGUACGa	::|| |:|||||||||||	cuuUUUCAUUCUCUGUCAUGCu
hsa-miR-6076	AJUBA	ajuba LIM protein	169	-26.64	2	18	660	680	16	ggugGAGAGGAGACAGUACGa	:|||::|:||||||||	ccuaUUCUUUUUUGUCAUGCu
hsa-miR-6076	SLC41A1	solute carrier family 41 (magnesium transporter), member 1	166	-23.27	2	20	1016	1037	19	ggUGGAGAG-GAGACAGUACGa	|:: ||| :||||||||||	aaAUUACUCGUUCUGUCAUGCc
hsa-miR-6076	CDC73	cell division cycle 73	174	-33.12	2	20	7885	7908	21	ggUGGAGAG---GAGACAGUACGa	||||:|| |||||||||||	acACCUUUCCUACUCUGUCAUGCa
hsa-miR-6076	TEX35	testis expressed 35	166	-24.31	2	17	37	56	15	gguggAGAGGAGACAGUACGa	|||||| ||||||||	gguuaUCUCCU-UGUCAUGCu
hsa-miR-6076	LRRC27	leucine rich repeat containing 27	167	-31.74	2	20	3314	3334	18	ggUGGAGAGGAGACAGUACGa	|| ||||:|||||||||:	gcACGUCUCUUCUGUCAUGUg
hsa-miR-6076	DUSP5	dual specificity phosphatase 5	169	-28.73	2	20	91	110	18	ggUGGAGAGGAGACAGUACGa	||||| :||||||||||	agACCUC-AUUCUGUCAUGCu
hsa-miR-6076	CSF1	colony stimulating factor 1 (macrophage)	169	-24.55	2	18	628	648	16	ggugGAGAGGAGACAGUACGa	||||::|| |||||||	acugCUCUUUUCAGUCAUGCu
hsa-miR-6076	FAM78A	family with sequence similarity 78, member A	169	-30.53	2	19	453	475	19	gguGGAG--AGGAGACAGUACGa	|||| ||||||||||||	gucCCUCCGCCCUCUGUCAUGCg
hsa-miR-6076	POLR3A	polymerase (RNA) III (DNA directed) polypeptide A, 155kDa	166	-24.18	2	19	423	443	17	gguGGAGAGGAGACAGUACGa	|| :||||: |||||||	uuuCCAUUCCUUGGUCAUGCu
hsa-miR-6076	CAP1	CAP, adenylate cyclase-associated protein 1 (yeast)	174	-30.44	2	19	813	833	17	gguGGAGAGGAGACAGUACGa	|||:|:| |||||||||	ccuCCUUUUCCCUGUCAUGCu
hsa-miR-6076	SLC2A8	solute carrier family 2 (facilitated glucose transporter), member 8	166	-28.19	2	19	168	188	17	gguGGAGAGGAGACAGUACGa	|||| :: |||||||||	gucCCUCCUUCCUGUCAUGCu
hsa-miR-6076	SLC2A8	solute carrier family 2 (facilitated glucose transporter), member 8	166	-28.19	2	19	116	136	17	gguGGAGAGGAGACAGUACGa	|||| :: |||||||||	gucCCUCCUUCCUGUCAUGCu
hsa-miR-6076	PPP6C	protein phosphatase 6, catalytic subunit	171	-24.36	2	20	3671	3691	18	ggUGGAGAGGAGACAGUACGa	||| | |||||||||||	aaACCCCAGCUCUGUCAUGCa
hsa-miR-6076	ZWINT	ZW10 interacting kinetochore protein	165	-23.25	2	19	2417	2438	18	gguGGAGAGGAG-ACAGUACGa	::|:||:|| ||||||||	acuUUUUUCUUCAUGUCAUGCa
hsa-miR-6076	SDHD	succinate dehydrogenase complex, subunit D, integral membrane protein	179	-29.87	2	20	42	62	18	ggUGGAGAGGAGACAGUACGa	:||||| ||:||||||||	uuGCCUCUGCUUUGUCAUGCc
hsa-miR-6076	CENPP	centromere protein P	171	-27.17	2	20	7009	7029	18	ggUGGAGAGGAGACAGUACGa	|:| ||: ||||||||||	acAUCACUUGUCUGUCAUGCc
hsa-miR-6076	FOXH1	forkhead box H1	165	-27.53	2	20	185	204	18	ggUGGAGAGGAGACAGUACGa	||| || ||||||||||	ucACC-CUGGUCUGUCAUGCc
hsa-miR-6076	ZNF774	zinc finger protein 774	166	-23.41	2	19	980	1000	17	gguGGAGAGGAGACAGUACGa	|: |||||: |||||||	ucuCUGCUCCUUGGUCAUGCc
hsa-miR-6076	FOCAD	focadhesin	170	-27.21	2	20	1313	1334	19	ggUGGAGA-GGAGACAGUACGa	||||:| : ||||||||||	guACCUUUGUGUCUGUCAUGCc
hsa-miR-6076	B3GALT5	UDP-Gal:betaGlcNAc beta 1,3-galactosyltransferase, polypeptide 5	166	-22.53	2	19	4783	4803	17	gguGGAGAGGAGACAGUACGa	| ||| | |||||||||	ucuCAUCUACACUGUCAUGCa
hsa-miR-6076	TMEM241	transmembrane protein 241	169	-27.54	2	19	957	979	19	gguGGAGAGGA--GACAGUACGa	|||:||:| |||||||||	cguCCUUUCUUUGCUGUCAUGCu
hsa-miR-6076	CHRNG	cholinergic receptor, nicotinic, gamma (muscle)	167	-24.3	2	20	655	675	18	ggUGGAGAGGAGACAGUACGa	:|||| |: :||||||||	gaGCCUCACUCUUGUCAUGCa
hsa-miR-6076	CCNK	cyclin K	167	-23.18	2	20	1614	1634	18	ggUGGAGAGGAGACAGUACGa	||| |||: | |||||||	cuACCGCUCUGCAGUCAUGCa
hsa-miR-6076	LRRC27	leucine rich repeat containing 27	167	-31.74	2	20	3850	3870	18	ggUGGAGAGGAGACAGUACGa	|| ||||:|||||||||:	gcACGUCUCUUCUGUCAUGUg
hsa-miR-6076	FBXL20	F-box and leucine-rich repeat protein 20	178	-31.69	2	19	7028	7048	17	gguGGAGAGGAGACAGUACGa	::||||:||||||||||	ccuUUUCUCUUCUGUCAUGCc
hsa-miR-6076	CELF1	CUGBP, Elav-like family member 1	172	-28.46	2	19	1520	1539	17	gguGGAGAGGAGACAGUACGa	:||||||| ||||||||	ggcUCUCUCCU-UGUCAUGCu
hsa-miR-6076	GPER1	G protein-coupled estrogen receptor 1	165	-23.68	2	18	1152	1172	16	ggugGAGAGGAGACAGUACGa	| ||:|| ||||||||	ggggCACUUCUGUGUCAUGCu
hsa-miR-6076	KDM4C	lysine (K)-specific demethylase 4C	179	-32.92	2	20	2054	2074	18	ggUGGAGAGGAGACAGUACGa	||:|||::|:||||||||	acACUUCUUUUUUGUCAUGCu
hsa-miR-6076	SAA1	serum amyloid A1	170	-30.48	2	19	675	695	17	gguGGAGAGGAGACAGUACGa	||||||| : |||||||	cccCCUCUCCCUGGUCAUGCa
hsa-miR-6076	KBTBD12	kelch repeat and BTB (POZ) domain containing 12	167	-30.19	2	20	62	82	18	ggUGGAGAGGAGACAGUACGa	|| | :|||||||||||	ccACAGCAUCUCUGUCAUGCc
hsa-miR-6076	ZNF280B	zinc finger protein 280B	169	-27.39	2	19	1742	1763	18	gguGGAG-AGGAGACAGUACGa	::|| |:|||||||||||	cuuUUUCAUUCUCUGUCAUGCu
hsa-miR-6076	AAK1	AP2 associated kinase 1	165	-29.92	2	18	4734	4754	16	ggugGAGAGGAGACAGUACGa	|||||||:|||||||:	ugcaCUCUCCUUUGUCAUGUg
hsa-miR-6076	LARS2	leucyl-tRNA synthetase 2, mitochondrial	166	-23.84	2	19	632	652	17	gguGGAGAGGAGACAGUACGa	|| | |||||||||||	acuCCCCAGCUCUGUCAUGCa
hsa-miR-6076	SMYD1	SET and MYND domain containing 1	166	-23.11	2	20	1055	1076	19	ggUGGAG-AGGAGACAGUACGa	:::|| |::||||||||||	gaGUUUCUUUUUCUGUCAUGCc
hsa-miR-6076	MCMDC2	minichromosome maintenance domain containing 2	171	-25.91	2	17	1094	1115	16	gguggAGAG-GAGACAGUACGa	|||| |||||||||||	uggggUCUCGCUCUGUCAUGCa
hsa-miR-6076	KLF7	Kruppel-like factor 7 (ubiquitous)	176	-29.77	2	17	1306	1326	15	gguggAGAGGAGACAGUACGa	|||:|||||||||||	uccugUCUUCUCUGUCAUGCc
hsa-miR-6076	TMED3	transmembrane emp24 protein transport domain containing 3	165	-30.07	2	20	1109	1128	18	ggUGGAGAGGAGACAGUACGa	|||| ||| ||||||||	ccACCU-UCCCAUGUCAUGCu
hsa-miR-6076	USP41	ubiquitin specific peptidase 41	178	-30.66	2	19	4	24	17	gguGGAGAGGAGACAGUACGa	|||:|:||:||||||||	ccuCCUUUUCUUUGUCAUGCa
hsa-miR-6076	CCNL1	cyclin L1	165	-21.8	2	20	2549	2568	18	ggUGGAGAGGAGACAGUACGa	|::||| ||||||||||	ugAUUUCU-GUCUGUCAUGCc
hsa-miR-6076	RMND5B	required for meiotic nuclear division 5 homolog B (S. cerevisiae)	169	-28.02	2	20	2371	2390	18	ggUGGAGAGGAGACAGUACGa	:|||| |||||||||||	ggGCCUC-ACUCUGUCAUGCa
hsa-miR-6076	SDHD	succinate dehydrogenase complex, subunit D, integral membrane protein	179	-29.87	2	20	220	240	18	ggUGGAGAGGAGACAGUACGa	:||||| ||:||||||||	uuGCCUCUGCUUUGUCAUGCc
hsa-miR-6076	SDHD	succinate dehydrogenase complex, subunit D, integral membrane protein	179	-29.87	2	20	119	139	18	ggUGGAGAGGAGACAGUACGa	:||||| ||:||||||||	uuGCCUCUGCUUUGUCAUGCc
hsa-miR-6076	ETS1	v-ets avian erythroblastosis virus E26 oncogene homolog 1	178	-36.55	2	20	3207	3228	19	ggUGGAGAGGAGA-CAGUACGa	|:|||||:||| |||||||	ccAUCUCUCUUCUAGUCAUGCu
hsa-miR-6076	CELF1	CUGBP, Elav-like family member 1	172	-28.46	2	19	307	326	17	gguGGAGAGGAGACAGUACGa	:||||||| ||||||||	ggcUCUCUCCU-UGUCAUGCu
hsa-miR-6076	KMT2A	lysine (K)-specific methyltransferase 2A	166	-24.11	2	20	2292	2313	19	ggUGG-AGAGGAGACAGUACGa	||: |:|:| |||||||||	ucACUGUUUUCACUGUCAUGCa
hsa-miR-6076	OTUB1	OTU domain, ubiquitin aldehyde binding 1	170	-27.19	2	19	3993	4013	17	gguGGAGAGGAGACAGUACGa	|||:| | |||||||||	auuCCUUUGCCCUGUCAUGCu
hsa-miR-6076	RAP1GAP2	RAP1 GTPase activating protein 2	169	-29.47	2	20	1724	1747	21	ggUGGAGA--GGAGA-CAGUACGa	:||||| ||||| |||||||	auGCCUCUUCCCUCUGGUCAUGCc
hsa-miR-6076	SHISA9	shisa family member 9	167	-30.08	2	20	154	174	18	ggUGGAGAGGAGACAGUACGa	:|:|:|||| |||||||	gcGCUUUUCCUAGGUCAUGCc
hsa-miR-3714	PIGV	phosphatidylinositol glycan anchor biosynthesis, class V	170	-31.03	2	21	1906	1926	19	ugUCCCCUCGUGACGACGGAAg	|||| ||| || |||||||	ucAGGGCAGCCCU-CUGCCUUc
hsa-miR-3714	REXO1	REX1, RNA exonuclease 1 homolog (S. cerevisiae)	165	-29.48	2	21	469	490	20	ugUC-CCCUCGUGACGACGGAAg	|| | |:|| ||||||||||	gaAGAGCGGGC-CUGCUGCCUUc
hsa-miR-3714	C4orf6	chromosome 4 open reading frame 6	167	-28.7	2	21	46	68	20	ugUCCCCU-CGUGACGACGGAAg	|||||| | | ||||||||	uuAGGGGAUGAAAGGCUGCCUUu
hsa-miR-3714	SIPA1L3	signal-induced proliferation-associated 1 like 3	174	-31.59	2	19	1445	1466	17	ugucCCCUCGUGACGACGGAAg	|||| | ||||||||||	uccaGGGACCUCUGCUGCCUUc
hsa-miR-3714	OBFC1	oligonucleotide/oligosaccharide-binding fold containing 1	166	-24.13	2	21	2449	2469	19	ugUCCCCUCGUGACGACGGAAg	|||||| | :| |||||||	uaAGGGGA-CUUUCCUGCCUUu
hsa-miR-3714	DUSP3	dual specificity phosphatase 3	170	-23.45	2	19	2474	2495	17	ugucCCCUCGUGACGACGGAAg	||||| |:| |||||||	cauuGGGAGAAUUACUGCCUUu
hsa-miR-3714	SKIV2L2	superkiller viralicidic activity 2-like 2 (S. cerevisiae)	166	-26.04	2	19	413	434	17	ugucCCCUCGUGACGACGGAAg	||| | ||||||||||	accuGGGCACCCUGCUGCCUUu
hsa-miR-3714	GNAT1	guanine nucleotide binding protein (G protein), alpha transducing activity polypeptide 1	165	-22.99	2	19	34	56	18	ugucCCCUCGUGA-CGACGGAAg	|| ||| || ||||||||	accuGGUAGCCCUAGCUGCCUUg
hsa-miR-3714	TTL	tubulin tyrosine ligase	167	-23.96	2	21	2	24	20	ugUCCCCU-CGUGACGACGGAAg	|||| | | ||||||||||	agAGGGCACUCCCUGCUGCCUUg
hsa-miR-3714	SPR	sepiapterin reductase (7,8-dihydrobiopterin:NADP+ oxidoreductase)	165	-24.53	2	18	80	101	16	uguccCCUCGUGACGACGGAAg	||:||| | |||||||	ccauaGGGGCAGUCCUGCCUUa
hsa-miR-3714	HOXB1	homeobox B1	172	-25.92	2	21	241	262	19	ugUCCCCUCGUGACGACGGAAg	|||| || :|| |||||||	agAGGGAAGGGCUUCUGCCUUu
hsa-miR-3714	TBX2	T-box 2	170	-28.01	2	21	535	558	21	ugUCCC-C-UCGUGACGACGGAAg	|||| | :||||| |||||||	ggAGGGAGUGGCACUUCUGCCUUg
hsa-miR-3714	PDE1B	phosphodiesterase 1B, calmodulin-dependent	171	-35.62	2	21	1061	1085	22	ugUCCCC---UCGUGACGACGGAAg	||||| || :||||||||||	caAGGGGCUCAGGGCUGCUGCCUUc
hsa-miR-3714	GPR83	G protein-coupled receptor 83	174	-29.85	2	20	313	335	19	uguCCCCUCGU-GACGACGGAAg	| ||:||| ||||||||||	ucuGUGGGGCAGCUGCUGCCUUa
hsa-miR-3714	SSR1	signal sequence receptor, alpha	168	-18.62	2	21	2549	2570	19	ugUCCCCUCGUGACGACGGAAg	| || || ||| |||||||	auAUGGAAGAACUACUGCCUUa
hsa-miR-3714	SLURP1	secreted LY6/PLAUR domain containing 1	170	-32.53	2	21	138	158	19	ugUCCCCUCGUGACGACGGAAg	||||| || || |||||||	ccAGGGGCGCCCU-CUGCCUUc
hsa-miR-3714	TMOD2	tropomodulin 2 (neuronal)	169	-27.68	2	21	5910	5929	19	ugUCCCCUCGUGACGACGGAAg	|||| |||| ||||||||	ccAGGGCAGCA--GCUGCCUUg
hsa-miR-3714	FIBCD1	fibrinogen C domain containing 1	172	-31.21	2	20	477	496	18	uguCCCCUCGUGACGACGGAAg	|||||| ||||||||||	gauGGGGAG--CUGCUGCCUUu
hsa-miR-3714	GFAP	glial fibrillary acidic protein	176	-30.44	2	21	1657	1678	19	ugUCCCCUCGUGACGACGGAAg	|||| | ::||||||||||	ucAGGGCACUGCUGCUGCCUUu
hsa-miR-3714	PTCD3	pentatricopeptide repeat domain 3	165	-22	2	18	834	855	16	uguccCCUCGUGACGACGGAAg	| ||||:| |||||||	gguuuGCAGCAUUCCUGCCUUc
hsa-miR-3714	WBP2	WW domain binding protein 2	166	-23.32	2	19	629	650	17	ugucCCCUCGUGACGACGGAAg	|| ||| || |||||||	gggaGGAAGCCCUUCUGCCUUu
hsa-miR-3714	URB2	URB2 ribosome biogenesis 2 homolog (S. cerevisiae)	167	-25.95	2	20	1652	1673	18	uguCCCCUCGUGACGACGGAAg	||||: || | |||||||	gcuGGGGGACAGUCCUGCCUUa
hsa-miR-3714	STX6	syntaxin 6	167	-27.76	2	21	257	280	21	ugUCCCCUCG--UGACGACGGAAg	||| || | :||||||||||	ggAGGAGAACUAGCUGCUGCCUUg
hsa-miR-3714	IRAK3	interleukin-1 receptor-associated kinase 3	170	-26.28	2	20	1443	1465	19	uguCCCCUCGUGA-CGACGGAAg	|||||| ||| |||||||	guuGGGGAGAACUCACUGCCUUg
hsa-miR-3714	C12orf4	chromosome 12 open reading frame 4	175	-27.58	2	21	4244	4266	20	ugUCCCCU-CGUGACGACGGAAg	||| || || ||||||||||	caAGGUGAUGCUCUGCUGCCUUa
hsa-miR-3714	BPI	bactericidal/permeability-increasing protein	166	-29.26	2	20	48	70	19	uguCCCCUCGU-GACGACGGAAg	| ||:||| | ||||||||	gcuGUGGGGCACCGGCUGCCUUu
hsa-miR-3714	PPM1F	protein phosphatase, Mg2+/Mn2+ dependent, 1F	166	-21.62	2	19	1458	1479	17	ugucCCCUCGUGACGACGGAAg	|| ||||| |||||||	ggcuGGCAGCACGCCUGCCUUg
hsa-miR-3714	PTPN4	protein tyrosine phosphatase, non-receptor type 4 (megakaryocyte)	180	-31.45	2	17	2280	2301	15	ugucccCUCGUGACGACGGAAg	|||||||||||||||	ggcaauGAGCACUGCUGCCUUu
hsa-miR-3714	CASC3	cancer susceptibility candidate 3	168	-25.83	2	21	141	162	19	ugUCCCCUCGUGACGACGGAAg	|| |||| || |||||||	aaAGAGGAGGACCCCUGCCUUc
hsa-miR-3714	ZNF710	zinc finger protein 710	165	-32.77	2	21	507	528	20	ugUCC-CCUCGUGACGACGGAAg	||| |:||||| |||||||	ccAGGCAGGGCACU-CUGCCUUc
hsa-miR-3714	FEM1A	fem-1 homolog a (C. elegans)	167	-26.65	2	21	369	391	20	ugUCCCCUCGUGAC-GACGGAAg	|| ||| |||| |||||||	gaAGUUGAGGACUGUCUGCCUUc
hsa-miR-3714	CTTNBP2NL	CTTNBP2 N-terminal like	167	-23.34	2	16	3448	3469	14	uguccccUCGUGACGACGGAAg	|||| |||||||||	gccugucAGCAGUGCUGCCUUg
hsa-miR-3714	TBCK	TBC1 domain containing kinase	171	-28.23	2	21	4246	4269	21	ugUCCCCUC--GUGACGACGGAAg	||| ||| |||||||||||	caAGGAGAGAAGACUGCUGCCUUg
hsa-miR-3714	CAPN5	calpain 5	167	-38.5	3	21	677	699	19	ugUCCCCUCG-UGACGACGGAag	|||||||| :|||||||||	cuAGGGGAGCUGCUGCUGCCUgc
hsa-miR-3714	CETN3	centrin, EF-hand protein, 3	167	-22.84	2	20	914	935	18	uguCCCCUCGUGACGACGGAAg	|| |:|| || |||||||	acuGGUGGGCUCUUCUGCCUUg
hsa-miR-3714	ZNF618	zinc finger protein 618	167	-29.81	2	21	689	712	21	ugUCCCCU--CGUGACGACGGAAg	|||| | | :||||||||||	ucAGGGCAUUGAGCUGCUGCCUUu
hsa-miR-3714	TSPAN33	tetraspanin 33	172	-30.36	2	21	295	316	19	ugUCCCCUCGUGACGACGGAAg	:||| | ::||||||||||	ugGGGGUACUGCUGCUGCCUUu
hsa-miR-3714	PTCD1	pentatricopeptide repeat domain 1	165	-22.91	2	18	1565	1586	16	uguccCCUCGUGACGACGGAAg	||: ||| ||||||||	gccucGGGCCACAGCUGCCUUu
hsa-miR-3714	NCKAP1L	NCK-associated protein 1-like	168	-28.64	2	19	822	842	17	ugucCCCUCGUGACGACGGAAg	|||:|:||| |||||||	auuuGGGGGUACU-CUGCCUUu
hsa-miR-3714	PTCHD2	patched domain containing 2	165	-19.87	2	20	148	168	18	uguCCCCUCGUGACGACGGAAg	| ||| || |||||||||	gguGUGGACCA-UGCUGCCUUg
hsa-miR-3714	PRICKLE2	prickle homolog 2 (Drosophila)	167	-25.26	2	16	1012	1033	14	uguccccUCGUGACGACGGAAg	|| |||||||||||	ggcagacAGAACUGCUGCCUUa
hsa-miR-3714	CCDC127	coiled-coil domain containing 127	165	-18.82	2	18	8122	8143	16	uguccCCUCGUGACGACGGAAg	| :||| |||||||||	uguuuGCGGCAAUGCUGCCUUg
hsa-miR-3714	MDGA1	MAM domain containing glycosylphosphatidylinositol anchor 1	167	-24.86	2	16	1856	1877	14	uguccccUCGUGACGACGGAAg	||||| ||||||||	cccaaucAGCACGGCUGCCUUc
hsa-miR-3714	ADCY1	adenylate cyclase 1 (brain)	173	-31.47	2	20	3214	3234	18	uguCCCCUCGUGACGACGGAAg	||||| || |||||||||	cgcGGGGACCA-UGCUGCCUUc
hsa-miR-3714	GPR176	G protein-coupled receptor 176	165	-25.13	2	18	1740	1761	16	uguccCCUCGUGACGACGGAAg	| :|| ||||||||||	cuccuGCGGCUCUGCUGCCUUc
hsa-miR-3714	FANCI	Fanconi anemia, complementation group I	169	-26.27	2	18	711	732	16	uguccCCUCGUGACGACGGAAg	| ||| ||||||||||	uauuuGAAGCUCUGCUGCCUUc
hsa-miR-3714	ZNF641	zinc finger protein 641	165	-24.48	2	20	4384	4404	18	uguCCCCUCGUGACGACGGAAg	|||||| | | |||||||	uguGGGGAGGAAU-CUGCCUUg
hsa-miR-3714	PTCHD2	patched domain containing 2	165	-19.87	2	20	179	199	18	uguCCCCUCGUGACGACGGAAg	| ||| || |||||||||	gguGUGGACCA-UGCUGCCUUg
hsa-miR-3714	TPST1	tyrosylprotein sulfotransferase 1	166	-24.19	2	21	26	46	19	ugUCCCCUCGUGACGACGGAAg	||| || |:|||||||||	ugAGGAAAG-AUUGCUGCCUUu
hsa-miR-3714	NMUR1	neuromedin U receptor 1	170	-32.66	2	20	50	72	19	uguCCCCUC-GUGACGACGGAAg	|||||| ||| |||||||	gcuGGGGAGACACAUCUGCCUUc
hsa-miR-3714	SNX33	sorting nexin 33	168	-26.53	2	17	315	336	15	ugucccCUCGUGACGACGGAAg	|: ||||||||||||	ucaccuGGCCACUGCUGCCUUa
hsa-miR-3714	HSPA6	heat shock 70kDa protein 6 (HSP70B')	175	-30.77	2	20	4536	4557	18	uguCCCCUCGUGACGACGGAAg	|| |||||: ||||||||	aguGGUGAGCAUAGCUGCCUUc
hsa-miR-3714	ACO1	aconitase 1, soluble	170	-28.02	2	19	85	106	17	ugucCCCUCGUGACGACGGAAg	||||| : |||||||||	cucuGGGAGGGGUGCUGCCUUg
hsa-miR-3714	CFLAR	CASP8 and FADD-like apoptosis regulator	171	-30.36	2	18	1810	1830	16	uguccCCUCGUGACGACGGAAg	|||||| |||||||||	cuuaaGGAGCA-UGCUGCCUUc
hsa-miR-3714	CFLAR	CASP8 and FADD-like apoptosis regulator	167	-32.53	2	21	12432	12455	21	ugUCCCCUC--GUGACGACGGAAg	:|||||| | || |||||||	ucGGGGGAGCCCUCUCCUGCCUUg
hsa-miR-3714	MAP9	microtubule-associated protein 9	165	-26.21	2	14	3539	3560	12	uguccccucGUGACGACGGAAg	||||||||||||	uuacuccucCACUGCUGCCUUc
hsa-miR-3714	DDX54	DEAD (Asp-Glu-Ala-Asp) box polypeptide 54	179	-31.86	2	21	480	502	20	ugUCCC-CUCGUGACGACGGAAg	|||| |||: ||||||||||	ugAGGGUGAGUUCUGCUGCCUUg
hsa-miR-3714	HNF4A	hepatocyte nuclear factor 4, alpha	166	-25.9	2	20	207	230	20	uguCCCCUC--GUGACGACGGAAg	|||||| | || |||||||	cuuGGGGAGACCUCUACUGCCUUg
hsa-miR-3714	MLXIP	MLX interacting protein	170	-28.56	2	15	3184	3205	13	uguccccuCGUGACGACGGAAg	|||||||||||||	ccugcacuGCACUGCUGCCUUc
hsa-miR-3714	KSR1	kinase suppressor of ras 1	169	-22.81	2	18	2479	2500	16	uguccCCUCGUGACGACGGAAg	| ||| ||||||||||	ccucuGAAGCCCUGCUGCCUUu
hsa-miR-3714	FAIM2	Fas apoptotic inhibitory molecule 2	165	-23.18	2	19	1492	1514	18	ugucCCCUCGUGAC-GACGGAAg	|||||| | | |||||||	ugcuGGGAGCUCCGUCUGCCUUg
hsa-miR-3714	LTBP3	latent transforming growth factor beta binding protein 3	170	-31.56	2	20	190	212	19	uguCCCCUCGUGAC-GACGGAAg	|| |:||:||| |||||||	uccGGCGGGCGCUGCCUGCCUUc
hsa-miR-3714	MLLT6	myeloid/lymphoid or mixed-lineage leukemia (trithorax homolog, Drosophila); translocated to, 6	166	-29.23	2	21	1022	1042	19	ugUCCCCUCGUGACGACGGAAg	|||| ||:| | |||||||	ucAGGGUAGUA-UCCUGCCUUc
hsa-miR-3714	GDNF	glial cell derived neurotrophic factor	167	-27.67	2	18	1753	1773	16	uguccCCUCGUGACGACGGAAg	|||||: |||||||||	acuuaGGAGCG-UGCUGCCUUu
hsa-miR-3714	ZNF85	zinc finger protein 85	166	-26.05	2	17	1950	1970	15	ugucccCUCGUGACGACGGAAg	||||| |||||||||	cuuaacGAGCA-UGCUGCCUUc
hsa-miR-3714	SEPT3	septin 3	166	-23.52	2	19	42	63	17	ugucCCCUCGUGACGACGGAAg	| | ||||||||||||	acucGUGUCCACUGCUGCCUUu
hsa-miR-3714	BLZF1	basic leucine zipper nuclear factor 1	167	-27.44	2	21	1340	1363	21	ugUCCCCUCGUGAC--GACGGAAg	|||||:| | || |||||||	ggAGGGGGGAAAUGCCCUGCCUUu
hsa-miR-3714	ADAT3	adenosine deaminase, tRNA-specific 3	178	-38.69	2	20	124	148	21	uguCCCCUCGUG---ACGACGGAAg	||||||||| |||||||||	agcGGGGAGCACGGGUGCUGCCUUc
hsa-miR-3714	GNB1L	guanine nucleotide binding protein (G protein), beta polypeptide 1-like	172	-34.61	2	21	1784	1805	19	ugUCCCCUCGUGACGACGGAAg	|||||:|| |||||||:||	agAGGGGGGCCCUGCUGCUUUu
hsa-miR-3714	INF2	inverted formin, FH2 and WH2 domain containing	165	-29.67	2	20	503	523	18	uguCCCCUCGUGACGACGGAAg	||||:||: | |||||||	aguGGGGGGCGGU-CUGCCUUu
hsa-miR-3714	NAT8L	N-acetyltransferase 8-like (GCN5-related, putative)	165	-28.82	2	21	1187	1208	20	ugUCCCC-UCGUGACGACGGAAg	||||| || :| ||||||||	ggAGGGGCAGGGC-GCUGCCUUg
hsa-miR-3714	JAG2	jagged 2	166	-28.17	2	19	1638	1659	17	ugucCCCUCGUGACGACGGAAg	|||||:: ||||||||	gccuGGGAGUGAGGCUGCCUUg
hsa-miR-3714	DGAT1	diacylglycerol O-acyltransferase 1	168	-28.95	2	21	986	1007	19	ugUCCCCUCGUGACGACGGAAg	|||| ::||||||||||	ccAGGGCCCUGCUGCUGCCUUa
hsa-miR-3714	CHP1	calcineurin-like EF-hand protein 1	169	-25.4	2	18	351	372	16	uguccCCUCGUGACGACGGAAg	| ||| ||||||||||	agacuGUAGCCCUGCUGCCUUc
hsa-miR-3714	SLK	STE20-like kinase	168	-28.98	2	18	2631	2654	18	uguccCCUCGUGA--CGACGGAAg	||:||||| ||||||||	agcuuGGGGCACUAGGCUGCCUUu
hsa-miR-3714	CENPA	centromere protein A	166	-26.26	2	17	1137	1157	15	ugucccCUCGUGACGACGGAAg	||||| |||||||||	cuuaauGAGCA-UGCUGCCUUc
hsa-miR-3714	KIAA0930	KIAA0930	166	-21.97	2	19	2639	2660	17	ugucCCCUCGUGACGACGGAAg	|||| ||| |||||||	uucuGGGAACACACCUGCCUUu
hsa-miR-3714	DNAJB12	DnaJ (Hsp40) homolog, subfamily B, member 12	165	-31.4	2	19	1501	1524	19	ugucCCCUCGU--GACGACGGAAg	|||:||| | ||||||||	gggaGGGGGCACCCAGCUGCCUUu
hsa-miR-3714	C2orf88	chromosome 2 open reading frame 88	165	-26.75	2	14	2697	2718	12	uguccccucGUGACGACGGAAg	||||||||||||	aacauguuuCACUGCUGCCUUc
hsa-miR-3714	AL450307.1	Uncharacterized protein; cDNA FLJ46300 fis, clone TESTI4035989	167	-26.74	2	21	466	488	20	ugUC-CCCUCGUGACGACGGAAg	|| ||| |::|| |||||||	ggAGUGGGUGUGCUUCUGCCUUc
hsa-miR-3714	AMPD2	adenosine monophosphate deaminase 2	168	-25.66	2	21	666	687	19	ugUCCCCUCGUGACGACGGAAg	:|| ||| :| ||||||||	guGGGAGAGGGCAGCUGCCUUg
hsa-miR-3714	CTD-2228K2.5	Uncharacterized protein	176	-33.5	2	21	449	470	19	ugUCCCCUCGUGACGACGGAAg	|| |||||| ||||||||	ccAGAGGAGCAAAGCUGCCUUc
hsa-miR-3714	SOX12	SRY (sex determining region Y)-box 12	165	-27.16	2	18	674	695	16	uguccCCUCGUGACGACGGAAg	||:||:: ||||||||	ccaacGGGGCGUCGCUGCCUUa
hsa-miR-3714	NELFB	negative elongation factor complex member B	167	-25.76	2	16	521	542	14	uguccccUCGUGACGACGGAAg	|||| |||||||||	cuugcccAGCAGUGCUGCCUUc
hsa-miR-3714	C1orf162	chromosome 1 open reading frame 162	165	-29.5	2	19	234	256	18	ugucCCCUCGUGAC-GACGGAAg	|||:|||: | |||||||	ccuuGGGGGCAUAGACUGCCUUc
hsa-miR-3714	ASH2L	ash2 (absent, small, or homeotic)-like (Drosophila)	167	-27.44	2	19	141	162	18	ugucCCCUCGUGAC-GACGGAAg	||||| |||| |||||||	cugcGGGAG-ACUGCCUGCCUUu
hsa-miR-3714	ZC3H6	zinc finger CCCH-type containing 6	165	-24.57	2	18	7271	7292	16	uguccCCUCGUGACGACGGAAg	||:| | |||||||||	auguuGGGGAAAUGCUGCCUUg
hsa-miR-3714	PXMP4	peroxisomal membrane protein 4, 24kDa	166	-32.8	2	20	4922	4945	20	uguCCCCUCGUGAC--GACGGAAg	|||||||| | |||||||	gccGGGGAGCAGGGCUCUGCCUUc
hsa-miR-3714	THSD4	thrombospondin, type I, domain containing 4	172	-30.33	2	21	20	41	19	ugUCCCCUCGUGACGACGGAAg	|||| ||||: |||||||	guAGGGCAGCAUCACUGCCUUc
hsa-miR-3714	CFLAR	CASP8 and FADD-like apoptosis regulator	171	-30.36	2	18	1839	1859	16	uguccCCUCGUGACGACGGAAg	|||||| |||||||||	cuuaaGGAGCA-UGCUGCCUUc
hsa-miR-3714	NEK5	NIMA-related kinase 5	166	-26.05	2	17	471	491	15	ugucccCUCGUGACGACGGAAg	||||| |||||||||	cuuaacGAGCA-UGCUGCCUUc
hsa-miR-3714	VAT1	vesicle amine transport 1	175	-32.19	2	21	1091	1113	20	ugUCCCCU-CGUGACGACGGAAg	|||||| || || |||||||	uuAGGGGAGGCCCUACUGCCUUc
hsa-miR-3714	NEK10	NIMA-related kinase 10	166	-20.21	2	21	94	114	19	ugUCCCCUCGUGACGACGGAAg	|| |||| |:| |||||||	agAGCGGAGAAUU-CUGCCUUg
hsa-miR-3714	TXNDC2	thioredoxin domain containing 2 (spermatozoa)	165	-21.16	2	18	662	683	16	uguccCCUCGUGACGACGGAAg	||| | :|||||||||	ccucuGGAUCUUUGCUGCCUUu
hsa-miR-3714	TMBIM4	transmembrane BAX inhibitor motif containing 4	166	-26.05	2	17	2084	2104	15	ugucccCUCGUGACGACGGAAg	||||| |||||||||	cuuaacGAGCA-UGCUGCCUUc
hsa-miR-3714	ARHGAP19	Rho GTPase activating protein 19	167	-28.86	2	21	969	991	20	ugUCCCCUCGUGA-CGACGGAAg	||| |:| :|| ||||||||	cuAGGAGGGGGCUGGCUGCCUUu
hsa-miR-3714	PIM3	pim-3 oncogene	169	-26.54	2	21	22	41	19	ugUCCCCUCGUGACGACGGAAg	|||||| ||| |||||||	cuAGGGGACCAC--CUGCCUUg
hsa-miR-3714	PNP	purine nucleoside phosphorylase	168	-24.14	2	21	371	392	19	ugUCCCCUCGUGACGACGGAAg	||||| || | |||||||	cgAGGGGCUCAGUUCUGCCUUa
hsa-miR-3714	TCP10	t-complex 10	166	-29.16	2	19	472	493	17	ugucCCCUCGUGACGACGGAAg	|||: ||:| |||||||	cacaGGGGCCAUUUCUGCCUUg
hsa-miR-3714	DUSP10	dual specificity phosphatase 10	168	-23.29	2	21	1277	1298	19	ugUCCCCUCGUGACGACGGAAg	|||||| | | |||||||	uaAGGGGAUCCCAUCUGCCUUu
hsa-miR-3714	ATP1B1	ATPase, Na+/K+ transporting, beta 1 polypeptide	167	-22.59	2	16	297	318	14	uguccccUCGUGACGACGGAAg	||:|:|||||||||	gccccuaAGUAUUGCUGCCUUg
hsa-miR-3714	UCK2	uridine-cytidine kinase 2	170	-28.72	2	19	3533	3554	17	ugucCCCUCGUGACGACGGAAg	||| |: ||||||||||	cucuGGGCGUUCUGCUGCCUUc
hsa-miR-3714	VANGL2	VANGL planar cell polarity protein 2	167	-25.85	2	21	1171	1194	21	ugUCCCC--UCGUGACGACGGAAg	||||| || |:| |||||||	ugAGGGGCAAGGAUUACUGCCUUu
hsa-miR-3714	RIT1	Ras-like without CAAX 1	167	-32.14	2	21	182	204	20	ugUCCCCUCGUGAC-GACGGAAg	|| ||||||||| ||||:||	ccAGUGGAGCACUGUCUGCUUUu
hsa-miR-3714	CNNM2	cyclin M2	169	-25.03	2	18	8266	8287	16	uguccCCUCGUGACGACGGAAg	||| :|:|||||||||	uggaaGGACUAUUGCUGCCUUu
hsa-miR-3714	ACOT11	acyl-CoA thioesterase 11	171	-30.36	2	18	2127	2147	16	uguccCCUCGUGACGACGGAAg	|||||| |||||||||	cuuaaGGAGCA-UGCUGCCUUc
hsa-miR-3714	DPM1	dolichyl-phosphate mannosyltransferase polypeptide 1, catalytic subunit	167	-26.56	2	16	255	276	14	uguccccUCGUGACGACGGAAg	||:|:|||||||||	ugcauaaAGUAUUGCUGCCUUc
hsa-miR-3714	RALGDS	ral guanine nucleotide dissociation stimulator	170	-23.85	2	20	179	201	19	uguCCCCUCGUGA-CGACGGAAg	| ||| |||| ||||||||	cccGUGGACCACUCGCUGCCUUa
hsa-miR-3714	FAM213A	family with sequence similarity 213, member A	169	-26.17	2	18	4079	4100	16	uguccCCUCGUGACGACGGAAg	|| ||||||||||||	aucauGGCUCACUGCUGCCUUa
hsa-miR-3714	UCK2	uridine-cytidine kinase 2	170	-28.72	2	19	3783	3804	17	ugucCCCUCGUGACGACGGAAg	||| |: ||||||||||	cucuGGGCGUUCUGCUGCCUUc
hsa-miR-3714	ZDHHC12	zinc finger, DHHC-type containing 12	167	-25.31	2	20	149	170	18	uguCCCCUCGUGACGACGGAAg	|| |:||| | |||||||	cuuGGUGGGCAGUUCUGCCUUc
hsa-miR-3714	SF3A3	splicing factor 3a, subunit 3, 60kDa	167	-28.78	2	21	1071	1094	21	ugUCCCCUCGUGAC--GACGGAAg	||| :|||||| |||||||	ccAGGAAGGCACUGAUCUGCCUUa
hsa-miR-3714	ANKMY1	ankyrin repeat and MYND domain containing 1	166	-36.91	2	19	592	613	17	ugucCCCUCGUGACGACGGAAg	||||||| ||:||||||	gacaGGGAGCAGUGUUGCCUUc
hsa-miR-3714	CHIC1	cysteine-rich hydrophobic domain 1	166	-23.14	2	17	301	321	15	ugucccCUCGUGACGACGGAAg	||||| |||||||||	uguucuGAGCA-UGCUGCCUUa
hsa-miR-3714	FBXO36	F-box protein 36	171	-33.81	2	21	481	503	20	ugUCCC-CUCGUGACGACGGAAg	|||| |:|::| ||||||||	ucAGGGUGGGUGCAGCUGCCUUc
hsa-miR-3714	HSD17B8	hydroxysteroid (17-beta) dehydrogenase 8	175	-28.98	2	21	794	816	20	ugUCCCCU-CGUGACGACGGAAg	|||| | ||||||||||||	cgAGGGCACCCACUGCUGCCUUg
hsa-miR-3714	PADI2	peptidyl arginine deiminase, type II	165	-27.17	2	20	1660	1684	21	uguCCCC--UCGU-GACGACGGAAg	|||| |||| || |||||||	ucuGGGGACAGCAGCUCCUGCCUUu
hsa-miR-3714	HLA-E	major histocompatibility complex, class I, E	165	-21.44	2	19	26	48	18	ugucCCCU-CGUGACGACGGAAg	| || |||| ||||||||	gacuGAGAUGCACAGCUGCCUUg
hsa-miR-3714	UBIAD1	UbiA prenyltransferase domain containing 1	168	-24.03	2	21	103	124	19	ugUCCCCUCGUGACGACGGAAg	:|| |:| ||| |||||||	auGGGUGGGAACUCCUGCCUUa
hsa-miR-3714	IKBKB	inhibitor of kappa light polypeptide gene enhancer in B-cells, kinase beta	172	-26.53	2	21	724	745	19	ugUCCCCUCGUGACGACGGAAg	| ||||| :| ||||||||	ggAUGGGAGAGCAGCUGCCUUa
hsa-miR-3714	APTX	aprataxin	166	-27.89	2	16	118	140	15	uguccccUCGU-GACGACGGAAg	|||| ||||||||||	gagugccAGCAGCUGCUGCCUUc
hsa-miR-3714	CCDC85C	coiled-coil domain containing 85C	172	-24.94	2	21	1167	1188	19	ugUCCCCUCGUGACGACGGAAg	|| |||: ||||||||||	ggAGCUGAGUUCUGCUGCCUUg
hsa-miR-3714	CNTLN	centlein, centrosomal protein	172	-28.43	2	17	1254	1275	15	ugucccCUCGUGACGACGGAAg	||||| |||||||||	cagcuaGAGCAGUGCUGCCUUu
hsa-miR-3714	BNC2	basonuclin 2	165	-33.66	2	21	7938	7964	24	ugUC-CCCUC---GUGAC-GACGGAAg	|| ||||| ||||| |||||||	ucAGUGGGAGCCUCACUGCCUGCCUUu
hsa-miR-3714	IDH3B	isocitrate dehydrogenase 3 (NAD+) beta	168	-23.69	2	21	276	297	19	ugUCCCCUCGUGACGACGGAAg	||| : ||:|||||||||	ugAGGCUGUCAUUGCUGCCUUg
hsa-miR-3714	AK3	adenylate kinase 3	165	-23.99	2	14	506	527	12	uguccccucGUGACGACGGAAg	||||||||||||	acacaaauuCACUGCUGCCUUu
hsa-miR-3714	RFX3	regulatory factor X, 3 (influences HLA class II expression)	166	-22.52	2	20	3608	3630	19	uguCCCCUCGUGAC-GACGGAAg	| | ||||:|| |||||||	aguGUGCAGCAUUGACUGCCUUu
hsa-miR-3714	SERPINF2	serpin peptidase inhibitor, clade F (alpha-2 antiplasmin, pigment epithelium derived factor), member 2	166	-30.25	2	21	352	372	19	ugUCCCCUCGUGACGACGGAAg	:|||||| | ||||||||	gaGGGGGAG-AGGGCUGCCUUu
hsa-miR-3714	C1QTNF3	C1q and tumor necrosis factor related protein 3	172	-33.76	2	18	441	463	17	uguccCCUCGUGA-CGACGGAAg	||:||||| ||||||||	gaacaGGGGCACUAGCUGCCUUa
hsa-miR-3714	MFSD12	major facilitator superfamily domain containing 12	165	-30.8	2	20	331	351	18	uguCCCCUCGUGACGACGGAAg	||||| || ||||||||	aauGGGGA-CAGGGCUGCCUUc
hsa-miR-3714	SQSTM1	sequestosome 1	168	-30.43	2	21	1241	1262	19	ugUCCCCUCGUGACGACGGAAg	||| :| :||||||||||	ggAGGCAGGGGCUGCUGCCUUg
hsa-miR-3714	CCDC50	coiled-coil domain containing 50	171	-23.84	2	20	4444	4465	18	uguCCCCUCGUGACGACGGAAg	| |||||| | |||||||	uguGAGGAGCAGUACUGCCUUa
hsa-miR-3714	INF2	inverted formin, FH2 and WH2 domain containing	165	-29.67	2	20	532	552	18	uguCCCCUCGUGACGACGGAAg	||||:||: | |||||||	aguGGGGGGCGGU-CUGCCUUu
hsa-miR-3714	USP45	ubiquitin specific peptidase 45	168	-22.61	2	21	1459	1480	19	ugUCCCCUCGUGACGACGGAAg	||| | || |||||||||	caAGGUUACCAGUGCUGCCUUu
hsa-miR-3714	SERPINA3	serpin peptidase inhibitor, clade A (alpha-1 antiproteinase, antitrypsin), member 3	169	-19.79	2	18	2933	2954	16	uguccCCUCGUGACGACGGAAg	| |||| |||||||||	uguuuGCAGCAAUGCUGCCUUg
hsa-miR-3714	TFAP2B	transcription factor AP-2 beta (activating enhancer binding protein 2 beta)	167	-31.27	2	21	3163	3186	21	ugUCC--CCUCGUGACGACGGAAg	||| | :||| |||||||||	ucAGGAUGUGGCAGUGCUGCCUUc
hsa-miR-3714	DNAJB12	DnaJ (Hsp40) homolog, subfamily B, member 12	165	-31.4	2	19	339	362	19	ugucCCCUCGU--GACGACGGAAg	|||:||| | ||||||||	gggaGGGGGCACCCAGCUGCCUUu
hsa-miR-3714	FAM135B	family with sequence similarity 135, member B	168	-33.94	2	21	2193	2214	19	ugUCCCCUCGUGACGACGGAAg	||||| || ||||||:|||	auAGGGGUGCUCUGCUGUCUUu
hsa-miR-3714	SLC38A9	solute carrier family 38, member 9	165	-29.16	2	14	5064	5085	12	uguccccucGUGACGACGGAAg	||||||||||||	uuuacagucCACUGCUGCCUUc
hsa-miR-3714	TMBIM4	transmembrane BAX inhibitor motif containing 4	166	-26.05	2	17	2269	2289	15	ugucccCUCGUGACGACGGAAg	||||| |||||||||	cuuaacGAGCA-UGCUGCCUUc
hsa-miR-3714	CCNB1IP1	cyclin B1 interacting protein 1, E3 ubiquitin protein ligase	166	-26.05	2	17	461	481	15	ugucccCUCGUGACGACGGAAg	||||| |||||||||	cuuaacGAGCA-UGCUGCCUUc
hsa-miR-3714	MFSD12	major facilitator superfamily domain containing 12	165	-30.8	2	20	338	358	18	uguCCCCUCGUGACGACGGAAg	||||| || ||||||||	aauGGGGA-CAGGGCUGCCUUc
hsa-miR-3714	GXYLT1	glucoside xylosyltransferase 1	166	-23.07	2	20	4021	4044	20	uguCCCCUCGUGAC--GACGGAAg	||| | ||||| |||||||	uuuGGGAAUCACUGCCCUGCCUUg
hsa-miR-3714	KSR1	kinase suppressor of ras 1	169	-22.81	2	18	3936	3957	16	uguccCCUCGUGACGACGGAAg	| ||| ||||||||||	ccucuGAAGCCCUGCUGCCUUu
hsa-miR-3714	ELFN2	extracellular leucine-rich repeat and fibronectin type III domain containing 2	171	-27.82	2	20	3300	3321	18	uguCCCCUCGUGACGACGGAAg	|||||| || |||||||	ugcGGGGAGGCCUCCUGCCUUg
hsa-miR-3714	RAPGEF3	Rap guanine nucleotide exchange factor (GEF) 3	166	-30.51	2	19	2769	2790	17	ugucCCCUCGUGACGACGGAAg	|||:|||: |||||||	ggguGGGGGCAUGUCUGCCUUc
hsa-miR-3714	RAPGEF3	Rap guanine nucleotide exchange factor (GEF) 3	165	-29.43	2	19	2173	2195	18	ugucCCCUCGUG-ACGACGGAAg	|||||: : |||||||||	ugcuGGGAGUUUGUGCUGCCUUc
hsa-miR-3714	ERCC6L2	excision repair cross-complementing rodent repair deficiency, complementation group 6-like 2	178	-30.79	2	20	3671	3693	19	uguCCCCUCGUGAC-GACGGAAg	||||| ||||| |||||||	aauGGGGAUCACUGCCUGCCUUa
hsa-miR-3714	RBM43	RNA binding motif protein 43	167	-23.14	2	20	6	27	18	uguCCCCUCGUGACGACGGAAg	|| |: ||| ||||||||	aauGGAGGUCACAGCUGCCUUu
hsa-miR-3714	PXMP4	peroxisomal membrane protein 4, 24kDa	166	-32.8	2	20	4698	4721	20	uguCCCCUCGUGAC--GACGGAAg	|||||||| | |||||||	gccGGGGAGCAGGGCUCUGCCUUc
hsa-miR-3714	AC016722.1	Uncharacterized protein	166	-28.9	2	19	238	259	17	ugucCCCUCGUGACGACGGAAg	|||| || ||||||||	acccGGGAACAGGGCUGCCUUc
hsa-miR-3714	METTL21A	methyltransferase like 21A	166	-26.05	2	17	1212	1232	15	ugucccCUCGUGACGACGGAAg	||||| |||||||||	cuuaacGAGCA-UGCUGCCUUc
hsa-miR-3714	ATP5J2-PTCD1	ATP5J2-PTCD1 readthrough	165	-22.91	2	18	1565	1586	16	uguccCCUCGUGACGACGGAAg	||: ||| ||||||||	gccucGGGCCACAGCUGCCUUu
hsa-miR-3714	RRAD	Ras-related associated with diabetes	166	-27.91	2	21	273	293	19	ugUCCCCUCGUGACGACGGAAg	:|| ||| ||| |||||||	ccGGGAGAGGACU-CUGCCUUu
hsa-miR-3714	ATG2A	autophagy related 2A	168	-28.56	2	21	152	173	19	ugUCCCCUCGUGACGACGGAAg	|||||:|| : |||||||	agAGGGGGGCCUCCCUGCCUUg
hsa-miR-3714	ATG2A	autophagy related 2A	165	-30.57	2	14	236	257	12	uguccccucGUGACGACGGAAg	||||||||||||	cugggcccaCACUGCUGCCUUc
hsa-miR-3714	SGSM2	small G protein signaling modulator 2	167	-27.79	2	19	219	238	17	ugucCCCUCGUGACGACGGAAg	||||||| ||||||||	cucaGGGAGCA--GCUGCCUUg
hsa-miR-3714	ESR1	estrogen receptor 1	166	-27.22	2	21	2329	2349	19	ugUCCCCUCGUGACGACGGAAg	:|| ||||| | |||||||	acGGGUGAGCAAU-CUGCCUUa
hsa-miR-3714	UBE3B	ubiquitin protein ligase E3B	171	-24.62	2	20	812	833	18	uguCCCCUCGUGACGACGGAAg	| |||| || ||||||||	cccGCGGAGGACGGCUGCCUUu
hsa-miR-3714	APTX	aprataxin	166	-27.89	2	16	155	177	15	uguccccUCGU-GACGACGGAAg	|||| ||||||||||	gagugccAGCAGCUGCUGCCUUc
hsa-miR-3714	IFFO1	intermediate filament family orphan 1	165	-27.84	2	18	225	246	16	uguccCCUCGUGACGACGGAAg	||:|| || |||||||	caguuGGGGCUCUCCUGCCUUc
hsa-miR-3714	WDR81	WD repeat domain 81	166	-35.96	2	21	824	848	22	ugUCCCC--UC-GUGACGACGGAAg	||||| :| | ||||||||||	ccAGGGGUUGGCCCCUGCUGCCUUc
hsa-miR-3714	ISOC2	isochorismatase domain containing 2	171	-35.94	2	21	120	143	21	ugUCCCCUCGU--GACGACGGAAg	:||||:||| |||||||||	ugGGGGGGGCAGGGUGCUGCCUUc
hsa-miR-3714	POLR2F	polymerase (RNA) II (DNA directed) polypeptide F	169	-38.36	2	21	279	304	23	ugUCCCCUC-GU-GA--CGACGGAAg	||||||| || || ||||||||	gcAGGGGAGACACCUCAGCUGCCUUc
hsa-miR-3714	DCTN3	dynactin 3 (p22)	167	-26.76	2	20	2141	2162	18	uguCCCCUCGUGACGACGGAAg	||||| : || |||||||	ucuGGGGAUUCCUUCUGCCUUc
hsa-miR-3714	FIBCD1	fibrinogen C domain containing 1	172	-31.21	2	20	593	612	18	uguCCCCUCGUGACGACGGAAg	|||||| ||||||||||	gauGGGGAG--CUGCUGCCUUu
hsa-miR-3714	METTL21A	methyltransferase like 21A	166	-26.05	2	17	1598	1618	15	ugucccCUCGUGACGACGGAAg	||||| |||||||||	cuuaacGAGCA-UGCUGCCUUc
hsa-miR-3714	TEX22	testis expressed 22	170	-29.44	2	21	2751	2771	19	ugUCCCCUCGUGACGACGGAAg	|| ||:|||:| |||||||	ugAGAGGGGCAUU-CUGCCUUc
hsa-miR-3714	RTTN	rotatin	172	-28.84	2	17	2250	2271	15	ugucccCUCGUGACGACGGAAg	|||| ||||||||||	aacucaGAGCCCUGCUGCCUUc
hsa-miR-3714	CFLAR	CASP8 and FADD-like apoptosis regulator	171	-30.36	2	18	2703	2723	16	uguccCCUCGUGACGACGGAAg	|||||| |||||||||	cuuaaGGAGCA-UGCUGCCUUc
hsa-miR-3714	DNAJB12	DnaJ (Hsp40) homolog, subfamily B, member 12	165	-31.4	2	19	279	302	19	ugucCCCUCGU--GACGACGGAAg	|||:||| | ||||||||	gggaGGGGGCACCCAGCUGCCUUu
hsa-miR-3714	SSR1	signal sequence receptor, alpha	168	-18.62	2	21	2617	2638	19	ugUCCCCUCGUGACGACGGAAg	| || || ||| |||||||	auAUGGAAGAACUACUGCCUUa
hsa-miR-3714	UHMK1	U2AF homology motif (UHM) kinase 1	167	-21.66	2	16	4017	4038	14	uguccccUCGUGACGACGGAAg	|||||| |||||||	aauuaauAGCACUUCUGCCUUu
hsa-miR-3714	DBNL	drebrin-like	166	-30.36	2	20	328	350	19	uguCCCCUCGUGA-CGACGGAAg	||| :|| || ||||||||	ucuGGGAGGCUCUGGCUGCCUUc
hsa-miR-3714	RAPGEF6	Rap guanine nucleotide exchange factor (GEF) 6	166	-25.18	2	21	2266	2286	19	ugUCCCCUCGUGACGACGGAAg	|||| | ||:| |||||||	uaAGGGUA-CAUUCCUGCCUUc
hsa-miR-3714	CTD-2228K2.5	Uncharacterized protein	176	-33.5	2	21	334	355	19	ugUCCCCUCGUGACGACGGAAg	|| |||||| ||||||||	ccAGAGGAGCAAAGCUGCCUUc
hsa-miR-3714	CTC-432M15.3	Folliculin-interacting protein 1	166	-25.18	2	21	2266	2286	19	ugUCCCCUCGUGACGACGGAAg	|||| | ||:| |||||||	uaAGGGUA-CAUUCCUGCCUUc
hsa-miR-3714	UBR5	ubiquitin protein ligase E3 component n-recognin 5	165	-23.99	2	14	307	328	12	uguccccucGUGACGACGGAAg	||||||||||||	cugaaaauuCACUGCUGCCUUu
hsa-miR-3714	IKBKB	inhibitor of kappa light polypeptide gene enhancer in B-cells, kinase beta	172	-26.53	2	21	272	293	19	ugUCCCCUCGUGACGACGGAAg	| ||||| :| ||||||||	ggAUGGGAGAGCAGCUGCCUUa
hsa-miR-3714	SLCO5A1	solute carrier organic anion transporter family, member 5A1	168	-19.93	2	21	382	403	19	ugUCCCCUCGUGACGACGGAAg	| | |||| | ||||||||	ggAAGAGAGCCCCGCUGCCUUg
hsa-miR-3714	CAPN5	calpain 5	167	-38.5	3	21	808	830	19	ugUCCCCUCG-UGACGACGGAag	|||||||| :|||||||||	cuAGGGGAGCUGCUGCUGCCUgc
hsa-miR-3714	NDUFB8	NADH dehydrogenase (ubiquinone) 1 beta subcomplex, 8, 19kDa	167	-28.07	2	21	6	30	22	ugUCCCCUCGUGAC---GACGGAAg	|| ||||::||| |||||||	gaAGAGGAGUGCUGUUCCUGCCUUc
hsa-miR-3714	RNF170	ring finger protein 170	169	-23.69	2	18	497	518	16	uguccCCUCGUGACGACGGAAg	|||||| | |||||||	cauuuGGAGCAGUUCUGCCUUu
hsa-miR-3714	GRM4	glutamate receptor, metabotropic 4	172	-21.55	2	21	1258	1279	19	ugUCCCCUCGUGACGACGGAAg	|||| | ||:| |||||||	ggAGGGUAACAUUUCUGCCUUg
hsa-miR-3714	UHMK1	U2AF homology motif (UHM) kinase 1	167	-21.66	2	16	4153	4174	14	uguccccUCGUGACGACGGAAg	|||||| |||||||	aauuaauAGCACUUCUGCCUUu
hsa-miR-3714	C12orf66	chromosome 12 open reading frame 66	166	-24.21	2	16	1063	1085	15	uguccccUCGUG-ACGACGGAAg	||||| |||||||||	gcaucuuAGCACAUGCUGCCUUa
hsa-miR-3714	NAA30	N(alpha)-acetyltransferase 30, NatC catalytic subunit	166	-29.31	2	21	6241	6264	21	ugUCCCC-UCGU-GACGACGGAAg	||||| | | ||||||||||	uaAGGGGCUGAACCUGCUGCCUUu
hsa-miR-3714	CLEC10A	C-type lectin domain family 10, member A	170	-29.96	2	21	485	509	22	ugUCCCCUC-GUGA--CGACGGAAg	||| ||| |||| ||||||||	ccAGGAGAGUCACUGAGCUGCCUUu
hsa-miR-3714	KSR1	kinase suppressor of ras 1	169	-22.81	2	18	2226	2247	16	uguccCCUCGUGACGACGGAAg	| ||| ||||||||||	ccucuGAAGCCCUGCUGCCUUu
hsa-miR-3714	DPP9	dipeptidyl-peptidase 9	166	-33.97	2	21	315	335	19	ugUCCCCUCGUGACGACGGAAg	|| |||||: ||||||||	ucAGAGGAGCG-GGCUGCCUUc
hsa-miR-3714	ZNF549	zinc finger protein 549	166	-27.14	2	21	4002	4025	21	ugUCCCCU-CGU-GACGACGGAAg	|||||| ||| | |||||||	aaAGGGGAGGCAGAUACUGCCUUu
hsa-miR-3714	HIST1H2BN	histone cluster 1, H2bn	167	-23.64	2	16	465	486	14	uguccccUCGUGACGACGGAAg	|| |||||||||||	agguucaAGAACUGCUGCCUUa
hsa-miR-3714	HDDC2	HD domain containing 2	174	-30.38	2	21	762	782	19	ugUCCCCUCGUGACGACGGAAg	|| ||| :|||||||||||	agAGAGGA-UACUGCUGCCUUc
hsa-miR-8078	EIF5	eukaryotic translation initiation factor 5	167	-27.52	2	21	3304	3327	20	cucAGAGAGUGGCCC-GGAUCUGg	|||:|: ::||| |||||||	aguUCUUUUCUUGGGACCUAGACu
hsa-miR-8078	IGFBP5	insulin-like growth factor binding protein 5	166	-25.36	2	21	3354	3379	22	cucAGAGA--GU-GGCCCGGAUCUGg	|||:| || || |||||||||	cuuUCUUUGACAGCCAGGCCUAGACa
hsa-miR-8078	DUSP4	dual specificity phosphatase 4	167	-27.03	2	21	2023	2048	22	cucAGAGAGUGGCCC---GGAUCUGg	|:|||||:| || |||||||	cucUUUCUCAUCUGGCAUCCUAGACa
hsa-miR-8078	DCUN1D5	DCN1, defective in cullin neddylation 1, domain containing 5	173	-27.85	2	22	9963	9985	20	cuCAGAGAGUGGCCCGGAUCUGg	||||||| ::| |||||||	acGUCUCUCUUUGAUCCUAGACu
hsa-miR-8078	LETMD1	LETM1 domain containing 1	168	-30.77	2	22	1966	1989	21	cuCAGAGAGU-GGCCCGGAUCUGg	||| :|:| |: |||||||||	gaGUCAUUUAUCUAGGCCUAGACu
hsa-miR-8078	MAP3K13	mitogen-activated protein kinase kinase kinase 13	172	-26.49	2	21	5344	5366	19	cucAGAGAGUGGCCCGGAUCUGg	|:|| :||:| ||||||||	aucUUUCCUACUGAGCCUAGACa
hsa-miR-8078	CSRNP1	cysteine-serine-rich nuclear protein 1	173	-30.73	2	21	2416	2438	20	cucAGAGAGUGGCC-CGGAUCUGg	||| ||||:|| ||||||||	ucuUCU-UCACUGGUGCCUAGACa
hsa-miR-8078	ORAOV1	oral cancer overexpressed 1	165	-33.82	2	22	314	336	20	cuCAGAGAGUGGCCCGGAUCUGg	||| ||||| |||||:|||	ggGUCAGUCACCAGGCCUGGACu
hsa-miR-8078	HNRNPA0	heterogeneous nuclear ribonucleoprotein A0	165	-26.17	2	22	7174	7196	20	cuCAGAGAGUGGCCCGGAUCUGg	|| :||||:| |||||||	agGUGGUUCACUGUACCUAGACu
hsa-miR-8078	MAF	v-maf avian musculoaponeurotic fibrosarcoma oncogene homolog	172	-25.08	2	21	504	526	19	cucAGAGAGUGGCCCGGAUCUGg	|:||||:: || |||||||	gguUUUCUCGUAGGCCCUAGACg
hsa-miR-8078	MMS19	MMS19 nucleotide excision repair homolog (S. cerevisiae)	166	-29.21	2	20	750	774	20	cucaGAGAGU--GGCCCGGAUCUGg	| |||| || |||||||||	ugagCCCUCAGUCCUGGCCUAGACu
hsa-miR-8078	TMED9	transmembrane emp24 protein transport domain containing 9	168	-27.68	2	21	430	452	19	cucAGAGAGUGGCCCGGAUCUGg	|||||| :: ||||||||	uguUCUCUCUUUCAGCCUAGACc
hsa-miR-8078	DBX2	developing brain homeobox 2	167	-26.04	2	21	148	171	20	cucAGAGAGU-GGCCCGGAUCUGg	|||||:: ::|| |||||||	uguUCUCUUGUUUGGCCCUAGACu
hsa-miR-8078	GATA4	GATA binding protein 4	172	-31.9	2	22	288	311	21	cuCAGAGAGUGGC-CCGGAUCUGg	||: | |||:| |||||||||	gcGUUCCCCACUGUGGCCUAGACc
hsa-miR-8078	ICMT	isoprenylcysteine carboxyl methyltransferase	165	-27.23	2	18	1335	1357	16	cucagaGAGUGGCCCGGAUCUGg	||: ||| ||||||||	cuaaacCUUUCCGUGCCUAGACc
hsa-miR-8078	ZC3H6	zinc finger CCCH-type containing 6	169	-26.93	2	18	6689	6711	16	cucagaGAGUGGCCCGGAUCUGg	| |||| |||||||||	agccacCACACCUGGCCUAGACu
hsa-miR-8078	SSBP4	single stranded DNA binding protein 4	165	-36.1	2	22	16	38	20	cuCAGAGAGUGGCCCGGAUCUGg	| ||||| |||||||||:|	ggGCCUCUCUGCGGGCCUAGGCu
hsa-miR-8078	CRKL	v-crk avian sarcoma virus CT10 oncogene homolog-like	165	-26.45	2	18	852	874	16	cucagaGAGUGGCCCGGAUCUGg	| |:|| |||||||||	agccgcCGCGCCUGGCCUAGACu
hsa-miR-8078	ORAI2	ORAI calcium release-activated calcium modulator 2	165	-30.34	2	19	4225	4248	18	cucagAGAGUGGCC-CGGAUCUGg	|||: |:|| ||||||||	cacagUCUUCCUGGUGCCUAGACa
hsa-miR-8078	ZBTB14	zinc finger and BTB domain containing 14	167	-29.31	2	21	4031	4057	23	cucAGAGAGUGG----CCCGGAUCUGg	|:|||| || ||||||||||	ugcUUUCUCCCCAGAGGGGCCUAGACu
hsa-miR-8078	ASAP1	ArfGAP with SH3 domain, ankyrin repeat and PH domain 1	165	-27.45	2	21	1922	1944	20	cucAGAGAGUGGC-CCGGAUCUGg	|||:|: |:| |||||||||	uguUCUUUU-CUGUGGCCUAGACu
hsa-miR-8078	DNAJC5	DnaJ (Hsp40) homolog, subfamily C, member 5	173	-29.14	2	22	1331	1353	20	cuCAGAGAGUGGCCCGGAUCUGg	||||||::| | |||||||	caGUCUCUUGCGUGUCCUAGACc
hsa-miR-8078	PRC1	protein regulator of cytokinesis 1	165	-22.73	2	22	66	88	20	cuCAGAGAGUGGCCCGGAUCUGg	|| ||: |:| ||||||||	cuGUGGCUUCCUGUGCCUAGACu
hsa-miR-8078	RBMX2	RNA binding motif protein, X-linked 2	167	-29.78	2	21	249	273	21	cucAGAGAGU--GGCCCGGAUCUGg	|: :||| |:||||||||||	ggcUUGUUCAGCCUGGGCCUAGACu
hsa-miR-8078	NTM	neurotrimin	167	-28.72	2	21	2304	2327	20	cucAGAGA-GUGGCCCGGAUCUGg	||||| || |||||||||	cgcUCUCUCCAAGUGGCCUAGACg
hsa-miR-8078	LETMD1	LETM1 domain containing 1	168	-30.77	2	22	2550	2573	21	cuCAGAGAGU-GGCCCGGAUCUGg	||| :|:| |: |||||||||	gaGUCAUUUAUCUAGGCCUAGACu
hsa-miR-8078	SLC24A4	solute carrier family 24 (sodium/potassium/calcium exchanger), member 4	168	-29.77	2	22	4895	4918	21	cuCAGAGAGUGGC-CCGGAUCUGg	||||| | |:| ||||||||	ggGUCUCGCUCUGUCGCCUAGACu
hsa-miR-8078	MAF	v-maf avian musculoaponeurotic fibrosarcoma oncogene homolog	172	-25.08	2	21	4825	4847	19	cucAGAGAGUGGCCCGGAUCUGg	|:||||:: || |||||||	gguUUUCUCGUAGGCCCUAGACg
hsa-miR-8078	PRC1	protein regulator of cytokinesis 1	165	-22.73	2	22	23	45	20	cuCAGAGAGUGGCCCGGAUCUGg	|| ||: |:| ||||||||	cuGUGGCUUCCUGUGCCUAGACu
hsa-miR-8078	ADH6	alcohol dehydrogenase 6 (class V)	180	-33.34	2	22	1127	1150	21	cuCAGAGAGUG-GCCCGGAUCUGg	||||||| | | |||||||||	auGUCUCUCUCACAGGCCUAGACa
hsa-miR-8078	ADH6	alcohol dehydrogenase 6 (class V)	180	-33.34	2	22	342	365	21	cuCAGAGAGUG-GCCCGGAUCUGg	||||||| | | |||||||||	auGUCUCUCUCACAGGCCUAGACa
hsa-miR-8078	PARG	poly (ADP-ribose) glycohydrolase	165	-30.13	2	19	1882	1905	18	cucagAGAGUGG-CCCGGAUCUGg	|: |||: ||||||||||	ccccaUUCCACUGGGGCCUAGACu
hsa-miR-8078	HNF1A	HNF1 homeobox A	166	-25.1	2	21	250	271	19	cucAGAGAGUGGCCCGGAUCUGg	|||| |||: ||||||||	gccUCUCCCACU-AGCCUAGACa
hsa-miR-8078	SAMD12	sterile alpha motif domain containing 12	175	-32.88	2	20	2189	2211	18	cucaGAGAGUGGCCCGGAUCUGg	||||: | ||||||||||	ccaaCUCUUCCAGGGCCUAGACu
hsa-miR-8078	ARMC5	armadillo repeat containing 5	169	-31.01	2	22	221	243	20	cuCAGAGAGUGGCCCGGAUCUGg	|| || :|| |||||||||	agGUGCCUGGCCUGGCCUAGACc
hsa-miR-8078	TMEM132C	transmembrane protein 132C	171	-26.94	2	21	587	610	20	cucAGAGAGUGGC-CCGGAUCUGg	|||||| |:| | |||||||	uucUCUCUCUCUGUGUCCUAGACu
hsa-miR-8078	MMS19	MMS19 nucleotide excision repair homolog (S. cerevisiae)	166	-26.02	2	20	1	22	20	cucaGAGAGU--GGCCCGGAUCUGg	| |||| || |||||||||	---gCCCUCAGUCCUGGCCUAGACu
hsa-miR-8078	NLRC3	NLR family, CARD domain containing 3	171	-30.39	2	21	1988	2011	20	cucAGAGAGUGGCC-CGGAUCUGg	||||| ||:|| |||||||	agaUCUCUGACUGGAUCCUAGACu
hsa-miR-8078	ARMC5	armadillo repeat containing 5	169	-31.01	2	22	1909	1931	20	cuCAGAGAGUGGCCCGGAUCUGg	|| || :|| |||||||||	agGUGCCUGGCCUGGCCUAGACc
hsa-miR-8078	PVRL3	poliovirus receptor-related 3	167	-31.84	2	22	2493	2518	23	cuCAGAGAGU--GGCC-CGGAUCUGg	|||||| | ::|| ||||||||	ugGUCUCUAAAUUUGGAGCCUAGACu
hsa-miR-8078	MEX3A	mex-3 RNA binding family member A	167	-26.98	2	20	4096	4118	18	cucaGAGAGUGGCCCGGAUCUGg	| ||| |:|| |||||||	auccCCCUCCCUGGCCCUAGACc
hsa-miR-8078	RTBDN	retbindin	168	-32.28	2	21	205	227	19	cucAGAGAGUGGCCCGGAUCUGg	|:|||:|||| |:||||||	uucUUUCUUACCGUGUCUAGACc
hsa-miR-8078	KCNH4	potassium voltage-gated channel, subfamily H (eag-related), member 4	165	-32.15	2	22	420	442	20	cuCAGAGAGUGGCCCGGAUCUGg	||||| | | ||||||:|||	ugGUCUCACUCAGGGCCUGGACu
hsa-miR-4788	HDAC7	histone deacetylase 7	165	-28.96	2	19	588	610	18	cggaGGGA-AUCGACCAGGCAUu	|||| | ||||||||||	gcagCCCUCCAUCUGGUCCGUAc
hsa-miR-4788	ESYT2	extended synaptotagmin-like protein 2	170	-29.69	2	21	256	279	21	cgGAGG-GAAUCGAC-CAGGCAUu	|||: || ||||| |||||||	gaCUCUGCUCAGCUGUGUCCGUAg
hsa-miR-4788	MED4	mediator complex subunit 4	165	-21.02	2	18	1336	1357	16	cggagGGAAUCGACCAGGCAUu	||||: || |||||||	uuuaaCCUUGCCUUGUCCGUAu
hsa-miR-4788	SLC30A4	solute carrier family 30 (zinc transporter), member 4	165	-29.78	2	20	86	110	21	cggAGGGA--AUCGAC-CAGGCAUu	||||| ||||| |||||||	gaaUCCCUGACAGCUGUGUCCGUAu
hsa-miR-4788	USP13	ubiquitin specific peptidase 13 (isopeptidase T-3)	166	-26.75	2	21	1343	1363	19	cgGAGGGAAUCGACCAGGCAUu	:|::| || ||||||||||	aaUUUUCCUA-CUGGUCCGUAc
hsa-miR-4788	APBA1	amyloid beta (A4) precursor protein-binding, family A, member 1	166	-25.35	2	19	1891	1912	17	cggaGGGAAUCGACCAGGCAUu	|:|| :| |||||||||	ggggCUCUGGGAUGGUCCGUAa
hsa-miR-4788	PPIL3	peptidylprolyl isomerase (cyclophilin)-like 3	168	-29.59	2	21	320	341	19	cgGAGGGAAUCGACCAGGCAUu	||||| ||| |||||||	ucCUCCCACAGCAAGUCCGUAu
hsa-miR-4788	HINT1	histidine triad nucleotide binding protein 1	165	-25.33	2	18	2510	2531	16	cggagGGAAUCGACCAGGCAUu	:|| | ||||||||||	ucgaaUCUGAACUGGUCCGUAa
hsa-miR-4788	METAP2	methionyl aminopeptidase 2	166	-28.19	2	21	1540	1564	22	cgGAGGGAA--UCGAC-CAGGCAUu	||||:|| :|:|| |||||||	agCUCCUUUGGGGUUGAGUCCGUAu
hsa-miR-4788	HDAC7	histone deacetylase 7	165	-28.96	2	19	677	699	18	cggaGGGA-AUCGACCAGGCAUu	|||| | ||||||||||	gcagCCCUCCAUCUGGUCCGUAc
hsa-miR-4788	VTI1A	vesicle transport through interaction with t-SNAREs 1A	168	-24.53	2	19	1292	1312	17	cggaGGGAAUCGACCAGGCAUu	| |||| ||||||||||	uaggCACUUA-CUGGUCCGUAc
hsa-miR-4788	FOXRED2	FAD-dependent oxidoreductase domain containing 2	167	-31.54	2	21	2544	2569	23	cgGAGGGAAUC----GACCAGGCAUu	| ||:|||| ||||||||||	guCACCUUUAGUCACCUGGUCCGUAa
hsa-miR-4788	SCP2	sterol carrier protein 2	167	-28.05	2	21	1702	1725	21	cgGAGGGAAU--CGACCAGGCAUu	||||: || ||||||||||	uuCUCCUGUACUACUGGUCCGUAu
hsa-miR-4788	AC026202.1	Uncharacterized protein	166	-33.48	2	21	71	91	19	cgGAGGGAAUCGACCAGGCAUu	| |||| :|| ||||||||	gcCCCCCUGGGC-GGUCCGUAg
hsa-miR-3131	TNN	tenascin N	168	-31.71	2	22	1	23	21	uuCCGGG-AAGGUGGUCAGGAGCu	||||| | : | |||||||||	-uGGCCCGUGUGAGCAGUCCUCGc
hsa-miR-3131	CYTH4	cytohesin 4	165	-31.6	2	20	454	475	18	uuccGGGAAGGUGGUCAGGAGCu	||| ||| || |||||||	ccaaCCCCUCC-CCUGUCCUCGg
hsa-miR-3131	HOXD11	homeobox D11	167	-28.05	2	20	268	290	18	uuccGGGAAGGUGGUCAGGAGCu	||| ||: | ||||||||	ccucCCCCUCUCCGAGUCCUCGu
hsa-miR-3131	FIBCD1	fibrinogen C domain containing 1	175	-32.25	2	20	3039	3061	18	uuccGGGAAGGUGGUCAGGAGCu	:||| ||||| |||||||	cccuUCCUGCCACCUGUCCUCGu
hsa-miR-3131	SPDYE1	speedy/RINGO cell cycle regulator family member E1	165	-34.95	2	22	231	253	20	uuCCGGGAAGGUGGUCAGGAGCu	||:|||||:| ||||||:|	ggGGUCCUUCUAGGAGUCCUUGg
hsa-miR-3131	VSX2	visual system homeobox 2	165	-32.14	2	19	831	856	20	uuccgGGAAGGUGG---UCAGGAGCu	|||||:||| :|||||||	ccaaaCCUUCUACCCUGGGUCCUCGg
hsa-miR-3131	GNAO1	guanine nucleotide binding protein (G protein), alpha activating activity polypeptide O	176	-36.37	2	22	757	780	21	uuCCGGGAAGGU-GGUCAGGAGCu	|| ||| ||: ||||||||||	ugGGGCCUCCCGCCCAGUCCUCGc
hsa-miR-3131	PRKX	protein kinase, X-linked	166	-33.53	2	21	4200	4221	19	uucCGGGAAGGUGGUCAGGAGCu	|||:||||| |||||||:|	gaaGCCUUUCCA-CAGUCCUUGu
hsa-miR-3131	PITPNM2	phosphatidylinositol transfer protein, membrane-associated 2	168	-30.82	2	21	151	173	19	uucCGGGAAGGUGGUCAGGAGCu	||||| || | |||||||	ccuGCCCUGCCUCACGUCCUCGg
hsa-miR-3131	ZNF714	zinc finger protein 714	178	-34.07	2	19	1662	1684	17	uuccgGGAAGGUGGUCAGGAGCu	|:||| |||||||||||	cagugCUUUCAACCAGUCCUCGa
hsa-miR-3131	CPLX1	complexin 1	174	-29.93	2	21	667	688	19	uucCGGGAAGGUGGUCAGGAGCu	||:||||| | ||||||||	cccGCUCUUCC-CAAGUCCUCGc
hsa-miR-3131	ZNF672	zinc finger protein 672	172	-34.58	2	22	186	212	24	uuCCGGGAAGGUGGU----CAGGAGCu	|||||||:::||| |||||||	ucGGCCCUUUUGCCAUGCUGUCCUCGu
hsa-miR-3131	ZNF497	zinc finger protein 497	169	-39.29	2	22	1320	1342	20	uuCCGGGAAGGUGGUCAGGAGCu	||||: |||||||||||:|	cuGGCCUGGCCACCAGUCCUUGu
hsa-miR-3131	CYP8B1	cytochrome P450, family 8, subfamily B, polypeptide 1	167	-26.11	2	20	124	146	18	uuccGGGAAGGUGGUCAGGAGCu	|: |||::|| |||||||	accuCUGUUCUGCCUGUCCUCGc
hsa-miR-3131	AC127496.1	Uncharacterized protein	165	-33.8	2	22	116	137	21	uuCCGGGAAGGU-GGUCAGGAGCu	||:|| ||| ||:|||||||	cuGGUCC--CCAUCCGGUCCUCGu
hsa-miR-3131	ABLIM3	actin binding LIM protein family, member 3	168	-36.4	2	20	1090	1110	18	uuccGGGAAGGUGGUCAGGAGCu	||| ||:||||||||||	cauaCCC--CCGCCAGUCCUCGg
hsa-miR-3131	SLC25A10	solute carrier family 25 (mitochondrial carrier; dicarboxylate transporter), member 10	165	-28.92	2	21	469	489	19	uucCGGGAAGGUGGUCAGGAGCu	| |||||||: |||||||	ccaGACCUUCCAU--GUCCUCGg
hsa-miR-3131	BGN	biglycan	177	-38.92	3	22	535	557	19	uuCCGGGAAGGUGGUCAGGAGcu	|||||||| ||||||||||	cuGGCCCUUCGACCAGUCCUCcc
hsa-miR-3131	ATXN2L	ataxin 2-like	165	-25.42	2	18	119	141	16	uuccggGAAGGUGGUCAGGAGCu	||||| :| |||||||	ccuuugCUUCCCUCCGUCCUCGc
hsa-miR-3131	SPDYE2	speedy/RINGO cell cycle regulator family member E2	165	-34.95	2	22	231	253	20	uuCCGGGAAGGUGGUCAGGAGCu	||:|||||:| ||||||:|	ggGGUCCUUCUAGGAGUCCUUGg
hsa-miR-3131	SEMA6C	sema domain, transmembrane domain (TM), and cytoplasmic domain, (semaphorin) 6C	176	-32.46	2	21	162	184	19	uucCGGGAAGGUGGUCAGGAGCu	|:|:|||| || |||||||	acuGUCUUUCCCCCUGUCCUCGa
hsa-miR-3131	ST3GAL2	ST3 beta-galactoside alpha-2,3-sialyltransferase 2	165	-32.53	2	22	832	854	20	uuCCGGGAAGGUGGUCAGGAGCu	| |||| || ||||||:|||	ccGUCCCUACCCCCAGUCUUCGg
hsa-miR-3131	FOXN3	forkhead box N3	181	-43.21	2	22	596	618	20	uuCCGGGAAGGUGGUCAGGAGCu	|| || |||||||||||||	gaGGGCCGGCCACCAGUCCUCGa
hsa-miR-3131	NFIC	nuclear factor I/C (CCAAT-binding transcription factor)	167	-32.28	2	20	2078	2100	18	uuccGGGAAGGUGGUCAGGAGCu	:|| |||::| |||||||	ucccUCCGUCCGUCUGUCCUCGg
hsa-miR-3131	PTPRF	protein tyrosine phosphatase, receptor type, F	165	-37.28	2	22	3210	3232	20	uuCCGGGAAGGUGGUCAGGAGCu	||||: :||||||||||:|	ugGGCCUGCUCACCAGUCCUUGc
hsa-miR-3131	CSMD2	CUB and Sushi multiple domains 2	166	-33.39	2	22	1552	1574	21	uuCCGG-GAAGGUGGUCAGGAGCu	|||| |||:| :| |||||||	agGGCCACUUUC-UCUGUCCUCGg
hsa-miR-3131	ARHGAP39	Rho GTPase activating protein 39	175	-32.28	2	20	391	413	18	uuccGGGAAGGUGGUCAGGAGCu	|||||:| || |||||||	ccuuCCCUUUCUCCUGUCCUCGu
hsa-miR-3131	DMWD	dystrophia myotonica, WD repeat containing	166	-34.37	2	22	760	783	22	uuCCGGGAAGGUGG--UCAGGAGCu	||||| | ||:| ||||||||	agGGCCCCU-CAUCAAAGUCCUCGg
hsa-miR-3131	CCDC85C	coiled-coil domain containing 85C	165	-30.89	2	22	1482	1503	21	uuCCGGGAAGGUGGU-CAGGAGCu	|| ||| ||||| |||||||	caGGACCU--CACCAGGUCCUCGu
hsa-miR-3131	UVSSA	UV-stimulated scaffold protein A	169	-30.54	2	18	258	280	16	uuccggGAAGGUGGUCAGGAGCu	||||::| ||||||||	agagggCUUCUGCGAGUCCUCGu
hsa-miR-3131	CD300LB	CD300 molecule-like family member b	169	-31.83	2	22	63	85	20	uuCCGGGAAGGUGGUCAGGAGCu	|| | ||:|| ||||||||	aaGGAACAUCUACGAGUCCUCGg
hsa-miR-3131	CMTM4	CKLF-like MARVEL transmembrane domain containing 4	167	-26.74	2	20	13	35	18	uuccGGGAAGGUGGUCAGGAGCu	:||| || || |||||||	auccUCCUCCCUCCCGUCCUCGu
hsa-miR-3131	MLC1	megalencephalic leukoencephalopathy with subcortical cysts 1	177	-37.65	2	22	1752	1774	20	uuCCGGGAAGGUGGUCAGGAGCu	|||||| :| |||||||||	caGGCCCUCUCUGCAGUCCUCGg
hsa-miR-3131	CSNK2A1	casein kinase 2, alpha 1 polypeptide	165	-29.66	2	22	3581	3603	20	uuCCGGGAAGGUGGUCAGGAGCu	||: ||||:: :|||||||	agGGUGCUUCUGGGGGUCCUCGg
hsa-miR-3131	AC110781.3	Protein LOC100128374	172	-34.79	2	22	1470	1493	21	uuCCGGGAAGGUGGU-CAGGAGCu	||||| || ||| |||||||	gaGGCCCCUCAUCCAUGUCCUCGu
hsa-miR-3131	DAPL1	death associated protein-like 1	165	-26.96	2	18	31	53	16	uuccggGAAGGUGGUCAGGAGCu	|| |::||:|||||||	ccagaaCUGCUGCCGGUCCUCGc
hsa-miR-3131	TMPPE	transmembrane protein with metallophosphoesterase domain	166	-30.18	2	21	22	43	19	uucCGGGAAGGUGGUCAGGAGCu	||||| || |: |||||||	ucuGCCCUGCC-CUUGUCCUCGa
hsa-miR-3131	WDR5	WD repeat domain 5	165	-31.11	2	22	1528	1550	20	uuCCGGGAAGGUGGUCAGGAGCu	|||:|| |:: :|||||||	ugGGCUCUCCUGGAGGUCCUCGa
hsa-miR-3131	SPDYE2B	speedy/RINGO cell cycle regulator family member E2B	165	-34.95	2	22	231	253	20	uuCCGGGAAGGUGGUCAGGAGCu	||:|||||:| ||||||:|	ggGGUCCUUCUAGGAGUCCUUGg
hsa-miR-3131	TLR6	toll-like receptor 6	167	-29.2	2	16	347	369	14	uuccgggaAGGUGGUCAGGAGCu	| ||||||||||||	gcaucauaUGCACCAGUCCUCGg
hsa-miR-3131	CYFIP2	cytoplasmic FMR1 interacting protein 2	171	-38.25	2	20	926	948	18	uuccGGGAAGGUGGUCAGGAGCu	||| ||||||||||||:|	gccaCCCAUCCACCAGUCCUUGg
hsa-miR-3131	FIBCD1	fibrinogen C domain containing 1	175	-32.25	2	20	3155	3177	18	uuccGGGAAGGUGGUCAGGAGCu	:||| ||||| |||||||	cccuUCCUGCCACCUGUCCUCGu
hsa-miR-3131	SLC39A3	solute carrier family 39 (zinc transporter), member 3	166	-29.19	2	21	1899	1920	19	uucCGGGAAGGUGGUCAGGAGCu	||| |||: || |||||||	cccGCCGUUCU-CCUGUCCUCGg
hsa-miR-3131	MMP17	matrix metallopeptidase 17 (membrane-inserted)	167	-27.73	2	21	662	685	20	uucCGGGA-AGGUGGUCAGGAGCu	||: | ||: ||||||||||	cgcGCUGUCUCUUCCAGUCCUCGu
hsa-miR-3131	ANKS1B	ankyrin repeat and sterile alpha motif domain containing 1B	166	-27.63	2	19	96	118	17	uuccgGGAAGGUGGUCAGGAGCu	|| ||| || |||||||	acucgCCGUCCUCCUGUCCUCGc
hsa-miR-3131	ANKS1B	ankyrin repeat and sterile alpha motif domain containing 1B	166	-27.63	2	19	2	24	17	uuccgGGAAGGUGGUCAGGAGCu	|| ||| || |||||||	acucgCCGUCCUCCUGUCCUCGc
hsa-miR-3131	TMEM178B	transmembrane protein 178B	165	-39.81	2	22	184	206	20	uuCCGGGAAGGUGGUCAGGAGCu	|||:||||||:||||:||:|	guGGCUCUUCCAUCAGUUCUUGa
hsa-miR-3131	SLC25A10	Mitochondrial dicarboxylate carrier; Uncharacterized protein; cDNA FLJ60124, highly similar to Mitochondrial dicarboxylate carrier	165	-28.92	2	21	469	489	19	uucCGGGAAGGUGGUCAGGAGCu	| |||||||: |||||||	ccaGACCUUCCAU--GUCCUCGg
hsa-miR-3131	CEACAM16	carcinoembryonic antigen-related cell adhesion molecule 16	167	-28.2	2	21	37	60	20	uucCG-GGAAGGUGGUCAGGAGCu	|| || ||| |::|||||||	uucGCACCAUCCUCUGGUCCUCGc
hsa-miR-3131	NFIC	nuclear factor I/C (CCAAT-binding transcription factor)	167	-32.28	2	20	2025	2047	18	uuccGGGAAGGUGGUCAGGAGCu	:|| |||::| |||||||	ucccUCCGUCCGUCUGUCCUCGg
hsa-miR-3131	ZNF784	zinc finger protein 784	169	-33.54	2	18	598	620	16	uuccggGAAGGUGGUCAGGAGCu	|||| ||||||||||	caagggCUUCACCCAGUCCUCGg
hsa-miR-3131	ZNF714	zinc finger protein 714	178	-34.07	2	19	187	209	17	uuccgGGAAGGUGGUCAGGAGCu	|:||| |||||||||||	cagugCUUUCAACCAGUCCUCGa
hsa-miR-3131	ZNF714	zinc finger protein 714	178	-34.07	2	19	1616	1638	17	uuccgGGAAGGUGGUCAGGAGCu	|:||| |||||||||||	cagugCUUUCAACCAGUCCUCGa
hsa-miR-8075	CYP26B1	cytochrome P450, family 26, subfamily B, polypeptide 1	173	-24.27	2	22	210	233	20	gucUGGGCUGUAGACGGUAGUCGu	||:| |||:| ||||||||	gccACUCCCCAUUUACCAUCAGCu
hsa-miR-8075	ERCC1	excision repair cross-complementing rodent repair deficiency, complementation group 1 (includes overlapping antisense sequence)	169	-24.97	2	23	2327	2351	22	guCUGGGCUGUAGAC-GGUAGUCGu	|| || || | || ||||||||	uaGAACCAACCUGUGUCCAUCAGCa
hsa-miR-8075	AQR	aquarius intron-binding spliceosomal factor	174	-25.78	2	23	709	732	21	guCUGGGCUGUAGACGGUAGUCGu	|| || : ||:||:|||||||	cuGAGCCAGGAUUUGUCAUCAGCu
hsa-miR-8075	RRN3	RRN3 RNA polymerase I transcription factor homolog (S. cerevisiae)	168	-23.4	2	21	3338	3361	19	gucuGGGCUGUAGACGGUAGUCGu	:::|| |:||||||||||	auucUUUGAACUUUGCCAUCAGCc
hsa-miR-8075	L3MBTL2	l(3)mbt-like 2 (Drosophila)	166	-27.41	2	23	1135	1158	21	guCUGGGCUGUAGACGGUAGUCGu	|| :| |: |||:|||||||	aaGAAAUGUCGCCUGUCAUCAGCu
hsa-miR-8075	GPR50	G protein-coupled receptor 50	173	-24.78	2	22	1125	1148	20	gucUGGGCUGUAGACGGUAGUCGu	||| ||||| | |||||||	ccuACCACACAUCCGACAUCAGCc
hsa-miR-8075	MGA	MGA, MAX dimerization protein	167	-25.36	2	21	1659	1683	20	gucuGGGCUGUAGACG-GUAGUCGu	::| | |||||| |||||||	gccuUUCUAGAUCUGCUCAUCAGCa
hsa-miR-8075	ZNF688	zinc finger protein 688	167	-30.52	2	21	403	427	20	gucuGGGCUG-UAGACGGUAGUCGu	||:|:| | :||:|||||||	aaacCCUGGCUAAUUGUCAUCAGCa
hsa-miR-8075	CCL3	chemokine (C-C motif) ligand 3	168	-27.37	2	22	277	301	21	gucUGGGCU-GUAGACGGUAGUCGu	| |||| :: |||:|||||||	gacAACCGAGUGGCUGUCAUCAGCc
hsa-miR-8075	MSH2	mutS homolog 2	169	-30.73	2	22	1837	1858	20	gucUGGGCUGUAGACGGUAGUCGu	|||||| || | ||||||||	acaACCCGA-AUGU-CCAUCAGCa
hsa-miR-8075	MSX2	msh homeobox 2	166	-27.2	2	21	2522	2544	19	gucuGGGCUGUAGACGGUAGUCGu	||||:: || |:|||||||	cuuuCCCGGUUUC-GUCAUCAGCc
hsa-miR-8075	EMC3	ER membrane protein complex subunit 3	168	-31.63	2	23	2448	2470	21	guCUGGGCUGUAGACGGUAGUCGu	||||:| | | || |||||||	caGACCUGUCCU-UGGCAUCAGCg
hsa-miR-8075	C20orf173	chromosome 20 open reading frame 173	165	-22.69	2	22	139	162	20	gucUGGGCUGUAGACGGUAGUCGu	| :||| :|| ||||||||	agaAAUCGAAGUCAUCCAUCAGCu
hsa-miR-8075	GATA5	GATA binding protein 5	165	-21.39	2	22	1185	1208	20	gucUGGGCUGUAGACGGUAGUCGu	| | | ::|||| |||||||	aaaAACAGUUGUCUGGCAUCAGCu
hsa-miR-8075	FADS2	fatty acid desaturase 2	168	-25.03	2	21	202	225	19	gucuGGGCUGUAGACGGUAGUCGu	:| | |:|| |||||||||	ucccUCAGCCGUCAGCCAUCAGCc
hsa-miR-8075	TMEM231	transmembrane protein 231	177	-31.14	2	22	615	638	20	gucUGGGCUGUAGACGGUAGUCGu	::| | ||||||:|||||||	acaGUCAGUCAUCUGUCAUCAGCu
hsa-miR-8075	PCNXL2	pecanex-like 2 (Drosophila)	172	-27.07	2	22	2853	2877	21	gucUGGGCU-GUAGACGGUAGUCGu	|| | | |||| |||||||||	gcuACACAAGCAUCCGCCAUCAGCa
hsa-miR-8075	SLCO1B3	solute carrier organic anion transporter family, member 1B3	168	-23.67	2	23	1754	1776	21	guCUGGGCUGUAGACGGUAGUCGu	|||:: | | |||:|||||||	ugGACUUUA-AACUGUCAUCAGCu
hsa-miR-8075	AACS	acetoacetyl-CoA synthetase	170	-29.43	2	20	857	881	19	gucugGGCUGUAG-ACGGUAGUCGu	:||| ||| ||:|||||||	ucuugUCGAGAUCAUGUCAUCAGCa
hsa-miR-8075	HCN4	hyperpolarization activated cyclic nucleotide-gated potassium channel 4	172	-25.8	2	17	359	382	15	gucugggcUGUAGACGGUAGUCGu	||| |||||||||||	uuagagaaACAGCUGCCAUCAGCc
hsa-miR-8075	FLT4	fms-related tyrosine kinase 4	165	-24.35	2	22	1082	1105	20	gucUGGGCUGUAGACGGUAGUCGu	:||| ::: ||| |||||||	ccuGCCCUGUGCCUGACAUCAGCa
hsa-miR-8075	YY1	YY1 transcription factor	168	-27.95	2	23	1246	1268	21	guCUGGGCUGUAGACGGUAGUCGu	|||| |:| | | ||||||||	aaGACCAGGCCUGU-CCAUCAGCc
hsa-miR-8075	GLP2R	glucagon-like peptide 2 receptor	165	-20.57	2	23	2080	2104	22	guCUGGGCUGUAGACG-GUAGUCGu	| ||| :| || || |||||||	auGUCCCUGCCUCGGCUCAUCAGCc
hsa-miR-8075	DESI1	desumoylating isopeptidase 1	166	-24.58	2	19	1980	2003	17	gucuggGCUGUAGACGGUAGUCGu	| |: |:||||||||||	cugcugCUAUCUUUGCCAUCAGCc
hsa-miR-8075	NOTCH3	notch 3	168	-26.92	2	23	140	162	21	guCUGGGCUGUAGACGGUAGUCGu	|| |||| || |:|||||||	guGA-CCGAGAUAGGUCAUCAGCc
hsa-miR-8075	USP13	ubiquitin specific peptidase 13 (isopeptidase T-3)	170	-29.22	2	15	269	292	13	gucugggcugUAGACGGUAGUCGu	|||||||||||||	cugguggaggAUCUGCCAUCAGCa
hsa-miR-8075	DNAJC10	DnaJ (Hsp40) homolog, subfamily C, member 10	185	-36.15	2	23	11020	11044	22	guCUGGGCU-GUAGACGGUAGUCGu	||||||| || ||||||||||	guGACCCGAGAAUAUGCCAUCAGCg
hsa-miR-8075	PPARGC1A	peroxisome proliferator-activated receptor gamma, coactivator 1 alpha	166	-24.06	2	20	599	623	19	gucugGGCUGUAGA-CGGUAGUCGu	|:||::||| | |||||||	agccgCUGAUGUCUGGGCAUCAGCc
hsa-miR-8075	WNT2	wingless-type MMTV integration site family member 2	175	-29.53	2	20	1324	1347	18	gucugGGCUGUAGACGGUAGUCGu	::|:| ||||||||||||	aguggUUGGCUUCUGCCAUCAGCc
hsa-miR-8075	LMBR1L	limb development membrane protein 1-like	166	-26.23	2	23	473	496	21	guCUGGGCUGUAGACGGUAGUCGu	|| |:| || |||||||||	agGAGGAGGCUUCAGCCAUCAGCa
hsa-miR-8075	CDH11	cadherin 11, type 2, OB-cadherin (osteoblast)	168	-26.02	2	23	3270	3292	21	guCUGGGCUGUAGACGGUAGUCGu	| :|: :|| |||||||||||	cuGCUCUUGCA-CUGCCAUCAGCc
hsa-miR-8075	SFRP2	secreted frizzled-related protein 2	170	-23.58	2	21	464	486	19	gucuGGGCUGUAGACGGUAGUCGu	|:| |||||| :|||||||	uuauCUCAACAUCU-UCAUCAGCu
hsa-miR-8075	SCUBE3	signal peptide, CUB domain, EGF-like 3	170	-27.21	2	23	4023	4046	21	guCUGGGCUGUAGACGGUAGUCGu	|| || || :||:|||||||	uaGAACCCCCAGUUGUCAUCAGCu
hsa-miR-8075	CAPN5	calpain 5	170	-28.9	2	23	400	423	21	guCUGGGCUGUAGACGGUAGUCGu	||||: || |: ||||||||	caGACCUCACUUUCCCCAUCAGCa
hsa-miR-8075	FAM173B	family with sequence similarity 173, member B	170	-29.04	2	23	595	618	21	guCUGGGCUGUAGACGGUAGUCGu	||::| | |:||:|||||||	caGAUUCCAGUUUUGUCAUCAGCa
hsa-miR-8075	CDC123	cell division cycle 123	169	-27.29	2	23	40	64	22	guCUGGGCUGUAGACG-GUAGUCGu	| :|||: | |||| |||||||	ccGCUCCGGGAGCUGCUCAUCAGCc
hsa-miR-8075	SLC25A4	solute carrier family 25 (mitochondrial carrier; adenine nucleotide translocator), member 4	173	-26.92	2	23	2726	2750	22	guCUGGG-CUGUAGACGGUAGUCGu	| ||| |:|||:| :|||||||	cuGCCCCAGGCAUUUCUCAUCAGCc
hsa-miR-8075	C18orf25	chromosome 18 open reading frame 25	165	-28.29	2	23	1750	1777	25	guCUGGGCUGUAGAC----GGUAGUCGu	||:|:|:| |||| :|||||||	uuGAUCUGGCCUCUGUCCUUCAUCAGCu
hsa-miR-8075	PDK1	pyruvate dehydrogenase kinase, isozyme 1	167	-26.59	2	22	1684	1709	22	gucUGGGC-UGUA-GACGGUAGUCGu	|:|:| | || |||:|||||||	cguAUCUGCAGAUCCUGUCAUCAGCu
hsa-miR-8075	UGT3A2	UDP glycosyltransferase 3 family, polypeptide A2	168	-26.84	2	21	225	248	19	gucuGGGCUGUAGACGGUAGUCGu	:|| ::|:||||||||||	guccUCCUUUGUUUGCCAUCAGCa
hsa-miR-8075	LSM11	LSM11, U7 small nuclear RNA associated	166	-25.49	2	20	5128	5154	21	gucugGGCUGUAGA---CGGUAGUCGu	|:||||||| | |||||||	ucauaCUGACAUCUAAAGACAUCAGCc
hsa-miR-8075	KIT	v-kit Hardy-Zuckerman 4 feline sarcoma viral oncogene homolog	169	-26.32	2	23	144	169	23	guCUGG--GCUGUAGACGGUAGUCGu	|:|| :||: |:||:|||||||	guGGCCGAUGAUUUUUGUCAUCAGCc
hsa-miR-8075	THAP8	THAP domain containing 8	168	-26.52	2	23	174	196	21	guCUGGGCUGUAGACGGUAGUCGu	|:||| | :||| :|||||||	ugGGCCC-AAGUCUCUCAUCAGCc
hsa-miR-8075	SLX4	SLX4 structure-specific endonuclease subunit	175	-29.03	2	22	16	38	20	gucUGGGCUGUAGACGGUAGUCGu	|||| | | |||||||||||	cccACCCCA-ACCUGCCAUCAGCa
hsa-miR-8075	IL17RD	interleukin 17 receptor D	169	-27.96	2	23	2547	2573	24	guCUGGGCUGUAG---ACGGUAGUCGu	|||:: :|||| ||:|||||||	agGACUUAGCAUCUGAUGUCAUCAGCu
hsa-miR-8075	TMEM92	transmembrane protein 92	176	-32.77	2	22	8	32	21	gucUGGGCUGUAG-ACGGUAGUCGu	:||:|: ||| ||||||||||	ccuGCCUGGAAUCUUGCCAUCAGCa
hsa-miR-8075	SF3B3	splicing factor 3b, subunit 3, 130kDa	167	-25.82	2	21	1680	1704	20	gucuGGGCUGUAGAC-GGUAGUCGu	|: || :|||| ||||||||	uccuCUGGAAGUCUGCCCAUCAGCu
hsa-miR-8075	PATE1	prostate and testis expressed 1	170	-23.24	2	22	855	876	20	gucUGGGCUGUAGACGGUAGUCGu	||: ||||||| |||||||	gccACUAGACAUCU--CAUCAGCc
hsa-miR-8075	NPTX1	neuronal pentraxin I	182	-31.94	2	23	3839	3862	21	guCUGGGCUGUAGACGGUAGUCGu	||||:| || || ||||||||	ggGACCUGCCACCUCCCAUCAGCa
hsa-miR-8075	RXFP1	relaxin/insulin-like family peptide receptor 1	171	-26.65	2	22	409	431	20	gucUGGGCUGUAGACGGUAGUCGu	|||:| ||| || |||||||	uuuACCUGUCAUGUG-CAUCAGCa
hsa-miR-8075	MSRB3	methionine sulfoxide reductase B3	186	-33.17	2	23	2447	2470	21	guCUGGGCUGUAGACGGUAGUCGu	|||| ||| || |||||||||	aaGACCAGACCUCAGCCAUCAGCg
hsa-miR-8075	FAM134C	family with sequence similarity 134, member C	166	-29.55	2	16	1333	1357	15	gucugggcuGUAGA-CGGUAGUCGu	||||| |||||||||	cccugggucCAUCUGGCCAUCAGCc
hsa-miR-8075	TBC1D16	TBC1 domain family, member 16	177	-30.7	2	23	4476	4501	23	guCUG--GGCUGUAGACGGUAGUCGu	||| |:||| || |||||||||	gaGACCGCUGACCUCAGCCAUCAGCc
hsa-miR-8075	TBC1D16	TBC1 domain family, member 16	168	-29.91	2	23	7907	7935	26	guCUGGGCUGU--AG---ACGGUAGUCGu	||||:||:| || ||:|||||||	cuGACCUGAUAGGUCCGAUGUCAUCAGCu
hsa-miR-8075	SLCO2A1	solute carrier organic anion transporter family, member 2A1	167	-28.64	2	22	509	531	20	gucUGGGCUGUAGACGGUAGUCGu	|||:|: :|:|| |||||||	cacACCUGG-GUUUGGCAUCAGCa
hsa-miR-8075	PDP2	pyruvate dehyrogenase phosphatase catalytic subunit 2	173	-31.5	2	23	4736	4760	22	guCUGGGCUGUAGAC-GGUAGUCGu	|:||:||| :|| ||||||||	cuGGCCUGACUCUUGUCCAUCAGCc
hsa-miR-8075	RMI2	RecQ mediated genome instability 2	165	-27.01	2	23	460	485	23	guCUGGGCUGUAGACG--GUAGUCGu	|:|:| ||||| | |||||||	cuGGCUCCUCAUCUUCUUCAUCAGCa
hsa-miR-8075	BTBD9	BTB (POZ) domain containing 9	169	-33.32	2	23	1199	1225	24	guCUGGGCUGUAGA---CGGUAGUCGu	| :|||:| ||| |||||||||	gaGCUCCGGCCUCUGUCGCCAUCAGCa
hsa-miR-8075	SPECC1L	sperm antigen with calponin homology and coiled-coil domains 1-like	167	-25.49	2	23	1602	1625	22	guCUGGGCUGUAGAC-GGUAGUCGu	|:|| || | ||| ||||||||	auGGCCAGA-AGCUGCCCAUCAGCc
hsa-miR-8075	ZFP91	ZFP91 zinc finger protein	169	-28.85	2	22	271	294	20	gucUGGGCUGUAGACGGUAGUCGu	||:||:: | |||||||||	cauACUCGGUUCCAGCCAUCAGCa
hsa-miR-8075	LARP4B	La ribonucleoprotein domain family, member 4B	165	-25.95	2	21	899	922	20	gucuGGGC-UGUAGACGGUAGUCGu	||:| || |||| |||||||	ucucCCUGUACCUCUG-CAUCAGCa
hsa-miR-8075	ARHGEF18	Rho/Rac guanine nucleotide exchange factor (GEF) 18	168	-34.91	2	22	1379	1403	21	gucUGGGCUGUAGA-CGGUAGUCGu	:||||:: || |||||||||	ccaGCCCGGUCCCUGGCCAUCAGCg
hsa-miR-8075	MOB3C	MOB kinase activator 3C	165	-29.12	2	19	658	682	18	gucuggGCUGU-AGACGGUAGUCGu	| ||| ||| ||||||||	uccaggCUACACUCUUCCAUCAGCa
hsa-miR-8075	FAIM2	Fas apoptotic inhibitory molecule 2	167	-26.65	2	23	3317	3338	21	guCUGGGCUGUAGACGGUAGUCGu	||||:| | ||| |||||||	caGACCUGUCUUCU--CAUCAGCc
hsa-miR-8075	ZCCHC5	zinc finger, CCHC domain containing 5	166	-25.75	2	22	535	556	20	gucUGGGCUGUAGACGGUAGUCGu	|||: || |||:|||||||	guuACCU--CAGCUGUCAUCAGCa
hsa-miR-8075	TSPYL5	TSPY-like 5	169	-21.59	2	22	462	485	20	gucUGGGCUGUAGACGGUAGUCGu	|| :|::||: |:|||||||	ugcACAUGGUAUUAGUCAUCAGCc
hsa-miR-8075	C1orf173	chromosome 1 open reading frame 173	168	-25.84	2	23	1472	1498	24	guCUGGGCU--GUAGACG-GUAGUCGu	||:| || |||| || |||||||	uuGAUCAGAAGCAUCAGCACAUCAGCa
hsa-miR-8075	MC2R	melanocortin 2 receptor (adrenocorticotropic hormone)	165	-22.73	2	23	1199	1223	22	guCUGGGCUGUA-GACGGUAGUCGu	|| :| ||| || ||||||||	ggGAAAUGUCAUCCUCCCAUCAGCc
hsa-miR-8075	LMLN	leishmanolysin-like (metallopeptidase M8 family)	169	-26.29	2	22	384	407	20	gucUGGGCUGUAGACGGUAGUCGu	|||| || || :|||||||	gcaACCCAACCACUUUCAUCAGCa
hsa-miR-8075	CREB3L2	cAMP responsive element binding protein 3-like 2	167	-22.94	2	22	50	72	20	gucUGGGCUGUAGACGGUAGUCGu	| || || |:||:|||||||	ccaAACC-ACCUUUGUCAUCAGCu
hsa-miR-8075	C2orf71	chromosome 2 open reading frame 71	184	-35.97	2	22	2454	2478	21	gucUGGGCUGUA-GACGGUAGUCGu	|||||: || |||||||||||	ggcACCCGGGAUCCUGCCAUCAGCu
hsa-miR-8075	CHST6	carbohydrate (N-acetylglucosamine 6-O) sulfotransferase 6	170	-26.95	2	21	1213	1235	19	gucuGGGCUGUAGACGGUAGUCGu	||: ||:| ||||||||||	uuucCCUCACGU-UGCCAUCAGCu
hsa-miR-8075	AADACL3	arylacetamide deacetylase-like 3	165	-24.74	2	23	974	998	22	guCUGGGCUGU-AGACGGUAGUCGu	|| |: ||| ||||||||||	agGAACUCACACAGUGCCAUCAGCu
hsa-miR-8075	RGS7BP	regulator of G-protein signaling 7 binding protein	168	-29.8	2	22	828	852	21	gucUGGGCUGUAGACG-GUAGUCGu	:| :|:::||||| |||||||	gaaGCAUGGUGUCUGCACAUCAGCa
hsa-miR-8075	PIP5K1C	phosphatidylinositol-4-phosphate 5-kinase, type I, gamma	168	-28.02	2	22	1719	1743	21	gucUGGGCUGUA-GACGGUAGUCGu	||| |:||| | ||||||||	ggcACCGGGCAUCCACCCAUCAGCc
hsa-miR-8075	ARL17A	ADP-ribosylation factor-like 17A	170	-30.67	2	23	3461	3484	21	guCUGGGCUGUAGACGGUAGUCGu	|:||:||:: | ||||||||	cuGGCCUGAUGCCCACCAUCAGCa
hsa-miR-8075	KIAA0930	KIAA0930	168	-22.09	2	23	6647	6669	21	guCUGGGCUGUAGACGGUAGUCGu	|||:: :| ||| ||||||||	cuGACUUAGCCUCU-CCAUCAGCc
hsa-miR-8075	LARP1	La ribonucleoprotein domain family, member 1	168	-24.59	2	21	2706	2729	19	gucuGGGCUGUAGACGGUAGUCGu	|: |:|||| | |||||||	accuCUGGGCAUCAGACAUCAGCa
hsa-miR-8075	ACACB	acetyl-CoA carboxylase beta	165	-26.01	2	19	1587	1611	18	gucuggGCUGUAGAC-GGUAGUCGu	| | ||||| ||||||||	aaaagaCAAAAUCUGACCAUCAGCc
hsa-miR-8075	IDS	iduronate 2-sulfatase	166	-24.12	2	19	4819	4842	17	gucuggGCUGUAGACGGUAGUCGu	:|: | |||||||||||	uuguggUGGAACCUGCCAUCAGCc
hsa-miR-8075	BSDC1	BSD domain containing 1	173	-34.62	2	23	34	59	23	guCUGG--GCUGUAGACGGUAGUCGu	|||| | ||||: |:|||||||	caGACCCACAACAUUGGUCAUCAGCa
hsa-miR-8075	TRAK1	trafficking protein, kinesin binding 1	169	-27	2	22	1213	1236	20	gucUGGGCUGUAGACGGUAGUCGu	::|| |: |:||:|||||||	acuGUCCCAUUUUUGUCAUCAGCa
hsa-miR-8075	SBK1	SH3 domain binding kinase 1	170	-30.54	2	23	2702	2725	21	guCUGGGCUGUAGACGGUAGUCGu	| ||:|::: ||| |||||||	caGUCCUGGUGGCUGACAUCAGCg
hsa-miR-8075	NOS1	nitric oxide synthase 1 (neuronal)	167	-29.96	2	23	2971	2994	22	guCUG-GGCUGUAGACGGUAGUCGu	||| |||:|:| | :|||||||	agGACGCCGGCGUAU-UCAUCAGCc
hsa-miR-8075	NOS1	nitric oxide synthase 1 (neuronal)	165	-26.5	2	23	2358	2382	22	guCUGGGCUGU-AGACGGUAGUCGu	| |||| :| | | ||||||||	caGCCCCGCUACUAUUCCAUCAGCu
hsa-miR-8075	MED22	mediator complex subunit 22	167	-27.9	2	23	4140	4161	21	guCUGGGCUGUAGACGGUAGUCGu	||: ||| |||||||||||	gcGAUAAGAC--CUGCCAUCAGCu
hsa-miR-8075	UNC119B	unc-119 homolog B (C. elegans)	178	-34.53	2	21	446	468	19	gucuGGGCUGUAGACGGUAGUCGu	:|||:||| ||||||||||	caccUCCGGCAU-UGCCAUCAGCg
hsa-miR-8075	ARID3B	AT rich interactive domain 3B (BRIGHT-like)	166	-25.46	2	21	2137	2159	19	gucuGGGCUGUAGACGGUAGUCGu	||:|| | ||||||||||	uuccCCUGA-AGGUGCCAUCAGCc
hsa-miR-8075	UQCC1	ubiquinol-cytochrome c reductase complex assembly factor 1	169	-26.69	2	23	1786	1811	23	guCUGGGCUGUAGA--CGGUAGUCGu	| ||: || ||| |||||||||	gaGCCCUCACUUCUUGGCCAUCAGCa
hsa-miR-8075	SP140	SP140 nuclear body protein	165	-20.95	2	22	180	203	20	gucUGGGCUGUAGACGGUAGUCGu	|||| | :| | :|||||||	acaACCCCAAGUAUCUCAUCAGCc
hsa-miR-8075	ABHD2	abhydrolase domain containing 2	169	-30.69	2	23	93	117	22	guCUGGGCUGUAG-ACGGUAGUCGu	||:|:||| || ||||||||	ugGAUCUGACCUCACACCAUCAGCa
hsa-miR-8075	RBM3	RNA binding motif (RNP1, RRM) protein 3	166	-25.18	2	21	211	233	19	gucuGGGCUGUAGACGGUAGUCGu	|:| :||||| :|||||||	aaccCUCAGCAUCU-UCAUCAGCu
hsa-miR-8075	DDRGK1	DDRGK domain containing 1	170	-24.94	2	23	1103	1126	21	guCUGGGCUGUAGACGGUAGUCGu	|||:| :| || ||||||||	auGACUCUGCUACUUCCAUCAGCa
hsa-miR-8075	SCN8A	sodium channel, voltage gated, type VIII, alpha subunit	165	-30.63	2	23	2748	2775	25	guCUGGGCUGUAGAC----GGUAGUCGu	| |::|::||||| ||||||||	ggGCCUUGGUAUCUGGCACCCAUCAGCc
hsa-miR-8075	ERC1	ELKS/RAB6-interacting/CAST family member 1	169	-26.09	2	23	393	417	22	guCUGGGCUGUAGA-CGGUAGUCGu	|| |:| || || |:|||||||	aaGAACUGCCACCUGGUCAUCAGCa
hsa-miR-8075	NUDCD3	NudC domain containing 3	167	-26.91	2	23	840	863	22	guCUGG-GCUGUAGACGGUAGUCGu	|||| | :||| | ||||||||	gaGACCACAGCAUGU-CCAUCAGCu
hsa-miR-8075	ABCB8	ATP-binding cassette, sub-family B (MDR/TAP), member 8	165	-23.07	2	22	2638	2659	20	gucUGGGCUGUAGACGGUAGUCGu	|||| || || |:|||||||	uucACCC-AC-UCAGUCAUCAGCc
hsa-miR-8075	ATP10A	ATPase, class V, type 10A	168	-27.81	2	22	786	810	21	gucUGGGCUGUAG-ACGGUAGUCGu	|||| :|| | |||||||||	ggcACCCUGCACCAGGCCAUCAGCa
hsa-miR-8075	CREB5	cAMP responsive element binding protein 5	168	-25.87	2	23	4868	4890	21	guCUGGGCUGUAGACGGUAGUCGu	||||:| ::||| |||||||	gaGACCUG-UGUCUCACAUCAGCc
hsa-miR-8075	FAM19A5	family with sequence similarity 19 (chemokine (C-C motif)-like), member A5	170	-30.32	2	19	215	238	17	gucuggGCUGUAGACGGUAGUCGu	||:|| ||| |||||||	ggggggCGGCACCUGGCAUCAGCa
hsa-miR-8075	ABCB8	ATP-binding cassette, sub-family B (MDR/TAP), member 8	165	-23.07	2	22	1770	1791	20	gucUGGGCUGUAGACGGUAGUCGu	|||| || || |:|||||||	uucACCC-AC-UCAGUCAUCAGCc
hsa-miR-8075	EMP2	epithelial membrane protein 2	166	-25.57	2	23	2461	2484	21	guCUGGGCUGUAGACGGUAGUCGu	|| : | :|:||||||||||	ugGAGUGGUGGUUUGCCAUCAGCu
hsa-miR-8075	SIRPB2	signal-regulatory protein beta 2	168	-25.38	2	22	550	574	21	gucUGGGCUGUAGAC-GGUAGUCGu	||| || | :|| ||||||||	ucaACCAGAAAGUUGACCAUCAGCa
hsa-miR-8075	CDK18	cyclin-dependent kinase 18	166	-24.72	2	23	581	604	21	guCUGGGCUGUAGACGGUAGUCGu	| ||| || :| ||||||||	uaGUCCCCACUCUUUCCAUCAGCc
hsa-miR-8075	CD300A	CD300a molecule	165	-25.4	2	22	137	160	20	gucUGGGCUGUAGACGGUAGUCGu	|:|| | :||||||||||	gccAUCCCUCUGUUGCCAUCAGCu
hsa-miR-8075	SLC25A47	solute carrier family 25, member 47	166	-29.79	2	23	189	209	21	guCUGGGCUGUAGACGGUAGUCGu	|:|||| || |||||||||	ggGGCCCGCCA---GCCAUCAGCc
hsa-miR-8075	RUNDC1	RUN domain containing 1	171	-27.73	2	22	2996	3018	20	gucUGGGCUGUAGACGGUAGUCGu	|||| ||| :| ||||||||	acaACCCAACAAUU-CCAUCAGCa
hsa-miR-8075	HEY2	hairy/enhancer-of-split related with YRPW motif 2	173	-31.96	2	22	197	220	20	gucUGGGCUGUAGACGGUAGUCGu	:|:||::| ||| |||||||	gcaGCUCGGUAACUGACAUCAGCa
hsa-miR-8075	ZBTB7B	zinc finger and BTB domain containing 7B	165	-22.9	2	20	102	124	18	gucugGGCUGUAGACGGUAGUCGu	|:|:|||| | |||||||	ccuugCUGGCAUCAG-CAUCAGCc
hsa-miR-8075	FAM26E	family with sequence similarity 26, member E	165	-21.63	2	20	7201	7223	18	gucugGGCUGUAGACGGUAGUCGu	|:|| ||| |:|||||||	aucuaCUGA-AUCGGUCAUCAGCc
hsa-miR-8075	ZNF687	zinc finger protein 687	173	-26.36	2	23	197	221	22	guCUGGGCUGUAG-ACGGUAGUCGu	|| |||||| | | :|||||||	cuGAGCCGACACCGUUUCAUCAGCc
hsa-miR-8075	TARS2	threonyl-tRNA synthetase 2, mitochondrial (putative)	167	-27.53	2	22	23	45	20	gucUGGGCUGUAGACGGUAGUCGu	|||:| |: ||||||||||	aaaACCUG-CGAGUGCCAUCAGCc
hsa-miR-8075	POLL	polymerase (DNA directed), lambda	165	-29.58	2	23	771	795	22	guCUGGGCUGUAGA-CGGUAGUCGu	|| |: :|||| |:|||||||	caGAGCUCCUAUCUAGUCAUCAGCa
hsa-miR-8075	CHRNA4	cholinergic receptor, nicotinic, alpha 4 (neuronal)	176	-31.3	2	23	1880	1902	21	guCUGGGCUGUAGACGGUAGUCGu	| ||| :| ||||||||||||	cuGCCCCCGC-UCUGCCAUCAGCc
hsa-miR-8075	EFHC1	EF-hand domain (C-terminal) containing 1	166	-27.22	2	23	847	870	21	guCUGGGCUGUAGACGGUAGUCGu	|||: ||| | ||||||||	caGACUGGACCUAAACCAUCAGCu
hsa-miR-8075	PTEN	phosphatase and tensin homolog	172	-30.91	2	22	3697	3721	21	gucUGGGCUGU-AGACGGUAGUCGu	|::| ::| ||||||||||||	auuAUUCUGUACUCUGCCAUCAGCa
hsa-miR-8075	NUTM2B	NUT family member 2B	172	-33.25	2	23	63	85	21	guCUGGGCUGUAGACGGUAGUCGu	|:||| |||| |:|||||||	ggGGCCCCCCAUC-GUCAUCAGCa
hsa-miR-8075	IER5L	immediate early response 5-like	168	-30.72	2	21	1110	1133	19	gucuGGGCUGUAGACGGUAGUCGu	|: | : ||||||||||||	cccuCUGGUUCUCUGCCAUCAGCa
[truncated: 7,621 more rows]

## Sheet: TargetScan-predicted target gen
MicroRNA_ID	Gene_Symbol	Gene_Discription	MicroRNA_Seq	Seed_Seq	MSA_Start	MSA_End	UTR_Start	URT_End	Seed_Match	Regulation
[truncated: 342,071+ more rows]
