# Supplementary material for: Astragalus polysaccharide promotes latent HIV-1 reactivation via exosome-mediated modulation of the PI3K/AKT/NF-κB axis
Source: Extracell Vesicles Circ Nucl Acids. 2026 Jan 29;7(1):94–113. doi: 10.20517/evcna.2025.148 (PMC13074303; doi:10.20517/evcna.2025.148)
Supplement: Supplementary file 1 [file evcna-7-1-94-SupplementaryMaterials.zip › evcna60148-SupplementaryMaterials/Supplementary Table 9.xlsx]

## Sheet: Read_Me
Table name	Column name	Description
Up_miRNA_GO_Enrichment	GO_ID	GO identifier, consistent with the Gene Ontology database
	GO_Name	GO term name, consistent with Gene Ontology nomenclature
	Population_mapped_id	Number of genes annotated to this GO term in the Gene Ontology database
	Study_mapped_id	Number of differentially expressed genes mapped to this GO term
	Enrichment	Enrichment score; for identical P values, a higher enrichment indicates a stronger experimental effect
	P_value	P value evaluating the statistical significance of the GO term (P < 0.01 indicates significant enrichment)
	FDR	False discovery rate (FDR), adjusted measure of GO term significance
Up_miRNA_GO_TargetGene	GO_ID	GO identifier, consistent with the Gene Ontology database
	GO_name	GO term name, consistent with Gene Ontology nomenclature
	Gene_symbol	Official gene symbol
	Gene_synonyms	Gene synonyms
	Description	Gene description
	Enrichment	Enrichment score; higher values indicate stronger enrichment
	P_value	P value evaluating GO term significance (P < 0.05 indicates significant enrichment)
	FDR	False discovery rate (FDR), adjusted significance measure
Down_miRNA_GO_Enrichment	GO_ID	GO identifier, consistent with the Gene Ontology database
	GO_Name	GO term name, consistent with Gene Ontology nomenclature
	Population_mapped_id	Number of genes annotated to this GO term in the Gene Ontology database
	Study_mapped_id	Number of differentially expressed genes mapped to this GO term
	Enrichment	Enrichment score; higher values indicate stronger enrichment
	P_value	P value evaluating GO term significance (P < 0.01 indicates significant enrichment)
	FDR	False discovery rate (FDR), adjusted significance measure
Down_miRNA_GO_TargetGene	GO_ID	GO identifier, consistent with the Gene Ontology database
	GO_name	GO term name, consistent with Gene Ontology nomenclature
	Gene_symbol	Official gene symbol
	Gene_synonyms	Gene synonyms
	Description	Gene description
	Enrichment	Enrichment score; higher values indicate stronger enrichment
	P_value	P value evaluating GO term significance (P < 0.05 indicates significant enrichment)
	FDR	False discovery rate (FDR), adjusted significance measure

## Sheet: Up_miRNA_GO_Enrichment
GO_ID	GO_Name	Population_mapped_id	Study_mapped_id	Enrichment	P_value	FDR
GO:0007399	nervous system development	309	131	1.901	1.60224e-15	1.61474e-11
GO:0007156	homophilic cell adhesion via plasma membrane adhesion molecules	155	73	2.111	7.34041e-12	3.69883e-08
GO:0045944	positive regulation of transcription from RNA polymerase II promoter	968	276	1.278	2.11727e-06	0.00304826
GO:0000188	inactivation of MAPK activity	25	16	2.869	9.14809e-06	0.0115243
GO:0007507	heart development	172	63	1.642	1.31115e-05	0.0146819
GO:0006366	transcription from RNA polymerase II promoter	524	156	1.335	3.39781e-05	0.0285359
GO:0045893	positive regulation of transcription, DNA-templated	497	147	1.326	7.98605e-05	0.0454181
GO:0006351	transcription, DNA-templated	1782	462	1.162	8.14551e-05	0.0454181
GO:0007155	cell adhesion	456	134	1.317	0.000219968	0.105564
GO:0051056	regulation of small GTPase mediated signal transduction	141	49	1.558	0.000478043	0.170505
GO:0043547	positive regulation of GTPase activity	579	163	1.262	0.000482998	0.170505
GO:0035970	peptidyl-threonine dephosphorylation	11	8	3.26	0.000520239	0.170505
GO:0070936	protein K48-linked ubiquitination	47	21	2.003	0.000537857	0.170505
GO:0030155	regulation of cell adhesion	38	18	2.124	0.000561166	0.171377
GO:0071380	cellular response to prostaglandin E stimulus	16	10	2.802	0.000628718	0.178754
GO:0032091	negative regulation of protein binding	57	24	1.888	0.000646562	0.178754
GO:0007267	cell-cell signaling	298	90	1.354	0.000875489	0.210076
GO:0000122	negative regulation of transcription from RNA polymerase II promoter	715	194	1.216	0.00113082	0.259009
GO:0010971	positive regulation of G2/M transition of mitotic cell cycle	17	10	2.637	0.00122202	0.262032
GO:0001701	in utero embryonic development	180	58	1.445	0.00132909	0.279053
GO:0016477	cell migration	166	54	1.458	0.00150325	0.302995
GO:0030324	lung development	77	29	1.688	0.00161658	0.308451
GO:0032024	positive regulation of insulin secretion	41	18	1.968	0.001687	0.308451
GO:0006605	protein targeting	35	16	2.049	0.00180244	0.318684
GO:0006970	response to osmotic stress	18	10	2.491	0.00220196	0.337685
GO:0060070	canonical Wnt signaling pathway	82	30	1.64	0.00229351	0.337685
GO:0010810	regulation of cell-substrate adhesion	4	4	4.483	0.00247305	0.337685
GO:0045759	negative regulation of action potential	4	4	4.483	0.00247305	0.337685
GO:0048368	lateral mesoderm development	4	4	4.483	0.00247305	0.337685
GO:0060486	Clara cell differentiation	4	4	4.483	0.00247305	0.337685
GO:0071763	nuclear membrane organization	4	4	4.483	0.00247305	0.337685
GO:0072218	metanephric ascending thin limb development	4	4	4.483	0.00247305	0.337685
GO:0035023	regulation of Rho protein signal transduction	79	29	1.646	0.00253771	0.337685
GO:0015031	protein transport	363	104	1.284	0.00258134	0.337685
GO:0046777	protein autophosphorylation	166	53	1.431	0.00260138	0.337685
GO:0033278	cell proliferation in midbrain	6	5	3.736	0.0026932	0.337685
GO:0055075	potassium ion homeostasis	6	5	3.736	0.0026932	0.337685
GO:0061038	uterus morphogenesis	6	5	3.736	0.0026932	0.337685
GO:0030036	actin cytoskeleton organization	122	41	1.507	0.00270448	0.337685
GO:0010033	response to organic substance	30	14	2.092	0.00271408	0.337685
GO:0016567	protein ubiquitination	400	113	1.266	0.00289396	0.355674
GO:0045892	negative regulation of transcription, DNA-templated	481	133	1.24	0.00309443	0.366891
GO:0007405	neuroblast proliferation	16	9	2.522	0.00329193	0.385769
GO:0043010	camera-type eye development	40	17	1.905	0.00341394	0.395468
GO:0009952	anterior/posterior pattern specification	77	28	1.63	0.00348742	0.399389
GO:0071320	cellular response to cAMP	50	20	1.793	0.00366721	0.400829
GO:0006865	amino acid transport	34	15	1.978	0.00379741	0.400829
GO:0045176	apical protein localization	11	7	2.853	0.00381616	0.400829
GO:0070166	enamel mineralization	11	7	2.853	0.00381616	0.400829
GO:1900273	positive regulation of long-term synaptic potentiation	11	7	2.853	0.00381616	0.400829
GO:0061024	membrane organization	230	69	1.345	0.00389658	0.400829
GO:2000463	positive regulation of excitatory postsynaptic potential	22	11	2.242	0.00396526	0.400829
GO:0045600	positive regulation of fat cell differentiation	47	19	1.812	0.00397975	0.400829
GO:0006468	protein phosphorylation	444	123	1.242	0.00403248	0.400829
GO:0051899	membrane depolarization	25	12	2.152	0.00405682	0.400829
GO:0010923	negative regulation of phosphatase activity	51	20	1.758	0.00478777	0.451269
GO:0071333	cellular response to glucose stimulus	51	20	1.758	0.00478777	0.451269
GO:0014912	negative regulation of smooth muscle cell migration	14	8	2.562	0.0049314	0.451269
GO:0035640	exploration behavior	14	8	2.562	0.0049314	0.451269
GO:0071425	hematopoietic stem cell proliferation	14	8	2.562	0.0049314	0.451269
GO:0009725	response to hormone	38	16	1.888	0.00497031	0.451269
GO:0016311	dephosphorylation	86	30	1.564	0.00516978	0.464369
GO:0035019	somatic stem cell population maintenance	65	24	1.655	0.00525687	0.464369
GO:0007584	response to nutrient	72	26	1.619	0.0053069	0.464369
GO:0007143	female meiotic division	9	6	2.989	0.00548322	0.464369
GO:0010863	positive regulation of phospholipase C activity	9	6	2.989	0.00548322	0.464369
GO:0015886	heme transport	9	6	2.989	0.00548322	0.464369
GO:0046638	positive regulation of alpha-beta T cell differentiation	9	6	2.989	0.00548322	0.464369
GO:0007219	Notch signaling pathway	112	37	1.481	0.00580377	0.48285
GO:1900740	positive regulation of protein insertion into mitochondrial membrane involved in apoptotic signaling pathway	29	13	2.01	0.00584517	0.48285
GO:0017148	negative regulation of translation	59	22	1.672	0.0064418	0.503259
GO:0007420	brain development	185	56	1.357	0.00708211	0.52497
GO:0045747	positive regulation of Notch signaling pathway	36	15	1.868	0.00723204	0.52497
GO:0046323	glucose import	12	7	2.615	0.00740228	0.52497
GO:0060444	branching involved in mammary gland duct morphogenesis	12	7	2.615	0.00740228	0.52497
GO:0000910	cytokinesis	46	18	1.754	0.00744744	0.52497
GO:0014807	regulation of somitogenesis	7	5	3.202	0.00768695	0.52497
GO:0035095	behavioral response to nicotine	7	5	3.202	0.00768695	0.52497
GO:0048841	regulation of axon extension involved in axon guidance	7	5	3.202	0.00768695	0.52497
GO:0050805	negative regulation of synaptic transmission	7	5	3.202	0.00768695	0.52497
GO:0018105	peptidyl-serine phosphorylation	148	46	1.393	0.00823302	0.52497
GO:0048485	sympathetic nervous system development	15	8	2.391	0.00851714	0.52497
GO:0050768	negative regulation of neurogenesis	15	8	2.391	0.00851714	0.52497
GO:0008277	regulation of G-protein coupled receptor protein signaling pathway	40	16	1.793	0.00890705	0.52497
GO:0007416	synapse assembly	64	23	1.611	0.00899618	0.52497
GO:0007413	axonal fasciculation	18	9	2.242	0.00903921	0.52497
GO:0045333	cellular respiration	21	10	2.135	0.0091539	0.52497
GO:0014066	regulation of phosphatidylinositol 3-kinase signaling	82	28	1.531	0.00932328	0.52497
GO:0007368	determination of left/right symmetry	54	20	1.66	0.00993764	0.52497
GO:0043087	regulation of GTPase activity	54	20	1.66	0.00993764	0.52497
GO:0010571	positive regulation of nuclear cell cycle DNA replication	5	4	3.586	0.0101603	0.52497
GO:0010715	regulation of extracellular matrix disassembly	5	4	3.586	0.0101603	0.52497
GO:0030204	chondroitin sulfate metabolic process	5	4	3.586	0.0101603	0.52497
GO:0060430	lung saccule development	5	4	3.586	0.0101603	0.52497
GO:0060509	Type I pneumocyte differentiation	5	4	3.586	0.0101603	0.52497
GO:1904938	planar cell polarity pathway involved in axon guidance	5	4	3.586	0.0101603	0.52497
GO:2001046	positive regulation of integrin-mediated signaling pathway	5	4	3.586	0.0101603	0.52497
GO:0003256	regulation of transcription from RNA polymerase II promoter involved in myocardial precursor cell differentiation	3	3	4.483	0.0110929	0.52497
GO:0006499	N-terminal protein myristoylation	3	3	4.483	0.0110929	0.52497
GO:0009912	auditory receptor cell fate commitment	3	3	4.483	0.0110929	0.52497
GO:0016185	synaptic vesicle budding from presynaptic endocytic zone membrane	3	3	4.483	0.0110929	0.52497
GO:0021869	forebrain ventricular zone progenitor cell division	3	3	4.483	0.0110929	0.52497
GO:0031587	positive regulation of inositol 1,4,5-trisphosphate-sensitive calcium-release channel activity	3	3	4.483	0.0110929	0.52497
GO:0034628	'de novo' NAD biosynthetic process from aspartate	3	3	4.483	0.0110929	0.52497
GO:0036233	glycine import	3	3	4.483	0.0110929	0.52497
GO:0036514	dopaminergic neuron axon guidance	3	3	4.483	0.0110929	0.52497
GO:0036515	serotonergic neuron axon guidance	3	3	4.483	0.0110929	0.52497
GO:0038091	positive regulation of cell proliferation by VEGF-activated platelet derived growth factor receptor signaling pathway	3	3	4.483	0.0110929	0.52497
GO:0043585	nose morphogenesis	3	3	4.483	0.0110929	0.52497
GO:0044065	regulation of respiratory system process	3	3	4.483	0.0110929	0.52497
GO:0044211	CTP salvage	3	3	4.483	0.0110929	0.52497
GO:0045588	positive regulation of gamma-delta T cell differentiation	3	3	4.483	0.0110929	0.52497
GO:0046033	AMP metabolic process	3	3	4.483	0.0110929	0.52497
GO:0060154	cellular process regulating host cell cycle in response to virus	3	3	4.483	0.0110929	0.52497
GO:0060947	cardiac vascular smooth muscle cell differentiation	3	3	4.483	0.0110929	0.52497
GO:0070970	interleukin-2 secretion	3	3	4.483	0.0110929	0.52497
GO:0071322	cellular response to carbohydrate stimulus	3	3	4.483	0.0110929	0.52497
GO:0072044	collecting duct development	3	3	4.483	0.0110929	0.52497
GO:0072331	signal transduction by p53 class mediator	3	3	4.483	0.0110929	0.52497
GO:1901315	negative regulation of histone H2A K63-linked ubiquitination	3	3	4.483	0.0110929	0.52497
GO:1903025	regulation of RNA polymerase II regulatory region sequence-specific DNA binding	3	3	4.483	0.0110929	0.52497
GO:1904339	negative regulation of dopaminergic neuron differentiation	3	3	4.483	0.0110929	0.52497
GO:0035871	protein K11-linked deubiquitination	10	6	2.69	0.0111299	0.52497
GO:0001947	heart looping	58	21	1.623	0.0111474	0.52497
GO:0006821	chloride transport	31	13	1.88	0.0113413	0.531618
GO:0022008	neurogenesis	41	16	1.749	0.0116398	0.540578
GO:0071230	cellular response to amino acid stimulus	48	18	1.681	0.012221	0.559833
GO:0035264	multicellular organism growth	80	27	1.513	0.0124472	0.56506
GO:0001508	action potential	16	8	2.242	0.0137424	0.600411
GO:0030518	intracellular steroid hormone receptor signaling pathway	16	8	2.242	0.0137424	0.600411
GO:0035855	megakaryocyte development	16	8	2.242	0.0137424	0.600411
GO:0061028	establishment of endothelial barrier	16	8	2.242	0.0137424	0.600411
GO:0045599	negative regulation of fat cell differentiation	42	16	1.708	0.0149894	0.627242
GO:0003091	renal water homeostasis	32	13	1.821	0.0152749	0.627242
GO:1900026	positive regulation of substrate adhesion-dependent cell spreading	32	13	1.821	0.0152749	0.627242
GO:0007411	axon guidance	188	55	1.312	0.0154303	0.627242
GO:0042493	response to drug	296	82	1.242	0.0163488	0.627242
GO:0043124	negative regulation of I-kappaB kinase/NF-kappaB signaling	39	15	1.724	0.0165749	0.627242
GO:0030032	lamellipodium assembly	29	12	1.855	0.0165933	0.627242
GO:0030203	glycosaminoglycan metabolic process	29	12	1.855	0.0165933	0.627242
GO:0044344	cellular response to fibroblast growth factor stimulus	29	12	1.855	0.0165933	0.627242
GO:0045595	regulation of cell differentiation	29	12	1.855	0.0165933	0.627242
GO:0006356	regulation of transcription from RNA polymerase I promoter	8	5	2.802	0.016742	0.627242
GO:0006384	transcription initiation from RNA polymerase III promoter	8	5	2.802	0.016742	0.627242
GO:0035148	tube formation	8	5	2.802	0.016742	0.627242
GO:0035308	negative regulation of protein dephosphorylation	8	5	2.802	0.016742	0.627242
GO:0042135	neurotransmitter catabolic process	8	5	2.802	0.016742	0.627242
GO:0042428	serotonin metabolic process	8	5	2.802	0.016742	0.627242
GO:0043304	regulation of mast cell degranulation	8	5	2.802	0.016742	0.627242
GO:0045647	negative regulation of erythrocyte differentiation	8	5	2.802	0.016742	0.627242
GO:0060100	positive regulation of phagocytosis, engulfment	8	5	2.802	0.016742	0.627242
GO:0072091	regulation of stem cell proliferation	8	5	2.802	0.016742	0.627242
GO:0085020	protein K6-linked ubiquitination	8	5	2.802	0.016742	0.627242
GO:0090005	negative regulation of establishment of protein localization to plasma membrane	8	5	2.802	0.016742	0.627242
GO:1903076	regulation of protein localization to plasma membrane	8	5	2.802	0.016742	0.627242
GO:0042472	inner ear morphogenesis	53	19	1.607	0.0171315	0.627242
GO:0006904	vesicle docking involved in exocytosis	26	11	1.897	0.0179121	0.627242
GO:0008654	phospholipid biosynthetic process	26	11	1.897	0.0179121	0.627242
GO:0010977	negative regulation of neuron projection development	43	16	1.668	0.0190394	0.627242
GO:0021762	substantia nigra development	43	16	1.668	0.0190394	0.627242
GO:0034260	negative regulation of GTPase activity	43	16	1.668	0.0190394	0.627242
GO:0007160	cell-matrix adhesion	90	29	1.445	0.0191838	0.627242
GO:0022409	positive regulation of cell-cell adhesion	11	6	2.445	0.0199064	0.627242
GO:0033234	negative regulation of protein sumoylation	11	6	2.445	0.0199064	0.627242
GO:0033327	Leydig cell differentiation	11	6	2.445	0.0199064	0.627242
GO:0035413	positive regulation of catenin import into nucleus	11	6	2.445	0.0199064	0.627242
GO:0043249	erythrocyte maturation	11	6	2.445	0.0199064	0.627242
GO:0055078	sodium ion homeostasis	11	6	2.445	0.0199064	0.627242
GO:0060416	response to growth hormone	11	6	2.445	0.0199064	0.627242
GO:1902894	negative regulation of pri-miRNA transcription from RNA polymerase II promoter	11	6	2.445	0.0199064	0.627242
GO:0050821	protein stabilization	132	40	1.358	0.0199702	0.627242
GO:0060716	labyrinthine layer blood vessel development	20	9	2.017	0.0202419	0.627242
GO:0042593	glucose homeostasis	98	31	1.418	0.0206942	0.627242
GO:0007417	central nervous system development	117	36	1.379	0.0208224	0.627242
GO:0030033	microvillus assembly	17	8	2.11	0.0209617	0.627242
GO:0046847	filopodium assembly	17	8	2.11	0.0209617	0.627242
GO:2000377	regulation of reactive oxygen species metabolic process	17	8	2.11	0.0209617	0.627242
GO:0007076	mitotic chromosome condensation	14	7	2.242	0.0210212	0.627242
GO:0043122	regulation of I-kappaB kinase/NF-kappaB signaling	14	7	2.242	0.0210212	0.627242
GO:0045579	positive regulation of B cell differentiation	14	7	2.242	0.0210212	0.627242
GO:0051016	barbed-end actin filament capping	14	7	2.242	0.0210212	0.627242
GO:0060749	mammary gland alveolus development	14	7	2.242	0.0210212	0.627242
GO:1901185	negative regulation of ERBB signaling pathway	14	7	2.242	0.0210212	0.627242
GO:0050796	regulation of insulin secretion	65	22	1.517	0.0218508	0.627242
GO:0001932	regulation of protein phosphorylation	30	12	1.793	0.0221625	0.627242
GO:0008016	regulation of heart contraction	30	12	1.793	0.0221625	0.627242
GO:0008284	positive regulation of cell proliferation	452	119	1.18	0.023123	0.627242
GO:0006357	regulation of transcription from RNA polymerase II promoter	419	111	1.188	0.0231608	0.627242
GO:0023014	signal transduction by protein phosphorylation	44	16	1.63	0.0238739	0.627242
GO:0031032	actomyosin structure organization	27	11	1.826	0.0242649	0.627242
GO:0035329	hippo signaling	27	11	1.826	0.0242649	0.627242
GO:0045931	positive regulation of mitotic cell cycle	27	11	1.826	0.0242649	0.627242
GO:0050766	positive regulation of phagocytosis	27	11	1.826	0.0242649	0.627242
GO:0010976	positive regulation of neuron projection development	88	28	1.426	0.0249359	0.627242
GO:0000389	mRNA 3'-splice site recognition	6	4	2.989	0.0250945	0.627242
GO:0006537	glutamate biosynthetic process	6	4	2.989	0.0250945	0.627242
GO:0006896	Golgi to vacuole transport	6	4	2.989	0.0250945	0.627242
GO:0010564	regulation of cell cycle process	6	4	2.989	0.0250945	0.627242
GO:0010742	macrophage derived foam cell differentiation	6	4	2.989	0.0250945	0.627242
GO:0010960	magnesium ion homeostasis	6	4	2.989	0.0250945	0.627242
GO:0030510	regulation of BMP signaling pathway	6	4	2.989	0.0250945	0.627242
GO:0030540	female genitalia development	6	4	2.989	0.0250945	0.627242
GO:0032964	collagen biosynthetic process	6	4	2.989	0.0250945	0.627242
GO:0033601	positive regulation of mammary gland epithelial cell proliferation	6	4	2.989	0.0250945	0.627242
GO:0034454	microtubule anchoring at centrosome	6	4	2.989	0.0250945	0.627242
GO:0035331	negative regulation of hippo signaling	6	4	2.989	0.0250945	0.627242
GO:0035864	response to potassium ion	6	4	2.989	0.0250945	0.627242
GO:0042518	negative regulation of tyrosine phosphorylation of Stat3 protein	6	4	2.989	0.0250945	0.627242
GO:0043949	regulation of cAMP-mediated signaling	6	4	2.989	0.0250945	0.627242
GO:0051438	regulation of ubiquitin-protein transferase activity	6	4	2.989	0.0250945	0.627242
GO:0060428	lung epithelium development	6	4	2.989	0.0250945	0.627242
GO:0060527	prostate epithelial cord arborization involved in prostate glandular acinus morphogenesis	6	4	2.989	0.0250945	0.627242
GO:0061635	regulation of protein complex stability	6	4	2.989	0.0250945	0.627242
GO:0072307	regulation of metanephric nephron tubule epithelial cell differentiation	6	4	2.989	0.0250945	0.627242
GO:1901621	negative regulation of smoothened signaling pathway involved in dorsal/ventral neural tube patterning	6	4	2.989	0.0250945	0.627242
GO:2000021	regulation of ion homeostasis	6	4	2.989	0.0250945	0.627242
GO:0070373	negative regulation of ERK1 and ERK2 cascade	55	19	1.549	0.02559	0.627242
GO:0035725	sodium ion transmembrane transport	77	25	1.456	0.0257323	0.627242
GO:0006461	protein complex assembly	115	35	1.364	0.0263537	0.627242
GO:0045165	cell fate commitment	48	17	1.588	0.0263856	0.627242
GO:0030866	cortical actin cytoskeleton organization	24	10	1.868	0.0264262	0.627242
GO:0030878	thyroid gland development	24	10	1.868	0.0264262	0.627242
GO:0035235	ionotropic glutamate receptor signaling pathway	24	10	1.868	0.0264262	0.627242
GO:0045880	positive regulation of smoothened signaling pathway	24	10	1.868	0.0264262	0.627242
GO:0072661	protein targeting to plasma membrane	24	10	1.868	0.0264262	0.627242
GO:0043065	positive regulation of apoptotic process	294	80	1.22	0.0266127	0.627242
GO:0006024	glycosaminoglycan biosynthetic process	41	15	1.64	0.0266771	0.627242
GO:0038083	peptidyl-tyrosine autophosphorylation	41	15	1.64	0.0266771	0.627242
GO:0001666	response to hypoxia	158	46	1.305	0.0271022	0.627242
GO:0050727	regulation of inflammatory response	59	20	1.52	0.02748	0.627242
GO:0009636	response to toxic substance	85	27	1.424	0.0278872	0.627242
GO:0030162	regulation of proteolysis	21	9	1.921	0.0285578	0.627242
GO:0045921	positive regulation of exocytosis	21	9	1.921	0.0285578	0.627242
GO:0060045	positive regulation of cardiac muscle cell proliferation	21	9	1.921	0.0285578	0.627242
GO:0030217	T cell differentiation	31	12	1.735	0.0289969	0.627242
GO:0051301	cell division	332	89	1.202	0.029224	0.627242
GO:0090630	activation of GTPase activity	78	25	1.437	0.030065	0.627242
GO:0001556	oocyte maturation	18	8	1.992	0.0304997	0.627242
GO:0008637	apoptotic mitochondrial changes	18	8	1.992	0.0304997	0.627242
GO:0060324	face development	18	8	1.992	0.0304997	0.627242
GO:0003208	cardiac ventricle morphogenesis	9	5	2.491	0.0308155	0.627242
GO:0010831	positive regulation of myotube differentiation	9	5	2.491	0.0308155	0.627242
GO:0016082	synaptic vesicle priming	9	5	2.491	0.0308155	0.627242
GO:0021785	branchiomotor neuron axon guidance	9	5	2.491	0.0308155	0.627242
GO:0032835	glomerulus development	9	5	2.491	0.0308155	0.627242
GO:0035563	positive regulation of chromatin binding	9	5	2.491	0.0308155	0.627242
GO:0043534	blood vessel endothelial cell migration	9	5	2.491	0.0308155	0.627242
GO:0043583	ear development	9	5	2.491	0.0308155	0.627242
GO:0048617	embryonic foregut morphogenesis	9	5	2.491	0.0308155	0.627242
GO:0061314	Notch signaling involved in heart development	9	5	2.491	0.0308155	0.627242
GO:2000727	positive regulation of cardiac muscle cell differentiation	9	5	2.491	0.0308155	0.627242
GO:0006198	cAMP catabolic process	15	7	2.092	0.0319623	0.627242
GO:0006488	dolichol-linked oligosaccharide biosynthetic process	15	7	2.092	0.0319623	0.627242
GO:0030330	DNA damage response, signal transduction by p53 class mediator	15	7	2.092	0.0319623	0.627242
GO:0080111	DNA demethylation	15	7	2.092	0.0319623	0.627242
GO:0080182	histone H3-K4 trimethylation	15	7	2.092	0.0319623	0.627242
GO:2000311	regulation of AMPA receptor activity	15	7	2.092	0.0319623	0.627242
GO:0001707	mesoderm formation	28	11	1.761	0.0321067	0.627242
GO:0043029	T cell homeostasis	28	11	1.761	0.0321067	0.627242
GO:0048013	ephrin receptor signaling pathway	86	27	1.407	0.0322492	0.627242
GO:0000050	urea cycle	12	6	2.242	0.0324105	0.627242
GO:0034498	early endosome to Golgi transport	12	6	2.242	0.0324105	0.627242
GO:0045724	positive regulation of cilium assembly	12	6	2.242	0.0324105	0.627242
GO:0046889	positive regulation of lipid biosynthetic process	12	6	2.242	0.0324105	0.627242
GO:0050868	negative regulation of T cell activation	12	6	2.242	0.0324105	0.627242
GO:1902287	semaphorin-plexin signaling pathway involved in axon guidance	12	6	2.242	0.0324105	0.627242
GO:0006977	DNA damage response, signal transduction by p53 class mediator resulting in cell cycle arrest	60	20	1.494	0.032817	0.627242
GO:0061025	membrane fusion	35	13	1.665	0.0333178	0.627242
GO:0018107	peptidyl-threonine phosphorylation	64	21	1.471	0.034617	0.627242
GO:0000165	MAPK cascade	269	73	1.217	0.0347616	0.627242
GO:0000070	mitotic sister chromatid segregation	25	10	1.793	0.0354556	0.627242
GO:0060078	regulation of postsynaptic membrane potential	25	10	1.793	0.0354556	0.627242
GO:0071158	positive regulation of cell cycle arrest	25	10	1.793	0.0354556	0.627242
GO:0030900	forebrain development	46	16	1.559	0.0362221	0.627242
GO:0035914	skeletal muscle cell differentiation	46	16	1.559	0.0362221	0.627242
GO:0008104	protein localization	57	19	1.494	0.0368774	0.627242
GO:0021766	hippocampus development	57	19	1.494	0.0368774	0.627242
GO:0048015	phosphatidylinositol-mediated signaling	110	33	1.345	0.036905	0.627242
GO:0000707	meiotic DNA recombinase assembly	4	3	3.362	0.0369524	0.627242
GO:0001505	regulation of neurotransmitter levels	4	3	3.362	0.0369524	0.627242
GO:0003231	cardiac ventricle development	4	3	3.362	0.0369524	0.627242
GO:0003257	positive regulation of transcription from RNA polymerase II promoter involved in myocardial precursor cell differentiation	4	3	3.362	0.0369524	0.627242
GO:0006650	glycerophospholipid metabolic process	4	3	3.362	0.0369524	0.627242
GO:0007296	vitellogenesis	4	3	3.362	0.0369524	0.627242
GO:0008588	release of cytoplasmic sequestered NF-kappaB	4	3	3.362	0.0369524	0.627242
GO:0009298	GDP-mannose biosynthetic process	4	3	3.362	0.0369524	0.627242
GO:0010638	positive regulation of organelle organization	4	3	3.362	0.0369524	0.627242
GO:0010724	regulation of definitive erythrocyte differentiation	4	3	3.362	0.0369524	0.627242
GO:0018243	protein O-linked glycosylation via threonine	4	3	3.362	0.0369524	0.627242
GO:0018916	nitrobenzene metabolic process	4	3	3.362	0.0369524	0.627242
GO:0019932	second-messenger-mediated signaling	4	3	3.362	0.0369524	0.627242
GO:0021631	optic nerve morphogenesis	4	3	3.362	0.0369524	0.627242
GO:0021871	forebrain regionalization	4	3	3.362	0.0369524	0.627242
GO:0030578	PML body organization	4	3	3.362	0.0369524	0.627242
GO:0032079	positive regulation of endodeoxyribonuclease activity	4	3	3.362	0.0369524	0.627242
GO:0032286	central nervous system myelin maintenance	4	3	3.362	0.0369524	0.627242
GO:0032455	nerve growth factor processing	4	3	3.362	0.0369524	0.627242
GO:0034227	tRNA thio-modification	4	3	3.362	0.0369524	0.627242
GO:0043152	induction of bacterial agglutination	4	3	3.362	0.0369524	0.627242
GO:0043201	response to leucine	4	3	3.362	0.0369524	0.627242
GO:0043549	regulation of kinase activity	4	3	3.362	0.0369524	0.627242
GO:0046464	acylglycerol catabolic process	4	3	3.362	0.0369524	0.627242
GO:0048070	regulation of developmental pigmentation	4	3	3.362	0.0369524	0.627242
GO:0048105	establishment of body hair planar orientation	4	3	3.362	0.0369524	0.627242
GO:0048386	positive regulation of retinoic acid receptor signaling pathway	4	3	3.362	0.0369524	0.627242
GO:0048861	leukemia inhibitory factor signaling pathway	4	3	3.362	0.0369524	0.627242
GO:0051409	response to nitrosative stress	4	3	3.362	0.0369524	0.627242
GO:0051567	histone H3-K9 methylation	4	3	3.362	0.0369524	0.627242
GO:0051835	positive regulation of synapse structural plasticity	4	3	3.362	0.0369524	0.627242
GO:0060335	positive regulation of interferon-gamma-mediated signaling pathway	4	3	3.362	0.0369524	0.627242
GO:0061419	positive regulation of transcription from RNA polymerase II promoter in response to hypoxia	4	3	3.362	0.0369524	0.627242
GO:0072108	positive regulation of mesenchymal to epithelial transition involved in metanephros morphogenesis	4	3	3.362	0.0369524	0.627242
GO:0090168	Golgi reassembly	4	3	3.362	0.0369524	0.627242
GO:0090625	mRNA cleavage involved in gene silencing by siRNA	4	3	3.362	0.0369524	0.627242
GO:0098967	exocytic insertion of neurotransmitter receptor to postsynaptic membrane	4	3	3.362	0.0369524	0.627242
GO:1900086	positive regulation of peptidyl-tyrosine autophosphorylation	4	3	3.362	0.0369524	0.627242
GO:1901888	regulation of cell junction assembly	4	3	3.362	0.0369524	0.627242
GO:1902108	regulation of mitochondrial membrane permeability involved in apoptotic process	4	3	3.362	0.0369524	0.627242
GO:1903352	L-ornithine transmembrane transport	4	3	3.362	0.0369524	0.627242
GO:2000481	positive regulation of cAMP-dependent protein kinase activity	4	3	3.362	0.0369524	0.627242
GO:2001056	positive regulation of cysteine-type endopeptidase activity	4	3	3.362	0.0369524	0.627242
GO:2001206	positive regulation of osteoclast development	4	3	3.362	0.0369524	0.627242
GO:0007169	transmembrane receptor protein tyrosine kinase signaling pathway	87	27	1.391	0.0371093	0.627242
GO:0007223	Wnt signaling pathway, calcium modulating pathway	39	14	1.609	0.037226	0.627242
GO:0050890	cognition	39	14	1.609	0.037226	0.627242
GO:0006383	transcription from RNA polymerase III promoter	32	12	1.681	0.0372301	0.627242
GO:0030513	positive regulation of BMP signaling pathway	32	12	1.681	0.0372301	0.627242
GO:0001889	liver development	72	23	1.432	0.03776	0.627242
GO:0009791	post-embryonic development	72	23	1.432	0.03776	0.627242
GO:0002576	platelet degranulation	126	37	1.316	0.0387903	0.627242
GO:0006836	neurotransmitter transport	22	9	1.834	0.0389979	0.627242
GO:0035924	cellular response to vascular endothelial growth factor stimulus	22	9	1.834	0.0389979	0.627242
GO:0048568	embryonic organ development	22	9	1.834	0.0389979	0.627242
GO:0046854	phosphatidylinositol phosphorylation	99	30	1.358	0.0396955	0.627242
GO:0042787	protein ubiquitination involved in ubiquitin-dependent protein catabolic process	154	44	1.281	0.0404846	0.627242
GO:0006397	mRNA processing	162	46	1.273	0.0406888	0.627242
GO:0042110	T cell activation	43	15	1.564	0.0407403	0.627242
GO:0030097	hemopoiesis	54	18	1.494	0.0414783	0.627242
GO:0048662	negative regulation of smooth muscle cell proliferation	29	11	1.7	0.041587	0.627242
GO:0001568	blood vessel development	36	13	1.619	0.0418056	0.627242
GO:0007588	excretion	36	13	1.619	0.0418056	0.627242
GO:0048469	cell maturation	36	13	1.619	0.0418056	0.627242
GO:0010765	positive regulation of sodium ion transport	19	8	1.888	0.0426291	0.627242
GO:0016079	synaptic vesicle exocytosis	19	8	1.888	0.0426291	0.627242
GO:0045862	positive regulation of proteolysis	19	8	1.888	0.0426291	0.627242
GO:0072583	clathrin-dependent endocytosis	19	8	1.888	0.0426291	0.627242
GO:0010468	regulation of gene expression	92	28	1.364	0.0434122	0.627242
GO:0031175	neuron projection development	100	30	1.345	0.0449725	0.627242
GO:0008286	insulin receptor signaling pathway	77	24	1.397	0.0451876	0.627242
GO:0003222	ventricular trabecula myocardium morphogenesis	16	7	1.961	0.0461333	0.627242
GO:0007158	neuron cell-cell adhesion	16	7	1.961	0.0461333	0.627242
GO:0010832	negative regulation of myotube differentiation	16	7	1.961	0.0461333	0.627242
GO:0030111	regulation of Wnt signaling pathway	16	7	1.961	0.0461333	0.627242
GO:0032418	lysosome localization	16	7	1.961	0.0461333	0.627242
GO:0061178	regulation of insulin secretion involved in cellular response to glucose stimulus	16	7	1.961	0.0461333	0.627242
GO:0070507	regulation of microtubule cytoskeleton organization	16	7	1.961	0.0461333	0.627242
GO:0032728	positive regulation of interferon-beta production	26	10	1.724	0.0464204	0.627242
GO:0048146	positive regulation of fibroblast proliferation	51	17	1.494	0.0467005	0.627242
GO:0007032	endosome organization	33	12	1.63	0.0469807	0.627242
GO:0006470	protein dephosphorylation	124	36	1.302	0.047937	0.627242
GO:0000578	embryonic axis specification	7	4	2.562	0.0483045	0.627242
GO:0001945	lymph vessel development	7	4	2.562	0.0483045	0.627242
GO:0003209	cardiac atrium morphogenesis	7	4	2.562	0.0483045	0.627242
GO:0007221	positive regulation of transcription of Notch receptor target	7	4	2.562	0.0483045	0.627242
GO:0014902	myotube differentiation	7	4	2.562	0.0483045	0.627242
GO:0021612	facial nerve structural organization	7	4	2.562	0.0483045	0.627242
GO:0032287	peripheral nervous system myelin maintenance	7	4	2.562	0.0483045	0.627242
GO:0032966	negative regulation of collagen biosynthetic process	7	4	2.562	0.0483045	0.627242
GO:0035065	regulation of histone acetylation	7	4	2.562	0.0483045	0.627242
GO:0035194	posttranscriptional gene silencing by RNA	7	4	2.562	0.0483045	0.627242
GO:0035280	miRNA loading onto RISC involved in gene silencing by miRNA	7	4	2.562	0.0483045	0.627242
GO:0042148	strand invasion	7	4	2.562	0.0483045	0.627242
GO:0042178	xenobiotic catabolic process	7	4	2.562	0.0483045	0.627242
GO:0042297	vocal learning	7	4	2.562	0.0483045	0.627242
GO:0046069	cGMP catabolic process	7	4	2.562	0.0483045	0.627242
GO:0048702	embryonic neurocranium morphogenesis	7	4	2.562	0.0483045	0.627242
GO:0051001	negative regulation of nitric-oxide synthase activity	7	4	2.562	0.0483045	0.627242
GO:0051683	establishment of Golgi localization	7	4	2.562	0.0483045	0.627242
GO:0060840	artery development	7	4	2.562	0.0483045	0.627242
GO:0060998	regulation of dendritic spine development	7	4	2.562	0.0483045	0.627242
GO:0071679	commissural neuron axon guidance	7	4	2.562	0.0483045	0.627242
GO:0072205	metanephric collecting duct development	7	4	2.562	0.0483045	0.627242
GO:0097011	cellular response to granulocyte macrophage colony-stimulating factor stimulus	7	4	2.562	0.0483045	0.627242
GO:0097151	positive regulation of inhibitory postsynaptic potential	7	4	2.562	0.0483045	0.627242
GO:1902018	negative regulation of cilium assembly	7	4	2.562	0.0483045	0.627242
GO:1903546	protein localization to photoreceptor outer segment	7	4	2.562	0.0483045	0.627242
GO:2000347	positive regulation of hepatocyte proliferation	7	4	2.562	0.0483045	0.627242
GO:2000766	negative regulation of cytoplasmic translation	7	4	2.562	0.0483045	0.627242
GO:0007049	cell cycle	196	54	1.235	0.0483161	0.627242
GO:0006536	glutamate metabolic process	13	6	2.069	0.0490684	0.627242
GO:0007398	ectoderm development	13	6	2.069	0.0490684	0.627242
GO:0030837	negative regulation of actin filament polymerization	13	6	2.069	0.0490684	0.627242
GO:0031274	positive regulation of pseudopodium assembly	13	6	2.069	0.0490684	0.627242
GO:0032784	regulation of DNA-templated transcription, elongation	13	6	2.069	0.0490684	0.627242
GO:0035909	aorta morphogenesis	13	6	2.069	0.0490684	0.627242
GO:0042176	regulation of protein catabolic process	13	6	2.069	0.0490684	0.627242
GO:0043518	negative regulation of DNA damage response, signal transduction by p53 class mediator	13	6	2.069	0.0490684	0.627242
GO:0043568	positive regulation of insulin-like growth factor receptor signaling pathway	13	6	2.069	0.0490684	0.627242
GO:0071872	cellular response to epinephrine stimulus	13	6	2.069	0.0490684	0.627242
GO:0086064	cell communication by electrical coupling involved in cardiac conduction	13	6	2.069	0.0490684	0.627242
GO:0048010	vascular endothelial growth factor receptor signaling pathway	70	22	1.409	0.0491709	0.627242
GO:0001507	acetylcholine catabolic process in synaptic cleft	2	2	4.483	0.0497481	0.627242
GO:0001573	ganglioside metabolic process	2	2	4.483	0.0497481	0.627242
GO:0001712	ectodermal cell fate commitment	2	2	4.483	0.0497481	0.627242
GO:0001798	positive regulation of type IIa hypersensitivity	2	2	4.483	0.0497481	0.627242
GO:0001970	positive regulation of activation of membrane attack complex	2	2	4.483	0.0497481	0.627242
GO:0002017	regulation of blood volume by renal aldosterone	2	2	4.483	0.0497481	0.627242
GO:0002072	optic cup morphogenesis involved in camera-type eye development	2	2	4.483	0.0497481	0.627242
GO:0002378	immunoglobulin biosynthetic process	2	2	4.483	0.0497481	0.627242
GO:0002431	Fc receptor mediated stimulatory signaling pathway	2	2	4.483	0.0497481	0.627242
GO:0002537	nitric oxide production involved in inflammatory response	2	2	4.483	0.0497481	0.627242
GO:0002635	negative regulation of germinal center formation	2	2	4.483	0.0497481	0.627242
GO:0003156	regulation of animal organ formation	2	2	4.483	0.0497481	0.627242
GO:0003160	endocardium morphogenesis	2	2	4.483	0.0497481	0.627242
GO:0003162	atrioventricular node development	2	2	4.483	0.0497481	0.627242
GO:0003169	coronary vein morphogenesis	2	2	4.483	0.0497481	0.627242
GO:0003241	growth involved in heart morphogenesis	2	2	4.483	0.0497481	0.627242
GO:0006784	heme a biosynthetic process	2	2	4.483	0.0497481	0.627242
GO:0009063	cellular amino acid catabolic process	2	2	4.483	0.0497481	0.627242
GO:0009257	10-formyltetrahydrofolate biosynthetic process	2	2	4.483	0.0497481	0.627242
GO:0009826	unidimensional cell growth	2	2	4.483	0.0497481	0.627242
GO:0010603	regulation of cytoplasmic mRNA processing body assembly	2	2	4.483	0.0497481	0.627242
GO:0010872	regulation of cholesterol esterification	2	2	4.483	0.0497481	0.627242
GO:0010902	positive regulation of very-low-density lipoprotein particle remodeling	2	2	4.483	0.0497481	0.627242
GO:0015755	fructose transport	2	2	4.483	0.0497481	0.627242
GO:0018008	N-terminal peptidyl-glycine N-myristoylation	2	2	4.483	0.0497481	0.627242
GO:0018117	protein adenylylation	2	2	4.483	0.0497481	0.627242
GO:0019046	release from viral latency	2	2	4.483	0.0497481	0.627242
GO:0019050	suppression by virus of host apoptotic process	2	2	4.483	0.0497481	0.627242
GO:0021536	diencephalon development	2	2	4.483	0.0497481	0.627242
GO:0021551	central nervous system morphogenesis	2	2	4.483	0.0497481	0.627242
GO:0021571	rhombomere 5 development	2	2	4.483	0.0497481	0.627242
GO:0021722	superior olivary nucleus maturation	2	2	4.483	0.0497481	0.627242
GO:0021740	principal sensory nucleus of trigeminal nerve development	2	2	4.483	0.0497481	0.627242
GO:0021784	postganglionic parasympathetic fiber development	2	2	4.483	0.0497481	0.627242
GO:0021892	cerebral cortex GABAergic interneuron differentiation	2	2	4.483	0.0497481	0.627242
GO:0030575	nuclear body organization	2	2	4.483	0.0497481	0.627242
GO:0032328	alanine transport	2	2	4.483	0.0497481	0.627242
GO:0032446	protein modification by small protein conjugation	2	2	4.483	0.0497481	0.627242
GO:0032902	nerve growth factor production	2	2	4.483	0.0497481	0.627242
GO:0032916	positive regulation of transforming growth factor beta3 production	2	2	4.483	0.0497481	0.627242
GO:0032957	inositol trisphosphate metabolic process	2	2	4.483	0.0497481	0.627242
GO:0034970	histone H3-R2 methylation	2	2	4.483	0.0497481	0.627242
GO:0035408	histone H3-T6 phosphorylation	2	2	4.483	0.0497481	0.627242
GO:0035544	negative regulation of SNARE complex assembly	2	2	4.483	0.0497481	0.627242
GO:0035565	regulation of pronephros size	2	2	4.483	0.0497481	0.627242
GO:0035585	calcium-mediated signaling using extracellular calcium source	2	2	4.483	0.0497481	0.627242
GO:0035669	TRAM-dependent toll-like receptor 4 signaling pathway	2	2	4.483	0.0497481	0.627242
GO:0035802	adrenal cortex formation	2	2	4.483	0.0497481	0.627242
GO:0036303	lymph vessel morphogenesis	2	2	4.483	0.0497481	0.627242
GO:0038018	Wnt receptor catabolic process	2	2	4.483	0.0497481	0.627242
GO:0042747	circadian sleep/wake cycle, REM sleep	2	2	4.483	0.0497481	0.627242
GO:0042823	pyridoxal phosphate biosynthetic process	2	2	4.483	0.0497481	0.627242
GO:0043482	cellular pigment accumulation	2	2	4.483	0.0497481	0.627242
GO:0044381	glucose import in response to insulin stimulus	2	2	4.483	0.0497481	0.627242
GO:0045404	positive regulation of interleukin-4 biosynthetic process	2	2	4.483	0.0497481	0.627242
GO:0046104	thymidine metabolic process	2	2	4.483	0.0497481	0.627242
GO:0046395	carboxylic acid catabolic process	2	2	4.483	0.0497481	0.627242
GO:0046543	development of secondary female sexual characteristics	2	2	4.483	0.0497481	0.627242
GO:0046851	negative regulation of bone remodeling	2	2	4.483	0.0497481	0.627242
GO:0048520	positive regulation of behavior	2	2	4.483	0.0497481	0.627242
GO:0050893	sensory processing	2	2	4.483	0.0497481	0.627242
GO:0051648	vesicle localization	2	2	4.483	0.0497481	0.627242
GO:0051649	establishment of localization in cell	2	2	4.483	0.0497481	0.627242
GO:0051656	establishment of organelle localization	2	2	4.483	0.0497481	0.627242
GO:0051877	pigment granule aggregation in cell center	2	2	4.483	0.0497481	0.627242
GO:0055025	positive regulation of cardiac muscle tissue development	2	2	4.483	0.0497481	0.627242
GO:0055090	acylglycerol homeostasis	2	2	4.483	0.0497481	0.627242
GO:0060027	convergent extension involved in gastrulation	2	2	4.483	0.0497481	0.627242
GO:0060061	Spemann organizer formation	2	2	4.483	0.0497481	0.627242
GO:0060139	positive regulation of apoptotic process by virus	2	2	4.483	0.0497481	0.627242
GO:0060319	primitive erythrocyte differentiation	2	2	4.483	0.0497481	0.627242
GO:0060369	positive regulation of Fc receptor mediated stimulatory signaling pathway	2	2	4.483	0.0497481	0.627242
GO:0060465	pharynx development	2	2	4.483	0.0497481	0.627242
GO:0060488	orthogonal dichotomous subdivision of terminal units involved in lung branching morphogenesis	2	2	4.483	0.0497481	0.627242
GO:0060489	planar dichotomous subdivision of terminal units involved in lung branching morphogenesis	2	2	4.483	0.0497481	0.627242
GO:0060490	lateral sprouting involved in lung morphogenesis	2	2	4.483	0.0497481	0.627242
GO:0060560	developmental growth involved in morphogenesis	2	2	4.483	0.0497481	0.627242
GO:0060632	regulation of microtubule-based movement	2	2	4.483	0.0497481	0.627242
GO:0060689	cell differentiation involved in salivary gland development	2	2	4.483	0.0497481	0.627242
GO:0061669	spontaneous neurotransmitter secretion	2	2	4.483	0.0497481	0.627242
GO:0070560	protein secretion by platelet	2	2	4.483	0.0497481	0.627242
GO:0071306	cellular response to vitamin E	2	2	4.483	0.0497481	0.627242
GO:0071418	cellular response to amine stimulus	2	2	4.483	0.0497481	0.627242
GO:0072164	mesonephric tubule development	2	2	4.483	0.0497481	0.627242
GO:0072181	mesonephric duct formation	2	2	4.483	0.0497481	0.627242
GO:0072233	metanephric thick ascending limb development	2	2	4.483	0.0497481	0.627242
GO:0072236	metanephric loop of Henle development	2	2	4.483	0.0497481	0.627242
GO:0072554	blood vessel lumenization	2	2	4.483	0.0497481	0.627242
GO:0090291	negative regulation of osteoclast proliferation	2	2	4.483	0.0497481	0.627242
GO:0090481	pyrimidine nucleotide-sugar transmembrane transport	2	2	4.483	0.0497481	0.627242
GO:0097010	eukaryotic translation initiation factor 4F complex assembly	2	2	4.483	0.0497481	0.627242
GO:0097069	cellular response to thyroxine stimulus	2	2	4.483	0.0497481	0.627242
GO:0097531	mast cell migration	2	2	4.483	0.0497481	0.627242
GO:0099526	presynapse to nucleus signaling pathway	2	2	4.483	0.0497481	0.627242
GO:1903038	negative regulation of leukocyte cell-cell adhesion	2	2	4.483	0.0497481	0.627242
GO:1903432	regulation of TORC1 signaling	2	2	4.483	0.0497481	0.627242
GO:1903849	positive regulation of aorta morphogenesis	2	2	4.483	0.0497481	0.627242
GO:1904059	regulation of locomotor rhythm	2	2	4.483	0.0497481	0.627242
GO:1905150	regulation of voltage-gated sodium channel activity	2	2	4.483	0.0497481	0.627242
GO:1905386	positive regulation of protein localization to presynapse	2	2	4.483	0.0497481	0.627242
GO:1905451	positive regulation of Fc-gamma receptor signaling pathway involved in phagocytosis	2	2	4.483	0.0497481	0.627242
GO:1990926	short-term synaptic potentiation	2	2	4.483	0.0497481	0.627242
GO:1990927	calcium ion regulated lysosome exocytosis	2	2	4.483	0.0497481	0.627242
GO:2000490	negative regulation of hepatic stellate cell activation	2	2	4.483	0.0497481	0.627242
GO:2000724	positive regulation of cardiac vascular smooth muscle cell differentiation	2	2	4.483	0.0497481	0.627242
GO:2000824	negative regulation of androgen receptor activity	2	2	4.483	0.0497481	0.627242
GO:0008593	regulation of Notch signaling pathway	10	5	2.242	0.0505011	0.627242
GO:0010761	fibroblast migration	10	5	2.242	0.0505011	0.627242
GO:0031571	mitotic G1 DNA damage checkpoint	10	5	2.242	0.0505011	0.627242
GO:0034058	endosomal vesicle fusion	10	5	2.242	0.0505011	0.627242
GO:0042116	macrophage activation	10	5	2.242	0.0505011	0.627242
GO:0045943	positive regulation of transcription from RNA polymerase I promoter	10	5	2.242	0.0505011	0.627242
GO:0048096	chromatin-mediated maintenance of transcription	10	5	2.242	0.0505011	0.627242
GO:0051272	positive regulation of cellular component movement	10	5	2.242	0.0505011	0.627242
GO:0070365	hepatocyte differentiation	10	5	2.242	0.0505011	0.627242
GO:0071372	cellular response to follicle-stimulating hormone stimulus	10	5	2.242	0.0505011	0.627242
GO:0090136	epithelial cell-cell adhesion	10	5	2.242	0.0505011	0.627242
GO:1903078	positive regulation of protein localization to plasma membrane	10	5	2.242	0.0505011	0.627242
GO:1903827	regulation of cellular protein localization	10	5	2.242	0.0505011	0.627242
GO:2000772	regulation of cellular senescence	10	5	2.242	0.0505011	0.627242
GO:2000786	positive regulation of autophagosome assembly	10	5	2.242	0.0505011	0.627242
GO:0032456	endocytic recycling	23	9	1.754	0.0517477	0.627242
GO:0006813	potassium ion transport	78	24	1.379	0.0519088	0.627242
GO:0043410	positive regulation of MAPK cascade	82	25	1.367	0.053056	0.627242
GO:0016192	vesicle-mediated transport	94	28	1.335	0.05576	0.627242
GO:0031338	regulation of vesicle fusion	41	14	1.531	0.0558197	0.627242
GO:0034613	cellular protein localization	41	14	1.531	0.0558197	0.627242
GO:0006974	cellular response to DNA damage stimulus	202	55	1.221	0.0567211	0.627242
GO:0000132	establishment of mitotic spindle orientation	20	8	1.793	0.057554	0.627242
GO:0030539	male genitalia development	20	8	1.793	0.057554	0.627242
GO:0071157	negative regulation of cell cycle arrest	20	8	1.793	0.057554	0.627242
GO:0097150	neuronal stem cell population maintenance	20	8	1.793	0.057554	0.627242
GO:0001843	neural tube closure	75	23	1.375	0.058109	0.627242
GO:0010634	positive regulation of epithelial cell migration	34	12	1.582	0.0583477	0.627242
GO:0045494	photoreceptor cell maintenance	34	12	1.582	0.0583477	0.627242
GO:0030534	adult behavior	27	10	1.66	0.059453	0.627242
GO:0050690	regulation of defense response to virus by virus	27	10	1.66	0.059453	0.627242
GO:0032092	positive regulation of protein binding	60	19	1.42	0.0600689	0.627242
GO:0007264	small GTPase mediated signal transduction	215	58	1.209	0.0602549	0.627242
GO:0007059	chromosome segregation	64	20	1.401	0.0619692	0.627242
GO:0060291	long-term synaptic potentiation	38	13	1.534	0.0630823	0.627242
GO:0035335	peptidyl-tyrosine dephosphorylation	99	29	1.313	0.0633916	0.627242
GO:0006672	ceramide metabolic process	17	7	1.846	0.0637534	0.627242
GO:0030048	actin filament-based movement	17	7	1.846	0.0637534	0.627242
GO:0048240	sperm capacitation	17	7	1.846	0.0637534	0.627242
GO:0048814	regulation of dendrite morphogenesis	17	7	1.846	0.0637534	0.627242
GO:0048854	brain morphogenesis	17	7	1.846	0.0637534	0.627242
GO:0030168	platelet activation	111	32	1.292	0.0646527	0.627242
GO:0006091	generation of precursor metabolites and energy	53	17	1.438	0.0652489	0.627242
GO:0045727	positive regulation of translation	53	17	1.438	0.0652489	0.627242
GO:0061077	chaperone-mediated protein folding	53	17	1.438	0.0652489	0.627242
GO:0022604	regulation of cell morphogenesis	24	9	1.681	0.0669406	0.627242
GO:0001658	branching involved in ureteric bud morphogenesis	42	14	1.494	0.0671445	0.627242
GO:0050885	neuromuscular process controlling balance	42	14	1.494	0.0671445	0.627242
GO:0006820	anion transport	14	6	1.921	0.0701038	0.627242
GO:0008631	intrinsic apoptotic signaling pathway in response to oxidative stress	14	6	1.921	0.0701038	0.627242
GO:0010839	negative regulation of keratinocyte proliferation	14	6	1.921	0.0701038	0.627242
GO:0040029	regulation of gene expression, epigenetic	14	6	1.921	0.0701038	0.627242
GO:0048009	insulin-like growth factor receptor signaling pathway	14	6	1.921	0.0701038	0.627242
GO:0048172	regulation of short-term neuronal synaptic plasticity	14	6	1.921	0.0701038	0.627242
GO:0050905	neuromuscular process	14	6	1.921	0.0701038	0.627242
GO:1901381	positive regulation of potassium ion transmembrane transport	14	6	1.921	0.0701038	0.627242
GO:0035176	social behavior	46	15	1.462	0.0706283	0.627242
GO:0000731	DNA synthesis involved in DNA repair	35	12	1.537	0.0714067	0.627242
GO:0045597	positive regulation of cell differentiation	35	12	1.537	0.0714067	0.627242
GO:0043154	negative regulation of cysteine-type endopeptidase activity involved in apoptotic process	65	20	1.379	0.0714178	0.627242
GO:0060271	cilium assembly	144	40	1.245	0.0716302	0.627242
GO:0006897	endocytosis	128	36	1.261	0.0720999	0.627242
GO:0007269	neurotransmitter secretion	50	16	1.435	0.0736143	0.627242
GO:0010506	regulation of autophagy	50	16	1.435	0.0736143	0.627242
GO:0006810	transport	284	74	1.168	0.0742698	0.627242
GO:0003281	ventricular septum development	28	10	1.601	0.0746454	0.627242
GO:0014047	glutamate secretion	28	10	1.601	0.0746454	0.627242
GO:0051017	actin filament bundle assembly	28	10	1.601	0.0746454	0.627242
GO:0086010	membrane depolarization during action potential	28	10	1.601	0.0746454	0.627242
GO:2000145	regulation of cell motility	28	10	1.601	0.0746454	0.627242
GO:0016055	Wnt signaling pathway	177	48	1.216	0.0751656	0.627242
GO:0005980	glycogen catabolic process	21	8	1.708	0.0753978	0.627242
GO:0035307	positive regulation of protein dephosphorylation	21	8	1.708	0.0753978	0.627242
GO:0046827	positive regulation of protein export from nucleus	21	8	1.708	0.0753978	0.627242
GO:0000185	activation of MAPKKK activity	11	5	2.038	0.0759966	0.627242
GO:0001946	lymphangiogenesis	11	5	2.038	0.0759966	0.627242
GO:0003279	cardiac septum development	11	5	2.038	0.0759966	0.627242
GO:0006937	regulation of muscle contraction	11	5	2.038	0.0759966	0.627242
GO:0010955	negative regulation of protein processing	11	5	2.038	0.0759966	0.627242
GO:0010996	response to auditory stimulus	11	5	2.038	0.0759966	0.627242
GO:0017156	calcium ion regulated exocytosis	11	5	2.038	0.0759966	0.627242
GO:0034116	positive regulation of heterotypic cell-cell adhesion	11	5	2.038	0.0759966	0.627242
GO:0046488	phosphatidylinositol metabolic process	11	5	2.038	0.0759966	0.627242
GO:0050673	epithelial cell proliferation	11	5	2.038	0.0759966	0.627242
GO:0050707	regulation of cytokine secretion	11	5	2.038	0.0759966	0.627242
GO:0051489	regulation of filopodium assembly	11	5	2.038	0.0759966	0.627242
GO:0060081	membrane hyperpolarization	11	5	2.038	0.0759966	0.627242
GO:0071257	cellular response to electrical stimulus	11	5	2.038	0.0759966	0.627242
GO:1903364	positive regulation of cellular protein catabolic process	11	5	2.038	0.0759966	0.627242
GO:2000178	negative regulation of neural precursor cell proliferation	11	5	2.038	0.0759966	0.627242
GO:0051028	mRNA transport	39	13	1.494	0.0760105	0.627242
GO:0001822	kidney development	85	25	1.319	0.0770958	0.627242
GO:1903955	positive regulation of protein targeting to mitochondrion	85	25	1.319	0.0770958	0.627242
GO:0000303	response to superoxide	5	3	2.69	0.0771407	0.627242
GO:0001780	neutrophil homeostasis	5	3	2.69	0.0771407	0.627242
GO:0002821	positive regulation of adaptive immune response	5	3	2.69	0.0771407	0.627242
GO:0003211	cardiac ventricle formation	5	3	2.69	0.0771407	0.627242
GO:0003357	noradrenergic neuron differentiation	5	3	2.69	0.0771407	0.627242
GO:0006360	transcription from RNA polymerase I promoter	5	3	2.69	0.0771407	0.627242
GO:0006526	arginine biosynthetic process	5	3	2.69	0.0771407	0.627242
GO:0006552	leucine catabolic process	5	3	2.69	0.0771407	0.627242
GO:0006873	cellular ion homeostasis	5	3	2.69	0.0771407	0.627242
GO:0010543	regulation of platelet activation	5	3	2.69	0.0771407	0.627242
GO:0010606	positive regulation of cytoplasmic mRNA processing body assembly	5	3	2.69	0.0771407	0.627242
GO:0014031	mesenchymal cell development	5	3	2.69	0.0771407	0.627242
GO:0014050	negative regulation of glutamate secretion	5	3	2.69	0.0771407	0.627242
GO:0017038	protein import	5	3	2.69	0.0771407	0.627242
GO:0021637	trigeminal nerve structural organization	5	3	2.69	0.0771407	0.627242
GO:0021960	anterior commissure morphogenesis	5	3	2.69	0.0771407	0.627242
GO:0033004	negative regulation of mast cell activation	5	3	2.69	0.0771407	0.627242
GO:0033108	mitochondrial respiratory chain complex assembly	5	3	2.69	0.0771407	0.627242
GO:0035279	mRNA cleavage involved in gene silencing by miRNA	5	3	2.69	0.0771407	0.627242
GO:0035509	negative regulation of myosin-light-chain-phosphatase activity	5	3	2.69	0.0771407	0.627242
GO:0035519	protein K29-linked ubiquitination	5	3	2.69	0.0771407	0.627242
GO:0038084	vascular endothelial growth factor signaling pathway	5	3	2.69	0.0771407	0.627242
GO:0043043	peptide biosynthetic process	5	3	2.69	0.0771407	0.627242
GO:0044206	UMP salvage	5	3	2.69	0.0771407	0.627242
GO:0045794	negative regulation of cell volume	5	3	2.69	0.0771407	0.627242
GO:0046578	regulation of Ras protein signal transduction	5	3	2.69	0.0771407	0.627242
GO:0046600	negative regulation of centriole replication	5	3	2.69	0.0771407	0.627242
GO:0046822	regulation of nucleocytoplasmic transport	5	3	2.69	0.0771407	0.627242
GO:0048170	positive regulation of long-term neuronal synaptic plasticity	5	3	2.69	0.0771407	0.627242
GO:0048513	animal organ development	5	3	2.69	0.0771407	0.627242
GO:0048645	animal organ formation	5	3	2.69	0.0771407	0.627242
GO:0048864	stem cell development	5	3	2.69	0.0771407	0.627242
GO:0050996	positive regulation of lipid catabolic process	5	3	2.69	0.0771407	0.627242
GO:0055012	ventricular cardiac muscle cell differentiation	5	3	2.69	0.0771407	0.627242
GO:0060510	Type II pneumocyte differentiation	5	3	2.69	0.0771407	0.627242
GO:0060662	salivary gland cavitation	5	3	2.69	0.0771407	0.627242
GO:0060666	dichotomous subdivision of terminal units involved in salivary gland branching	5	3	2.69	0.0771407	0.627242
GO:0060718	chorionic trophoblast cell differentiation	5	3	2.69	0.0771407	0.627242
GO:0061000	negative regulation of dendritic spine development	5	3	2.69	0.0771407	0.627242
GO:0070242	thymocyte apoptotic process	5	3	2.69	0.0771407	0.627242
GO:0070257	positive regulation of mucus secretion	5	3	2.69	0.0771407	0.627242
GO:0070345	negative regulation of fat cell proliferation	5	3	2.69	0.0771407	0.627242
GO:0071225	cellular response to muramyl dipeptide	5	3	2.69	0.0771407	0.627242
GO:0071394	cellular response to testosterone stimulus	5	3	2.69	0.0771407	0.627242
GO:0071800	podosome assembly	5	3	2.69	0.0771407	0.627242
GO:0072207	metanephric epithelium development	5	3	2.69	0.0771407	0.627242
GO:0072284	metanephric S-shaped body morphogenesis	5	3	2.69	0.0771407	0.627242
GO:0072378	blood coagulation, fibrin clot formation	5	3	2.69	0.0771407	0.627242
GO:0072602	interleukin-4 secretion	5	3	2.69	0.0771407	0.627242
GO:0090188	negative regulation of pancreatic juice secretion	5	3	2.69	0.0771407	0.627242
GO:0097070	ductus arteriosus closure	5	3	2.69	0.0771407	0.627242
GO:0097500	receptor localization to non-motile cilium	5	3	2.69	0.0771407	0.627242
GO:0099054	presynapse assembly	5	3	2.69	0.0771407	0.627242
GO:1900118	negative regulation of execution phase of apoptosis	5	3	2.69	0.0771407	0.627242
GO:1900180	regulation of protein localization to nucleus	5	3	2.69	0.0771407	0.627242
GO:1900227	positive regulation of NLRP3 inflammasome complex assembly	5	3	2.69	0.0771407	0.627242
GO:1901642	nucleoside transmembrane transport	5	3	2.69	0.0771407	0.627242
GO:1902430	negative regulation of beta-amyloid formation	5	3	2.69	0.0771407	0.627242
GO:1903307	positive regulation of regulated secretory pathway	5	3	2.69	0.0771407	0.627242
GO:1903912	negative regulation of endoplasmic reticulum stress-induced eIF2 alpha phosphorylation	5	3	2.69	0.0771407	0.627242
GO:1904354	negative regulation of telomere capping	5	3	2.69	0.0771407	0.627242
GO:1904385	cellular response to angiotensin	5	3	2.69	0.0771407	0.627242
GO:2000373	positive regulation of DNA topoisomerase (ATP-hydrolyzing) activity	5	3	2.69	0.0771407	0.627242
GO:2000467	positive regulation of glycogen (starch) synthase activity	5	3	2.69	0.0771407	0.627242
GO:2000615	regulation of histone H3-K9 acetylation	5	3	2.69	0.0771407	0.627242
GO:2000780	negative regulation of double-strand break repair	5	3	2.69	0.0771407	0.627242
GO:0008285	negative regulation of cell proliferation	377	96	1.142	0.0785601	0.627242
GO:0007062	sister chromatid cohesion	101	29	1.287	0.0790369	0.627242
GO:0001778	plasma membrane repair	8	4	2.242	0.0798671	0.627242
GO:0001960	negative regulation of cytokine-mediated signaling pathway	8	4	2.242	0.0798671	0.627242
GO:0002098	tRNA wobble uridine modification	8	4	2.242	0.0798671	0.627242
GO:0006623	protein targeting to vacuole	8	4	2.242	0.0798671	0.627242
GO:0006829	zinc II ion transport	8	4	2.242	0.0798671	0.627242
GO:0010457	centriole-centriole cohesion	8	4	2.242	0.0798671	0.627242
GO:0010470	regulation of gastrulation	8	4	2.242	0.0798671	0.627242
GO:0010591	regulation of lamellipodium assembly	8	4	2.242	0.0798671	0.627242
GO:0016070	RNA metabolic process	8	4	2.242	0.0798671	0.627242
GO:0016081	synaptic vesicle docking	8	4	2.242	0.0798671	0.627242
GO:0016926	protein desumoylation	8	4	2.242	0.0798671	0.627242
GO:0021799	cerebral cortex radially oriented cell migration	8	4	2.242	0.0798671	0.627242
GO:0022010	central nervous system myelination	8	4	2.242	0.0798671	0.627242
GO:0033993	response to lipid	8	4	2.242	0.0798671	0.627242
GO:0035357	peroxisome proliferator activated receptor signaling pathway	8	4	2.242	0.0798671	0.627242
GO:0035912	dorsal aorta morphogenesis	8	4	2.242	0.0798671	0.627242
GO:0038180	nerve growth factor signaling pathway	8	4	2.242	0.0798671	0.627242
GO:0044351	macropinocytosis	8	4	2.242	0.0798671	0.627242
GO:0044387	negative regulation of protein kinase activity by regulation of protein phosphorylation	8	4	2.242	0.0798671	0.627242
GO:0045059	positive thymic T cell selection	8	4	2.242	0.0798671	0.627242
GO:0046475	glycerophospholipid catabolic process	8	4	2.242	0.0798671	0.627242
GO:0048103	somatic stem cell division	8	4	2.242	0.0798671	0.627242
GO:0048227	plasma membrane to endosome transport	8	4	2.242	0.0798671	0.627242
GO:0048339	paraxial mesoderm development	8	4	2.242	0.0798671	0.627242
GO:0050687	negative regulation of defense response to virus	8	4	2.242	0.0798671	0.627242
GO:0060993	kidney morphogenesis	8	4	2.242	0.0798671	0.627242
GO:0061049	cell growth involved in cardiac muscle cell development	8	4	2.242	0.0798671	0.627242
GO:0061303	cornea development in camera-type eye	8	4	2.242	0.0798671	0.627242
GO:0072075	metanephric mesenchyme development	8	4	2.242	0.0798671	0.627242
GO:0072383	plus-end-directed vesicle transport along microtubule	8	4	2.242	0.0798671	0.627242
GO:1902305	regulation of sodium ion transmembrane transport	8	4	2.242	0.0798671	0.627242
GO:2000587	negative regulation of platelet-derived growth factor receptor-beta signaling pathway	8	4	2.242	0.0798671	0.627242
GO:0032755	positive regulation of interleukin-6 production	43	14	1.46	0.0798914	0.627242
GO:0007498	mesoderm development	32	11	1.541	0.0809824	0.627242
GO:0048701	embryonic cranial skeleton morphogenesis	32	11	1.541	0.0809824	0.627242
GO:0009749	response to glucose	66	20	1.358	0.0817947	0.627242
GO:0030334	regulation of cell migration	66	20	1.358	0.0817947	0.627242
GO:0007265	Ras protein signal transduction	70	21	1.345	0.0831271	0.627242
GO:0032956	regulation of actin cytoskeleton organization	47	15	1.431	0.0831628	0.627242
GO:0010881	regulation of cardiac muscle contraction by regulation of the release of sequestered calcium ion	18	7	1.743	0.0849149	0.627242
GO:0031333	negative regulation of protein complex assembly	18	7	1.743	0.0849149	0.627242
GO:0035904	aorta development	18	7	1.743	0.0849149	0.627242
GO:0042246	tissue regeneration	18	7	1.743	0.0849149	0.627242
GO:0043523	regulation of neuron apoptotic process	18	7	1.743	0.0849149	0.627242
GO:0043623	cellular protein complex assembly	18	7	1.743	0.0849149	0.627242
GO:0071577	zinc II ion transmembrane transport	18	7	1.743	0.0849149	0.627242
GO:0007626	locomotory behavior	82	24	1.312	0.0859243	0.627242
GO:0048813	dendrite morphogenesis	36	12	1.494	0.0862073	0.627242
GO:0070534	protein K63-linked ubiquitination	36	12	1.494	0.0862073	0.627242
GO:0045732	positive regulation of protein catabolic process	55	17	1.386	0.0882328	0.627242
GO:0016266	O-glycan processing	59	18	1.368	0.0901713	0.627242
GO:0008333	endosome to lysosome transport	40	13	1.457	0.0905232	0.627242
GO:0006006	glucose metabolic process	63	19	1.352	0.0917858	0.627242
GO:0006520	cellular amino acid metabolic process	29	10	1.546	0.0920446	0.627242
GO:0007616	long-term memory	29	10	1.546	0.0920446	0.627242
GO:0031667	response to nutrient levels	29	10	1.546	0.0920446	0.627242
GO:0048167	regulation of synaptic plasticity	29	10	1.546	0.0920446	0.627242
GO:0071300	cellular response to retinoic acid	67	20	1.338	0.0931202	0.627242
GO:0016575	histone deacetylation	44	14	1.426	0.0940906	0.627242
GO:0006275	regulation of DNA replication	15	6	1.793	0.0955315	0.627242
GO:0006978	DNA damage response, signal transduction by p53 class mediator resulting in transcription of p21 class mediator	15	6	1.793	0.0955315	0.627242
GO:0007215	glutamate receptor signaling pathway	15	6	1.793	0.0955315	0.627242
GO:0030279	negative regulation of ossification	15	6	1.793	0.0955315	0.627242
GO:0031929	TOR signaling	15	6	1.793	0.0955315	0.627242
GO:0045947	negative regulation of translational initiation	15	6	1.793	0.0955315	0.627242
GO:0048011	neurotrophin TRK receptor signaling pathway	15	6	1.793	0.0955315	0.627242
GO:0048872	homeostasis of number of cells	15	6	1.793	0.0955315	0.627242
GO:0051895	negative regulation of focal adhesion assembly	15	6	1.793	0.0955315	0.627242
GO:0060397	JAK-STAT cascade involved in growth hormone signaling pathway	15	6	1.793	0.0955315	0.627242
GO:0009880	embryonic pattern specification	22	8	1.63	0.0961977	0.627242
GO:0017157	regulation of exocytosis	22	8	1.63	0.0961977	0.627242
GO:0030879	mammary gland development	22	8	1.63	0.0961977	0.627242
GO:1904886	beta-catenin destruction complex disassembly	22	8	1.63	0.0961977	0.627242
GO:0043647	inositol phosphate metabolic process	48	15	1.401	0.097037	0.627242
GO:0010718	positive regulation of epithelial to mesenchymal transition	33	11	1.494	0.0979833	0.627242
GO:0040018	positive regulation of multicellular organism growth	33	11	1.494	0.0979833	0.627242
GO:0071392	cellular response to estradiol stimulus	33	11	1.494	0.0979833	0.627242
GO:1902042	negative regulation of extrinsic apoptotic signaling pathway via death domain receptors	33	11	1.494	0.0979833	0.627242
GO:0007268	chemical synaptic transmission	226	59	1.17	0.0983122	0.627242
GO:0042157	lipoprotein metabolic process	52	16	1.379	0.0994639	0.627242
GO:0036498	IRE1-mediated unfolded protein response	56	17	1.361	0.101454	0.627242
GO:0042733	embryonic digit morphogenesis	56	17	1.361	0.101454	0.627242
GO:0007271	synaptic transmission, cholinergic	37	12	1.454	0.102771	0.627242
GO:0021549	cerebellum development	37	12	1.454	0.102771	0.627242
GO:0000245	spliceosomal complex assembly	26	9	1.552	0.104891	0.627242
GO:0000732	strand displacement	26	9	1.552	0.104891	0.627242
GO:0006891	intra-Golgi vesicle-mediated transport	26	9	1.552	0.104891	0.627242
GO:0019432	triglyceride biosynthetic process	26	9	1.552	0.104891	0.627242
GO:0030010	establishment of cell polarity	26	9	1.552	0.104891	0.627242
GO:0042104	positive regulation of activated T cell proliferation	26	9	1.552	0.104891	0.627242
GO:0042147	retrograde transport, endosome to Golgi	68	20	1.319	0.105407	0.627242
GO:0000002	mitochondrial genome maintenance	12	5	1.868	0.10713	0.627242
GO:0007041	lysosomal transport	12	5	1.868	0.10713	0.627242
GO:0021819	layer formation in cerebral cortex	12	5	1.868	0.10713	0.627242
GO:0030007	cellular potassium ion homeostasis	12	5	1.868	0.10713	0.627242
GO:0030517	negative regulation of axon extension	12	5	1.868	0.10713	0.627242
GO:0031629	synaptic vesicle fusion to presynaptic active zone membrane	12	5	1.868	0.10713	0.627242
GO:0035278	miRNA mediated inhibition of translation	12	5	1.868	0.10713	0.627242
GO:0042994	cytoplasmic sequestering of transcription factor	12	5	1.868	0.10713	0.627242
GO:0043097	pyrimidine nucleoside salvage	12	5	1.868	0.10713	0.627242
GO:0046834	lipid phosphorylation	12	5	1.868	0.10713	0.627242
GO:0050910	detection of mechanical stimulus involved in sensory perception of sound	12	5	1.868	0.10713	0.627242
GO:0055093	response to hyperoxia	12	5	1.868	0.10713	0.627242
GO:0060218	hematopoietic stem cell differentiation	12	5	1.868	0.10713	0.627242
GO:0060997	dendritic spine morphogenesis	12	5	1.868	0.10713	0.627242
GO:0061014	positive regulation of mRNA catabolic process	12	5	1.868	0.10713	0.627242
GO:0061158	3'-UTR-mediated mRNA destabilization	12	5	1.868	0.10713	0.627242
GO:0070989	oxidative demethylation	12	5	1.868	0.10713	0.627242
GO:0086012	membrane depolarization during cardiac muscle cell action potential	12	5	1.868	0.10713	0.627242
GO:0090179	planar cell polarity pathway involved in neural tube closure	12	5	1.868	0.10713	0.627242
GO:0090557	establishment of endothelial intestinal barrier	12	5	1.868	0.10713	0.627242
GO:0097320	plasma membrane tubulation	12	5	1.868	0.10713	0.627242
GO:0097502	mannosylation	12	5	1.868	0.10713	0.627242
GO:1902358	sulfate transmembrane transport	12	5	1.868	0.10713	0.627242
GO:2000273	positive regulation of receptor activity	12	5	1.868	0.10713	0.627242
GO:0007010	cytoskeleton organization	157	42	1.199	0.107684	0.627242
GO:0035556	intracellular signal transduction	375	94	1.124	0.10953	0.627242
GO:0000042	protein targeting to Golgi	19	7	1.652	0.109582	0.627242
GO:0001782	B cell homeostasis	19	7	1.652	0.109582	0.627242
GO:0006892	post-Golgi vesicle-mediated transport	19	7	1.652	0.109582	0.627242
GO:0043153	entrainment of circadian clock by photoperiod	19	7	1.652	0.109582	0.627242
GO:0045879	negative regulation of smoothened signaling pathway	19	7	1.652	0.109582	0.627242
GO:0048169	regulation of long-term neuronal synaptic plasticity	19	7	1.652	0.109582	0.627242
GO:0051568	histone H3-K4 methylation	19	7	1.652	0.109582	0.627242
GO:0051968	positive regulation of synaptic transmission, glutamatergic	19	7	1.652	0.109582	0.627242
GO:0030838	positive regulation of actin filament polymerization	45	14	1.395	0.109753	0.627242
GO:0042552	myelination	45	14	1.395	0.109753	0.627242
GO:0098609	cell-cell adhesion	274	70	1.145	0.111375	0.627242
GO:0006099	tricarboxylic acid cycle	30	10	1.494	0.11165	0.627242
GO:0021510	spinal cord development	30	10	1.494	0.11165	0.627242
GO:0021915	neural tube development	30	10	1.494	0.11165	0.627242
GO:2001244	positive regulation of intrinsic apoptotic signaling pathway	30	10	1.494	0.11165	0.627242
GO:0008360	regulation of cell shape	137	37	1.211	0.112055	0.627242
GO:0060041	retina development in camera-type eye	57	17	1.337	0.115838	0.627242
GO:0035094	response to nicotine	34	11	1.45	0.116939	0.627242
GO:0006355	regulation of transcription, DNA-templated	1288	305	1.062	0.117021	0.627242
GO:0097190	apoptotic signaling pathway	65	19	1.31	0.117988	0.627242
GO:0006469	negative regulation of protein kinase activity	97	27	1.248	0.118678	0.627242
GO:0009062	fatty acid catabolic process	9	4	1.992	0.119108	0.627242
GO:0010469	regulation of receptor activity	9	4	1.992	0.119108	0.627242
GO:0010614	negative regulation of cardiac muscle hypertrophy	9	4	1.992	0.119108	0.627242
GO:0015825	L-serine transport	9	4	1.992	0.119108	0.627242
GO:0016558	protein import into peroxisome matrix	9	4	1.992	0.119108	0.627242
GO:0030850	prostate gland development	9	4	1.992	0.119108	0.627242
GO:0030851	granulocyte differentiation	9	4	1.992	0.119108	0.627242
GO:0031639	plasminogen activation	9	4	1.992	0.119108	0.627242
GO:0032836	glomerular basement membrane development	9	4	1.992	0.119108	0.627242
GO:0034333	adherens junction assembly	9	4	1.992	0.119108	0.627242
GO:0034405	response to fluid shear stress	9	4	1.992	0.119108	0.627242
GO:0035562	negative regulation of chromatin binding	9	4	1.992	0.119108	0.627242
GO:0045792	negative regulation of cell size	9	4	1.992	0.119108	0.627242
GO:0048193	Golgi vesicle transport	9	4	1.992	0.119108	0.627242
GO:0050764	regulation of phagocytosis	9	4	1.992	0.119108	0.627242
GO:0051127	positive regulation of actin nucleation	9	4	1.992	0.119108	0.627242
GO:0055086	nucleobase-containing small molecule metabolic process	9	4	1.992	0.119108	0.627242
GO:0055091	phospholipid homeostasis	9	4	1.992	0.119108	0.627242
GO:0060539	diaphragm development	9	4	1.992	0.119108	0.627242
GO:0061549	sympathetic ganglion development	9	4	1.992	0.119108	0.627242
GO:0070475	rRNA base methylation	9	4	1.992	0.119108	0.627242
GO:0071243	cellular response to arsenic-containing substance	9	4	1.992	0.119108	0.627242
GO:0071435	potassium ion export	9	4	1.992	0.119108	0.627242
GO:0086009	membrane repolarization	9	4	1.992	0.119108	0.627242
GO:0097267	omega-hydroxylase P450 pathway	9	4	1.992	0.119108	0.627242
GO:1901223	negative regulation of NIK/NF-kappaB signaling	9	4	1.992	0.119108	0.627242
GO:1904153	negative regulation of retrograde protein transport, ER to cytosol	9	4	1.992	0.119108	0.627242
GO:2000810	regulation of bicellular tight junction assembly	9	4	1.992	0.119108	0.627242
GO:2001224	positive regulation of neuron migration	9	4	1.992	0.119108	0.627242
GO:0000083	regulation of transcription involved in G1/S transition of mitotic cell cycle	23	8	1.559	0.119904	0.627242
GO:0002092	positive regulation of receptor internalization	23	8	1.559	0.119904	0.627242
GO:0008306	associative learning	23	8	1.559	0.119904	0.627242
GO:0090398	cellular senescence	23	8	1.559	0.119904	0.627242
GO:2001235	positive regulation of apoptotic signaling pathway	23	8	1.559	0.119904	0.627242
GO:0000381	regulation of alternative mRNA splicing, via spliceosome	38	12	1.416	0.121088	0.627242
GO:0007190	activation of adenylate cyclase activity	38	12	1.416	0.121088	0.627242
GO:0009790	embryo development	38	12	1.416	0.121088	0.627242
GO:0038128	ERBB2 signaling pathway	38	12	1.416	0.121088	0.627242
GO:0007595	lactation	42	13	1.388	0.124338	0.627242
GO:0032526	response to retinoic acid	42	13	1.388	0.124338	0.627242
GO:0006939	smooth muscle contraction	16	6	1.681	0.12517	0.627242
GO:0008209	androgen metabolic process	16	6	1.681	0.12517	0.627242
GO:0010592	positive regulation of lamellipodium assembly	16	6	1.681	0.12517	0.627242
GO:0043981	histone H4-K5 acetylation	16	6	1.681	0.12517	0.627242
GO:0043982	histone H4-K8 acetylation	16	6	1.681	0.12517	0.627242
GO:0045956	positive regulation of calcium ion-dependent exocytosis	16	6	1.681	0.12517	0.627242
GO:0048384	retinoic acid receptor signaling pathway	16	6	1.681	0.12517	0.627242
GO:0051893	regulation of focal adhesion assembly	16	6	1.681	0.12517	0.627242
GO:0086002	cardiac muscle cell action potential involved in contraction	16	6	1.681	0.12517	0.627242
GO:0097009	energy homeostasis	16	6	1.681	0.12517	0.627242
GO:1903830	magnesium ion transmembrane transport	16	6	1.681	0.12517	0.627242
GO:0071805	potassium ion transmembrane transport	122	33	1.213	0.125475	0.627242
GO:0000147	actin cortical patch assembly	3	2	2.989	0.127059	0.627242
GO:0000320	re-entry into mitotic cell cycle	3	2	2.989	0.127059	0.627242
GO:0001547	antral ovarian follicle growth	3	2	2.989	0.127059	0.627242
GO:0001560	regulation of cell growth by extracellular stimulus	3	2	2.989	0.127059	0.627242
GO:0002005	angiotensin catabolic process in blood	3	2	2.989	0.127059	0.627242
GO:0002143	tRNA wobble position uridine thiolation	3	2	2.989	0.127059	0.627242
GO:0002215	defense response to nematode	3	2	2.989	0.127059	0.627242
GO:0002277	myeloid dendritic cell activation involved in immune response	3	2	2.989	0.127059	0.627242
GO:0002283	neutrophil activation involved in immune response	3	2	2.989	0.127059	0.627242
GO:0002520	immune system development	3	2	2.989	0.127059	0.627242
GO:0002553	histamine secretion by mast cell	3	2	2.989	0.127059	0.627242
GO:0002554	serotonin secretion by platelet	3	2	2.989	0.127059	0.627242
GO:0002891	positive regulation of immunoglobulin mediated immune response	3	2	2.989	0.127059	0.627242
GO:0003093	regulation of glomerular filtration	3	2	2.989	0.127059	0.627242
GO:0003192	mitral valve formation	3	2	2.989	0.127059	0.627242
GO:0006046	N-acetylglucosamine catabolic process	3	2	2.989	0.127059	0.627242
GO:0006065	UDP-glucuronate biosynthetic process	3	2	2.989	0.127059	0.627242
GO:0006177	GMP biosynthetic process	3	2	2.989	0.127059	0.627242
GO:0006211	5-methylcytosine catabolic process	3	2	2.989	0.127059	0.627242
GO:0006452	translational frameshifting	3	2	2.989	0.127059	0.627242
GO:0006546	glycine catabolic process	3	2	2.989	0.127059	0.627242
GO:0007228	positive regulation of hh target transcription factor activity	3	2	2.989	0.127059	0.627242
GO:0008105	asymmetric protein localization	3	2	2.989	0.127059	0.627242
GO:0008298	intracellular mRNA localization	3	2	2.989	0.127059	0.627242
GO:0010572	positive regulation of platelet activation	3	2	2.989	0.127059	0.627242
GO:0010871	negative regulation of receptor biosynthetic process	3	2	2.989	0.127059	0.627242
GO:0014043	negative regulation of neuron maturation	3	2	2.989	0.127059	0.627242
GO:0014809	regulation of skeletal muscle contraction by regulation of release of sequestered calcium ion	3	2	2.989	0.127059	0.627242
GO:0014819	regulation of skeletal muscle contraction	3	2	2.989	0.127059	0.627242
GO:0015798	myo-inositol transport	3	2	2.989	0.127059	0.627242
GO:0015858	nucleoside transport	3	2	2.989	0.127059	0.627242
GO:0016480	negative regulation of transcription from RNA polymerase III promoter	3	2	2.989	0.127059	0.627242
GO:0016553	base conversion or substitution editing	3	2	2.989	0.127059	0.627242
GO:0017085	response to insecticide	3	2	2.989	0.127059	0.627242
GO:0018242	protein O-linked glycosylation via serine	3	2	2.989	0.127059	0.627242
GO:0018894	dibenzo-p-dioxin metabolic process	3	2	2.989	0.127059	0.627242
GO:0019254	carnitine metabolic process, CoA-linked	3	2	2.989	0.127059	0.627242
GO:0019464	glycine decarboxylation via glycine cleavage system	3	2	2.989	0.127059	0.627242
GO:0019858	cytosine metabolic process	3	2	2.989	0.127059	0.627242
GO:0021513	spinal cord dorsal/ventral patterning	3	2	2.989	0.127059	0.627242
GO:0021545	cranial nerve development	3	2	2.989	0.127059	0.627242
GO:0021775	smoothened signaling pathway involved in ventral spinal cord interneuron specification	3	2	2.989	0.127059	0.627242
GO:0021776	smoothened signaling pathway involved in spinal cord motor neuron cell fate specification	3	2	2.989	0.127059	0.627242
GO:0022007	convergent extension involved in neural plate elongation	3	2	2.989	0.127059	0.627242
GO:0023016	signal transduction by trans-phosphorylation	3	2	2.989	0.127059	0.627242
GO:0031627	telomeric loop formation	3	2	2.989	0.127059	0.627242
GO:0031630	regulation of synaptic vesicle fusion to presynaptic membrane	3	2	2.989	0.127059	0.627242
GO:0031652	positive regulation of heat generation	3	2	2.989	0.127059	0.627242
GO:0032053	ciliary basal body organization	3	2	2.989	0.127059	0.627242
GO:0032225	regulation of synaptic transmission, dopaminergic	3	2	2.989	0.127059	0.627242
GO:0032439	endosome localization	3	2	2.989	0.127059	0.627242
GO:0032487	regulation of Rap protein signal transduction	3	2	2.989	0.127059	0.627242
GO:0032488	Cdc42 protein signal transduction	3	2	2.989	0.127059	0.627242
GO:0032596	protein transport into membrane raft	3	2	2.989	0.127059	0.627242
GO:0032732	positive regulation of interleukin-1 production	3	2	2.989	0.127059	0.627242
GO:0032765	positive regulation of mast cell cytokine production	3	2	2.989	0.127059	0.627242
GO:0032787	monocarboxylic acid metabolic process	3	2	2.989	0.127059	0.627242
GO:0032911	negative regulation of transforming growth factor beta1 production	3	2	2.989	0.127059	0.627242
GO:0033003	regulation of mast cell activation	3	2	2.989	0.127059	0.627242
GO:0033273	response to vitamin	3	2	2.989	0.127059	0.627242
GO:0033602	negative regulation of dopamine secretion	3	2	2.989	0.127059	0.627242
GO:0033615	mitochondrial proton-transporting ATP synthase complex assembly	3	2	2.989	0.127059	0.627242
GO:0034111	negative regulation of homotypic cell-cell adhesion	3	2	2.989	0.127059	0.627242
GO:0034136	negative regulation of toll-like receptor 2 signaling pathway	3	2	2.989	0.127059	0.627242
GO:0034201	response to oleic acid	3	2	2.989	0.127059	0.627242
GO:0034370	triglyceride-rich lipoprotein particle remodeling	3	2	2.989	0.127059	0.627242
GO:0034421	post-translational protein acetylation	3	2	2.989	0.127059	0.627242
GO:0034766	negative regulation of ion transmembrane transport	3	2	2.989	0.127059	0.627242
GO:0035022	positive regulation of Rac protein signal transduction	3	2	2.989	0.127059	0.627242
GO:0035054	embryonic heart tube anterior/posterior pattern specification	3	2	2.989	0.127059	0.627242
GO:0035330	regulation of hippo signaling	3	2	2.989	0.127059	0.627242
GO:0035886	vascular smooth muscle cell differentiation	3	2	2.989	0.127059	0.627242
GO:0038093	Fc receptor signaling pathway	3	2	2.989	0.127059	0.627242
GO:0038161	prolactin signaling pathway	3	2	2.989	0.127059	0.627242
GO:0038171	cannabinoid signaling pathway	3	2	2.989	0.127059	0.627242
GO:0042447	hormone catabolic process	3	2	2.989	0.127059	0.627242
GO:0042663	regulation of endodermal cell fate specification	3	2	2.989	0.127059	0.627242
GO:0042758	long-chain fatty acid catabolic process	3	2	2.989	0.127059	0.627242
GO:0042816	vitamin B6 metabolic process	3	2	2.989	0.127059	0.627242
GO:0042991	transcription factor import into nucleus	3	2	2.989	0.127059	0.627242
GO:0044313	protein K6-linked deubiquitination	3	2	2.989	0.127059	0.627242
GO:0044691	tooth eruption	3	2	2.989	0.127059	0.627242
GO:0044752	response to human chorionic gonadotropin	3	2	2.989	0.127059	0.627242
GO:0045061	thymic T cell selection	3	2	2.989	0.127059	0.627242
GO:0045218	zonula adherens maintenance	3	2	2.989	0.127059	0.627242
GO:0045626	negative regulation of T-helper 1 cell differentiation	3	2	2.989	0.127059	0.627242
GO:0045905	positive regulation of translational termination	3	2	2.989	0.127059	0.627242
GO:0046185	aldehyde catabolic process	3	2	2.989	0.127059	0.627242
GO:0046209	nitric oxide metabolic process	3	2	2.989	0.127059	0.627242
GO:0046639	negative regulation of alpha-beta T cell differentiation	3	2	2.989	0.127059	0.627242
GO:0048382	mesendoderm development	3	2	2.989	0.127059	0.627242
GO:0048625	myoblast fate commitment	3	2	2.989	0.127059	0.627242
GO:0051222	positive regulation of protein transport	3	2	2.989	0.127059	0.627242
GO:0051306	mitotic sister chromatid separation	3	2	2.989	0.127059	0.627242
GO:0051490	negative regulation of filopodium assembly	3	2	2.989	0.127059	0.627242
GO:0051666	actin cortical patch localization	3	2	2.989	0.127059	0.627242
GO:0051788	response to misfolded protein	3	2	2.989	0.127059	0.627242
GO:0051972	regulation of telomerase activity	3	2	2.989	0.127059	0.627242
GO:0051987	positive regulation of attachment of spindle microtubules to kinetochore	3	2	2.989	0.127059	0.627242
GO:0060084	synaptic transmission involved in micturition	3	2	2.989	0.127059	0.627242
GO:0060166	olfactory pit development	3	2	2.989	0.127059	0.627242
GO:0060492	lung induction	3	2	2.989	0.127059	0.627242
GO:0060523	prostate epithelial cord elongation	3	2	2.989	0.127059	0.627242
GO:0060579	ventral spinal cord interneuron fate commitment	3	2	2.989	0.127059	0.627242
GO:0060585	positive regulation of prostaglandin-endoperoxide synthase activity	3	2	2.989	0.127059	0.627242
GO:0060633	negative regulation of transcription initiation from RNA polymerase II promoter	3	2	2.989	0.127059	0.627242
GO:0060745	mammary gland branching involved in pregnancy	3	2	2.989	0.127059	0.627242
GO:0060763	mammary duct terminal end bud growth	3	2	2.989	0.127059	0.627242
GO:0060769	positive regulation of epithelial cell proliferation involved in prostate gland development	3	2	2.989	0.127059	0.627242
GO:0060914	heart formation	3	2	2.989	0.127059	0.627242
GO:0060948	cardiac vascular smooth muscle cell development	3	2	2.989	0.127059	0.627242
GO:0061005	cell differentiation involved in kidney development	3	2	2.989	0.127059	0.627242
GO:0061184	positive regulation of dermatome development	3	2	2.989	0.127059	0.627242
GO:0061364	apoptotic process involved in luteolysis	3	2	2.989	0.127059	0.627242
GO:0070141	response to UV-A	3	2	2.989	0.127059	0.627242
GO:0070236	negative regulation of activation-induced cell death of T cells	3	2	2.989	0.127059	0.627242
GO:0070434	positive regulation of nucleotide-binding oligomerization domain containing 2 signaling pathway	3	2	2.989	0.127059	0.627242
GO:0070458	cellular detoxification of nitrogen compound	3	2	2.989	0.127059	0.627242
GO:0070669	response to interleukin-2	3	2	2.989	0.127059	0.627242
GO:0070671	response to interleukin-12	3	2	2.989	0.127059	0.627242
GO:0070672	response to interleukin-15	3	2	2.989	0.127059	0.627242
GO:0071233	cellular response to leucine	3	2	2.989	0.127059	0.627242
GO:0071400	cellular response to oleic acid	3	2	2.989	0.127059	0.627242
GO:0071409	cellular response to cycloheximide	3	2	2.989	0.127059	0.627242
GO:0071494	cellular response to UV-C	3	2	2.989	0.127059	0.627242
GO:0071630	ubiquitin-dependent catabolism of misfolded proteins by nucleus-associated proteasome	3	2	2.989	0.127059	0.627242
GO:0071930	negative regulation of transcription involved in G1/S transition of mitotic cell cycle	3	2	2.989	0.127059	0.627242
GO:0072017	distal tubule development	3	2	2.989	0.127059	0.627242
GO:0072092	ureteric bud invasion	3	2	2.989	0.127059	0.627242
GO:0072136	metanephric mesenchymal cell proliferation involved in metanephros development	3	2	2.989	0.127059	0.627242
GO:0072277	metanephric glomerular capillary formation	3	2	2.989	0.127059	0.627242
GO:0090003	regulation of establishment of protein localization to plasma membrane	3	2	2.989	0.127059	0.627242
GO:0090298	negative regulation of mitochondrial DNA replication	3	2	2.989	0.127059	0.627242
GO:0090311	regulation of protein deacetylation	3	2	2.989	0.127059	0.627242
GO:0097116	gephyrin clustering involved in postsynaptic density assembly	3	2	2.989	0.127059	0.627242
GO:0097187	dentinogenesis	3	2	2.989	0.127059	0.627242
GO:0097676	histone H3-K36 dimethylation	3	2	2.989	0.127059	0.627242
GO:0098534	centriole assembly	3	2	2.989	0.127059	0.627242
GO:0098792	xenophagy	3	2	2.989	0.127059	0.627242
GO:0098912	membrane depolarization during atrial cardiac muscle cell action potential	3	2	2.989	0.127059	0.627242
GO:0099590	neurotransmitter receptor internalization	3	2	2.989	0.127059	0.627242
GO:1900042	positive regulation of interleukin-2 secretion	3	2	2.989	0.127059	0.627242
GO:1900063	regulation of peroxisome organization	3	2	2.989	0.127059	0.627242
GO:1900164	nodal signaling pathway involved in determination of lateral mesoderm left/right asymmetry	3	2	2.989	0.127059	0.627242
GO:1900212	negative regulation of mesenchymal cell apoptotic process involved in metanephros development	3	2	2.989	0.127059	0.627242
GO:1900222	negative regulation of beta-amyloid clearance	3	2	2.989	0.127059	0.627242
GO:1900452	regulation of long term synaptic depression	3	2	2.989	0.127059	0.627242
GO:1900746	regulation of vascular endothelial growth factor signaling pathway	3	2	2.989	0.127059	0.627242
GO:1901491	negative regulation of lymphangiogenesis	3	2	2.989	0.127059	0.627242
GO:1901837	negative regulation of transcription of nuclear large rRNA transcript from RNA polymerase I promoter	3	2	2.989	0.127059	0.627242
GO:1902263	apoptotic process involved in embryonic digit morphogenesis	3	2	2.989	0.127059	0.627242
GO:1902309	negative regulation of peptidyl-serine dephosphorylation	3	2	2.989	0.127059	0.627242
GO:1902459	positive regulation of stem cell population maintenance	3	2	2.989	0.127059	0.627242
GO:1902775	mitochondrial large ribosomal subunit assembly	3	2	2.989	0.127059	0.627242
GO:1903243	negative regulation of cardiac muscle hypertrophy in response to stress	3	2	2.989	0.127059	0.627242
GO:1903288	positive regulation of potassium ion import	3	2	2.989	0.127059	0.627242
GO:1903984	positive regulation of TRAIL-activated apoptotic signaling pathway	3	2	2.989	0.127059	0.627242
GO:1904117	cellular response to vasopressin	3	2	2.989	0.127059	0.627242
GO:1904693	midbrain morphogenesis	3	2	2.989	0.127059	0.627242
GO:1990167	protein K27-linked deubiquitination	3	2	2.989	0.127059	0.627242
GO:1990418	response to insulin-like growth factor stimulus	3	2	2.989	0.127059	0.627242
GO:1990785	response to water-immersion restraint stress	3	2	2.989	0.127059	0.627242
GO:1990928	response to amino acid starvation	3	2	2.989	0.127059	0.627242
GO:2000078	positive regulation of type B pancreatic cell development	3	2	2.989	0.127059	0.627242
GO:2000095	regulation of Wnt signaling pathway, planar cell polarity pathway	3	2	2.989	0.127059	0.627242
GO:2000138	positive regulation of cell proliferation involved in heart morphogenesis	3	2	2.989	0.127059	0.627242
GO:2000670	positive regulation of dendritic cell apoptotic process	3	2	2.989	0.127059	0.627242
GO:2000687	negative regulation of rubidium ion transmembrane transporter activity	3	2	2.989	0.127059	0.627242
GO:2000736	regulation of stem cell differentiation	3	2	2.989	0.127059	0.627242
GO:0007154	cell communication	27	9	1.494	0.127609	0.627242
GO:0033077	T cell differentiation in thymus	27	9	1.494	0.127609	0.627242
GO:0001553	luteinization	6	3	2.242	0.129187	0.627242
GO:0001765	membrane raft assembly	6	3	2.242	0.129187	0.627242
GO:0001844	protein insertion into mitochondrial membrane involved in apoptotic signaling pathway	6	3	2.242	0.129187	0.627242
GO:0001957	intramembranous ossification	6	3	2.242	0.129187	0.627242
GO:0002318	myeloid progenitor cell differentiation	6	3	2.242	0.129187	0.627242
GO:0003416	endochondral bone growth	6	3	2.242	0.129187	0.627242
GO:0006144	purine nucleobase metabolic process	6	3	2.242	0.129187	0.627242
GO:0006206	pyrimidine nucleobase metabolic process	6	3	2.242	0.129187	0.627242
GO:0006273	lagging strand elongation	6	3	2.242	0.129187	0.627242
GO:0006323	DNA packaging	6	3	2.242	0.129187	0.627242
GO:0006686	sphingomyelin biosynthetic process	6	3	2.242	0.129187	0.627242
GO:0007530	sex determination	6	3	2.242	0.129187	0.627242
GO:0010032	meiotic chromosome condensation	6	3	2.242	0.129187	0.627242
GO:0010324	membrane invagination	6	3	2.242	0.129187	0.627242
GO:0010594	regulation of endothelial cell migration	6	3	2.242	0.129187	0.627242
GO:0010887	negative regulation of cholesterol storage	6	3	2.242	0.129187	0.627242
GO:0014910	regulation of smooth muscle cell migration	6	3	2.242	0.129187	0.627242
GO:0015824	proline transport	6	3	2.242	0.129187	0.627242
GO:0016576	histone dephosphorylation	6	3	2.242	0.129187	0.627242
GO:0020027	hemoglobin metabolic process	6	3	2.242	0.129187	0.627242
GO:0021884	forebrain neuron development	6	3	2.242	0.129187	0.627242
GO:0030031	cell projection assembly	6	3	2.242	0.129187	0.627242
GO:0032229	negative regulation of synaptic transmission, GABAergic	6	3	2.242	0.129187	0.627242
GO:0032367	intracellular cholesterol transport	6	3	2.242	0.129187	0.627242
GO:0032414	positive regulation of ion transmembrane transporter activity	6	3	2.242	0.129187	0.627242
GO:0032873	negative regulation of stress-activated MAPK cascade	6	3	2.242	0.129187	0.627242
GO:0033211	adiponectin-activated signaling pathway	6	3	2.242	0.129187	0.627242
GO:0035412	regulation of catenin import into nucleus	6	3	2.242	0.129187	0.627242
GO:0035520	monoubiquitinated protein deubiquitination	6	3	2.242	0.129187	0.627242
GO:0035773	insulin secretion involved in cellular response to glucose stimulus	6	3	2.242	0.129187	0.627242
GO:0036465	synaptic vesicle recycling	6	3	2.242	0.129187	0.627242
GO:0042035	regulation of cytokine biosynthetic process	6	3	2.242	0.129187	0.627242
GO:0042048	olfactory behavior	6	3	2.242	0.129187	0.627242
GO:0042791	5S class rRNA transcription from RNA polymerase III type 1 promoter	6	3	2.242	0.129187	0.627242
GO:0042797	tRNA transcription from RNA polymerase III promoter	6	3	2.242	0.129187	0.627242
GO:0043951	negative regulation of cAMP-mediated signaling	6	3	2.242	0.129187	0.627242
GO:0045345	positive regulation of MHC class I biosynthetic process	6	3	2.242	0.129187	0.627242
GO:0045661	regulation of myoblast differentiation	6	3	2.242	0.129187	0.627242
GO:0045743	positive regulation of fibroblast growth factor receptor signaling pathway	6	3	2.242	0.129187	0.627242
GO:0046929	negative regulation of neurotransmitter secretion	6	3	2.242	0.129187	0.627242
GO:0048512	circadian behavior	6	3	2.242	0.129187	0.627242
GO:0048664	neuron fate determination	6	3	2.242	0.129187	0.627242
GO:0048668	collateral sprouting	6	3	2.242	0.129187	0.627242
GO:0048671	negative regulation of collateral sprouting	6	3	2.242	0.129187	0.627242
GO:0051155	positive regulation of striated muscle cell differentiation	6	3	2.242	0.129187	0.627242
GO:0051971	positive regulation of transmission of nerve impulse	6	3	2.242	0.129187	0.627242
GO:0060074	synapse maturation	6	3	2.242	0.129187	0.627242
GO:0060296	regulation of cilium beat frequency involved in ciliary motility	6	3	2.242	0.129187	0.627242
GO:0060992	response to fungicide	6	3	2.242	0.129187	0.627242
GO:0061484	hematopoietic stem cell homeostasis	6	3	2.242	0.129187	0.627242
GO:0070972	protein localization to endoplasmic reticulum	6	3	2.242	0.129187	0.627242
GO:0071371	cellular response to gonadotropin stimulus	6	3	2.242	0.129187	0.627242
GO:0071476	cellular hypotonic response	6	3	2.242	0.129187	0.627242
GO:0071910	determination of liver left/right asymmetry	6	3	2.242	0.129187	0.627242
GO:0072673	lamellipodium morphogenesis	6	3	2.242	0.129187	0.627242
GO:0090330	regulation of platelet aggregation	6	3	2.242	0.129187	0.627242
GO:0090344	negative regulation of cell aging	6	3	2.242	0.129187	0.627242
GO:0097094	craniofacial suture morphogenesis	6	3	2.242	0.129187	0.627242
GO:1904953	Wnt signaling pathway involved in midbrain dopaminergic neuron differentiation	6	3	2.242	0.129187	0.627242
GO:2000171	negative regulation of dendrite development	6	3	2.242	0.129187	0.627242
GO:2000651	positive regulation of sodium ion transmembrane transporter activity	6	3	2.242	0.129187	0.627242
GO:0007015	actin filament organization	62	18	1.302	0.132137	0.627242
GO:0042795	snRNA transcription from RNA polymerase II promoter	70	20	1.281	0.132871	0.627242
GO:0042060	wound healing	74	21	1.272	0.132927	0.627242
GO:0042059	negative regulation of epidermal growth factor receptor signaling pathway	31	10	1.446	0.133416	0.627242
GO:0042220	response to cocaine	31	10	1.446	0.133416	0.627242
GO:0046034	ATP metabolic process	31	10	1.446	0.133416	0.627242
GO:0006801	superoxide metabolic process	20	7	1.569	0.137596	0.627242
GO:0008361	regulation of cell size	20	7	1.569	0.137596	0.627242
GO:0016601	Rac protein signal transduction	20	7	1.569	0.137596	0.627242
GO:0030520	intracellular estrogen receptor signaling pathway	20	7	1.569	0.137596	0.627242
GO:0031334	positive regulation of protein complex assembly	20	7	1.569	0.137596	0.627242
GO:0031572	G2 DNA damage checkpoint	20	7	1.569	0.137596	0.627242
GO:0043984	histone H4-K16 acetylation	20	7	1.569	0.137596	0.627242
GO:0071375	cellular response to peptide hormone stimulus	20	7	1.569	0.137596	0.627242
GO:0048565	digestive tract development	35	11	1.409	0.137809	0.627242
GO:0006487	protein N-linked glycosylation	39	12	1.379	0.141123	0.627242
GO:0046426	negative regulation of JAK-STAT cascade	39	12	1.379	0.141123	0.627242
GO:0003198	epithelial to mesenchymal transition involved in endocardial cushion formation	13	5	1.724	0.143418	0.627242
GO:0005513	detection of calcium ion	13	5	1.724	0.143418	0.627242
GO:0006301	postreplication repair	13	5	1.724	0.143418	0.627242
GO:0007210	serotonin receptor signaling pathway	13	5	1.724	0.143418	0.627242
GO:0007512	adult heart development	13	5	1.724	0.143418	0.627242
GO:0009395	phospholipid catabolic process	13	5	1.724	0.143418	0.627242
GO:0010001	glial cell differentiation	13	5	1.724	0.143418	0.627242
GO:0010745	negative regulation of macrophage derived foam cell differentiation	13	5	1.724	0.143418	0.627242
GO:0015693	magnesium ion transport	13	5	1.724	0.143418	0.627242
GO:0016024	CDP-diacylglycerol biosynthetic process	13	5	1.724	0.143418	0.627242
GO:0016242	negative regulation of macroautophagy	13	5	1.724	0.143418	0.627242
GO:0021527	spinal cord association neuron differentiation	13	5	1.724	0.143418	0.627242
GO:0031054	pre-miRNA processing	13	5	1.724	0.143418	0.627242
GO:0032230	positive regulation of synaptic transmission, GABAergic	13	5	1.724	0.143418	0.627242
GO:0033962	cytoplasmic mRNA processing body assembly	13	5	1.724	0.143418	0.627242
GO:0044030	regulation of DNA methylation	13	5	1.724	0.143418	0.627242
GO:0060425	lung morphogenesis	13	5	1.724	0.143418	0.627242
GO:0061029	eyelid development in camera-type eye	13	5	1.724	0.143418	0.627242
GO:0070208	protein heterotrimerization	13	5	1.724	0.143418	0.627242
GO:0070306	lens fiber cell differentiation	13	5	1.724	0.143418	0.627242
GO:0070986	left/right axis specification	13	5	1.724	0.143418	0.627242
GO:0097067	cellular response to thyroid hormone stimulus	13	5	1.724	0.143418	0.627242
GO:1900025	negative regulation of substrate adhesion-dependent cell spreading	13	5	1.724	0.143418	0.627242
GO:1901224	positive regulation of NIK/NF-kappaB signaling	13	5	1.724	0.143418	0.627242
GO:0010628	positive regulation of gene expression	249	63	1.134	0.143515	0.627242
GO:0002224	toll-like receptor signaling pathway	43	13	1.355	0.143599	0.627242
GO:0032760	positive regulation of tumor necrosis factor production	43	13	1.355	0.143599	0.627242
GO:0009954	proximal/distal pattern formation	24	8	1.494	0.146386	0.627242
GO:0030030	cell projection organization	24	8	1.494	0.146386	0.627242
GO:0030041	actin filament polymerization	24	8	1.494	0.146386	0.627242
GO:0031018	endocrine pancreas development	24	8	1.494	0.146386	0.627242
GO:0042113	B cell activation	24	8	1.494	0.146386	0.627242
GO:0042327	positive regulation of phosphorylation	24	8	1.494	0.146386	0.627242
GO:0048041	focal adhesion assembly	24	8	1.494	0.146386	0.627242
GO:0048589	developmental growth	24	8	1.494	0.146386	0.627242
GO:0060976	coronary vasculature development	24	8	1.494	0.146386	0.627242
GO:0090314	positive regulation of protein targeting to membrane	24	8	1.494	0.146386	0.627242
GO:0050853	B cell receptor signaling pathway	51	15	1.319	0.146698	0.627242
GO:0000902	cell morphogenesis	59	17	1.292	0.14806	0.627242
GO:0002244	hematopoietic progenitor cell differentiation	59	17	1.292	0.14806	0.627242
GO:0021987	cerebral cortex development	59	17	1.292	0.14806	0.627242
GO:0005977	glycogen metabolic process	28	9	1.441	0.152697	0.627242
GO:0019228	neuronal action potential	28	9	1.441	0.152697	0.627242
GO:0035116	embryonic hindlimb morphogenesis	28	9	1.441	0.152697	0.627242
GO:0001974	blood vessel remodeling	32	10	1.401	0.15725	0.627242
GO:0002027	regulation of heart rate	32	10	1.401	0.15725	0.627242
GO:0070555	response to interleukin-1	32	10	1.401	0.15725	0.627242
GO:0001702	gastrulation with mouth forming second	17	6	1.582	0.158671	0.627242
GO:0006895	Golgi to endosome transport	17	6	1.582	0.158671	0.627242
GO:0007043	cell-cell junction assembly	17	6	1.582	0.158671	0.627242
GO:0010880	regulation of release of sequestered calcium ion into cytosol by sarcoplasmic reticulum	17	6	1.582	0.158671	0.627242
GO:0016486	peptide hormone processing	17	6	1.582	0.158671	0.627242
GO:0021537	telencephalon development	17	6	1.582	0.158671	0.627242
GO:0035567	non-canonical Wnt signaling pathway	17	6	1.582	0.158671	0.627242
GO:0045582	positive regulation of T cell differentiation	17	6	1.582	0.158671	0.627242
GO:0045638	negative regulation of myeloid cell differentiation	17	6	1.582	0.158671	0.627242
GO:0048488	synaptic vesicle endocytosis	17	6	1.582	0.158671	0.627242
GO:0060216	definitive hemopoiesis	17	6	1.582	0.158671	0.627242
GO:0043312	neutrophil degranulation	482	117	1.088	0.159646	0.627242
GO:0006367	transcription initiation from RNA polymerase II promoter	150	39	1.166	0.160288	0.627242
GO:0007188	adenylate cyclase-modulating G-protein coupled receptor signaling pathway	36	11	1.37	0.160513	0.627242
GO:0010043	response to zinc ion	36	11	1.37	0.160513	0.627242
GO:0015758	glucose transport	36	11	1.37	0.160513	0.627242
GO:0071364	cellular response to epidermal growth factor stimulus	36	11	1.37	0.160513	0.627242
GO:0030218	erythrocyte differentiation	40	12	1.345	0.162808	0.627242
GO:0044255	cellular lipid metabolic process	40	12	1.345	0.162808	0.627242
GO:0071377	cellular response to glucagon stimulus	40	12	1.345	0.162808	0.627242
GO:0032869	cellular response to insulin stimulus	76	21	1.239	0.163234	0.627242
GO:0006631	fatty acid metabolic process	44	13	1.325	0.16436	0.627242
GO:0014070	response to organic cyclic compound	44	13	1.325	0.16436	0.627242
GO:0006886	intracellular protein transport	205	52	1.137	0.16484	0.627242
GO:0003334	keratinocyte development	10	4	1.793	0.164846	0.627242
GO:0006476	protein deacetylation	10	4	1.793	0.164846	0.627242
GO:0006884	cell volume homeostasis	10	4	1.793	0.164846	0.627242
GO:0009100	glycoprotein metabolic process	10	4	1.793	0.164846	0.627242
GO:0009435	NAD biosynthetic process	10	4	1.793	0.164846	0.627242
GO:0010226	response to lithium ion	10	4	1.793	0.164846	0.627242
GO:0016064	immunoglobulin mediated immune response	10	4	1.793	0.164846	0.627242
GO:0032486	Rap protein signal transduction	10	4	1.793	0.164846	0.627242
GO:0032727	positive regulation of interferon-alpha production	10	4	1.793	0.164846	0.627242
GO:0033148	positive regulation of intracellular estrogen receptor signaling pathway	10	4	1.793	0.164846	0.627242
GO:0034244	negative regulation of transcription elongation from RNA polymerase II promoter	10	4	1.793	0.164846	0.627242
GO:0035136	forelimb morphogenesis	10	4	1.793	0.164846	0.627242
GO:0035646	endosome to melanosome transport	10	4	1.793	0.164846	0.627242
GO:0042053	regulation of dopamine metabolic process	10	4	1.793	0.164846	0.627242
GO:0046785	microtubule polymerization	10	4	1.793	0.164846	0.627242
GO:0046888	negative regulation of hormone secretion	10	4	1.793	0.164846	0.627242
GO:0046902	regulation of mitochondrial membrane permeability	10	4	1.793	0.164846	0.627242
GO:0048280	vesicle fusion with Golgi apparatus	10	4	1.793	0.164846	0.627242
GO:0051156	glucose 6-phosphate metabolic process	10	4	1.793	0.164846	0.627242
GO:0051168	nuclear export	10	4	1.793	0.164846	0.627242
GO:0051492	regulation of stress fiber assembly	10	4	1.793	0.164846	0.627242
GO:0060055	angiogenesis involved in wound healing	10	4	1.793	0.164846	0.627242
GO:0072015	glomerular visceral epithelial cell development	10	4	1.793	0.164846	0.627242
GO:0086013	membrane repolarization during cardiac muscle cell action potential	10	4	1.793	0.164846	0.627242
GO:0090331	negative regulation of platelet aggregation	10	4	1.793	0.164846	0.627242
GO:0097202	activation of cysteine-type endopeptidase activity	10	4	1.793	0.164846	0.627242
GO:1902237	positive regulation of endoplasmic reticulum stress-induced intrinsic apoptotic signaling pathway	10	4	1.793	0.164846	0.627242
GO:1902475	L-alpha-amino acid transmembrane transport	10	4	1.793	0.164846	0.627242
GO:2000300	regulation of synaptic vesicle exocytosis	10	4	1.793	0.164846	0.627242
GO:2001214	positive regulation of vasculogenesis	10	4	1.793	0.164846	0.627242
GO:2001222	regulation of neuron migration	10	4	1.793	0.164846	0.627242
GO:0007266	Rho protein signal transduction	48	14	1.308	0.165333	0.627242
GO:0034097	response to cytokine	48	14	1.308	0.165333	0.627242
GO:0072659	protein localization to plasma membrane	60	17	1.27	0.165846	0.627242
GO:0019233	sensory perception of pain	52	15	1.293	0.165847	0.627242
GO:0006811	ion transport	109	29	1.193	0.166552	0.627242
GO:0002052	positive regulation of neuroblast proliferation	21	7	1.494	0.168696	0.627242
GO:0010165	response to X-ray	21	7	1.494	0.168696	0.627242
GO:0050718	positive regulation of interleukin-1 beta secretion	21	7	1.494	0.168696	0.627242
GO:0050769	positive regulation of neurogenesis	21	7	1.494	0.168696	0.627242
GO:0051894	positive regulation of focal adhesion assembly	21	7	1.494	0.168696	0.627242
GO:0000375	RNA splicing, via transesterification reactions	25	8	1.435	0.175438	0.627242
GO:0003333	amino acid transmembrane transport	25	8	1.435	0.175438	0.627242
GO:0006027	glycosaminoglycan catabolic process	25	8	1.435	0.175438	0.627242
GO:0046580	negative regulation of Ras protein signal transduction	25	8	1.435	0.175438	0.627242
GO:0048843	negative regulation of axon extension involved in axon guidance	25	8	1.435	0.175438	0.627242
GO:0006400	tRNA modification	29	9	1.391	0.179991	0.627242
GO:0045776	negative regulation of blood pressure	29	9	1.391	0.179991	0.627242
GO:0046627	negative regulation of insulin receptor signaling pathway	29	9	1.391	0.179991	0.627242
GO:0048706	embryonic skeletal system development	29	9	1.391	0.179991	0.627242
GO:0097352	autophagosome maturation	29	9	1.391	0.179991	0.627242
GO:0006888	ER to Golgi vesicle-mediated transport	156	40	1.149	0.181044	0.627242
GO:0055114	oxidation-reduction process	585	140	1.073	0.181311	0.627242
GO:0071526	semaphorin-plexin signaling pathway	33	10	1.358	0.183018	0.627242
GO:1990090	cellular response to nerve growth factor stimulus	33	10	1.358	0.183018	0.627242
GO:0032436	positive regulation of proteasomal ubiquitin-dependent protein catabolic process	65	18	1.241	0.183635	0.627242
GO:0000956	nuclear-transcribed mRNA catabolic process	14	5	1.601	0.184148	0.627242
GO:0006940	regulation of smooth muscle contraction	14	5	1.601	0.184148	0.627242
GO:0010738	regulation of protein kinase A signaling	14	5	1.601	0.184148	0.627242
GO:0022408	negative regulation of cell-cell adhesion	14	5	1.601	0.184148	0.627242
GO:0035729	cellular response to hepatocyte growth factor stimulus	14	5	1.601	0.184148	0.627242
GO:0042325	regulation of phosphorylation	14	5	1.601	0.184148	0.627242
GO:0043149	stress fiber assembly	14	5	1.601	0.184148	0.627242
GO:0045721	negative regulation of gluconeogenesis	14	5	1.601	0.184148	0.627242
GO:0046928	regulation of neurotransmitter secretion	14	5	1.601	0.184148	0.627242
GO:0050892	intestinal absorption	14	5	1.601	0.184148	0.627242
GO:0061053	somite development	14	5	1.601	0.184148	0.627242
GO:0071625	vocalization behavior	14	5	1.601	0.184148	0.627242
GO:2000045	regulation of G1/S transition of mitotic cell cycle	14	5	1.601	0.184148	0.627242
GO:0007613	memory	61	17	1.249	0.184694	0.627242
GO:0045184	establishment of protein localization	37	11	1.333	0.184943	0.627242
GO:0045665	negative regulation of neuron differentiation	57	16	1.258	0.185568	0.627242
GO:0030178	negative regulation of Wnt signaling pathway	45	13	1.295	0.186544	0.627242
GO:0009267	cellular response to starvation	49	14	1.281	0.186562	0.627242
GO:0000160	phosphorelay signal transduction system	7	3	1.921	0.189849	0.627242
GO:0002115	store-operated calcium entry	7	3	1.921	0.189849	0.627242
GO:0003085	negative regulation of systemic arterial blood pressure	7	3	1.921	0.189849	0.627242
GO:0003309	type B pancreatic cell differentiation	7	3	1.921	0.189849	0.627242
GO:0003337	mesenchymal to epithelial transition involved in metanephros morphogenesis	7	3	1.921	0.189849	0.627242
GO:0003344	pericardium morphogenesis	7	3	1.921	0.189849	0.627242
GO:0006271	DNA strand elongation involved in DNA replication	7	3	1.921	0.189849	0.627242
GO:0006776	vitamin A metabolic process	7	3	1.921	0.189849	0.627242
GO:0006900	membrane budding	7	3	1.921	0.189849	0.627242
GO:0007196	adenylate cyclase-inhibiting G-protein coupled glutamate receptor signaling pathway	7	3	1.921	0.189849	0.627242
GO:0007256	activation of JNKK activity	7	3	1.921	0.189849	0.627242
GO:0007270	neuron-neuron synaptic transmission	7	3	1.921	0.189849	0.627242
GO:0009056	catabolic process	7	3	1.921	0.189849	0.627242
GO:0009113	purine nucleobase biosynthetic process	7	3	1.921	0.189849	0.627242
GO:0009743	response to carbohydrate	7	3	1.921	0.189849	0.627242
GO:0010669	epithelial structure maintenance	7	3	1.921	0.189849	0.627242
GO:0014009	glial cell proliferation	7	3	1.921	0.189849	0.627242
GO:0014037	Schwann cell differentiation	7	3	1.921	0.189849	0.627242
GO:0015808	L-alanine transport	7	3	1.921	0.189849	0.627242
GO:0015816	glycine transport	7	3	1.921	0.189849	0.627242
GO:0017121	phospholipid scrambling	7	3	1.921	0.189849	0.627242
GO:0021707	cerebellar granule cell differentiation	7	3	1.921	0.189849	0.627242
GO:0021795	cerebral cortex cell migration	7	3	1.921	0.189849	0.627242
GO:0021902	commitment of neuronal cell to specific neuron type in forebrain	7	3	1.921	0.189849	0.627242
GO:0030050	vesicle transport along actin filament	7	3	1.921	0.189849	0.627242
GO:0030432	peristalsis	7	3	1.921	0.189849	0.627242
GO:0031110	regulation of microtubule polymerization or depolymerization	7	3	1.921	0.189849	0.627242
GO:0031659	positive regulation of cyclin-dependent protein serine/threonine kinase activity involved in G1/S transition of mitotic cell cycle	7	3	1.921	0.189849	0.627242
GO:0034144	negative regulation of toll-like receptor 4 signaling pathway	7	3	1.921	0.189849	0.627242
GO:0035360	positive regulation of peroxisome proliferator activated receptor signaling pathway	7	3	1.921	0.189849	0.627242
GO:0036302	atrioventricular canal development	7	3	1.921	0.189849	0.627242
GO:0038066	p38MAPK cascade	7	3	1.921	0.189849	0.627242
GO:0042756	drinking behavior	7	3	1.921	0.189849	0.627242
GO:0043569	negative regulation of insulin-like growth factor receptor signaling pathway	7	3	1.921	0.189849	0.627242
GO:0043576	regulation of respiratory gaseous exchange	7	3	1.921	0.189849	0.627242
GO:0045650	negative regulation of macrophage differentiation	7	3	1.921	0.189849	0.627242
GO:0045657	positive regulation of monocyte differentiation	7	3	1.921	0.189849	0.627242
GO:0045908	negative regulation of vasodilation	7	3	1.921	0.189849	0.627242
GO:0046039	GTP metabolic process	7	3	1.921	0.189849	0.627242
GO:0046826	negative regulation of protein export from nucleus	7	3	1.921	0.189849	0.627242
GO:0048820	hair follicle maturation	7	3	1.921	0.189849	0.627242
GO:0050891	multicellular organismal water homeostasis	7	3	1.921	0.189849	0.627242
GO:0051026	chiasma assembly	7	3	1.921	0.189849	0.627242
GO:0051045	negative regulation of membrane protein ectodomain proteolysis	7	3	1.921	0.189849	0.627242
GO:0051932	synaptic transmission, GABAergic	7	3	1.921	0.189849	0.627242
GO:0051988	regulation of attachment of spindle microtubules to kinetochore	7	3	1.921	0.189849	0.627242
GO:0060137	maternal process involved in parturition	7	3	1.921	0.189849	0.627242
GO:0060290	transdifferentiation	7	3	1.921	0.189849	0.627242
GO:0060463	lung lobe morphogenesis	7	3	1.921	0.189849	0.627242
GO:0060575	intestinal epithelial cell differentiation	7	3	1.921	0.189849	0.627242
GO:0060687	regulation of branching involved in prostate gland morphogenesis	7	3	1.921	0.189849	0.627242
GO:0060736	prostate gland growth	7	3	1.921	0.189849	0.627242
GO:0060740	prostate gland epithelium morphogenesis	7	3	1.921	0.189849	0.627242
GO:0060907	positive regulation of macrophage cytokine production	7	3	1.921	0.189849	0.627242
GO:0060972	left/right pattern formation	7	3	1.921	0.189849	0.627242
GO:0061298	retina vasculature development in camera-type eye	7	3	1.921	0.189849	0.627242
GO:0070307	lens fiber cell development	7	3	1.921	0.189849	0.627242
GO:0070417	cellular response to cold	7	3	1.921	0.189849	0.627242
GO:0070474	positive regulation of uterine smooth muscle contraction	7	3	1.921	0.189849	0.627242
GO:0070544	histone H3-K36 demethylation	7	3	1.921	0.189849	0.627242
GO:0090050	positive regulation of cell migration involved in sprouting angiogenesis	7	3	1.921	0.189849	0.627242
GO:1902259	regulation of delayed rectifier potassium channel activity	7	3	1.921	0.189849	0.627242
GO:2000177	regulation of neural precursor cell proliferation	7	3	1.921	0.189849	0.627242
GO:2000271	positive regulation of fibroblast apoptotic process	7	3	1.921	0.189849	0.627242
GO:2000394	positive regulation of lamellipodium morphogenesis	7	3	1.921	0.189849	0.627242
GO:2000601	positive regulation of Arp2/3 complex-mediated actin nucleation	7	3	1.921	0.189849	0.627242
GO:2000650	negative regulation of sodium ion transmembrane transporter activity	7	3	1.921	0.189849	0.627242
GO:0006103	2-oxoglutarate metabolic process	18	6	1.494	0.195549	0.627242
GO:0007031	peroxisome organization	18	6	1.494	0.195549	0.627242
GO:0008045	motor neuron axon guidance	18	6	1.494	0.195549	0.627242
GO:0008643	carbohydrate transport	18	6	1.494	0.195549	0.627242
GO:0019229	regulation of vasoconstriction	18	6	1.494	0.195549	0.627242
GO:0043536	positive regulation of blood vessel endothelial cell migration	18	6	1.494	0.195549	0.627242
GO:1903506	regulation of nucleic acid-templated transcription	18	6	1.494	0.195549	0.627242
GO:2000249	regulation of actin cytoskeleton reorganization	18	6	1.494	0.195549	0.627242
GO:0016310	phosphorylation	99	26	1.177	0.202091	0.627242
GO:0001954	positive regulation of cell-matrix adhesion	22	7	1.426	0.202528	0.627242
GO:0031954	positive regulation of protein autophosphorylation	22	7	1.426	0.202528	0.627242
GO:0032435	negative regulation of proteasomal ubiquitin-dependent protein catabolic process	22	7	1.426	0.202528	0.627242
GO:0032465	regulation of cytokinesis	22	7	1.426	0.202528	0.627242
GO:0048675	axon extension	22	7	1.426	0.202528	0.627242
GO:0048870	cell motility	22	7	1.426	0.202528	0.627242
GO:0050772	positive regulation of axonogenesis	22	7	1.426	0.202528	0.627242
GO:0071480	cellular response to gamma radiation	22	7	1.426	0.202528	0.627242
GO:0035690	cellular response to drug	62	17	1.229	0.204549	0.627242
GO:0045669	positive regulation of osteoblast differentiation	58	16	1.237	0.206211	0.627242
GO:0016339	calcium-dependent cell-cell adhesion via plasma membrane cell adhesion molecules	26	8	1.379	0.206793	0.627242
GO:0032715	negative regulation of interleukin-6 production	26	8	1.379	0.206793	0.627242
GO:0043001	Golgi to plasma membrane protein transport	26	8	1.379	0.206793	0.627242
GO:0043484	regulation of RNA splicing	26	8	1.379	0.206793	0.627242
GO:0048709	oligodendrocyte differentiation	26	8	1.379	0.206793	0.627242
GO:0060612	adipose tissue development	26	8	1.379	0.206793	0.627242
GO:0070328	triglyceride homeostasis	26	8	1.379	0.206793	0.627242
GO:0071108	protein K48-linked deubiquitination	26	8	1.379	0.206793	0.627242
GO:0018108	peptidyl-tyrosine phosphorylation	154	39	1.135	0.208257	0.627242
GO:0006644	phospholipid metabolic process	50	14	1.255	0.209017	0.627242
GO:0006362	transcription elongation from RNA polymerase I promoter	30	9	1.345	0.20928	0.627242
GO:0006730	one-carbon metabolic process	30	9	1.345	0.20928	0.627242
GO:0007093	mitotic cell cycle checkpoint	30	9	1.345	0.20928	0.627242
GO:0007131	reciprocal meiotic recombination	30	9	1.345	0.20928	0.627242
GO:0007259	JAK-STAT cascade	30	9	1.345	0.20928	0.627242
GO:0007281	germ cell development	30	9	1.345	0.20928	0.627242
GO:0034504	protein localization to nucleus	30	9	1.345	0.20928	0.627242
GO:0043552	positive regulation of phosphatidylinositol 3-kinase activity	30	9	1.345	0.20928	0.627242
GO:0070059	intrinsic apoptotic signaling pathway in response to endoplasmic reticulum stress	30	9	1.345	0.20928	0.627242
GO:0008542	visual learning	46	13	1.267	0.210052	0.627242
GO:0019722	calcium-mediated signaling	46	13	1.267	0.210052	0.627242
GO:0031648	protein destabilization	34	10	1.319	0.21055	0.627242
GO:0097192	extrinsic apoptotic signaling pathway in absence of ligand	34	10	1.319	0.21055	0.627242
GO:0030890	positive regulation of B cell proliferation	38	11	1.298	0.210957	0.627242
GO:0055088	lipid homeostasis	38	11	1.298	0.210957	0.627242
GO:0001893	maternal placenta development	11	4	1.63	0.215618	0.627242
GO:0002089	lens morphogenesis in camera-type eye	11	4	1.63	0.215618	0.627242
GO:0003181	atrioventricular valve morphogenesis	11	4	1.63	0.215618	0.627242
GO:0006048	UDP-N-acetylglucosamine biosynthetic process	11	4	1.63	0.215618	0.627242
GO:0006474	N-terminal protein amino acid acetylation	11	4	1.63	0.215618	0.627242
GO:0006559	L-phenylalanine catabolic process	11	4	1.63	0.215618	0.627242
GO:0010390	histone monoubiquitination	11	4	1.63	0.215618	0.627242
GO:0014075	response to amine	11	4	1.63	0.215618	0.627242
GO:0019532	oxalate transport	11	4	1.63	0.215618	0.627242
GO:0030431	sleep	11	4	1.63	0.215618	0.627242
GO:0032233	positive regulation of actin filament bundle assembly	11	4	1.63	0.215618	0.627242
GO:0032495	response to muramyl dipeptide	11	4	1.63	0.215618	0.627242
GO:0032695	negative regulation of interleukin-12 production	11	4	1.63	0.215618	0.627242
GO:0032700	negative regulation of interleukin-17 production	11	4	1.63	0.215618	0.627242
GO:0033120	positive regulation of RNA splicing	11	4	1.63	0.215618	0.627242
GO:0035641	locomotory exploration behavior	11	4	1.63	0.215618	0.627242
GO:0036065	fucosylation	11	4	1.63	0.215618	0.627242
GO:0042312	regulation of vasodilation	11	4	1.63	0.215618	0.627242
GO:0042347	negative regulation of NF-kappaB import into nucleus	11	4	1.63	0.215618	0.627242
GO:0042511	positive regulation of tyrosine phosphorylation of Stat1 protein	11	4	1.63	0.215618	0.627242
GO:0045667	regulation of osteoblast differentiation	11	4	1.63	0.215618	0.627242
GO:0045670	regulation of osteoclast differentiation	11	4	1.63	0.215618	0.627242
GO:0045745	positive regulation of G-protein coupled receptor protein signaling pathway	11	4	1.63	0.215618	0.627242
GO:0045945	positive regulation of transcription from RNA polymerase III promoter	11	4	1.63	0.215618	0.627242
GO:0048711	positive regulation of astrocyte differentiation	11	4	1.63	0.215618	0.627242
GO:0048715	negative regulation of oligodendrocyte differentiation	11	4	1.63	0.215618	0.627242
GO:0051279	regulation of release of sequestered calcium ion into cytosol	11	4	1.63	0.215618	0.627242
GO:0051292	nuclear pore complex assembly	11	4	1.63	0.215618	0.627242
GO:0060487	lung epithelial cell differentiation	11	4	1.63	0.215618	0.627242
GO:0060644	mammary gland epithelial cell differentiation	11	4	1.63	0.215618	0.627242
GO:0061001	regulation of dendritic spine morphogenesis	11	4	1.63	0.215618	0.627242
GO:0061045	negative regulation of wound healing	11	4	1.63	0.215618	0.627242
GO:0071803	positive regulation of podosome assembly	11	4	1.63	0.215618	0.627242
GO:0072520	seminiferous tubule development	11	4	1.63	0.215618	0.627242
GO:0090161	Golgi ribbon formation	11	4	1.63	0.215618	0.627242
GO:0000737	DNA catabolic process, endonucleolytic	4	2	2.242	0.217165	0.627242
GO:0001667	ameboidal-type cell migration	4	2	2.242	0.217165	0.627242
GO:0001826	inner cell mass cell differentiation	4	2	2.242	0.217165	0.627242
GO:0001920	negative regulation of receptor recycling	4	2	2.242	0.217165	0.627242
GO:0002155	regulation of thyroid hormone mediated signaling pathway	4	2	2.242	0.217165	0.627242
GO:0002677	negative regulation of chronic inflammatory response	4	2	2.242	0.217165	0.627242
GO:0002925	positive regulation of humoral immune response mediated by circulating immunoglobulin	4	2	2.242	0.217165	0.627242
GO:0005981	regulation of glycogen catabolic process	4	2	2.242	0.217165	0.627242
GO:0006021	inositol biosynthetic process	4	2	2.242	0.217165	0.627242
GO:0006084	acetyl-CoA metabolic process	4	2	2.242	0.217165	0.627242
GO:0006121	mitochondrial electron transport, succinate to ubiquinone	4	2	2.242	0.217165	0.627242
GO:0006290	pyrimidine dimer repair	4	2	2.242	0.217165	0.627242
GO:0006344	maintenance of chromatin silencing	4	2	2.242	0.217165	0.627242
GO:0006382	adenosine to inosine editing	4	2	2.242	0.217165	0.627242
GO:0006534	cysteine metabolic process	4	2	2.242	0.217165	0.627242
GO:0006538	glutamate catabolic process	4	2	2.242	0.217165	0.627242
GO:0006573	valine metabolic process	4	2	2.242	0.217165	0.627242
GO:0006574	valine catabolic process	4	2	2.242	0.217165	0.627242
GO:0006651	diacylglycerol biosynthetic process	4	2	2.242	0.217165	0.627242
GO:0006659	phosphatidylserine biosynthetic process	4	2	2.242	0.217165	0.627242
GO:0006760	folic acid-containing compound metabolic process	4	2	2.242	0.217165	0.627242
GO:0006772	thiamine metabolic process	4	2	2.242	0.217165	0.627242
GO:0006990	positive regulation of transcription from RNA polymerase II promoter involved in unfolded protein response	4	2	2.242	0.217165	0.627242
GO:0007000	nucleolus organization	4	2	2.242	0.217165	0.627242
GO:0007161	calcium-independent cell-matrix adhesion	4	2	2.242	0.217165	0.627242
GO:0007386	compartment pattern specification	4	2	2.242	0.217165	0.627242
GO:0007442	hindgut morphogenesis	4	2	2.242	0.217165	0.627242
GO:0008582	regulation of synaptic growth at neuromuscular junction	4	2	2.242	0.217165	0.627242
GO:0009048	dosage compensation by inactivation of X chromosome	4	2	2.242	0.217165	0.627242
GO:0009157	deoxyribonucleoside monophosphate biosynthetic process	4	2	2.242	0.217165	0.627242
GO:0009605	response to external stimulus	4	2	2.242	0.217165	0.627242
GO:0009750	response to fructose	4	2	2.242	0.217165	0.627242
GO:0010387	COP9 signalosome assembly	4	2	2.242	0.217165	0.627242
GO:0010701	positive regulation of norepinephrine secretion	4	2	2.242	0.217165	0.627242
GO:0010807	regulation of synaptic vesicle priming	4	2	2.242	0.217165	0.627242
GO:0014706	striated muscle tissue development	4	2	2.242	0.217165	0.627242
GO:0015811	L-cystine transport	4	2	2.242	0.217165	0.627242
GO:0016240	autophagosome docking	4	2	2.242	0.217165	0.627242
GO:0019346	transsulfuration	4	2	2.242	0.217165	0.627242
GO:0019439	aromatic compound catabolic process	4	2	2.242	0.217165	0.627242
GO:0019470	4-hydroxyproline catabolic process	4	2	2.242	0.217165	0.627242
GO:0021540	corpus callosum morphogenesis	4	2	2.242	0.217165	0.627242
GO:0021555	midbrain-hindbrain boundary morphogenesis	4	2	2.242	0.217165	0.627242
GO:0021759	globus pallidus development	4	2	2.242	0.217165	0.627242
GO:0021782	glial cell development	4	2	2.242	0.217165	0.627242
GO:0021979	hypothalamus cell differentiation	4	2	2.242	0.217165	0.627242
GO:0022009	central nervous system vasculogenesis	4	2	2.242	0.217165	0.627242
GO:0030950	establishment or maintenance of actin cytoskeleton polarity	4	2	2.242	0.217165	0.627242
GO:0031077	post-embryonic camera-type eye development	4	2	2.242	0.217165	0.627242
GO:0031860	telomeric 3' overhang formation	4	2	2.242	0.217165	0.627242
GO:0031999	negative regulation of fatty acid beta-oxidation	4	2	2.242	0.217165	0.627242
GO:0032232	negative regulation of actin filament bundle assembly	4	2	2.242	0.217165	0.627242
GO:0032386	regulation of intracellular transport	4	2	2.242	0.217165	0.627242
GO:0032417	positive regulation of sodium:proton antiporter activity	4	2	2.242	0.217165	0.627242
GO:0032497	detection of lipopolysaccharide	4	2	2.242	0.217165	0.627242
GO:0033133	positive regulation of glucokinase activity	4	2	2.242	0.217165	0.627242
GO:0033299	secretion of lysosomal enzymes	4	2	2.242	0.217165	0.627242
GO:0033489	cholesterol biosynthetic process via desmosterol	4	2	2.242	0.217165	0.627242
GO:0033490	cholesterol biosynthetic process via lathosterol	4	2	2.242	0.217165	0.627242
GO:0033522	histone H2A ubiquitination	4	2	2.242	0.217165	0.627242
GO:0034121	regulation of toll-like receptor signaling pathway	4	2	2.242	0.217165	0.627242
GO:0034638	phosphatidylcholine catabolic process	4	2	2.242	0.217165	0.627242
GO:0035089	establishment of apical/basal cell polarity	4	2	2.242	0.217165	0.627242
GO:0035434	copper ion transmembrane transport	4	2	2.242	0.217165	0.627242
GO:0035502	metanephric part of ureteric bud development	4	2	2.242	0.217165	0.627242
GO:0035523	protein K29-linked deubiquitination	4	2	2.242	0.217165	0.627242
GO:0035616	histone H2B conserved C-terminal lysine deubiquitination	4	2	2.242	0.217165	0.627242
GO:0036438	maintenance of lens transparency	4	2	2.242	0.217165	0.627242
GO:0038108	negative regulation of appetite by leptin-mediated signaling pathway	4	2	2.242	0.217165	0.627242
GO:0038110	interleukin-2-mediated signaling pathway	4	2	2.242	0.217165	0.627242
GO:0038165	oncostatin-M-mediated signaling pathway	4	2	2.242	0.217165	0.627242
GO:0042133	neurotransmitter metabolic process	4	2	2.242	0.217165	0.627242
GO:0042481	regulation of odontogenesis	4	2	2.242	0.217165	0.627242
GO:0042992	negative regulation of transcription factor import into nucleus	4	2	2.242	0.217165	0.627242
GO:0043242	negative regulation of protein complex disassembly	4	2	2.242	0.217165	0.627242
GO:0043308	eosinophil degranulation	4	2	2.242	0.217165	0.627242
GO:0043372	positive regulation of CD4-positive, alpha-beta T cell differentiation	4	2	2.242	0.217165	0.627242
GO:0045217	cell-cell junction maintenance	4	2	2.242	0.217165	0.627242
GO:0045901	positive regulation of translational elongation	4	2	2.242	0.217165	0.627242
GO:0045918	negative regulation of cytolysis	4	2	2.242	0.217165	0.627242
GO:0046683	response to organophosphorus	4	2	2.242	0.217165	0.627242
GO:0046959	habituation	4	2	2.242	0.217165	0.627242
GO:0048318	axial mesoderm development	4	2	2.242	0.217165	0.627242
GO:0048549	positive regulation of pinocytosis	4	2	2.242	0.217165	0.627242
GO:0048659	smooth muscle cell proliferation	4	2	2.242	0.217165	0.627242
GO:0050878	regulation of body fluid levels	4	2	2.242	0.217165	0.627242
GO:0050951	sensory perception of temperature stimulus	4	2	2.242	0.217165	0.627242
GO:0050994	regulation of lipid catabolic process	4	2	2.242	0.217165	0.627242
GO:0051450	myoblast proliferation	4	2	2.242	0.217165	0.627242
GO:0051495	positive regulation of cytoskeleton organization	4	2	2.242	0.217165	0.627242
GO:0051645	Golgi localization	4	2	2.242	0.217165	0.627242
GO:0051661	maintenance of centrosome location	4	2	2.242	0.217165	0.627242
GO:0051900	regulation of mitochondrial depolarization	4	2	2.242	0.217165	0.627242
GO:0060364	frontal suture morphogenesis	4	2	2.242	0.217165	0.627242
GO:0060429	epithelium development	4	2	2.242	0.217165	0.627242
GO:0060528	secretory columnal luminar epithelial cell differentiation involved in prostate glandular acinus development	4	2	2.242	0.217165	0.627242
GO:0060676	ureteric bud formation	4	2	2.242	0.217165	0.627242
GO:0061428	negative regulation of transcription from RNA polymerase II promoter in response to hypoxia	4	2	2.242	0.217165	0.627242
GO:0061470	T follicular helper cell differentiation	4	2	2.242	0.217165	0.627242
GO:0061589	calcium activated phosphatidylserine scrambling	4	2	2.242	0.217165	0.627242
GO:0070164	negative regulation of adiponectin secretion	4	2	2.242	0.217165	0.627242
GO:0070254	mucus secretion	4	2	2.242	0.217165	0.627242
GO:0070370	cellular heat acclimation	4	2	2.242	0.217165	0.627242
GO:0070574	cadmium ion transmembrane transport	4	2	2.242	0.217165	0.627242
GO:0070670	response to interleukin-4	4	2	2.242	0.217165	0.627242
GO:0070849	response to epidermal growth factor	4	2	2.242	0.217165	0.627242
GO:0070885	negative regulation of calcineurin-NFAT signaling cascade	4	2	2.242	0.217165	0.627242
GO:0071218	cellular response to misfolded protein	4	2	2.242	0.217165	0.627242
GO:0071248	cellular response to metal ion	4	2	2.242	0.217165	0.627242
GO:0071442	positive regulation of histone H3-K14 acetylation	4	2	2.242	0.217165	0.627242
GO:0071883	activation of MAPK activity by adrenergic receptor signaling pathway	4	2	2.242	0.217165	0.627242
GO:0071947	protein deubiquitination involved in ubiquitin-dependent protein catabolic process	4	2	2.242	0.217165	0.627242
GO:0072126	positive regulation of glomerular mesangial cell proliferation	4	2	2.242	0.217165	0.627242
GO:0072177	mesonephric duct development	4	2	2.242	0.217165	0.627242
GO:0072189	ureter development	4	2	2.242	0.217165	0.627242
GO:0072221	metanephric distal convoluted tubule development	4	2	2.242	0.217165	0.627242
GO:0086016	AV node cell action potential	4	2	2.242	0.217165	0.627242
GO:0090027	negative regulation of monocyte chemotaxis	4	2	2.242	0.217165	0.627242
GO:0090170	regulation of Golgi inheritance	4	2	2.242	0.217165	0.627242
GO:0090559	regulation of membrane permeability	4	2	2.242	0.217165	0.627242
GO:0090662	ATP hydrolysis coupled transmembrane transport	4	2	2.242	0.217165	0.627242
GO:0095500	acetylcholine receptor signaling pathway	4	2	2.242	0.217165	0.627242
GO:0097327	response to antineoplastic agent	4	2	2.242	0.217165	0.627242
GO:0097368	establishment of Sertoli cell barrier	4	2	2.242	0.217165	0.627242
GO:0097411	hypoxia-inducible factor-1alpha signaling pathway	4	2	2.242	0.217165	0.627242
GO:0097490	sympathetic neuron projection extension	4	2	2.242	0.217165	0.627242
GO:0097491	sympathetic neuron projection guidance	4	2	2.242	0.217165	0.627242
GO:0097623	potassium ion export across plasma membrane	4	2	2.242	0.217165	0.627242
GO:1900194	negative regulation of oocyte maturation	4	2	2.242	0.217165	0.627242
GO:1901031	regulation of response to reactive oxygen species	4	2	2.242	0.217165	0.627242
GO:1901300	positive regulation of hydrogen peroxide-mediated programmed cell death	4	2	2.242	0.217165	0.627242
GO:1901387	positive regulation of voltage-gated calcium channel activity	4	2	2.242	0.217165	0.627242
GO:1901907	diadenosine pentaphosphate catabolic process	4	2	2.242	0.217165	0.627242
GO:1901909	diadenosine hexaphosphate catabolic process	4	2	2.242	0.217165	0.627242
GO:1901911	adenosine 5'-(hexahydrogen pentaphosphate) catabolic process	4	2	2.242	0.217165	0.627242
GO:1901984	negative regulation of protein acetylation	4	2	2.242	0.217165	0.627242
GO:1901991	negative regulation of mitotic cell cycle phase transition	4	2	2.242	0.217165	0.627242
GO:1902083	negative regulation of peptidyl-cysteine S-nitrosylation	4	2	2.242	0.217165	0.627242
GO:1902254	negative regulation of intrinsic apoptotic signaling pathway by p53 class mediator	4	2	2.242	0.217165	0.627242
GO:1902285	semaphorin-plexin signaling pathway involved in neuron projection guidance	4	2	2.242	0.217165	0.627242
GO:1902617	response to fluoride	4	2	2.242	0.217165	0.627242
GO:1902966	positive regulation of protein localization to early endosome	4	2	2.242	0.217165	0.627242
GO:1903278	positive regulation of sodium ion export from cell	4	2	2.242	0.217165	0.627242
GO:1903347	negative regulation of bicellular tight junction assembly	4	2	2.242	0.217165	0.627242
GO:1904294	positive regulation of ERAD pathway	4	2	2.242	0.217165	0.627242
GO:1904504	positive regulation of lipophagy	4	2	2.242	0.217165	0.627242
GO:1904637	cellular response to ionomycin	4	2	2.242	0.217165	0.627242
GO:1904751	positive regulation of protein localization to nucleolus	4	2	2.242	0.217165	0.627242
GO:1904861	excitatory synapse assembly	4	2	2.242	0.217165	0.627242
GO:1904888	cranial skeletal system development	4	2	2.242	0.217165	0.627242
GO:1904954	canonical Wnt signaling pathway involved in midbrain dopaminergic neuron differentiation	4	2	2.242	0.217165	0.627242
GO:1905039	carboxylic acid transmembrane transport	4	2	2.242	0.217165	0.627242
GO:1990416	cellular response to brain-derived neurotrophic factor stimulus	4	2	2.242	0.217165	0.627242
GO:1990966	ATP generation from poly-ADP-D-ribose	4	2	2.242	0.217165	0.627242
GO:2000969	positive regulation of AMPA receptor activity	4	2	2.242	0.217165	0.627242
GO:2001137	positive regulation of endocytic recycling	4	2	2.242	0.217165	0.627242
GO:0045444	fat cell differentiation	71	19	1.2	0.220205	0.627242
GO:0000032	cell wall mannoprotein biosynthetic process	1	1	4.483	0.223063	0.627242
GO:0000053	argininosuccinate metabolic process	1	1	4.483	0.223063	0.627242
GO:0000066	mitochondrial ornithine transport	1	1	4.483	0.223063	0.627242
GO:0000414	regulation of histone H3-K36 methylation	1	1	4.483	0.223063	0.627242
GO:0000768	syncytium formation by plasma membrane fusion	1	1	4.483	0.223063	0.627242
GO:0000917	barrier septum assembly	1	1	4.483	0.223063	0.627242
GO:0000966	RNA 5'-end processing	1	1	4.483	0.223063	0.627242
GO:0000999	RNA polymerase III type 1 promoter transcriptional preinitiation complex assembly	1	1	4.483	0.223063	0.627242
GO:0001009	transcription from RNA polymerase III type 2 promoter	1	1	4.483	0.223063	0.627242
GO:0001315	age-dependent response to reactive oxygen species	1	1	4.483	0.223063	0.627242
GO:0001544	initiation of primordial ovarian follicle growth	1	1	4.483	0.223063	0.627242
GO:0001692	histamine metabolic process	1	1	4.483	0.223063	0.627242
GO:0001928	regulation of exocyst assembly	1	1	4.483	0.223063	0.627242
GO:0001949	sebaceous gland cell differentiation	1	1	4.483	0.223063	0.627242
GO:0001971	negative regulation of activation of membrane attack complex	1	1	4.483	0.223063	0.627242
GO:0001984	vasodilation of artery involved in baroreceptor response to increased systemic arterial blood pressure	1	1	4.483	0.223063	0.627242
GO:0002001	renin secretion into blood stream	1	1	4.483	0.223063	0.627242
GO:0002038	positive regulation of L-glutamate transport	1	1	4.483	0.223063	0.627242
GO:0002100	tRNA wobble adenosine to inosine editing	1	1	4.483	0.223063	0.627242
GO:0002190	cap-independent translational initiation	1	1	4.483	0.223063	0.627242
GO:0002295	T-helper cell lineage commitment	1	1	4.483	0.223063	0.627242
GO:0002313	mature B cell differentiation involved in immune response	1	1	4.483	0.223063	0.627242
GO:0002335	mature B cell differentiation	1	1	4.483	0.223063	0.627242
GO:0002371	dendritic cell cytokine production	1	1	4.483	0.223063	0.627242
GO:0002372	myeloid dendritic cell cytokine production	1	1	4.483	0.223063	0.627242
GO:0002380	immunoglobulin secretion involved in immune response	1	1	4.483	0.223063	0.627242
GO:0002414	immunoglobulin transcytosis in epithelial cells	1	1	4.483	0.223063	0.627242
GO:0002432	granuloma formation	1	1	4.483	0.223063	0.627242
GO:0002476	antigen processing and presentation of endogenous peptide antigen via MHC class Ib	1	1	4.483	0.223063	0.627242
GO:0002508	central tolerance induction	1	1	4.483	0.223063	0.627242
GO:0002566	somatic diversification of immune receptors via somatic mutation	1	1	4.483	0.223063	0.627242
GO:0002625	regulation of T cell antigen processing and presentation	1	1	4.483	0.223063	0.627242
GO:0002664	regulation of T cell tolerance induction	1	1	4.483	0.223063	0.627242
GO:0002668	negative regulation of T cell anergy	1	1	4.483	0.223063	0.627242
GO:0002695	negative regulation of leukocyte activation	1	1	4.483	0.223063	0.627242
GO:0002715	regulation of natural killer cell mediated immunity	1	1	4.483	0.223063	0.627242
GO:0002729	positive regulation of natural killer cell cytokine production	1	1	4.483	0.223063	0.627242
GO:0002731	negative regulation of dendritic cell cytokine production	1	1	4.483	0.223063	0.627242
GO:0002732	positive regulation of dendritic cell cytokine production	1	1	4.483	0.223063	0.627242
GO:0002866	positive regulation of acute inflammatory response to antigenic stimulus	1	1	4.483	0.223063	0.627242
GO:0002897	positive regulation of central B cell tolerance induction	1	1	4.483	0.223063	0.627242
GO:0003017	lymph circulation	1	1	4.483	0.223063	0.627242
GO:0003029	detection of hypoxic conditions in blood by carotid body chemoreceptor signaling	1	1	4.483	0.223063	0.627242
GO:0003032	detection of oxygen	1	1	4.483	0.223063	0.627242
GO:0003044	regulation of systemic arterial blood pressure mediated by a chemical signal	1	1	4.483	0.223063	0.627242
GO:0003058	hormonal regulation of the force of heart contraction	1	1	4.483	0.223063	0.627242
GO:0003069	vasodilation by acetylcholine involved in regulation of systemic arterial blood pressure	1	1	4.483	0.223063	0.627242
GO:0003099	positive regulation of the force of heart contraction by chemical signal	1	1	4.483	0.223063	0.627242
GO:0003106	negative regulation of glomerular filtration by angiotensin	1	1	4.483	0.223063	0.627242
GO:0003136	negative regulation of heart induction by canonical Wnt signaling pathway	1	1	4.483	0.223063	0.627242
GO:0003210	cardiac atrium formation	1	1	4.483	0.223063	0.627242
GO:0003213	cardiac right atrium morphogenesis	1	1	4.483	0.223063	0.627242
GO:0003226	right ventricular compact myocardium morphogenesis	1	1	4.483	0.223063	0.627242
GO:0003236	sinus venosus morphogenesis	1	1	4.483	0.223063	0.627242
GO:0003259	cardioblast anterior-lateral migration	1	1	4.483	0.223063	0.627242
GO:0003270	Notch signaling pathway involved in regulation of secondary heart field cardioblast proliferation	1	1	4.483	0.223063	0.627242
GO:0003339	regulation of mesenchymal to epithelial transition involved in metanephros morphogenesis	1	1	4.483	0.223063	0.627242
GO:0003359	noradrenergic neuron fate commitment	1	1	4.483	0.223063	0.627242
GO:0003433	chondrocyte development involved in endochondral bone morphogenesis	1	1	4.483	0.223063	0.627242
GO:0005998	xylulose catabolic process	1	1	4.483	0.223063	0.627242
GO:0006049	UDP-N-acetylglucosamine catabolic process	1	1	4.483	0.223063	0.627242
GO:0006062	sorbitol catabolic process	1	1	4.483	0.223063	0.627242
GO:0006148	inosine catabolic process	1	1	4.483	0.223063	0.627242
GO:0006188	IMP biosynthetic process	1	1	4.483	0.223063	0.627242
GO:0006193	ITP catabolic process	1	1	4.483	0.223063	0.627242
GO:0006238	CMP salvage	1	1	4.483	0.223063	0.627242
GO:0006430	lysyl-tRNA aminoacylation	1	1	4.483	0.223063	0.627242
GO:0006463	steroid hormone receptor complex assembly	1	1	4.483	0.223063	0.627242
GO:0006570	tyrosine metabolic process	1	1	4.483	0.223063	0.627242
GO:0006580	ethanolamine metabolic process	1	1	4.483	0.223063	0.627242
GO:0006581	acetylcholine catabolic process	1	1	4.483	0.223063	0.627242
GO:0006591	ornithine metabolic process	1	1	4.483	0.223063	0.627242
GO:0006660	phosphatidylserine catabolic process	1	1	4.483	0.223063	0.627242
GO:0006666	3-keto-sphinganine metabolic process	1	1	4.483	0.223063	0.627242
GO:0006669	sphinganine-1-phosphate biosynthetic process	1	1	4.483	0.223063	0.627242
GO:0006679	glucosylceramide biosynthetic process	1	1	4.483	0.223063	0.627242
GO:0006711	estrogen catabolic process	1	1	4.483	0.223063	0.627242
GO:0006743	ubiquinone metabolic process	1	1	4.483	0.223063	0.627242
GO:0006780	uroporphyrinogen III biosynthetic process	1	1	4.483	0.223063	0.627242
GO:0006863	purine nucleobase transport	1	1	4.483	0.223063	0.627242
GO:0006971	hypotonic response	1	1	4.483	0.223063	0.627242
GO:0006991	response to sterol depletion	1	1	4.483	0.223063	0.627242
GO:0007056	spindle assembly involved in female meiosis	1	1	4.483	0.223063	0.627242
GO:0007284	spermatogonial cell division	1	1	4.483	0.223063	0.627242
GO:0007354	zygotic determination of anterior/posterior axis, embryo	1	1	4.483	0.223063	0.627242
GO:0007400	neuroblast fate determination	1	1	4.483	0.223063	0.627242
GO:0007440	foregut morphogenesis	1	1	4.483	0.223063	0.627242
GO:0007495	visceral mesoderm-endoderm interaction involved in midgut development	1	1	4.483	0.223063	0.627242
GO:0008039	synaptic target recognition	1	1	4.483	0.223063	0.627242
GO:0008057	eye pigment granule organization	1	1	4.483	0.223063	0.627242
GO:0009134	nucleoside diphosphate catabolic process	1	1	4.483	0.223063	0.627242
GO:0009154	purine ribonucleotide catabolic process	1	1	4.483	0.223063	0.627242
GO:0009214	cyclic nucleotide catabolic process	1	1	4.483	0.223063	0.627242
GO:0009234	menaquinone biosynthetic process	1	1	4.483	0.223063	0.627242
GO:0009259	ribonucleotide metabolic process	1	1	4.483	0.223063	0.627242
GO:0009403	toxin biosynthetic process	1	1	4.483	0.223063	0.627242
GO:0009443	pyridoxal 5'-phosphate salvage	1	1	4.483	0.223063	0.627242
GO:0009452	7-methylguanosine RNA capping	1	1	4.483	0.223063	0.627242
GO:0009720	detection of hormone stimulus	1	1	4.483	0.223063	0.627242
GO:0009751	response to salicylic acid	1	1	4.483	0.223063	0.627242
GO:0009789	positive regulation of abscisic acid-activated signaling pathway	1	1	4.483	0.223063	0.627242
GO:0009794	regulation of mitotic cell cycle, embryonic	1	1	4.483	0.223063	0.627242
GO:0009949	polarity specification of anterior/posterior axis	1	1	4.483	0.223063	0.627242
GO:0010021	amylopectin biosynthetic process	1	1	4.483	0.223063	0.627242
GO:0010124	phenylacetate catabolic process	1	1	4.483	0.223063	0.627242
GO:0010255	glucose mediated signaling pathway	1	1	4.483	0.223063	0.627242
GO:0010522	regulation of calcium ion transport into cytosol	1	1	4.483	0.223063	0.627242
GO:0010534	regulation of activation of JAK2 kinase activity	1	1	4.483	0.223063	0.627242
GO:0010578	regulation of adenylate cyclase activity involved in G-protein coupled receptor signaling pathway	1	1	4.483	0.223063	0.627242
GO:0010610	regulation of mRNA stability involved in response to stress	1	1	4.483	0.223063	0.627242
GO:0010625	positive regulation of Schwann cell proliferation	1	1	4.483	0.223063	0.627242
GO:0010635	regulation of mitochondrial fusion	1	1	4.483	0.223063	0.627242
GO:0010734	negative regulation of protein glutathionylation	1	1	4.483	0.223063	0.627242
GO:0010743	regulation of macrophage derived foam cell differentiation	1	1	4.483	0.223063	0.627242
GO:0010752	regulation of cGMP-mediated signaling	1	1	4.483	0.223063	0.627242
GO:0010758	regulation of macrophage chemotaxis	1	1	4.483	0.223063	0.627242
GO:0010797	regulation of multivesicular body size involved in endosome transport	1	1	4.483	0.223063	0.627242
GO:0010814	substance P catabolic process	1	1	4.483	0.223063	0.627242
GO:0010816	calcitonin catabolic process	1	1	4.483	0.223063	0.627242
GO:0010878	cholesterol storage	1	1	4.483	0.223063	0.627242
GO:0010920	negative regulation of inositol phosphate biosynthetic process	1	1	4.483	0.223063	0.627242
GO:0010925	positive regulation of inositol-polyphosphate 5-phosphatase activity	1	1	4.483	0.223063	0.627242
GO:0010933	positive regulation of macrophage tolerance induction	1	1	4.483	0.223063	0.627242
GO:0010948	negative regulation of cell cycle process	1	1	4.483	0.223063	0.627242
GO:0010970	transport along microtubule	1	1	4.483	0.223063	0.627242
GO:0014053	negative regulation of gamma-aminobutyric acid secretion	1	1	4.483	0.223063	0.627242
GO:0014820	tonic smooth muscle contraction	1	1	4.483	0.223063	0.627242
GO:0014866	skeletal myofibril assembly	1	1	4.483	0.223063	0.627242
GO:0014895	smooth muscle hypertrophy	1	1	4.483	0.223063	0.627242
GO:0015734	taurine transport	1	1	4.483	0.223063	0.627242
GO:0015739	sialic acid transport	1	1	4.483	0.223063	0.627242
GO:0015761	mannose transport	1	1	4.483	0.223063	0.627242
GO:0015787	UDP-glucuronic acid transport	1	1	4.483	0.223063	0.627242
GO:0015790	UDP-xylose transport	1	1	4.483	0.223063	0.627242
GO:0015803	branched-chain amino acid transport	1	1	4.483	0.223063	0.627242
GO:0015821	methionine transport	1	1	4.483	0.223063	0.627242
GO:0015826	threonine transport	1	1	4.483	0.223063	0.627242
GO:0015862	uridine transport	1	1	4.483	0.223063	0.627242
GO:0015870	acetylcholine transport	1	1	4.483	0.223063	0.627242
GO:0015904	tetracycline transport	1	1	4.483	0.223063	0.627242
GO:0015919	peroxisomal membrane transport	1	1	4.483	0.223063	0.627242
GO:0015961	diadenosine polyphosphate catabolic process	1	1	4.483	0.223063	0.627242
GO:0016036	cellular response to phosphate starvation	1	1	4.483	0.223063	0.627242
GO:0016038	absorption of visible light	1	1	4.483	0.223063	0.627242
GO:0016046	detection of fungus	1	1	4.483	0.223063	0.627242
GO:0016073	snRNA metabolic process	1	1	4.483	0.223063	0.627242
GO:0016077	snoRNA catabolic process	1	1	4.483	0.223063	0.627242
GO:0016203	muscle attachment	1	1	4.483	0.223063	0.627242
GO:0016332	establishment or maintenance of polarity of embryonic epithelium	1	1	4.483	0.223063	0.627242
GO:0017004	cytochrome complex assembly	1	1	4.483	0.223063	0.627242
GO:0018192	enzyme active site formation via cysteine modification to L-cysteine persulfide	1	1	4.483	0.223063	0.627242
GO:0018342	protein prenylation	1	1	4.483	0.223063	0.627242
GO:0018400	peptidyl-proline hydroxylation to 3-hydroxy-L-proline	1	1	4.483	0.223063	0.627242
GO:0018964	propylene metabolic process	1	1	4.483	0.223063	0.627242
GO:0019081	viral translation	1	1	4.483	0.223063	0.627242
GO:0019082	viral protein processing	1	1	4.483	0.223063	0.627242
GO:0019102	male somatic sex determination	1	1	4.483	0.223063	0.627242
GO:0019222	regulation of metabolic process	1	1	4.483	0.223063	0.627242
GO:0019242	methylglyoxal biosynthetic process	1	1	4.483	0.223063	0.627242
GO:0019859	thymine metabolic process	1	1	4.483	0.223063	0.627242
GO:0019935	cyclic-nucleotide-mediated signaling	1	1	4.483	0.223063	0.627242
GO:0021501	prechordal plate formation	1	1	4.483	0.223063	0.627242
GO:0021503	neural fold bending	1	1	4.483	0.223063	0.627242
GO:0021515	cell differentiation in spinal cord	1	1	4.483	0.223063	0.627242
GO:0021547	midbrain-hindbrain boundary initiation	1	1	4.483	0.223063	0.627242
GO:0021570	rhombomere 4 development	1	1	4.483	0.223063	0.627242
GO:0021572	rhombomere 6 development	1	1	4.483	0.223063	0.627242
GO:0021586	pons maturation	1	1	4.483	0.223063	0.627242
GO:0021588	cerebellum formation	1	1	4.483	0.223063	0.627242
GO:0021642	trochlear nerve formation	1	1	4.483	0.223063	0.627242
GO:0021703	locus ceruleus development	1	1	4.483	0.223063	0.627242
GO:0021754	facial nucleus development	1	1	4.483	0.223063	0.627242
GO:0021768	nucleus accumbens development	1	1	4.483	0.223063	0.627242
GO:0021771	lateral geniculate nucleus development	1	1	4.483	0.223063	0.627242
GO:0021793	chemorepulsion of branchiomotor axon	1	1	4.483	0.223063	0.627242
GO:0021814	cell motility involved in cerebral cortex radial glia guided migration	1	1	4.483	0.223063	0.627242
GO:0021822	negative regulation of cell motility involved in cerebral cortex radial glia guided migration	1	1	4.483	0.223063	0.627242
GO:0021859	pyramidal neuron differentiation	1	1	4.483	0.223063	0.627242
GO:0021874	Wnt signaling pathway involved in forebrain neuroblast division	1	1	4.483	0.223063	0.627242
GO:0021877	forebrain neuron fate commitment	1	1	4.483	0.223063	0.627242
GO:0021972	corticospinal neuron axon guidance through spinal cord	1	1	4.483	0.223063	0.627242
GO:0021988	olfactory lobe development	1	1	4.483	0.223063	0.627242
GO:0021993	initiation of neural tube closure	1	1	4.483	0.223063	0.627242
GO:0021998	neural plate mediolateral regionalization	1	1	4.483	0.223063	0.627242
GO:0022004	midbrain-hindbrain boundary maturation during brain development	1	1	4.483	0.223063	0.627242
GO:0022013	pallium cell proliferation in forebrain	1	1	4.483	0.223063	0.627242
GO:0022018	lateral ganglionic eminence cell proliferation	1	1	4.483	0.223063	0.627242
GO:0022402	cell cycle process	1	1	4.483	0.223063	0.627242
GO:0022406	membrane docking	1	1	4.483	0.223063	0.627242
GO:0022601	menstrual cycle phase	1	1	4.483	0.223063	0.627242
GO:0022607	cellular component assembly	1	1	4.483	0.223063	0.627242
GO:0022613	ribonucleoprotein complex biogenesis	1	1	4.483	0.223063	0.627242
GO:0023051	regulation of signaling	1	1	4.483	0.223063	0.627242
GO:0030037	actin filament reorganization involved in cell cycle	1	1	4.483	0.223063	0.627242
GO:0030047	actin modification	1	1	4.483	0.223063	0.627242
GO:0030167	proteoglycan catabolic process	1	1	4.483	0.223063	0.627242
GO:0030258	lipid modification	1	1	4.483	0.223063	0.627242
GO:0030389	fructosamine metabolic process	1	1	4.483	0.223063	0.627242
GO:0030393	fructoselysine metabolic process	1	1	4.483	0.223063	0.627242
GO:0030473	nuclear migration along microtubule	1	1	4.483	0.223063	0.627242
GO:0030826	regulation of cGMP biosynthetic process	1	1	4.483	0.223063	0.627242
GO:0030845	phospholipase C-inhibiting G-protein coupled receptor signaling pathway	1	1	4.483	0.223063	0.627242
GO:0030961	peptidyl-arginine hydroxylation	1	1	4.483	0.223063	0.627242
GO:0031001	response to brefeldin A	1	1	4.483	0.223063	0.627242
GO:0031128	developmental induction	1	1	4.483	0.223063	0.627242
GO:0031441	negative regulation of mRNA 3'-end processing	1	1	4.483	0.223063	0.627242
GO:0031449	regulation of slow-twitch skeletal muscle fiber contraction	1	1	4.483	0.223063	0.627242
GO:0031460	glycine betaine transport	1	1	4.483	0.223063	0.627242
GO:0031549	negative regulation of brain-derived neurotrophic factor receptor signaling pathway	1	1	4.483	0.223063	0.627242
GO:0031644	regulation of neurological system process	1	1	4.483	0.223063	0.627242
GO:0032011	ARF protein signal transduction	1	1	4.483	0.223063	0.627242
GO:0032055	negative regulation of translation in response to stress	1	1	4.483	0.223063	0.627242
GO:0032058	positive regulation of translational initiation in response to stress	1	1	4.483	0.223063	0.627242
GO:0032194	ubiquinone biosynthetic process via 3,4-dihydroxy-5-polyprenylbenzoate	1	1	4.483	0.223063	0.627242
GO:0032201	telomere maintenance via semi-conservative replication	1	1	4.483	0.223063	0.627242
GO:0032223	negative regulation of synaptic transmission, cholinergic	1	1	4.483	0.223063	0.627242
GO:0032231	regulation of actin filament bundle assembly	1	1	4.483	0.223063	0.627242
GO:0032244	positive regulation of nucleoside transport	1	1	4.483	0.223063	0.627242
GO:0032273	positive regulation of protein polymerization	1	1	4.483	0.223063	0.627242
GO:0032350	regulation of hormone metabolic process	1	1	4.483	0.223063	0.627242
GO:0032385	positive regulation of intracellular cholesterol transport	1	1	4.483	0.223063	0.627242
GO:0032447	protein urmylation	1	1	4.483	0.223063	0.627242
GO:0032498	detection of muramyl dipeptide	1	1	4.483	0.223063	0.627242
GO:0032536	regulation of cell projection size	1	1	4.483	0.223063	0.627242
GO:0032581	ER-dependent peroxisome organization	1	1	4.483	0.223063	0.627242
GO:0032618	interleukin-15 production	1	1	4.483	0.223063	0.627242
GO:0032685	negative regulation of granulocyte macrophage colony-stimulating factor production	1	1	4.483	0.223063	0.627242
GO:0032759	positive regulation of TRAIL production	1	1	4.483	0.223063	0.627242
GO:0032803	regulation of low-density lipoprotein particle receptor catabolic process	1	1	4.483	0.223063	0.627242
GO:0032875	regulation of DNA endoreduplication	1	1	4.483	0.223063	0.627242
GO:0032900	negative regulation of neurotrophin production	1	1	4.483	0.223063	0.627242
GO:0032901	positive regulation of neurotrophin production	1	1	4.483	0.223063	0.627242
GO:0032904	negative regulation of nerve growth factor production	1	1	4.483	0.223063	0.627242
GO:0032928	regulation of superoxide anion generation	1	1	4.483	0.223063	0.627242
GO:0032960	regulation of inositol trisphosphate biosynthetic process	1	1	4.483	0.223063	0.627242
GO:0033028	myeloid cell apoptotic process	1	1	4.483	0.223063	0.627242
GO:0033030	negative regulation of neutrophil apoptotic process	1	1	4.483	0.223063	0.627242
GO:0033034	positive regulation of myeloid cell apoptotic process	1	1	4.483	0.223063	0.627242
GO:0033091	positive regulation of immature T cell proliferation	1	1	4.483	0.223063	0.627242
GO:0033343	positive regulation of collagen binding	1	1	4.483	0.223063	0.627242
GO:0033345	asparagine catabolic process via L-aspartate	1	1	4.483	0.223063	0.627242
GO:0033488	cholesterol biosynthetic process via 24,25-dihydrolanosterol	1	1	4.483	0.223063	0.627242
GO:0033633	negative regulation of cell-cell adhesion mediated by integrin	1	1	4.483	0.223063	0.627242
GO:0034114	regulation of heterotypic cell-cell adhesion	1	1	4.483	0.223063	0.627242
GO:0034139	regulation of toll-like receptor 3 signaling pathway	1	1	4.483	0.223063	0.627242
GO:0034148	negative regulation of toll-like receptor 5 signaling pathway	1	1	4.483	0.223063	0.627242
GO:0034150	toll-like receptor 6 signaling pathway	1	1	4.483	0.223063	0.627242
GO:0034213	quinolinate catabolic process	1	1	4.483	0.223063	0.627242
GO:0034242	negative regulation of syncytium formation by plasma membrane fusion	1	1	4.483	0.223063	0.627242
GO:0034263	positive regulation of autophagy in response to ER overload	1	1	4.483	0.223063	0.627242
GO:0034354	'de novo' NAD biosynthetic process from tryptophan	1	1	4.483	0.223063	0.627242
GO:0034474	U2 snRNA 3'-end processing	1	1	4.483	0.223063	0.627242
GO:0034477	U6 snRNA 3'-end processing	1	1	4.483	0.223063	0.627242
GO:0034589	hydroxyproline transport	1	1	4.483	0.223063	0.627242
GO:0034670	chemotaxis to arachidonic acid	1	1	4.483	0.223063	0.627242
GO:0034721	histone H3-K4 demethylation, trimethyl-H3-K4-specific	1	1	4.483	0.223063	0.627242
GO:0034729	histone H3-K79 methylation	1	1	4.483	0.223063	0.627242
GO:0034763	negative regulation of transmembrane transport	1	1	4.483	0.223063	0.627242
GO:0034959	endothelin maturation	1	1	4.483	0.223063	0.627242
GO:0035128	post-embryonic forelimb morphogenesis	1	1	4.483	0.223063	0.627242
GO:0035150	regulation of tube size	1	1	4.483	0.223063	0.627242
GO:0035229	positive regulation of glutamate-cysteine ligase activity	1	1	4.483	0.223063	0.627242
GO:0035239	tube morphogenesis	1	1	4.483	0.223063	0.627242
GO:0035262	gonad morphogenesis	1	1	4.483	0.223063	0.627242
GO:0035306	positive regulation of dephosphorylation	1	1	4.483	0.223063	0.627242
GO:0035332	positive regulation of hippo signaling	1	1	4.483	0.223063	0.627242
GO:0035428	hexose transmembrane transport	1	1	4.483	0.223063	0.627242
GO:0035481	positive regulation of Notch signaling pathway involved in heart induction	1	1	4.483	0.223063	0.627242
GO:0035491	positive regulation of leukotriene production involved in inflammatory response	1	1	4.483	0.223063	0.627242
GO:0035499	carnosine biosynthetic process	1	1	4.483	0.223063	0.627242
GO:0035545	determination of left/right asymmetry in nervous system	1	1	4.483	0.223063	0.627242
GO:0035623	renal glucose absorption	1	1	4.483	0.223063	0.627242
GO:0035659	Wnt signaling pathway involved in wound healing, spreading of epidermal cells	1	1	4.483	0.223063	0.627242
GO:0035709	memory T cell activation	1	1	4.483	0.223063	0.627242
GO:0035712	T-helper 2 cell activation	1	1	4.483	0.223063	0.627242
GO:0035713	response to nitrogen dioxide	1	1	4.483	0.223063	0.627242
GO:0035714	cellular response to nitrogen dioxide	1	1	4.483	0.223063	0.627242
GO:0035733	hepatic stellate cell activation	1	1	4.483	0.223063	0.627242
GO:0035743	CD4-positive, alpha-beta T cell cytokine production	1	1	4.483	0.223063	0.627242
GO:0035783	CD4-positive, alpha-beta T cell costimulation	1	1	4.483	0.223063	0.627242
GO:0035787	cell migration involved in kidney development	1	1	4.483	0.223063	0.627242
GO:0035789	metanephric mesenchymal cell migration	1	1	4.483	0.223063	0.627242
GO:0035790	platelet-derived growth factor receptor-alpha signaling pathway	1	1	4.483	0.223063	0.627242
GO:0035822	gene conversion	1	1	4.483	0.223063	0.627242
GO:0035844	cloaca development	1	1	4.483	0.223063	0.627242
GO:0035853	chromosome passenger complex localization to spindle midzone	1	1	4.483	0.223063	0.627242
GO:0035863	dITP catabolic process	1	1	4.483	0.223063	0.627242
GO:0035967	cellular response to topologically incorrect protein	1	1	4.483	0.223063	0.627242
GO:0036037	CD8-positive, alpha-beta T cell activation	1	1	4.483	0.223063	0.627242
GO:0036085	GDP-fucose import into Golgi lumen	1	1	4.483	0.223063	0.627242
GO:0036090	cleavage furrow ingression	1	1	4.483	0.223063	0.627242
GO:0036138	peptidyl-histidine hydroxylation	1	1	4.483	0.223063	0.627242
GO:0036145	dendritic cell homeostasis	1	1	4.483	0.223063	0.627242
GO:0036153	triglyceride acyl-chain remodeling	1	1	4.483	0.223063	0.627242
GO:0036179	osteoclast maturation	1	1	4.483	0.223063	0.627242
GO:0036250	peroxisome transport along microtubule	1	1	4.483	0.223063	0.627242
GO:0036261	7-methylguanosine cap hypermethylation	1	1	4.483	0.223063	0.627242
GO:0036305	ameloblast differentiation	1	1	4.483	0.223063	0.627242
GO:0036323	vascular endothelial growth factor receptor-1 signaling pathway	1	1	4.483	0.223063	0.627242
GO:0036363	transforming growth factor beta activation	1	1	4.483	0.223063	0.627242
GO:0036494	positive regulation of translation initiation in response to endoplasmic reticulum stress	1	1	4.483	0.223063	0.627242
GO:0036520	astrocyte-dopaminergic neuron signaling	1	1	4.483	0.223063	0.627242
GO:0038002	endocrine signaling	1	1	4.483	0.223063	0.627242
GO:0038089	positive regulation of cell migration by vascular endothelial growth factor signaling pathway	1	1	4.483	0.223063	0.627242
GO:0038113	interleukin-9-mediated signaling pathway	1	1	4.483	0.223063	0.627242
GO:0038114	interleukin-21-mediated signaling pathway	1	1	4.483	0.223063	0.627242
GO:0038154	interleukin-11-mediated signaling pathway	1	1	4.483	0.223063	0.627242
GO:0038168	epidermal growth factor receptor signaling pathway via I-kappaB kinase/NF-kappaB cascade	1	1	4.483	0.223063	0.627242
GO:0038192	gastric inhibitory peptide signaling pathway	1	1	4.483	0.223063	0.627242
GO:0039008	pronephric nephron tubule morphogenesis	1	1	4.483	0.223063	0.627242
GO:0039020	pronephric nephron tubule development	1	1	4.483	0.223063	0.627242
GO:0039023	pronephric duct morphogenesis	1	1	4.483	0.223063	0.627242
GO:0039507	suppression by virus of host molecular function	1	1	4.483	0.223063	0.627242
GO:0039520	induction by virus of host autophagy	1	1	4.483	0.223063	0.627242
GO:0040031	snRNA modification	1	1	4.483	0.223063	0.627242
GO:0040040	thermosensory behavior	1	1	4.483	0.223063	0.627242
GO:0042108	positive regulation of cytokine biosynthetic process	1	1	4.483	0.223063	0.627242
GO:0042264	peptidyl-aspartic acid hydroxylation	1	1	4.483	0.223063	0.627242
GO:0042265	peptidyl-asparagine hydroxylation	1	1	4.483	0.223063	0.627242
GO:0042320	regulation of circadian sleep/wake cycle, REM sleep	1	1	4.483	0.223063	0.627242
GO:0042357	thiamine diphosphate metabolic process	1	1	4.483	0.223063	0.627242
GO:0042371	vitamin K biosynthetic process	1	1	4.483	0.223063	0.627242
GO:0042413	carnitine catabolic process	1	1	4.483	0.223063	0.627242
GO:0042488	positive regulation of odontogenesis of dentin-containing tooth	1	1	4.483	0.223063	0.627242
GO:0042492	gamma-delta T cell differentiation	1	1	4.483	0.223063	0.627242
GO:0042501	serine phosphorylation of STAT protein	1	1	4.483	0.223063	0.627242
GO:0042664	negative regulation of endodermal cell fate specification	1	1	4.483	0.223063	0.627242
GO:0042748	circadian sleep/wake cycle, non-REM sleep	1	1	4.483	0.223063	0.627242
GO:0042946	glucoside transport	1	1	4.483	0.223063	0.627242
GO:0042976	activation of Janus kinase activity	1	1	4.483	0.223063	0.627242
GO:0042984	regulation of amyloid precursor protein biosynthetic process	1	1	4.483	0.223063	0.627242
GO:0043004	cytoplasmic sequestering of CFTR protein	1	1	4.483	0.223063	0.627242
GO:0043012	regulation of fusion of sperm to egg plasma membrane	1	1	4.483	0.223063	0.627242
GO:0043017	positive regulation of lymphotoxin A biosynthetic process	1	1	4.483	0.223063	0.627242
GO:0043041	amino acid activation for nonribosomal peptide biosynthetic process	1	1	4.483	0.223063	0.627242
GO:0043090	amino acid import	1	1	4.483	0.223063	0.627242
GO:0043105	negative regulation of GTP cyclohydrolase I activity	1	1	4.483	0.223063	0.627242
GO:0043244	regulation of protein complex disassembly	1	1	4.483	0.223063	0.627242
GO:0043378	positive regulation of CD8-positive, alpha-beta T cell differentiation	1	1	4.483	0.223063	0.627242
GO:0043379	memory T cell differentiation	1	1	4.483	0.223063	0.627242
GO:0043390	aflatoxin B1 metabolic process	1	1	4.483	0.223063	0.627242
GO:0043397	regulation of corticotropin-releasing hormone secretion	1	1	4.483	0.223063	0.627242
GO:0043538	regulation of actin phosphorylation	1	1	4.483	0.223063	0.627242
GO:0043604	amide biosynthetic process	1	1	4.483	0.223063	0.627242
GO:0043605	cellular amide catabolic process	1	1	4.483	0.223063	0.627242
GO:0043947	positive regulation by host of symbiont catalytic activity	1	1	4.483	0.223063	0.627242
GO:0043954	cellular component maintenance	1	1	4.483	0.223063	0.627242
GO:0043969	histone H2B acetylation	1	1	4.483	0.223063	0.627242
GO:0043973	histone H3-K4 acetylation	1	1	4.483	0.223063	0.627242
GO:0044090	positive regulation of vacuole organization	1	1	4.483	0.223063	0.627242
GO:0044237	cellular metabolic process	1	1	4.483	0.223063	0.627242
GO:0044265	cellular macromolecule catabolic process	1	1	4.483	0.223063	0.627242
GO:0044268	multicellular organismal protein metabolic process	1	1	4.483	0.223063	0.627242
GO:0044275	cellular carbohydrate catabolic process	1	1	4.483	0.223063	0.627242
GO:0044337	canonical Wnt signaling pathway involved in positive regulation of apoptotic process	1	1	4.483	0.223063	0.627242
GO:0044345	stromal-epithelial cell signaling involved in prostate gland development	1	1	4.483	0.223063	0.627242
GO:0044557	relaxation of smooth muscle	1	1	4.483	0.223063	0.627242
GO:0044648	histone H3-K4 dimethylation	1	1	4.483	0.223063	0.627242
GO:0044708	single-organism behavior	1	1	4.483	0.223063	0.627242
GO:0044721	protein import into peroxisome matrix, substrate release	1	1	4.483	0.223063	0.627242
GO:0044726	protection of DNA demethylation of female pronucleus	1	1	4.483	0.223063	0.627242
GO:0044727	DNA demethylation of male pronucleus	1	1	4.483	0.223063	0.627242
GO:0044783	G1 DNA damage checkpoint	1	1	4.483	0.223063	0.627242
GO:0045014	negative regulation of transcription by glucose	1	1	4.483	0.223063	0.627242
GO:0045048	protein insertion into ER membrane	1	1	4.483	0.223063	0.627242
GO:0045065	cytotoxic T cell differentiation	1	1	4.483	0.223063	0.627242
GO:0045112	integrin biosynthetic process	1	1	4.483	0.223063	0.627242
GO:0045128	negative regulation of reciprocal meiotic recombination	1	1	4.483	0.223063	0.627242
GO:0045137	development of primary sexual characteristics	1	1	4.483	0.223063	0.627242
GO:0045210	FasL biosynthetic process	1	1	4.483	0.223063	0.627242
GO:0045212	neurotransmitter receptor biosynthetic process	1	1	4.483	0.223063	0.627242
GO:0045221	negative regulation of FasL biosynthetic process	1	1	4.483	0.223063	0.627242
GO:0045368	positive regulation of interleukin-13 biosynthetic process	1	1	4.483	0.223063	0.627242
GO:0045381	regulation of interleukin-18 biosynthetic process	1	1	4.483	0.223063	0.627242
GO:0045403	negative regulation of interleukin-4 biosynthetic process	1	1	4.483	0.223063	0.627242
GO:0045621	positive regulation of lymphocyte differentiation	1	1	4.483	0.223063	0.627242
GO:0045622	regulation of T-helper cell differentiation	1	1	4.483	0.223063	0.627242
GO:0045623	negative regulation of T-helper cell differentiation	1	1	4.483	0.223063	0.627242
GO:0045713	low-density lipoprotein particle receptor biosynthetic process	1	1	4.483	0.223063	0.627242
GO:0045751	negative regulation of Toll signaling pathway	1	1	4.483	0.223063	0.627242
GO:0045799	positive regulation of chromatin assembly or disassembly	1	1	4.483	0.223063	0.627242
GO:0045819	positive regulation of glycogen catabolic process	1	1	4.483	0.223063	0.627242
GO:0045900	negative regulation of translational elongation	1	1	4.483	0.223063	0.627242
GO:0045992	negative regulation of embryonic development	1	1	4.483	0.223063	0.627242
GO:0046015	regulation of transcription by glucose	1	1	4.483	0.223063	0.627242
GO:0046016	positive regulation of transcription by glucose	1	1	4.483	0.223063	0.627242
GO:0046041	ITP metabolic process	1	1	4.483	0.223063	0.627242
GO:0046051	UTP metabolic process	1	1	4.483	0.223063	0.627242
GO:0046079	dUMP catabolic process	1	1	4.483	0.223063	0.627242
GO:0046092	deoxycytidine metabolic process	1	1	4.483	0.223063	0.627242
GO:0046272	stilbene catabolic process	1	1	4.483	0.223063	0.627242
GO:0046314	phosphocreatine biosynthetic process	1	1	4.483	0.223063	0.627242
GO:0046359	butyrate catabolic process	1	1	4.483	0.223063	0.627242
GO:0046390	ribose phosphate biosynthetic process	1	1	4.483	0.223063	0.627242
GO:0046434	organophosphate catabolic process	1	1	4.483	0.223063	0.627242
GO:0046479	glycosphingolipid catabolic process	1	1	4.483	0.223063	0.627242
GO:0046544	development of secondary male sexual characteristics	1	1	4.483	0.223063	0.627242
GO:0046588	negative regulation of calcium-dependent cell-cell adhesion	1	1	4.483	0.223063	0.627242
GO:0046633	alpha-beta T cell proliferation	1	1	4.483	0.223063	0.627242
GO:0046642	negative regulation of alpha-beta T cell proliferation	1	1	4.483	0.223063	0.627242
GO:0046645	positive regulation of gamma-delta T cell activation	1	1	4.483	0.223063	0.627242
GO:0046680	response to DDT	1	1	4.483	0.223063	0.627242
GO:0046725	negative regulation by virus of viral protein levels in host cell	1	1	4.483	0.223063	0.627242
GO:0046838	phosphorylated carbohydrate dephosphorylation	1	1	4.483	0.223063	0.627242
GO:0046898	response to cycloheximide	1	1	4.483	0.223063	0.627242
GO:0046901	tetrahydrofolylpolyglutamate biosynthetic process	1	1	4.483	0.223063	0.627242
GO:0046942	carboxylic acid transport	1	1	4.483	0.223063	0.627242
GO:0046958	nonassociative learning	1	1	4.483	0.223063	0.627242
GO:0046963	3'-phosphoadenosine 5'-phosphosulfate transport	1	1	4.483	0.223063	0.627242
GO:0048034	heme O biosynthetic process	1	1	4.483	0.223063	0.627242
GO:0048058	compound eye corneal lens development	1	1	4.483	0.223063	0.627242
GO:0048073	regulation of eye pigmentation	1	1	4.483	0.223063	0.627242
GO:0048160	primary follicle stage	1	1	4.483	0.223063	0.627242
GO:0048209	regulation of vesicle targeting, to, from or within Golgi	1	1	4.483	0.223063	0.627242
GO:0048250	mitochondrial iron ion transport	1	1	4.483	0.223063	0.627242
GO:0048319	axial mesoderm morphogenesis	1	1	4.483	0.223063	0.627242
GO:0048337	positive regulation of mesodermal cell fate specification	1	1	4.483	0.223063	0.627242
GO:0048352	paraxial mesoderm structural organization	1	1	4.483	0.223063	0.627242
GO:0048560	establishment of anatomical structure orientation	1	1	4.483	0.223063	0.627242
GO:0048611	embryonic ectodermal digestive tract development	1	1	4.483	0.223063	0.627242
GO:0048692	negative regulation of axon extension involved in regeneration	1	1	4.483	0.223063	0.627242
GO:0048757	pigment granule maturation	1	1	4.483	0.223063	0.627242
GO:0048855	adenohypophysis morphogenesis	1	1	4.483	0.223063	0.627242
GO:0048878	chemical homeostasis	1	1	4.483	0.223063	0.627242
GO:0050668	positive regulation of homocysteine metabolic process	1	1	4.483	0.223063	0.627242
GO:0050747	positive regulation of lipoprotein metabolic process	1	1	4.483	0.223063	0.627242
GO:0050823	peptide antigen stabilization	1	1	4.483	0.223063	0.627242
GO:0050857	positive regulation of antigen receptor-mediated signaling pathway	1	1	4.483	0.223063	0.627242
GO:0050894	determination of affect	1	1	4.483	0.223063	0.627242
GO:0050923	regulation of negative chemotaxis	1	1	4.483	0.223063	0.627242
GO:0050929	induction of negative chemotaxis	1	1	4.483	0.223063	0.627242
GO:0051038	negative regulation of transcription involved in meiotic cell cycle	1	1	4.483	0.223063	0.627242
GO:0051058	negative regulation of small GTPase mediated signal transduction	1	1	4.483	0.223063	0.627242
GO:0051066	dihydrobiopterin metabolic process	1	1	4.483	0.223063	0.627242
GO:0051160	L-xylitol catabolic process	1	1	4.483	0.223063	0.627242
GO:0051164	L-xylitol metabolic process	1	1	4.483	0.223063	0.627242
GO:0051174	regulation of phosphorus metabolic process	1	1	4.483	0.223063	0.627242
GO:0051179	localization	1	1	4.483	0.223063	0.627242
GO:0051232	meiotic spindle elongation	1	1	4.483	0.223063	0.627242
GO:0051249	regulation of lymphocyte activation	1	1	4.483	0.223063	0.627242
GO:0051389	inactivation of MAPKK activity	1	1	4.483	0.223063	0.627242
GO:0051391	tRNA acetylation	1	1	4.483	0.223063	0.627242
GO:0051446	positive regulation of meiotic cell cycle	1	1	4.483	0.223063	0.627242
GO:0051456	attachment of spindle microtubules to kinetochore involved in meiotic sister chromatid segregation	1	1	4.483	0.223063	0.627242
[truncated: 4,886 more rows]

## Sheet: Up_miRNA_GO_TargetGene
GO_ID	GO_Name	Gene_symbol	Gene_synonyms	Description	Enrichment	P_value	FDR
GO:0007399	nervous system development	INTU	INT|PDZD6|PDZK6	inturned planar cell polarity protein	1.901	1.60224e-15	1.61474e-11
GO:0007399	nervous system development	PCDH1	PC42|PCDH42	protocadherin 1	1.901	1.60224e-15	1.61474e-11
GO:0007399	nervous system development	SCN8A	BFIS5|CERIII|CIAT|EIEE13|MED|NaCh6|Nav1.6|PN4	sodium voltage-gated channel alpha subunit 8	1.901	1.60224e-15	1.61474e-11
GO:0007399	nervous system development	PCDHB6	PCDH-BETA6	protocadherin beta 6	1.901	1.60224e-15	1.61474e-11
GO:0007399	nervous system development	ARHGAP26	GRAF|GRAF1|OPHN1L|OPHN1L1	Rho GTPase activating protein 26	1.901	1.60224e-15	1.61474e-11
GO:0007399	nervous system development	ACHE	ACEE|ARACHE|N-ACHE|YT	acetylcholinesterase (Cartwright blood group)	1.901	1.60224e-15	1.61474e-11
GO:0007399	nervous system development	MYLIP	IDOL|MIR	myosin regulatory light chain interacting protein	1.901	1.60224e-15	1.61474e-11
GO:0007399	nervous system development	CAMK2A	CAMKA	calcium/calmodulin dependent protein kinase II alpha	1.901	1.60224e-15	1.61474e-11
GO:0007399	nervous system development	ST8SIA2	HsT19690|SIAT8-B|SIAT8B|ST8SIA-II|ST8SiaII|STX	ST8 alpha-N-acetyl-neuraminide alpha-2,8-sialyltransferase 2	1.901	1.60224e-15	1.61474e-11
GO:0007399	nervous system development	TSHR	CHNG1|LGR3|hTSHR-I	thyroid stimulating hormone receptor	1.901	1.60224e-15	1.61474e-11
GO:0007399	nervous system development	PCDHGC4	PCDH-GAMMA-C4	protocadherin gamma subfamily C, 4	1.901	1.60224e-15	1.61474e-11
GO:0007399	nervous system development	PCDHA4	CNR1|CNRN1|CRNR1|PCDH-ALPHA4	protocadherin alpha 4	1.901	1.60224e-15	1.61474e-11
GO:0007399	nervous system development	PCDHGB1	PCDH-GAMMA-B1	protocadherin gamma subfamily B, 1	1.901	1.60224e-15	1.61474e-11
GO:0007399	nervous system development	PCDHGA7	PCDH-GAMMA-A7	protocadherin gamma subfamily A, 7	1.901	1.60224e-15	1.61474e-11
GO:0007399	nervous system development	APAF1	APAF-1|CED4	apoptotic peptidase activating factor 1	1.901	1.60224e-15	1.61474e-11
GO:0007399	nervous system development	GDNF	ATF|ATF1|ATF2|HFB1-GDNF|HSCR3	glial cell derived neurotrophic factor	1.901	1.60224e-15	1.61474e-11
GO:0007399	nervous system development	PCDHGA1	PCDH-GAMMA-A1	protocadherin gamma subfamily A, 1	1.901	1.60224e-15	1.61474e-11
GO:0007399	nervous system development	PCDHGA3	PCDH-GAMMA-A3	protocadherin gamma subfamily A, 3	1.901	1.60224e-15	1.61474e-11
GO:0007399	nervous system development	MSI1	-	musashi RNA binding protein 1	1.901	1.60224e-15	1.61474e-11
GO:0007399	nervous system development	TRIM3	BERP|HAC1|RNF22|RNF97	tripartite motif containing 3	1.901	1.60224e-15	1.61474e-11
GO:0007399	nervous system development	SPG7	CAR|CMAR|PGN|SPG5C	SPG7, paraplegin matrix AAA peptidase subunit	1.901	1.60224e-15	1.61474e-11
GO:0007399	nervous system development	GLIS2	NKL|NPHP7	GLIS family zinc finger 2	1.901	1.60224e-15	1.61474e-11
GO:0007399	nervous system development	PCDHGC3	PC43|PCDH-GAMMA-C3|PCDH2	protocadherin gamma subfamily C, 3	1.901	1.60224e-15	1.61474e-11
GO:0007399	nervous system development	NINJ2	-	ninjurin 2	1.901	1.60224e-15	1.61474e-11
GO:0007399	nervous system development	SMARCD1	BAF60A|CRACD1|Rsc6p	SWI/SNF related, matrix associated, actin dependent regulator of chromatin, subfamily d, member 1	1.901	1.60224e-15	1.61474e-11
GO:0007399	nervous system development	CRMP1	CRMP-1|DPYSL1|DRP-1|DRP1|ULIP-3	collapsin response mediator protein 1	1.901	1.60224e-15	1.61474e-11
GO:0007399	nervous system development	CNTN4	AXCAM|BIG-2	contactin 4	1.901	1.60224e-15	1.61474e-11
GO:0007399	nervous system development	PCDHGB3	PCDH-GAMMA-B3	protocadherin gamma subfamily B, 3	1.901	1.60224e-15	1.61474e-11
GO:0007399	nervous system development	PCDHA9	PCDH-ALPHA9	protocadherin alpha 9	1.901	1.60224e-15	1.61474e-11
GO:0007399	nervous system development	PCDHA1	PCDH-ALPHA1	protocadherin alpha 1	1.901	1.60224e-15	1.61474e-11
GO:0007399	nervous system development	GBX2	-	gastrulation brain homeobox 2	1.901	1.60224e-15	1.61474e-11
GO:0007399	nervous system development	NINJ1	NIN1|NINJURIN	ninjurin 1	1.901	1.60224e-15	1.61474e-11
GO:0007399	nervous system development	ATOH8	HATH6|bHLHa21	atonal bHLH transcription factor 8	1.901	1.60224e-15	1.61474e-11
GO:0007399	nervous system development	PCDHGC5	PCDH-GAMMA-C5	protocadherin gamma subfamily C, 5	1.901	1.60224e-15	1.61474e-11
GO:0007399	nervous system development	PCDHA7	CNR4|CNRN4|CNRS4|CRNR4|PCDH-ALPHA7	protocadherin alpha 7	1.901	1.60224e-15	1.61474e-11
GO:0007399	nervous system development	DLG2	PPP1R58|PSD-93|PSD93|chapsyn-110	discs large MAGUK scaffold protein 2	1.901	1.60224e-15	1.61474e-11
GO:0007399	nervous system development	FKTN	CMD1X|FCMD|LGMD2M|MDDGA4|MDDGB4|MDDGC4	fukutin	1.901	1.60224e-15	1.61474e-11
GO:0007399	nervous system development	RFNG	-	RFNG O-fucosylpeptide 3-beta-N-acetylglucosaminyltransferase	1.901	1.60224e-15	1.61474e-11
GO:0007399	nervous system development	PCDHA10	CNR8|CNRN8|CNRS8|CRNR8|PCDH-ALPHA10	protocadherin alpha 10	1.901	1.60224e-15	1.61474e-11
GO:0007399	nervous system development	PCDHGA8	PCDH-GAMMA-A8	protocadherin gamma subfamily A, 8	1.901	1.60224e-15	1.61474e-11
GO:0007399	nervous system development	PCDHGB6	PCDH-GAMMA-B6	protocadherin gamma subfamily B, 6	1.901	1.60224e-15	1.61474e-11
GO:0007399	nervous system development	FGF12	EIEE47|FGF12B|FHF1	fibroblast growth factor 12	1.901	1.60224e-15	1.61474e-11
GO:0007399	nervous system development	IGSF9B	-	immunoglobulin superfamily member 9B	1.901	1.60224e-15	1.61474e-11
GO:0007399	nervous system development	PCDHB11	ME2|PCDH-BETA11	protocadherin beta 11	1.901	1.60224e-15	1.61474e-11
GO:0007399	nervous system development	PCDHGB7	ME6|PCDH-GAMMA-B7	protocadherin gamma subfamily B, 7	1.901	1.60224e-15	1.61474e-11
GO:0007399	nervous system development	MBD5	MRD1	methyl-CpG binding domain protein 5	1.901	1.60224e-15	1.61474e-11
GO:0007399	nervous system development	KCNQ2	BFNC|EBN|EBN1|ENB1|HNSPC|KCNA11|KV7.2	potassium voltage-gated channel subfamily Q member 2	1.901	1.60224e-15	1.61474e-11
GO:0007399	nervous system development	TPP1	CLN2|GIG1|LPIC|SCAR7|TPP-1	tripeptidyl peptidase 1	1.901	1.60224e-15	1.61474e-11
GO:0007399	nervous system development	PCDHA8	PCDH-ALPHA8	protocadherin alpha 8	1.901	1.60224e-15	1.61474e-11
GO:0007399	nervous system development	PCDHGA4	PCDH-GAMMA-A4	protocadherin gamma subfamily A, 4	1.901	1.60224e-15	1.61474e-11
GO:0007399	nervous system development	PCDHGA2	PCDH-GAMMA-A2	protocadherin gamma subfamily A, 2	1.901	1.60224e-15	1.61474e-11
GO:0007399	nervous system development	BZW2	HSPC028|MST017|MSTP017	basic leucine zipper and W2 domains 2	1.901	1.60224e-15	1.61474e-11
GO:0007399	nervous system development	DYRK1A	DYRK|DYRK1|HP86|MNB|MNBH|MRD7	dual specificity tyrosine phosphorylation regulated kinase 1A	1.901	1.60224e-15	1.61474e-11
GO:0007399	nervous system development	NAB2	MADER	NGFI-A binding protein 2	1.901	1.60224e-15	1.61474e-11
GO:0007399	nervous system development	PCDHAC2	PCDH-ALPHA-C2	protocadherin alpha subfamily C, 2	1.901	1.60224e-15	1.61474e-11
GO:0007399	nervous system development	KIAA2022	KIDLIA|MRX98|XPN	KIAA2022	1.901	1.60224e-15	1.61474e-11
GO:0007399	nervous system development	ERBB4	ALS19|HER4|p180erbB4	erb-b2 receptor tyrosine kinase 4	1.901	1.60224e-15	1.61474e-11
GO:0007399	nervous system development	DCTN1	DAP-150|DP-150|P135	dynactin subunit 1	1.901	1.60224e-15	1.61474e-11
GO:0007399	nervous system development	PCDHA11	CNR7|CNRN7|CNRS7|CRNR7|PCDH-ALPHA11	protocadherin alpha 11	1.901	1.60224e-15	1.61474e-11
GO:0007399	nervous system development	PCDHGA10	PCDH-GAMMA-A10	protocadherin gamma subfamily A, 10	1.901	1.60224e-15	1.61474e-11
GO:0007399	nervous system development	SIM1	bHLHe14	single-minded family bHLH transcription factor 1	1.901	1.60224e-15	1.61474e-11
GO:0007399	nervous system development	MOBP	-	myelin-associated oligodendrocyte basic protein	1.901	1.60224e-15	1.61474e-11
GO:0007399	nervous system development	NR2C2	TAK1|TR4	nuclear receptor subfamily 2 group C member 2	1.901	1.60224e-15	1.61474e-11
GO:0007399	nervous system development	APBA1	D9S411E|LIN10|MINT1|X11|X11A|X11ALPHA	amyloid beta precursor protein binding family A member 1	1.901	1.60224e-15	1.61474e-11
GO:0007399	nervous system development	SMARCC1	BAF155|CRACC1|Rsc8|SRG3|SWI3	SWI/SNF related, matrix associated, actin dependent regulator of chromatin subfamily c member 1	1.901	1.60224e-15	1.61474e-11
GO:0007399	nervous system development	FABP7	B-FABP|BLBP|FABPB|MRG	fatty acid binding protein 7	1.901	1.60224e-15	1.61474e-11
GO:0007399	nervous system development	ITM2B	ABRI|BRI|BRI2|BRICD2B|E25B|E3-16|FBD|RDGCA|imBRI2	integral membrane protein 2B	1.901	1.60224e-15	1.61474e-11
GO:0007399	nervous system development	SCN3B	ATFB16|BRGDA7|HSA243396|SCNB3	sodium voltage-gated channel beta subunit 3	1.901	1.60224e-15	1.61474e-11
GO:0007399	nervous system development	FGF19	-	fibroblast growth factor 19	1.901	1.60224e-15	1.61474e-11
GO:0007399	nervous system development	PCDHAC1	PCDH-ALPHA-C1	protocadherin alpha subfamily C, 1	1.901	1.60224e-15	1.61474e-11
GO:0007399	nervous system development	MBNL1	EXP|MBNL	muscleblind like splicing regulator 1	1.901	1.60224e-15	1.61474e-11
GO:0007399	nervous system development	CLN8	C8orf61|EPMR	ceroid-lipofuscinosis, neuronal 8	1.901	1.60224e-15	1.61474e-11
GO:0007399	nervous system development	DCX	DBCN|DC|LISX|SCLH|XLIS	doublecortin	1.901	1.60224e-15	1.61474e-11
GO:0007399	nervous system development	VEGFA	MVCD1|VEGF|VPF	vascular endothelial growth factor A	1.901	1.60224e-15	1.61474e-11
GO:0007399	nervous system development	PCDHGA6	PCDH-GAMMA-A6	protocadherin gamma subfamily A, 6	1.901	1.60224e-15	1.61474e-11
GO:0007399	nervous system development	DPF3	BAF45C|CERD4	double PHD fingers 3	1.901	1.60224e-15	1.61474e-11
GO:0007399	nervous system development	ZIC5	-	Zic family member 5	1.901	1.60224e-15	1.61474e-11
GO:0007399	nervous system development	MPPED2	239FB|C11orf8	metallophosphoesterase domain containing 2	1.901	1.60224e-15	1.61474e-11
GO:0007399	nervous system development	PCDHGA9	PCDH-GAMMA-A9	protocadherin gamma subfamily A, 9	1.901	1.60224e-15	1.61474e-11
GO:0007399	nervous system development	PCDHA3	PCDH-ALPHA3	protocadherin alpha 3	1.901	1.60224e-15	1.61474e-11
GO:0007399	nervous system development	SIM2	HMC13F06|HMC29C01|SIM|bHLHe15	single-minded family bHLH transcription factor 2	1.901	1.60224e-15	1.61474e-11
GO:0007399	nervous system development	SRRM4	KIAA1853|MU-MB-2.76|nSR100	serine/arginine repetitive matrix 4	1.901	1.60224e-15	1.61474e-11
GO:0007399	nervous system development	FUT10	FUCTX	fucosyltransferase 10	1.901	1.60224e-15	1.61474e-11
GO:0007399	nervous system development	CTF1	CT-1|CT1	cardiotrophin 1	1.901	1.60224e-15	1.61474e-11
GO:0007399	nervous system development	CBLN1	-	cerebellin 1 precursor	1.901	1.60224e-15	1.61474e-11
GO:0007399	nervous system development	TMOD2	N-TMOD|NTMOD	tropomodulin 2	1.901	1.60224e-15	1.61474e-11
GO:0007399	nervous system development	PCDHGA11	PCDH-GAMMA-A11	protocadherin gamma subfamily A, 11	1.901	1.60224e-15	1.61474e-11
GO:0007399	nervous system development	PCDHA5	CNR6|CNRN6|CNRS6|CRNR6|PCDH-ALPHA5	protocadherin alpha 5	1.901	1.60224e-15	1.61474e-11
GO:0007399	nervous system development	PCDHGA5	CDH-GAMMA-A5|ME3|PCDH-GAMMA-A5	protocadherin gamma subfamily A, 5	1.901	1.60224e-15	1.61474e-11
GO:0007399	nervous system development	CPLX2	921-L|CPX-2|CPX2|Hfb1	complexin 2	1.901	1.60224e-15	1.61474e-11
GO:0007399	nervous system development	CHRM2	HM2	cholinergic receptor muscarinic 2	1.901	1.60224e-15	1.61474e-11
GO:0007399	nervous system development	WNT8B	-	Wnt family member 8B	1.901	1.60224e-15	1.61474e-11
GO:0007399	nervous system development	OPHN1	ARHGAP41|MRX60|OPN1	oligophrenin 1	1.901	1.60224e-15	1.61474e-11
GO:0007399	nervous system development	PCDHA2	PCDH-ALPHA2	protocadherin alpha 2	1.901	1.60224e-15	1.61474e-11
GO:0007399	nervous system development	MAB21L2	MCOPS14	mab-21 like 2	1.901	1.60224e-15	1.61474e-11
GO:0007399	nervous system development	ST8SIA4	PST|PST1|SIAT8D|ST8SIA-IV	ST8 alpha-N-acetyl-neuraminide alpha-2,8-sialyltransferase 4	1.901	1.60224e-15	1.61474e-11
GO:0007399	nervous system development	PCDHB2	PCDH-BETA2	protocadherin beta 2	1.901	1.60224e-15	1.61474e-11
GO:0007399	nervous system development	SEMA5A	SEMAF|semF	semaphorin 5A	1.901	1.60224e-15	1.61474e-11
GO:0007399	nervous system development	PCDHA12	PCDH-ALPHA12	protocadherin alpha 12	1.901	1.60224e-15	1.61474e-11
GO:0007399	nervous system development	STMN3	SCLIP	stathmin 3	1.901	1.60224e-15	1.61474e-11
GO:0007399	nervous system development	DPYSL5	CRAM|CRMP-5|CRMP5|Ulip6	dihydropyrimidinase like 5	1.901	1.60224e-15	1.61474e-11
GO:0007399	nervous system development	ATXN10	E46L|HUMEEP|SCA10	ataxin 10	1.901	1.60224e-15	1.61474e-11
GO:0007399	nervous system development	PCDHB15	PCDH-BETA15	protocadherin beta 15	1.901	1.60224e-15	1.61474e-11
GO:0007399	nervous system development	SIAH1	SIAH1A	siah E3 ubiquitin protein ligase 1	1.901	1.60224e-15	1.61474e-11
GO:0007399	nervous system development	BARX2	-	BARX homeobox 2	1.901	1.60224e-15	1.61474e-11
GO:0007399	nervous system development	APBA2	D15S1518E|HsT16821|LIN-10|MGC:14091|MINT2|X11-BETA|X11L	amyloid beta precursor protein binding family A member 2	1.901	1.60224e-15	1.61474e-11
GO:0007399	nervous system development	EP300	KAT3B|RSTS2|p300	E1A binding protein p300	1.901	1.60224e-15	1.61474e-11
GO:0007399	nervous system development	MEF2D	-	myocyte enhancer factor 2D	1.901	1.60224e-15	1.61474e-11
GO:0007399	nervous system development	PCDHA6	CNR2|CNRN2|CNRS2|CRNR2|PCDH-ALPHA6	protocadherin alpha 6	1.901	1.60224e-15	1.61474e-11
GO:0007399	nervous system development	ELAVL3	HUC|HUCL|PLE21	ELAV like RNA binding protein 3	1.901	1.60224e-15	1.61474e-11
GO:0007399	nervous system development	PCDHGB4	CDH20|FIB2|PCDH-GAMMA-B4	protocadherin gamma subfamily B, 4	1.901	1.60224e-15	1.61474e-11
GO:0007399	nervous system development	PCDHGA12	CDH21|FIB3|PCDH-GAMMA-A12	protocadherin gamma subfamily A, 12	1.901	1.60224e-15	1.61474e-11
GO:0007399	nervous system development	LIMK1	LIMK|LIMK-1	LIM domain kinase 1	1.901	1.60224e-15	1.61474e-11
GO:0007399	nervous system development	EFNB3	EFL6|EPLG8|LERK8	ephrin B3	1.901	1.60224e-15	1.61474e-11
GO:0007399	nervous system development	CAMK2D	CAMKD	calcium/calmodulin dependent protein kinase II delta	1.901	1.60224e-15	1.61474e-11
GO:0007399	nervous system development	ADORA1	RDC7	adenosine A1 receptor	1.901	1.60224e-15	1.61474e-11
GO:0007399	nervous system development	PCDHA13	CNR5|CNRN5|CNRS5|CRNR5|PCDH-ALPHA13	protocadherin alpha 13	1.901	1.60224e-15	1.61474e-11
GO:0007399	nervous system development	IGSF8	CD316|CD81P3|EWI-2|EWI2|KCT-4|LIR-D1|PGRL	immunoglobulin superfamily member 8	1.901	1.60224e-15	1.61474e-11
GO:0007399	nervous system development	NRGN	RC3|hng	neurogranin	1.901	1.60224e-15	1.61474e-11
GO:0007399	nervous system development	GAS7	MLL/GAS7	growth arrest specific 7	1.901	1.60224e-15	1.61474e-11
GO:0007399	nervous system development	GPSM1	AGS3	G-protein signaling modulator 1	1.901	1.60224e-15	1.61474e-11
GO:0007399	nervous system development	RBFOX1	2BP1|A2BP1|FOX-1|FOX1|HRNBP1	RNA binding protein, fox-1 homolog 1	1.901	1.60224e-15	1.61474e-11
GO:0007399	nervous system development	SLC7A5	4F2LC|CD98|D16S469E|E16|LAT1|MPE16	solute carrier family 7 member 5	1.901	1.60224e-15	1.61474e-11
GO:0007399	nervous system development	PCDH15	CDHR15|DFNB23|USH1F	protocadherin related 15	1.901	1.60224e-15	1.61474e-11
GO:0007399	nervous system development	PCDHGB2	PCDH-GAMMA-B2	protocadherin gamma subfamily B, 2	1.901	1.60224e-15	1.61474e-11
GO:0007399	nervous system development	KALRN	ARHGEF24|CHD5|CHDS5|DUET|DUO|HAPIP|TRAD	kalirin, RhoGEF kinase	1.901	1.60224e-15	1.61474e-11
GO:0007399	nervous system development	EFNA5	AF1|EFL5|EPLG7|GLC1M|LERK7|RAGS	ephrin A5	1.901	1.60224e-15	1.61474e-11
GO:0007399	nervous system development	RBFOX2	FOX2|Fox-2|HNRBP2|HRNBP2|RBM9|RTA|dJ106I20.3|fxh	RNA binding protein, fox-1 homolog 2	1.901	1.60224e-15	1.61474e-11
GO:0007399	nervous system development	MAFB	DURS3|KRML|MCTO	MAF bZIP transcription factor B	1.901	1.60224e-15	1.61474e-11
GO:0007399	nervous system development	LSAMP	IGLON3|LAMP	limbic system-associated membrane protein	1.901	1.60224e-15	1.61474e-11
GO:0007399	nervous system development	ATXN3	AT3|ATX3|JOS|MJD|MJD1|SCA3	ataxin 3	1.901	1.60224e-15	1.61474e-11
GO:0007156	homophilic cell adhesion via plasma membrane adhesion molecules	PCDHA6	CNR2|CNRN2|CNRS2|CRNR2|PCDH-ALPHA6	protocadherin alpha 6	2.111	7.34041e-12	3.69883e-08
GO:0007156	homophilic cell adhesion via plasma membrane adhesion molecules	PCDHA13	CNR5|CNRN5|CNRS5|CRNR5|PCDH-ALPHA13	protocadherin alpha 13	2.111	7.34041e-12	3.69883e-08
GO:0007156	homophilic cell adhesion via plasma membrane adhesion molecules	CDH22	C20orf25|dJ998H6.1	cadherin 22	2.111	7.34041e-12	3.69883e-08
GO:0007156	homophilic cell adhesion via plasma membrane adhesion molecules	ROBO2	SAX3	roundabout guidance receptor 2	2.111	7.34041e-12	3.69883e-08
GO:0007156	homophilic cell adhesion via plasma membrane adhesion molecules	SDK1	-	sidekick cell adhesion molecule 1	2.111	7.34041e-12	3.69883e-08
GO:0007156	homophilic cell adhesion via plasma membrane adhesion molecules	DSCAML1	DSCAM2	DS cell adhesion molecule like 1	2.111	7.34041e-12	3.69883e-08
GO:0007156	homophilic cell adhesion via plasma membrane adhesion molecules	PCDHGA4	PCDH-GAMMA-A4	protocadherin gamma subfamily A, 4	2.111	7.34041e-12	3.69883e-08
GO:0007156	homophilic cell adhesion via plasma membrane adhesion molecules	PCDHGB2	PCDH-GAMMA-B2	protocadherin gamma subfamily B, 2	2.111	7.34041e-12	3.69883e-08
GO:0007156	homophilic cell adhesion via plasma membrane adhesion molecules	CD84	LY9B|SLAMF5|hCD84|mCD84	CD84 molecule	2.111	7.34041e-12	3.69883e-08
GO:0007156	homophilic cell adhesion via plasma membrane adhesion molecules	PCDHGA5	CDH-GAMMA-A5|ME3|PCDH-GAMMA-A5	protocadherin gamma subfamily A, 5	2.111	7.34041e-12	3.69883e-08
GO:0007156	homophilic cell adhesion via plasma membrane adhesion molecules	CDH6	CAD6|KCAD	cadherin 6	2.111	7.34041e-12	3.69883e-08
GO:0007156	homophilic cell adhesion via plasma membrane adhesion molecules	CDH8	Nbla04261	cadherin 8	2.111	7.34041e-12	3.69883e-08
GO:0007156	homophilic cell adhesion via plasma membrane adhesion molecules	PCDHGB4	CDH20|FIB2|PCDH-GAMMA-B4	protocadherin gamma subfamily B, 4	2.111	7.34041e-12	3.69883e-08
GO:0007156	homophilic cell adhesion via plasma membrane adhesion molecules	PCDHGB7	ME6|PCDH-GAMMA-B7	protocadherin gamma subfamily B, 7	2.111	7.34041e-12	3.69883e-08
GO:0007156	homophilic cell adhesion via plasma membrane adhesion molecules	PCDHGB6	PCDH-GAMMA-B6	protocadherin gamma subfamily B, 6	2.111	7.34041e-12	3.69883e-08
GO:0007156	homophilic cell adhesion via plasma membrane adhesion molecules	NPTN	GP55|GP65|SDFR1|SDR1|np55|np65	neuroplastin	2.111	7.34041e-12	3.69883e-08
GO:0007156	homophilic cell adhesion via plasma membrane adhesion molecules	FAT4	CDHF14|CDHR11|FAT-J|FATJ|HKLLS2|NBLA00548|VMLDS2	FAT atypical cadherin 4	2.111	7.34041e-12	3.69883e-08
GO:0007156	homophilic cell adhesion via plasma membrane adhesion molecules	PCDHA4	CNR1|CNRN1|CRNR1|PCDH-ALPHA4	protocadherin alpha 4	2.111	7.34041e-12	3.69883e-08
GO:0007156	homophilic cell adhesion via plasma membrane adhesion molecules	CLSTN2	ALC-GAMMA|CDHR13|CS2|CSTN2|alcagamma	calsyntenin 2	2.111	7.34041e-12	3.69883e-08
GO:0007156	homophilic cell adhesion via plasma membrane adhesion molecules	PCDH1	PC42|PCDH42	protocadherin 1	2.111	7.34041e-12	3.69883e-08
GO:0007156	homophilic cell adhesion via plasma membrane adhesion molecules	PCDHGA10	PCDH-GAMMA-A10	protocadherin gamma subfamily A, 10	2.111	7.34041e-12	3.69883e-08
GO:0007156	homophilic cell adhesion via plasma membrane adhesion molecules	PCDHB5	PCDH-BETA5	protocadherin beta 5	2.111	7.34041e-12	3.69883e-08
GO:0007156	homophilic cell adhesion via plasma membrane adhesion molecules	PCDHA7	CNR4|CNRN4|CNRS4|CRNR4|PCDH-ALPHA7	protocadherin alpha 7	2.111	7.34041e-12	3.69883e-08
GO:0007156	homophilic cell adhesion via plasma membrane adhesion molecules	PCDH17	PCDH68|PCH68	protocadherin 17	2.111	7.34041e-12	3.69883e-08
GO:0007156	homophilic cell adhesion via plasma membrane adhesion molecules	FAT3	CDHF15|CDHR10|hFat3	FAT atypical cadherin 3	2.111	7.34041e-12	3.69883e-08
GO:0007156	homophilic cell adhesion via plasma membrane adhesion molecules	PCDHB2	PCDH-BETA2	protocadherin beta 2	2.111	7.34041e-12	3.69883e-08
GO:0007156	homophilic cell adhesion via plasma membrane adhesion molecules	PCDHA1	PCDH-ALPHA1	protocadherin alpha 1	2.111	7.34041e-12	3.69883e-08
GO:0007156	homophilic cell adhesion via plasma membrane adhesion molecules	PCDHGC4	PCDH-GAMMA-C4	protocadherin gamma subfamily C, 4	2.111	7.34041e-12	3.69883e-08
GO:0007156	homophilic cell adhesion via plasma membrane adhesion molecules	PCDHA10	CNR8|CNRN8|CNRS8|CRNR8|PCDH-ALPHA10	protocadherin alpha 10	2.111	7.34041e-12	3.69883e-08
GO:0007156	homophilic cell adhesion via plasma membrane adhesion molecules	PCDHGA12	CDH21|FIB3|PCDH-GAMMA-A12	protocadherin gamma subfamily A, 12	2.111	7.34041e-12	3.69883e-08
GO:0007156	homophilic cell adhesion via plasma membrane adhesion molecules	FAT2	CDHF8|CDHR9|HFAT2|MEGF1	FAT atypical cadherin 2	2.111	7.34041e-12	3.69883e-08
GO:0007156	homophilic cell adhesion via plasma membrane adhesion molecules	CD226	DNAM-1|DNAM1|PTA1|TLiSA1	CD226 molecule	2.111	7.34041e-12	3.69883e-08
GO:0007156	homophilic cell adhesion via plasma membrane adhesion molecules	KIRREL3	KIRRE|MRD4|NEPH2|PRO4502	kin of IRRE like 3 (Drosophila)	2.111	7.34041e-12	3.69883e-08
GO:0007156	homophilic cell adhesion via plasma membrane adhesion molecules	PCDHGA7	PCDH-GAMMA-A7	protocadherin gamma subfamily A, 7	2.111	7.34041e-12	3.69883e-08
GO:0007156	homophilic cell adhesion via plasma membrane adhesion molecules	CDH26	VR20	cadherin 26	2.111	7.34041e-12	3.69883e-08
GO:0007156	homophilic cell adhesion via plasma membrane adhesion molecules	DSC3	CDHF3|DSC|DSC1|DSC2|DSC4|HT-CP	desmocollin 3	2.111	7.34041e-12	3.69883e-08
GO:0007156	homophilic cell adhesion via plasma membrane adhesion molecules	PCDHGA2	PCDH-GAMMA-A2	protocadherin gamma subfamily A, 2	2.111	7.34041e-12	3.69883e-08
GO:0007156	homophilic cell adhesion via plasma membrane adhesion molecules	PKD1	PBP|Pc-1|TRPP1	polycystin 1, transient receptor potential channel interacting	2.111	7.34041e-12	3.69883e-08
GO:0007156	homophilic cell adhesion via plasma membrane adhesion molecules	PCDHA11	CNR7|CNRN7|CNRS7|CRNR7|PCDH-ALPHA11	protocadherin alpha 11	2.111	7.34041e-12	3.69883e-08
GO:0007156	homophilic cell adhesion via plasma membrane adhesion molecules	CDH4	CAD4|R-CAD|RCAD	cadherin 4	2.111	7.34041e-12	3.69883e-08
GO:0007156	homophilic cell adhesion via plasma membrane adhesion molecules	CLSTN3	CDHR14|CSTN3|alcbeta	calsyntenin 3	2.111	7.34041e-12	3.69883e-08
GO:0007156	homophilic cell adhesion via plasma membrane adhesion molecules	PCDHGC5	PCDH-GAMMA-C5	protocadherin gamma subfamily C, 5	2.111	7.34041e-12	3.69883e-08
GO:0007156	homophilic cell adhesion via plasma membrane adhesion molecules	CELSR3	ADGRC3|CDHF11|EGFL1|FMI1|HFMI1|MEGF2|RESDA1	cadherin EGF LAG seven-pass G-type receptor 3	2.111	7.34041e-12	3.69883e-08
GO:0007156	homophilic cell adhesion via plasma membrane adhesion molecules	PCDH7	BH-Pcdh|BHPCDH|PPP1R120	protocadherin 7	2.111	7.34041e-12	3.69883e-08
GO:0007156	homophilic cell adhesion via plasma membrane adhesion molecules	CDH15	CDH14|CDH3|CDHM|MCAD|MRD3	cadherin 15	2.111	7.34041e-12	3.69883e-08
GO:0007156	homophilic cell adhesion via plasma membrane adhesion molecules	AMIGO1	ALI2|AMIGO|AMIGO-1	adhesion molecule with Ig like domain 1	2.111	7.34041e-12	3.69883e-08
GO:0007156	homophilic cell adhesion via plasma membrane adhesion molecules	PCDHA12	PCDH-ALPHA12	protocadherin alpha 12	2.111	7.34041e-12	3.69883e-08
GO:0007156	homophilic cell adhesion via plasma membrane adhesion molecules	CDHR5	MLPCDH|MU-PCDH|MUCDHL|MUPCDH	cadherin related family member 5	2.111	7.34041e-12	3.69883e-08
GO:0007156	homophilic cell adhesion via plasma membrane adhesion molecules	PCDH15	CDHR15|DFNB23|USH1F	protocadherin related 15	2.111	7.34041e-12	3.69883e-08
GO:0007156	homophilic cell adhesion via plasma membrane adhesion molecules	PCDHGA1	PCDH-GAMMA-A1	protocadherin gamma subfamily A, 1	2.111	7.34041e-12	3.69883e-08
GO:0007156	homophilic cell adhesion via plasma membrane adhesion molecules	PCDHGB1	PCDH-GAMMA-B1	protocadherin gamma subfamily B, 1	2.111	7.34041e-12	3.69883e-08
GO:0007156	homophilic cell adhesion via plasma membrane adhesion molecules	PCDHGA3	PCDH-GAMMA-A3	protocadherin gamma subfamily A, 3	2.111	7.34041e-12	3.69883e-08
GO:0007156	homophilic cell adhesion via plasma membrane adhesion molecules	CADM4	IGSF4C|NECL4|Necl-4|TSLL2|synCAM4	cell adhesion molecule 4	2.111	7.34041e-12	3.69883e-08
GO:0007156	homophilic cell adhesion via plasma membrane adhesion molecules	PCDHB6	PCDH-BETA6	protocadherin beta 6	2.111	7.34041e-12	3.69883e-08
GO:0007156	homophilic cell adhesion via plasma membrane adhesion molecules	PCDHA3	PCDH-ALPHA3	protocadherin alpha 3	2.111	7.34041e-12	3.69883e-08
GO:0007156	homophilic cell adhesion via plasma membrane adhesion molecules	PCDHAC1	PCDH-ALPHA-C1	protocadherin alpha subfamily C, 1	2.111	7.34041e-12	3.69883e-08
GO:0007156	homophilic cell adhesion via plasma membrane adhesion molecules	PCDHA2	PCDH-ALPHA2	protocadherin alpha 2	2.111	7.34041e-12	3.69883e-08
GO:0007156	homophilic cell adhesion via plasma membrane adhesion molecules	PLXNB2	MM1|Nbla00445|PLEXB2|dJ402G11.3	plexin B2	2.111	7.34041e-12	3.69883e-08
GO:0007156	homophilic cell adhesion via plasma membrane adhesion molecules	PCDHGC3	PC43|PCDH-GAMMA-C3|PCDH2	protocadherin gamma subfamily C, 3	2.111	7.34041e-12	3.69883e-08
GO:0007156	homophilic cell adhesion via plasma membrane adhesion molecules	PCDHA5	CNR6|CNRN6|CNRS6|CRNR6|PCDH-ALPHA5	protocadherin alpha 5	2.111	7.34041e-12	3.69883e-08
GO:0007156	homophilic cell adhesion via plasma membrane adhesion molecules	CELSR1	ADGRC1|CDHF9|FMI2|HFMI2|ME2	cadherin EGF LAG seven-pass G-type receptor 1	2.111	7.34041e-12	3.69883e-08
GO:0007156	homophilic cell adhesion via plasma membrane adhesion molecules	PCDHGA11	PCDH-GAMMA-A11	protocadherin gamma subfamily A, 11	2.111	7.34041e-12	3.69883e-08
GO:0007156	homophilic cell adhesion via plasma membrane adhesion molecules	PCDHGA9	PCDH-GAMMA-A9	protocadherin gamma subfamily A, 9	2.111	7.34041e-12	3.69883e-08
GO:0007156	homophilic cell adhesion via plasma membrane adhesion molecules	PCDHAC2	PCDH-ALPHA-C2	protocadherin alpha subfamily C, 2	2.111	7.34041e-12	3.69883e-08
GO:0007156	homophilic cell adhesion via plasma membrane adhesion molecules	PCDHB11	ME2|PCDH-BETA11	protocadherin beta 11	2.111	7.34041e-12	3.69883e-08
GO:0007156	homophilic cell adhesion via plasma membrane adhesion molecules	PCDHA9	PCDH-ALPHA9	protocadherin alpha 9	2.111	7.34041e-12	3.69883e-08
GO:0007156	homophilic cell adhesion via plasma membrane adhesion molecules	MPZL2	EVA|EVA1	myelin protein zero like 2	2.111	7.34041e-12	3.69883e-08
GO:0007156	homophilic cell adhesion via plasma membrane adhesion molecules	PCDHA8	PCDH-ALPHA8	protocadherin alpha 8	2.111	7.34041e-12	3.69883e-08
GO:0007156	homophilic cell adhesion via plasma membrane adhesion molecules	PCDHGB3	PCDH-GAMMA-B3	protocadherin gamma subfamily B, 3	2.111	7.34041e-12	3.69883e-08
GO:0007156	homophilic cell adhesion via plasma membrane adhesion molecules	IGSF9B	-	immunoglobulin superfamily member 9B	2.111	7.34041e-12	3.69883e-08
GO:0007156	homophilic cell adhesion via plasma membrane adhesion molecules	PCDHB15	PCDH-BETA15	protocadherin beta 15	2.111	7.34041e-12	3.69883e-08
GO:0007156	homophilic cell adhesion via plasma membrane adhesion molecules	PCDHGA6	PCDH-GAMMA-A6	protocadherin gamma subfamily A, 6	2.111	7.34041e-12	3.69883e-08
GO:0007156	homophilic cell adhesion via plasma membrane adhesion molecules	PCDHGA8	PCDH-GAMMA-A8	protocadherin gamma subfamily A, 8	2.111	7.34041e-12	3.69883e-08
GO:0045944	positive regulation of transcription from RNA polymerase II promoter	SPDEF	PDEF|bA375E1.3	SAM pointed domain containing ETS transcription factor	1.278	2.11727e-06	0.00304826
GO:0045944	positive regulation of transcription from RNA polymerase II promoter	NOD2	ACUG|BLAU|CARD15|CD|CLR16.3|IBD1|NLRC2|NOD2B|PSORAS1	nucleotide binding oligomerization domain containing 2	1.278	2.11727e-06	0.00304826
GO:0045944	positive regulation of transcription from RNA polymerase II promoter	IRF2BPL	C14orf4|EAP1	interferon regulatory factor 2 binding protein like	1.278	2.11727e-06	0.00304826
GO:0045944	positive regulation of transcription from RNA polymerase II promoter	PML	MYL|PP8675|RNF71|TRIM19	promyelocytic leukemia	1.278	2.11727e-06	0.00304826
GO:0045944	positive regulation of transcription from RNA polymerase II promoter	MED14	CRSP150|CRSP2|CSRP|CXorf4|DRIP150|EXLM1|RGR1|TRAP170	mediator complex subunit 14	1.278	2.11727e-06	0.00304826
GO:0045944	positive regulation of transcription from RNA polymerase II promoter	RXRB	DAUDI6|H-2RIIBP|NR2B2|RCoR-1	retinoid X receptor beta	1.278	2.11727e-06	0.00304826
GO:0045944	positive regulation of transcription from RNA polymerase II promoter	SERPINE1	PAI|PAI-1|PAI1|PLANH1	serpin family E member 1	1.278	2.11727e-06	0.00304826
GO:0045944	positive regulation of transcription from RNA polymerase II promoter	SETX	ALS4|AOA2|SCAR1|bA479K20.2	senataxin	1.278	2.11727e-06	0.00304826
GO:0045944	positive regulation of transcription from RNA polymerase II promoter	ZMIZ1	MIZ|RAI17|TRAFIP10|ZIMP10|hZIMP10	zinc finger MIZ-type containing 1	1.278	2.11727e-06	0.00304826
GO:0045944	positive regulation of transcription from RNA polymerase II promoter	TBX6	SCDO5	T-box 6	1.278	2.11727e-06	0.00304826
GO:0045944	positive regulation of transcription from RNA polymerase II promoter	PPARG	CIMT1|GLM1|NR1C3|PPARG1|PPARG2|PPARgamma	peroxisome proliferator activated receptor gamma	1.278	2.11727e-06	0.00304826
GO:0045944	positive regulation of transcription from RNA polymerase II promoter	RFX3	-	regulatory factor X3	1.278	2.11727e-06	0.00304826
GO:0045944	positive regulation of transcription from RNA polymerase II promoter	TMPRSS6	IRIDA	transmembrane protease, serine 6	1.278	2.11727e-06	0.00304826
GO:0045944	positive regulation of transcription from RNA polymerase II promoter	HEYL	HESR3|HEY3|HRT3|bHLHb33	hes related family bHLH transcription factor with YRPW motif-like	1.278	2.11727e-06	0.00304826
GO:0045944	positive regulation of transcription from RNA polymerase II promoter	ZNF746	PARIS	zinc finger protein 746	1.278	2.11727e-06	0.00304826
GO:0045944	positive regulation of transcription from RNA polymerase II promoter	MAML2	MAM-3|MAM2|MAM3|MLL-MAML2	mastermind like transcriptional coactivator 2	1.278	2.11727e-06	0.00304826
GO:0045944	positive regulation of transcription from RNA polymerase II promoter	STK16	KRCT|MPSK|PKL12|PSK|TSF1|hPSK	serine/threonine kinase 16	1.278	2.11727e-06	0.00304826
GO:0045944	positive regulation of transcription from RNA polymerase II promoter	ZBED3	-	zinc finger BED-type containing 3	1.278	2.11727e-06	0.00304826
GO:0045944	positive regulation of transcription from RNA polymerase II promoter	STAT1	CANDF7|IMD31A|IMD31B|IMD31C|ISGF-3|STAT91	signal transducer and activator of transcription 1	1.278	2.11727e-06	0.00304826
GO:0045944	positive regulation of transcription from RNA polymerase II promoter	TXK	BTKL|PSCTK5|PTK4|RLK|TKL	TXK tyrosine kinase	1.278	2.11727e-06	0.00304826
GO:0045944	positive regulation of transcription from RNA polymerase II promoter	CSRNP3	FAM130A2|PPP1R73|TAIP-2|TAIP2	cysteine and serine rich nuclear protein 3	1.278	2.11727e-06	0.00304826
GO:0045944	positive regulation of transcription from RNA polymerase II promoter	FOXO3	AF6q21|FKHRL1|FKHRL1P2|FOXO2|FOXO3A	forkhead box O3	1.278	2.11727e-06	0.00304826
GO:0045944	positive regulation of transcription from RNA polymerase II promoter	SMAD3	HSPC193|HsT17436|JV15-2|LDS1C|LDS3|MADH3	SMAD family member 3	1.278	2.11727e-06	0.00304826
GO:0045944	positive regulation of transcription from RNA polymerase II promoter	NANOG	-	Nanog homeobox	1.278	2.11727e-06	0.00304826
GO:0045944	positive regulation of transcription from RNA polymerase II promoter	KLF13	BTEB3|FKLF2|NSLP1|RFLAT-1|RFLAT1	Kruppel like factor 13	1.278	2.11727e-06	0.00304826
GO:0045944	positive regulation of transcription from RNA polymerase II promoter	MESP1	bHLHc5	mesoderm posterior bHLH transcription factor 1	1.278	2.11727e-06	0.00304826
GO:0045944	positive regulation of transcription from RNA polymerase II promoter	BMPR1A	10q23del|ACVRLK3|ALK3|CD292|SKR5	bone morphogenetic protein receptor type 1A	1.278	2.11727e-06	0.00304826
GO:0045944	positive regulation of transcription from RNA polymerase II promoter	IRF5	SLEB10	interferon regulatory factor 5	1.278	2.11727e-06	0.00304826
GO:0045944	positive regulation of transcription from RNA polymerase II promoter	CCNK	CPR4	cyclin K	1.278	2.11727e-06	0.00304826
GO:0045944	positive regulation of transcription from RNA polymerase II promoter	CTBP2	-	C-terminal binding protein 2	1.278	2.11727e-06	0.00304826
GO:0045944	positive regulation of transcription from RNA polymerase II promoter	ALX4	CRS5|FND2	ALX homeobox 4	1.278	2.11727e-06	0.00304826
GO:0045944	positive regulation of transcription from RNA polymerase II promoter	NFIB	CTF|HMGIC/NFIB|NF-I/B|NF1-B|NFI-B|NFI-RED|NFIB2|NFIB3	nuclear factor I B	1.278	2.11727e-06	0.00304826
GO:0045944	positive regulation of transcription from RNA polymerase II promoter	RBM14	COAA|PSP2|SIP|SYTIP1|TMEM137	RNA binding motif protein 14	1.278	2.11727e-06	0.00304826
GO:0045944	positive regulation of transcription from RNA polymerase II promoter	RBPJ	AOS3|CBF1|IGKJRB|IGKJRB1|KBF2|RBP-J|RBPJK|RBPSUH|SUH|csl	recombination signal binding protein for immunoglobulin kappa J region	1.278	2.11727e-06	0.00304826
GO:0045944	positive regulation of transcription from RNA polymerase II promoter	HLF	-	HLF, PAR bZIP transcription factor	1.278	2.11727e-06	0.00304826
GO:0045944	positive regulation of transcription from RNA polymerase II promoter	XBP1	TREB-5|TREB5|XBP-1|XBP2	X-box binding protein 1	1.278	2.11727e-06	0.00304826
GO:0045944	positive regulation of transcription from RNA polymerase II promoter	LIF	CDF|DIA|HILDA|MLPLI	leukemia inhibitory factor	1.278	2.11727e-06	0.00304826
GO:0045944	positive regulation of transcription from RNA polymerase II promoter	SQSTM1	A170|DMRV|FTDALS3|NADGP|OSIL|PDB3|ZIP3|p60|p62|p62B	sequestosome 1	1.278	2.11727e-06	0.00304826
GO:0045944	positive regulation of transcription from RNA polymerase II promoter	BRCA1	BRCAI|BRCC1|BROVCA1|FANCS|IRIS|PNCA4|PPP1R53|PSCP|RNF53	BRCA1, DNA repair associated	1.278	2.11727e-06	0.00304826
GO:0045944	positive regulation of transcription from RNA polymerase II promoter	E2F7	-	E2F transcription factor 7	1.278	2.11727e-06	0.00304826
GO:0045944	positive regulation of transcription from RNA polymerase II promoter	MAF	AYGRP|CCA4|CTRCT21|c-MAF	MAF bZIP transcription factor	1.278	2.11727e-06	0.00304826
GO:0045944	positive regulation of transcription from RNA polymerase II promoter	SS18	SSXT|SYT	SS18, nBAF chromatin remodeling complex subunit	1.278	2.11727e-06	0.00304826
GO:0045944	positive regulation of transcription from RNA polymerase II promoter	MEIS1	-	Meis homeobox 1	1.278	2.11727e-06	0.00304826
GO:0045944	positive regulation of transcription from RNA polymerase II promoter	EPAS1	ECYT4|HIF2A|HLF|MOP2|PASD2|bHLHe73	endothelial PAS domain protein 1	1.278	2.11727e-06	0.00304826
GO:0045944	positive regulation of transcription from RNA polymerase II promoter	MAVS	CARDIF|IPS-1|IPS1|VISA	mitochondrial antiviral signaling protein	1.278	2.11727e-06	0.00304826
GO:0045944	positive regulation of transcription from RNA polymerase II promoter	AHI1	AHI-1|JBTS3|ORF1|dJ71N10.1	Abelson helper integration site 1	1.278	2.11727e-06	0.00304826
GO:0045944	positive regulation of transcription from RNA polymerase II promoter	NFYC	CBF-C|CBFC|H1TF2A|HAP5|HSM|NF-YC	nuclear transcription factor Y subunit gamma	1.278	2.11727e-06	0.00304826
GO:0045944	positive regulation of transcription from RNA polymerase II promoter	ZMIZ2	NET27|TRAFIP20|ZIMP7|hZIMP7	zinc finger MIZ-type containing 2	1.278	2.11727e-06	0.00304826
GO:0045944	positive regulation of transcription from RNA polymerase II promoter	SALL4	DRRS|HSAL4|ZNF797	spalt like transcription factor 4	1.278	2.11727e-06	0.00304826
GO:0045944	positive regulation of transcription from RNA polymerase II promoter	VDR	NR1I1|PPP1R163	vitamin D (1,25- dihydroxyvitamin D3) receptor	1.278	2.11727e-06	0.00304826
GO:0045944	positive regulation of transcription from RNA polymerase II promoter	KLF12	AP-2rep|AP2REP|HSPC122	Kruppel like factor 12	1.278	2.11727e-06	0.00304826
GO:0045944	positive regulation of transcription from RNA polymerase II promoter	FOSL2	FRA2	FOS like 2, AP-1 transcription factor subunit	1.278	2.11727e-06	0.00304826
GO:0045944	positive regulation of transcription from RNA polymerase II promoter	PIAS2	ARIP3|DIP|MIZ|MIZ1|PIASX|PIASX-ALPHA|PIASX-BETA|SIZ2|ZMIZ4	protein inhibitor of activated STAT 2	1.278	2.11727e-06	0.00304826
GO:0045944	positive regulation of transcription from RNA polymerase II promoter	MKL2	MRTF-B|MRTFB|NPD001	MKL1/myocardin like 2	1.278	2.11727e-06	0.00304826
GO:0045944	positive regulation of transcription from RNA polymerase II promoter	FSTL3	FLRG|FSRP	follistatin like 3	1.278	2.11727e-06	0.00304826
GO:0045944	positive regulation of transcription from RNA polymerase II promoter	ZGLP1	GATAD3|GLP-1|GLP1	zinc finger, GATA-like protein 1	1.278	2.11727e-06	0.00304826
GO:0045944	positive regulation of transcription from RNA polymerase II promoter	SOX11	MRD27	SRY-box 11	1.278	2.11727e-06	0.00304826
GO:0045944	positive regulation of transcription from RNA polymerase II promoter	PPARA	NR1C1|PPAR|PPARalpha|hPPAR	peroxisome proliferator activated receptor alpha	1.278	2.11727e-06	0.00304826
GO:0045944	positive regulation of transcription from RNA polymerase II promoter	DAB2IP	AF9Q34|AIP-1|AIP1|DIP1/2	DAB2 interacting protein	1.278	2.11727e-06	0.00304826
GO:0045944	positive regulation of transcription from RNA polymerase II promoter	THRA	AR7|CHNG6|EAR7|ERB-T-1|ERBA|ERBA1|NR1A1|THRA1|THRA2|c-ERBA-1	thyroid hormone receptor, alpha	1.278	2.11727e-06	0.00304826
GO:0045944	positive regulation of transcription from RNA polymerase II promoter	BHLHA15	BHLHB8|MIST1	basic helix-loop-helix family member a15	1.278	2.11727e-06	0.00304826
GO:0045944	positive regulation of transcription from RNA polymerase II promoter	ARHGEF2	GEF|GEF-H1|GEFH1|LFP40|P40	Rho/Rac guanine nucleotide exchange factor 2	1.278	2.11727e-06	0.00304826
GO:0045944	positive regulation of transcription from RNA polymerase II promoter	INO80	INO80A|INOC1|hINO80	INO80 complex subunit	1.278	2.11727e-06	0.00304826
GO:0045944	positive regulation of transcription from RNA polymerase II promoter	FOXI1	FKH10|FKHL10|FREAC-6|FREAC6|HFH-3|HFH3	forkhead box I1	1.278	2.11727e-06	0.00304826
GO:0045944	positive regulation of transcription from RNA polymerase II promoter	NOTCH1	AOS5|AOVD1|TAN1|hN1	notch 1	1.278	2.11727e-06	0.00304826
GO:0045944	positive regulation of transcription from RNA polymerase II promoter	WT1	AWT1|EWS-WT1|GUD|NPHS4|WAGR|WIT-2|WT33	Wilms tumor 1	1.278	2.11727e-06	0.00304826
GO:0045944	positive regulation of transcription from RNA polymerase II promoter	SOX18	HLTRS|HLTS	SRY-box 18	1.278	2.11727e-06	0.00304826
GO:0045944	positive regulation of transcription from RNA polymerase II promoter	NKX2-1	BCH|BHC|NK-2|NKX2.1|NKX2A|NMTC1|T/EBP|TEBP|TITF1|TTF-1|TTF1	NK2 homeobox 1	1.278	2.11727e-06	0.00304826
GO:0045944	positive regulation of transcription from RNA polymerase II promoter	CDC73	C1orf28|FIHP|HPTJT|HRPT1|HRPT2|HYX	cell division cycle 73	1.278	2.11727e-06	0.00304826
GO:0045944	positive regulation of transcription from RNA polymerase II promoter	CITED2	ASD8|MRG-1|MRG1|P35SRJ|VSD2	Cbp/p300 interacting transactivator with Glu/Asp rich carboxy-terminal domain 2	1.278	2.11727e-06	0.00304826
GO:0045944	positive regulation of transcription from RNA polymerase II promoter	ATF3	-	activating transcription factor 3	1.278	2.11727e-06	0.00304826
GO:0045944	positive regulation of transcription from RNA polymerase II promoter	NFIC	CTF|CTF5|NF-I|NFI	nuclear factor I C	1.278	2.11727e-06	0.00304826
GO:0045944	positive regulation of transcription from RNA polymerase II promoter	ACVR2A	ACTRII|ACVR2	activin A receptor type 2A	1.278	2.11727e-06	0.00304826
GO:0045944	positive regulation of transcription from RNA polymerase II promoter	ASCL1	ASH1|HASH1|MASH1|bHLHa46	achaete-scute family bHLH transcription factor 1	1.278	2.11727e-06	0.00304826
GO:0045944	positive regulation of transcription from RNA polymerase II promoter	CCNL2	ANIA-6B|CCNM|CCNS|HCLA-ISO|HLA-ISO|PCEE|SB138	cyclin L2	1.278	2.11727e-06	0.00304826
GO:0045944	positive regulation of transcription from RNA polymerase II promoter	KMT2D	AAD10|ALR|CAGL114|KABUK1|KMS|MLL2|MLL4|TNRC21	lysine methyltransferase 2D	1.278	2.11727e-06	0.00304826
GO:0045944	positive regulation of transcription from RNA polymerase II promoter	IFT74	BBS20|CCDC2|CMG-1|CMG1	intraflagellar transport 74	1.278	2.11727e-06	0.00304826
GO:0045944	positive regulation of transcription from RNA polymerase II promoter	MAFB	DURS3|KRML|MCTO	MAF bZIP transcription factor B	1.278	2.11727e-06	0.00304826
GO:0045944	positive regulation of transcription from RNA polymerase II promoter	WBP2	GRAMD6|WBP-2	WW domain binding protein 2	1.278	2.11727e-06	0.00304826
GO:0045944	positive regulation of transcription from RNA polymerase II promoter	FOXJ2	FHX	forkhead box J2	1.278	2.11727e-06	0.00304826
GO:0045944	positive regulation of transcription from RNA polymerase II promoter	MEF2D	-	myocyte enhancer factor 2D	1.278	2.11727e-06	0.00304826
GO:0045944	positive regulation of transcription from RNA polymerase II promoter	FEZF2	FEZ|FEZL|FKSG36|TOF|ZFP312|ZNF312	FEZ family zinc finger 2	1.278	2.11727e-06	0.00304826
GO:0045944	positive regulation of transcription from RNA polymerase II promoter	TFAM	MTDPS15|MTTF1|MTTFA|TCF6|TCF6L1|TCF6L2|TCF6L3	transcription factor A, mitochondrial	1.278	2.11727e-06	0.00304826
GO:0045944	positive regulation of transcription from RNA polymerase II promoter	MED17	CRSP6|CRSP77|DRIP80|TRAP80	mediator complex subunit 17	1.278	2.11727e-06	0.00304826
GO:0045944	positive regulation of transcription from RNA polymerase II promoter	EBF3	COE3|EBF-3|O/E-2|OE-2	early B-cell factor 3	1.278	2.11727e-06	0.00304826
GO:0045944	positive regulation of transcription from RNA polymerase II promoter	GDNF	ATF|ATF1|ATF2|HFB1-GDNF|HSCR3	glial cell derived neurotrophic factor	1.278	2.11727e-06	0.00304826
GO:0045944	positive regulation of transcription from RNA polymerase II promoter	FOXM1	FKHL16|FOXM1B|HFH-11|HFH11|HNF-3|INS-1|MPHOSPH2|MPP-2|MPP2|PIG29|TRIDENT	forkhead box M1	1.278	2.11727e-06	0.00304826
GO:0045944	positive regulation of transcription from RNA polymerase II promoter	RPS6KA3	CLS|HU-3|ISPK-1|MAPKAPK1B|MRX19|RSK|RSK2|S6K-alpha3|p90-RSK2|pp90RSK2	ribosomal protein S6 kinase A3	1.278	2.11727e-06	0.00304826
GO:0045944	positive regulation of transcription from RNA polymerase II promoter	BCL9L	BCL9-2|DLNB11	B-cell CLL/lymphoma 9-like	1.278	2.11727e-06	0.00304826
GO:0045944	positive regulation of transcription from RNA polymerase II promoter	GRIN1	GluN1|MRD8|NMD-R1|NMDA1|NMDAR1|NR1	glutamate ionotropic receptor NMDA type subunit 1	1.278	2.11727e-06	0.00304826
GO:0045944	positive regulation of transcription from RNA polymerase II promoter	NFAT5	NF-AT5|NFATL1|NFATZ|OREBP|TONEBP	nuclear factor of activated T-cells 5	1.278	2.11727e-06	0.00304826
GO:0045944	positive regulation of transcription from RNA polymerase II promoter	DDX17	P72|RH70	DEAD-box helicase 17	1.278	2.11727e-06	0.00304826
GO:0045944	positive regulation of transcription from RNA polymerase II promoter	SIX5	BOR2|DMAHP	SIX homeobox 5	1.278	2.11727e-06	0.00304826
GO:0045944	positive regulation of transcription from RNA polymerase II promoter	ELF3	EPR-1|ERT|ESE-1|ESX	E74 like ETS transcription factor 3	1.278	2.11727e-06	0.00304826
GO:0045944	positive regulation of transcription from RNA polymerase II promoter	CDX1	-	caudal type homeobox 1	1.278	2.11727e-06	0.00304826
GO:0045944	positive regulation of transcription from RNA polymerase II promoter	CCNL1	ANIA6A|BM-001|PRO1073|ania-6a	cyclin L1	1.278	2.11727e-06	0.00304826
GO:0045944	positive regulation of transcription from RNA polymerase II promoter	IKZF1	CVID13|Hs.54452|IK1|IKAROS|LYF1|LyF-1|PPP1R92|PRO0758|ZNFN1A1	IKAROS family zinc finger 1	1.278	2.11727e-06	0.00304826
GO:0045944	positive regulation of transcription from RNA polymerase II promoter	DMRT2	-	doublesex and mab-3 related transcription factor 2	1.278	2.11727e-06	0.00304826
GO:0045944	positive regulation of transcription from RNA polymerase II promoter	NUCKS1	JC7|NUCKS	nuclear casein kinase and cyclin dependent kinase substrate 1	1.278	2.11727e-06	0.00304826
GO:0045944	positive regulation of transcription from RNA polymerase II promoter	WNT1	BMND16|INT1|OI15	Wnt family member 1	1.278	2.11727e-06	0.00304826
GO:0045944	positive regulation of transcription from RNA polymerase II promoter	BRD4	CAP|HUNK1|HUNKI|MCAP	bromodomain containing 4	1.278	2.11727e-06	0.00304826
GO:0045944	positive regulation of transcription from RNA polymerase II promoter	SIN3A	WITKOS	SIN3 transcription regulator family member A	1.278	2.11727e-06	0.00304826
GO:0045944	positive regulation of transcription from RNA polymerase II promoter	FOXH1	FAST-1|FAST1	forkhead box H1	1.278	2.11727e-06	0.00304826
GO:0045944	positive regulation of transcription from RNA polymerase II promoter	ARID4B	BCAA|BRCAA1|RBBP1L1|RBP1L1|SAP180	AT-rich interaction domain 4B	1.278	2.11727e-06	0.00304826
GO:0045944	positive regulation of transcription from RNA polymerase II promoter	REL	C-Rel	REL proto-oncogene, NF-kB subunit	1.278	2.11727e-06	0.00304826
GO:0045944	positive regulation of transcription from RNA polymerase II promoter	RXRA	NR2B1	retinoid X receptor alpha	1.278	2.11727e-06	0.00304826
GO:0045944	positive regulation of transcription from RNA polymerase II promoter	LPIN2	-	lipin 2	1.278	2.11727e-06	0.00304826
GO:0045944	positive regulation of transcription from RNA polymerase II promoter	MLLT10	AF10	myeloid/lymphoid or mixed-lineage leukemia; translocated to, 10	1.278	2.11727e-06	0.00304826
GO:0045944	positive regulation of transcription from RNA polymerase II promoter	PLAGL2	ZNF900	PLAG1 like zinc finger 2	1.278	2.11727e-06	0.00304826
GO:0045944	positive regulation of transcription from RNA polymerase II promoter	RARB	HAP|MCOPS12|NR1B2|RARbeta1|RRB2	retinoic acid receptor beta	1.278	2.11727e-06	0.00304826
GO:0045944	positive regulation of transcription from RNA polymerase II promoter	PLSCR1	MMTRA1B	phospholipid scramblase 1	1.278	2.11727e-06	0.00304826
GO:0045944	positive regulation of transcription from RNA polymerase II promoter	POU2F2	OCT2|OTF2|Oct-2	POU class 2 homeobox 2	1.278	2.11727e-06	0.00304826
GO:0045944	positive regulation of transcription from RNA polymerase II promoter	PLAG1	PSA|SGPA|ZNF912	PLAG1 zinc finger	1.278	2.11727e-06	0.00304826
GO:0045944	positive regulation of transcription from RNA polymerase II promoter	NCK1	NCK|NCKalpha|nck-1	NCK adaptor protein 1	1.278	2.11727e-06	0.00304826
GO:0045944	positive regulation of transcription from RNA polymerase II promoter	TET3	hCG_40738	tet methylcytosine dioxygenase 3	1.278	2.11727e-06	0.00304826
GO:0045944	positive regulation of transcription from RNA polymerase II promoter	HOXB5	HHO.C10|HOX2|HOX2A|HU-1|Hox2.1	homeobox B5	1.278	2.11727e-06	0.00304826
GO:0045944	positive regulation of transcription from RNA polymerase II promoter	HOXB1	HCFP3|HOX2|HOX2I|Hox-2.9	homeobox B1	1.278	2.11727e-06	0.00304826
GO:0045944	positive regulation of transcription from RNA polymerase II promoter	NFATC2	NFAT1|NFATP	nuclear factor of activated T-cells 2	1.278	2.11727e-06	0.00304826
GO:0045944	positive regulation of transcription from RNA polymerase II promoter	WNT2	INT1L1|IRP	Wnt family member 2	1.278	2.11727e-06	0.00304826
GO:0045944	positive regulation of transcription from RNA polymerase II promoter	TAL1	SCL|TCL5|bHLHa17|tal-1	TAL bHLH transcription factor 1, erythroid differentiation factor	1.278	2.11727e-06	0.00304826
GO:0045944	positive regulation of transcription from RNA polymerase II promoter	YES1	HsT441|P61-YES|Yes|c-yes	YES proto-oncogene 1, Src family tyrosine kinase	1.278	2.11727e-06	0.00304826
GO:0045944	positive regulation of transcription from RNA polymerase II promoter	ELK1	-	ELK1, ETS transcription factor	1.278	2.11727e-06	0.00304826
GO:0045944	positive regulation of transcription from RNA polymerase II promoter	SRF	MCM1	serum response factor	1.278	2.11727e-06	0.00304826
GO:0045944	positive regulation of transcription from RNA polymerase II promoter	CALCOCO1	Cocoa|PP13275|calphoglin	calcium binding and coiled-coil domain 1	1.278	2.11727e-06	0.00304826
GO:0045944	positive regulation of transcription from RNA polymerase II promoter	GLIS2	NKL|NPHP7	GLIS family zinc finger 2	1.278	2.11727e-06	0.00304826
GO:0045944	positive regulation of transcription from RNA polymerase II promoter	FZD5	C2orf31|HFZ5	frizzled class receptor 5	1.278	2.11727e-06	0.00304826
GO:0045944	positive regulation of transcription from RNA polymerase II promoter	NFATC4	NF-AT3|NF-ATC4|NFAT3	nuclear factor of activated T-cells 4	1.278	2.11727e-06	0.00304826
GO:0045944	positive regulation of transcription from RNA polymerase II promoter	SHH	HHG1|HLP3|HPE3|MCOPCB5|SMMCI|TPT|TPTPS	sonic hedgehog	1.278	2.11727e-06	0.00304826
GO:0045944	positive regulation of transcription from RNA polymerase II promoter	GPER1	CEPR|CMKRL2|DRY12|FEG-1|GPCR-Br|GPER|GPR30|LERGU|LERGU2|LyGPR|mER	G protein-coupled estrogen receptor 1	1.278	2.11727e-06	0.00304826
GO:0045944	positive regulation of transcription from RNA polymerase II promoter	PHOX2A	ARIX|CFEOM2|FEOM2|NCAM2|PMX2A	paired like homeobox 2a	1.278	2.11727e-06	0.00304826
GO:0045944	positive regulation of transcription from RNA polymerase II promoter	ZBTB7C	APM-1|APM1|ZBTB36|ZNF857C	zinc finger and BTB domain containing 7C	1.278	2.11727e-06	0.00304826
GO:0045944	positive regulation of transcription from RNA polymerase II promoter	PYGO1	-	pygopus family PHD finger 1	1.278	2.11727e-06	0.00304826
GO:0045944	positive regulation of transcription from RNA polymerase II promoter	ATXN7	ADCAII|OPCA3|SCA7	ataxin 7	1.278	2.11727e-06	0.00304826
GO:0045944	positive regulation of transcription from RNA polymerase II promoter	GALR1	GALNR|GALNR1	galanin receptor 1	1.278	2.11727e-06	0.00304826
GO:0045944	positive regulation of transcription from RNA polymerase II promoter	TP73	P73	tumor protein p73	1.278	2.11727e-06	0.00304826
GO:0045944	positive regulation of transcription from RNA polymerase II promoter	EIF4A3	DDX48|MUK34|NMP265|NUK34|RCPS|eIF4AIII	eukaryotic translation initiation factor 4A3	1.278	2.11727e-06	0.00304826
GO:0045944	positive regulation of transcription from RNA polymerase II promoter	PKD1	PBP|Pc-1|TRPP1	polycystin 1, transient receptor potential channel interacting	1.278	2.11727e-06	0.00304826
GO:0045944	positive regulation of transcription from RNA polymerase II promoter	ETV6	TEL|TEL/ABL|THC5	ETS variant 6	1.278	2.11727e-06	0.00304826
GO:0045944	positive regulation of transcription from RNA polymerase II promoter	ESR1	ER|ESR|ESRA|ESTRR|Era|NR3A1	estrogen receptor 1	1.278	2.11727e-06	0.00304826
GO:0045944	positive regulation of transcription from RNA polymerase II promoter	TEAD2	ETF|TEAD-2|TEF-4|TEF4	TEA domain transcription factor 2	1.278	2.11727e-06	0.00304826
GO:0045944	positive regulation of transcription from RNA polymerase II promoter	ETS2	ETS2IT1	ETS proto-oncogene 2, transcription factor	1.278	2.11727e-06	0.00304826
GO:0045944	positive regulation of transcription from RNA polymerase II promoter	TLR4	ARMD10|CD284|TLR-4|TOLL	toll like receptor 4	1.278	2.11727e-06	0.00304826
GO:0045944	positive regulation of transcription from RNA polymerase II promoter	IKBKB	IKK-beta|IKK2|IKKB|IMD15|NFKBIKB	inhibitor of nuclear factor kappa B kinase subunit beta	1.278	2.11727e-06	0.00304826
GO:0045944	positive regulation of transcription from RNA polymerase II promoter	E2F4	E2F-4	E2F transcription factor 4	1.278	2.11727e-06	0.00304826
GO:0045944	positive regulation of transcription from RNA polymerase II promoter	CARM1	PRMT4	coactivator associated arginine methyltransferase 1	1.278	2.11727e-06	0.00304826
GO:0045944	positive regulation of transcription from RNA polymerase II promoter	MAMSTR	MASTR	MEF2 activating motif and SAP domain containing transcriptional regulator	1.278	2.11727e-06	0.00304826
GO:0045944	positive regulation of transcription from RNA polymerase II promoter	PLAC8	C15|DGIC|PNAS-144|onzin	placenta specific 8	1.278	2.11727e-06	0.00304826
GO:0045944	positive regulation of transcription from RNA polymerase II promoter	MAFF	U-MAF|hMafF	MAF bZIP transcription factor F	1.278	2.11727e-06	0.00304826
GO:0045944	positive regulation of transcription from RNA polymerase II promoter	RPRD1B	C20orf77|CREPT|NET60|dJ1057B20.2	regulation of nuclear pre-mRNA domain containing 1B	1.278	2.11727e-06	0.00304826
GO:0045944	positive regulation of transcription from RNA polymerase II promoter	AKT1	AKT|CWS6|PKB|PKB-ALPHA|PRKBA|RAC|RAC-ALPHA	AKT serine/threonine kinase 1	1.278	2.11727e-06	0.00304826
GO:0045944	positive regulation of transcription from RNA polymerase II promoter	CSRNP2	C12orf2|C12orf22|FAM130A1|PPP1R72|TAIP-12	cysteine and serine rich nuclear protein 2	1.278	2.11727e-06	0.00304826
GO:0045944	positive regulation of transcription from RNA polymerase II promoter	AR	AIS|AR8|DHTR|HUMARA|HYSP1|KD|NR3C4|SBMA|SMAX1|TFM	androgen receptor	1.278	2.11727e-06	0.00304826
GO:0045944	positive regulation of transcription from RNA polymerase II promoter	SSBP3	CSDP|SSDP|SSDP1	single stranded DNA binding protein 3	1.278	2.11727e-06	0.00304826
GO:0045944	positive regulation of transcription from RNA polymerase II promoter	CREB1	CREB|CREB-1	cAMP responsive element binding protein 1	1.278	2.11727e-06	0.00304826
GO:0045944	positive regulation of transcription from RNA polymerase II promoter	HCFC1	CFF|HCF|HCF-1|HCF1|HFC1|MRX3|PPP1R89|VCAF	host cell factor C1	1.278	2.11727e-06	0.00304826
GO:0045944	positive regulation of transcription from RNA polymerase II promoter	ASH1L	ASH1|ASH1L1|KMT2H	ASH1 like histone lysine methyltransferase	1.278	2.11727e-06	0.00304826
GO:0045944	positive regulation of transcription from RNA polymerase II promoter	PDX1	GSF|IDX-1|IPF1|IUF1|MODY4|PAGEN1|PDX-1|STF-1	pancreatic and duodenal homeobox 1	1.278	2.11727e-06	0.00304826
GO:0045944	positive regulation of transcription from RNA polymerase II promoter	MITF	CMM8|COMMAD|MI|WS2|WS2A|bHLHe32	melanogenesis associated transcription factor	1.278	2.11727e-06	0.00304826
GO:0045944	positive regulation of transcription from RNA polymerase II promoter	ID4	IDB4|bHLHb27	inhibitor of DNA binding 4, HLH protein	1.278	2.11727e-06	0.00304826
GO:0045944	positive regulation of transcription from RNA polymerase II promoter	AGO2	CASC7|EIF2C2|LINC00980|PPD|Q10	argonaute 2, RISC catalytic component	1.278	2.11727e-06	0.00304826
GO:0045944	positive regulation of transcription from RNA polymerase II promoter	TNFSF8	CD153|CD30L|CD30LG|TNLG3A	tumor necrosis factor superfamily member 8	1.278	2.11727e-06	0.00304826
GO:0045944	positive regulation of transcription from RNA polymerase II promoter	ATRX	ATR2|JMS|MRX52|MRXHF1|RAD54|RAD54L|SFM1|SHS|XH2|XNP|ZNF-HX	ATRX, chromatin remodeler	1.278	2.11727e-06	0.00304826
GO:0045944	positive regulation of transcription from RNA polymerase II promoter	NLRC5	CLR16.1|NOD27|NOD4	NLR family CARD domain containing 5	1.278	2.11727e-06	0.00304826
GO:0045944	positive regulation of transcription from RNA polymerase II promoter	CSRNP1	AXUD1|CSRNP-1|FAM130B|TAIP-3|URAX1	cysteine and serine rich nuclear protein 1	1.278	2.11727e-06	0.00304826
GO:0045944	positive regulation of transcription from RNA polymerase II promoter	TFAP2B	AP-2B|AP2-B|PDA2	transcription factor AP-2 beta	1.278	2.11727e-06	0.00304826
GO:0045944	positive regulation of transcription from RNA polymerase II promoter	ZIC3	HTX|HTX1|VACTERLX|ZNF203	Zic family member 3	1.278	2.11727e-06	0.00304826
GO:0045944	positive regulation of transcription from RNA polymerase II promoter	RUNX1	AML1|AML1-EVI-1|AMLCR1|CBF2alpha|CBFA2|EVI-1|PEBP2aB|PEBP2alpha	runt related transcription factor 1	1.278	2.11727e-06	0.00304826
GO:0045944	positive regulation of transcription from RNA polymerase II promoter	EBF2	COE2|EBF-2|O/E-3|OE-3	early B-cell factor 2	1.278	2.11727e-06	0.00304826
GO:0045944	positive regulation of transcription from RNA polymerase II promoter	IGBP1	ALPHA-4|IBP1	immunoglobulin binding protein 1	1.278	2.11727e-06	0.00304826
GO:0045944	positive regulation of transcription from RNA polymerase II promoter	TCF7L2	TCF-4|TCF4	transcription factor 7 like 2	1.278	2.11727e-06	0.00304826
GO:0045944	positive regulation of transcription from RNA polymerase II promoter	CAMTA2	-	calmodulin binding transcription activator 2	1.278	2.11727e-06	0.00304826
GO:0045944	positive regulation of transcription from RNA polymerase II promoter	FOXO1	FKH1|FKHR|FOXO1A	forkhead box O1	1.278	2.11727e-06	0.00304826
GO:0045944	positive regulation of transcription from RNA polymerase II promoter	MEIS3	MRG2	Meis homeobox 3	1.278	2.11727e-06	0.00304826
GO:0045944	positive regulation of transcription from RNA polymerase II promoter	DOT1L	DOT1|KMT4	DOT1 like histone lysine methyltransferase	1.278	2.11727e-06	0.00304826
GO:0045944	positive regulation of transcription from RNA polymerase II promoter	SP1	-	Sp1 transcription factor	1.278	2.11727e-06	0.00304826
GO:0045944	positive regulation of transcription from RNA polymerase II promoter	KMT2A	ALL-1|CXXC7|HRX|HTRX1|MLL|MLL-AF9|MLL/GAS7|MLL1|MLL1A|TET1-MLL|TRX1|WDSTS	lysine methyltransferase 2A	1.278	2.11727e-06	0.00304826
GO:0045944	positive regulation of transcription from RNA polymerase II promoter	GMEB1	P96PIF|PIF96	glucocorticoid modulatory element binding protein 1	1.278	2.11727e-06	0.00304826
GO:0045944	positive regulation of transcription from RNA polymerase II promoter	TFDP2	DP2	transcription factor Dp-2	1.278	2.11727e-06	0.00304826
GO:0045944	positive regulation of transcription from RNA polymerase II promoter	TP53	BCC7|LFS1|P53|TRP53	tumor protein p53	1.278	2.11727e-06	0.00304826
GO:0045944	positive regulation of transcription from RNA polymerase II promoter	ETS1	ETS-1|EWSR2|c-ets-1|p54	ETS proto-oncogene 1, transcription factor	1.278	2.11727e-06	0.00304826
GO:0045944	positive regulation of transcription from RNA polymerase II promoter	ASXL1	BOPS|MDS	additional sex combs like 1, transcriptional regulator	1.278	2.11727e-06	0.00304826
GO:0045944	positive regulation of transcription from RNA polymerase II promoter	AGO1	EIF2C|EIF2C1|GERP95|Q99|hAgo1	argonaute 1, RISC catalytic component	1.278	2.11727e-06	0.00304826
GO:0045944	positive regulation of transcription from RNA polymerase II promoter	KAT6B	GTPTS|MORF|MOZ2|MYST4|ZC2HC6B|qkf|querkopf	lysine acetyltransferase 6B	1.278	2.11727e-06	0.00304826
GO:0045944	positive regulation of transcription from RNA polymerase II promoter	SKI	SGS|SKV	SKI proto-oncogene	1.278	2.11727e-06	0.00304826
GO:0045944	positive regulation of transcription from RNA polymerase II promoter	OSM	-	oncostatin M	1.278	2.11727e-06	0.00304826
GO:0045944	positive regulation of transcription from RNA polymerase II promoter	BARHL1	-	BarH like homeobox 1	1.278	2.11727e-06	0.00304826
GO:0045944	positive regulation of transcription from RNA polymerase II promoter	ESRRG	ERR3|ERRgamma|NR3B3	estrogen related receptor gamma	1.278	2.11727e-06	0.00304826
GO:0045944	positive regulation of transcription from RNA polymerase II promoter	MAML1	Mam-1|Mam1	mastermind like transcriptional coactivator 1	1.278	2.11727e-06	0.00304826
GO:0045944	positive regulation of transcription from RNA polymerase II promoter	HNF1A	HNF-1A|HNF1|IDDM20|LFB1|MODY3|TCF-1|TCF1	HNF1 homeobox A	1.278	2.11727e-06	0.00304826
GO:0045944	positive regulation of transcription from RNA polymerase II promoter	SOX4	EVI16	SRY-box 4	1.278	2.11727e-06	0.00304826
GO:0045944	positive regulation of transcription from RNA polymerase II promoter	ARID4A	RBBP-1|RBBP1|RBP-1|RBP1	AT-rich interaction domain 4A	1.278	2.11727e-06	0.00304826
GO:0045944	positive regulation of transcription from RNA polymerase II promoter	EPC1	Epl1	enhancer of polycomb homolog 1	1.278	2.11727e-06	0.00304826
GO:0045944	positive regulation of transcription from RNA polymerase II promoter	HMGA1	HMG-R|HMGA1A|HMGIY	high mobility group AT-hook 1	1.278	2.11727e-06	0.00304826
GO:0045944	positive regulation of transcription from RNA polymerase II promoter	FZD8	FZ-8|hFZ8	frizzled class receptor 8	1.278	2.11727e-06	0.00304826
GO:0045944	positive regulation of transcription from RNA polymerase II promoter	GATA2	DCML|IMD21|MONOMAC|NFE1B	GATA binding protein 2	1.278	2.11727e-06	0.00304826
GO:0045944	positive regulation of transcription from RNA polymerase II promoter	STAT5B	STAT5	signal transducer and activator of transcription 5B	1.278	2.11727e-06	0.00304826
GO:0045944	positive regulation of transcription from RNA polymerase II promoter	GRHL2	BOM|DFNA28|ECTDS|TFCP2L3	grainyhead like transcription factor 2	1.278	2.11727e-06	0.00304826
GO:0045944	positive regulation of transcription from RNA polymerase II promoter	HOXA9	ABD-B|HOX1|HOX1.7|HOX1G	homeobox A9	1.278	2.11727e-06	0.00304826
GO:0045944	positive regulation of transcription from RNA polymerase II promoter	CRTC3	TORC-3|TORC3	CREB regulated transcription coactivator 3	1.278	2.11727e-06	0.00304826
GO:0045944	positive regulation of transcription from RNA polymerase II promoter	JUND	AP-1	JunD proto-oncogene, AP-1 transcription factor subunit	1.278	2.11727e-06	0.00304826
GO:0045944	positive regulation of transcription from RNA polymerase II promoter	CCNT2	CYCT2	cyclin T2	1.278	2.11727e-06	0.00304826
GO:0045944	positive regulation of transcription from RNA polymerase II promoter	SENP2	AXAM2|SMT3IP2	SUMO1/sentrin/SMT3 specific peptidase 2	1.278	2.11727e-06	0.00304826
GO:0045944	positive regulation of transcription from RNA polymerase II promoter	SLC30A9	C4orf1|GAC63|HUEL|ZNT9	solute carrier family 30 member 9	1.278	2.11727e-06	0.00304826
GO:0045944	positive regulation of transcription from RNA polymerase II promoter	GATA4	ASD2|TACHD|TOF|VSD1	GATA binding protein 4	1.278	2.11727e-06	0.00304826
GO:0045944	positive regulation of transcription from RNA polymerase II promoter	RIPK2	CARD3|CARDIAK|CCK|GIG30|RICK|RIP2	receptor interacting serine/threonine kinase 2	1.278	2.11727e-06	0.00304826
GO:0045944	positive regulation of transcription from RNA polymerase II promoter	CEBPA	C/EBP-alpha|CEBP	CCAAT/enhancer binding protein alpha	1.278	2.11727e-06	0.00304826
GO:0045944	positive regulation of transcription from RNA polymerase II promoter	CNBP	CNBP1|DM2|PROMM|RNF163|ZCCHC22|ZNF9	CCHC-type zinc finger nucleic acid binding protein	1.278	2.11727e-06	0.00304826
GO:0045944	positive regulation of transcription from RNA polymerase II promoter	RAF1	CMD1NN|CRAF|NS5|Raf-1|c-Raf	Raf-1 proto-oncogene, serine/threonine kinase	1.278	2.11727e-06	0.00304826
GO:0045944	positive regulation of transcription from RNA polymerase II promoter	ARRB1	ARB1|ARR1	arrestin beta 1	1.278	2.11727e-06	0.00304826
GO:0045944	positive regulation of transcription from RNA polymerase II promoter	ABLIM3	HMFN1661	actin binding LIM protein family member 3	1.278	2.11727e-06	0.00304826
GO:0045944	positive regulation of transcription from RNA polymerase II promoter	GBX2	-	gastrulation brain homeobox 2	1.278	2.11727e-06	0.00304826
GO:0045944	positive regulation of transcription from RNA polymerase II promoter	TCEA2	TFIIS	transcription elongation factor A2	1.278	2.11727e-06	0.00304826
GO:0045944	positive regulation of transcription from RNA polymerase II promoter	RGMA	RGM	repulsive guidance molecule family member a	1.278	2.11727e-06	0.00304826
GO:0045944	positive regulation of transcription from RNA polymerase II promoter	SENP1	SuPr-2	SUMO1/sentrin specific peptidase 1	1.278	2.11727e-06	0.00304826
GO:0045944	positive regulation of transcription from RNA polymerase II promoter	NR6A1	CT150|GCNF|GCNF1|NR61|RTR|hGCNF|hRTR	nuclear receptor subfamily 6 group A member 1	1.278	2.11727e-06	0.00304826
GO:0045944	positive regulation of transcription from RNA polymerase II promoter	TEAD3	DTEF-1|ETFR-1|TEAD-3|TEAD5|TEF-5|TEF5	TEA domain transcription factor 3	1.278	2.11727e-06	0.00304826
GO:0045944	positive regulation of transcription from RNA polymerase II promoter	SERPINF2	A2AP|AAP|ALPHA-2-PI|API|PLI	serpin family F member 2	1.278	2.11727e-06	0.00304826
GO:0045944	positive regulation of transcription from RNA polymerase II promoter	E2F1	E2F-1|RBAP1|RBBP3|RBP3	E2F transcription factor 1	1.278	2.11727e-06	0.00304826
GO:0045944	positive regulation of transcription from RNA polymerase II promoter	MTF1	MTF-1|ZRF	metal regulatory transcription factor 1	1.278	2.11727e-06	0.00304826
GO:0045944	positive regulation of transcription from RNA polymerase II promoter	PID1	HMFN2073|NYGGF4|P-CLI1|PCLI1	phosphotyrosine interaction domain containing 1	1.278	2.11727e-06	0.00304826
GO:0045944	positive regulation of transcription from RNA polymerase II promoter	HOXA10	HOX1|HOX1.8|HOX1H|PL	homeobox A10	1.278	2.11727e-06	0.00304826
GO:0045944	positive regulation of transcription from RNA polymerase II promoter	TFAP4	AP-4|bHLHc41	transcription factor AP-4	1.278	2.11727e-06	0.00304826
GO:0045944	positive regulation of transcription from RNA polymerase II promoter	PAX5	ALL3|BSAP	paired box 5	1.278	2.11727e-06	0.00304826
GO:0045944	positive regulation of transcription from RNA polymerase II promoter	IRF4	LSIRF|MUM1|NF-EM5|SHEP8	interferon regulatory factor 4	1.278	2.11727e-06	0.00304826
GO:0045944	positive regulation of transcription from RNA polymerase II promoter	AKIRIN2	C6orf166|FBI1|dJ486L4.2	akirin 2	1.278	2.11727e-06	0.00304826
GO:0045944	positive regulation of transcription from RNA polymerase II promoter	GLIS3	NDH|ZNF515	GLIS family zinc finger 3	1.278	2.11727e-06	0.00304826
GO:0045944	positive regulation of transcription from RNA polymerase II promoter	SOX12	SOX22	SRY-box 12	1.278	2.11727e-06	0.00304826
GO:0045944	positive regulation of transcription from RNA polymerase II promoter	WNT7A	-	Wnt family member 7A	1.278	2.11727e-06	0.00304826
GO:0045944	positive regulation of transcription from RNA polymerase II promoter	HDAC2	HD2|RPD3|YAF1	histone deacetylase 2	1.278	2.11727e-06	0.00304826
GO:0045944	positive regulation of transcription from RNA polymerase II promoter	PPP3CB	CALNA2|CALNB|CNA2|PP2Bbeta	protein phosphatase 3 catalytic subunit beta	1.278	2.11727e-06	0.00304826
GO:0045944	positive regulation of transcription from RNA polymerase II promoter	DLX2	TES-1|TES1	distal-less homeobox 2	1.278	2.11727e-06	0.00304826
GO:0045944	positive regulation of transcription from RNA polymerase II promoter	PAX2	FSGS7|PAPRS	paired box 2	1.278	2.11727e-06	0.00304826
GO:0045944	positive regulation of transcription from RNA polymerase II promoter	FOXJ1	FKHL13|HFH-4|HFH4	forkhead box J1	1.278	2.11727e-06	0.00304826
GO:0045944	positive regulation of transcription from RNA polymerase II promoter	POU3F3	BRN1|OTF8|brain-1|oct-8	POU class 3 homeobox 3	1.278	2.11727e-06	0.00304826
GO:0045944	positive regulation of transcription from RNA polymerase II promoter	KLF2	LKLF	Kruppel like factor 2	1.278	2.11727e-06	0.00304826
GO:0045944	positive regulation of transcription from RNA polymerase II promoter	GREM1	C15DUPq|CKTSF1B1|CRAC1|CRCS4|DAND2|DRM|DUP15q|GREMLIN|HMPS|HMPS1|IHG-2|MPSH|PIG2	gremlin 1, DAN family BMP antagonist	1.278	2.11727e-06	0.00304826
GO:0045944	positive regulation of transcription from RNA polymerase II promoter	SMARCC1	BAF155|CRACC1|Rsc8|SRG3|SWI3	SWI/SNF related, matrix associated, actin dependent regulator of chromatin subfamily c member 1	1.278	2.11727e-06	0.00304826
GO:0045944	positive regulation of transcription from RNA polymerase II promoter	GSK3B	-	glycogen synthase kinase 3 beta	1.278	2.11727e-06	0.00304826
GO:0045944	positive regulation of transcription from RNA polymerase II promoter	RNF4	RES4-26|SLX5|SNURF	ring finger protein 4	1.278	2.11727e-06	0.00304826
GO:0045944	positive regulation of transcription from RNA polymerase II promoter	IKZF4	EOS|ZNFN1A4	IKAROS family zinc finger 4	1.278	2.11727e-06	0.00304826
GO:0045944	positive regulation of transcription from RNA polymerase II promoter	HIF3A	HIF-3A|HIF3-alpha-1|IPAS|MOP7|PASD7|bHLHe17	hypoxia inducible factor 3 alpha subunit	1.278	2.11727e-06	0.00304826
GO:0045944	positive regulation of transcription from RNA polymerase II promoter	YAP1	COB1|YAP|YAP2|YAP65|YKI	Yes associated protein 1	1.278	2.11727e-06	0.00304826
GO:0045944	positive regulation of transcription from RNA polymerase II promoter	ELF5	ESE2	E74 like ETS transcription factor 5	1.278	2.11727e-06	0.00304826
GO:0045944	positive regulation of transcription from RNA polymerase II promoter	BARX2	-	BARX homeobox 2	1.278	2.11727e-06	0.00304826
GO:0045944	positive regulation of transcription from RNA polymerase II promoter	MED6	ARC33|NY-REN-28	mediator complex subunit 6	1.278	2.11727e-06	0.00304826
GO:0045944	positive regulation of transcription from RNA polymerase II promoter	DBP	DABP	D-box binding PAR bZIP transcription factor	1.278	2.11727e-06	0.00304826
GO:0045944	positive regulation of transcription from RNA polymerase II promoter	YY1	DELTA|INO80S|NF-E1|UCRBP|YIN-YANG-1	YY1 transcription factor	1.278	2.11727e-06	0.00304826
GO:0045944	positive regulation of transcription from RNA polymerase II promoter	HDAC5	HD5|NY-CO-9	histone deacetylase 5	1.278	2.11727e-06	0.00304826
GO:0045944	positive regulation of transcription from RNA polymerase II promoter	POU3F2	BRN2|N-Oct3|OCT7|OTF-7|OTF7|POUF3|brn-2|oct-7	POU class 3 homeobox 2	1.278	2.11727e-06	0.00304826
GO:0045944	positive regulation of transcription from RNA polymerase II promoter	UBA52	CEP52|HUBCEP52|L40|RPL40	ubiquitin A-52 residue ribosomal protein fusion product 1	1.278	2.11727e-06	0.00304826
GO:0045944	positive regulation of transcription from RNA polymerase II promoter	PBX1	-	PBX homeobox 1	1.278	2.11727e-06	0.00304826
GO:0045944	positive regulation of transcription from RNA polymerase II promoter	WNT3A	-	Wnt family member 3A	1.278	2.11727e-06	0.00304826
GO:0045944	positive regulation of transcription from RNA polymerase II promoter	KPNA6	IPOA7|KPNA7	karyopherin subunit alpha 6	1.278	2.11727e-06	0.00304826
GO:0045944	positive regulation of transcription from RNA polymerase II promoter	EP300	KAT3B|RSTS2|p300	E1A binding protein p300	1.278	2.11727e-06	0.00304826
GO:0045944	positive regulation of transcription from RNA polymerase II promoter	HOXB9	HOX-2.5|HOX2|HOX2E	homeobox B9	1.278	2.11727e-06	0.00304826
GO:0045944	positive regulation of transcription from RNA polymerase II promoter	MLXIPL	CHREBP|MIO|MLX|MONDOB|WBSCR14|WS-bHLH|bHLHd14	MLX interacting protein like	1.278	2.11727e-06	0.00304826
GO:0045944	positive regulation of transcription from RNA polymerase II promoter	ERCC2	COFS2|EM9|TFIIH|TTD|TTD1|XPD	ERCC excision repair 2, TFIIH core complex helicase subunit	1.278	2.11727e-06	0.00304826
GO:0045944	positive regulation of transcription from RNA polymerase II promoter	MYOCD	MYCD	myocardin	1.278	2.11727e-06	0.00304826
GO:0045944	positive regulation of transcription from RNA polymerase II promoter	LDB1	CLIM-2|CLIM2|LDB-1|NLI	LIM domain binding 1	1.278	2.11727e-06	0.00304826
GO:0045944	positive regulation of transcription from RNA polymerase II promoter	NR2C2	TAK1|TR4	nuclear receptor subfamily 2 group C member 2	1.278	2.11727e-06	0.00304826
GO:0045944	positive regulation of transcription from RNA polymerase II promoter	GLI3	ACLS|GCPS|GLI3-190|GLI3FL|PAP-A|PAPA|PAPA1|PAPB|PHS|PPDIV	GLI family zinc finger 3	1.278	2.11727e-06	0.00304826
GO:0045944	positive regulation of transcription from RNA polymerase II promoter	AAMDC	C11orf67|CK067|PTD015	adipogenesis associated Mth938 domain containing	1.278	2.11727e-06	0.00304826
GO:0045944	positive regulation of transcription from RNA polymerase II promoter	TET2	KIAA1546|MDS	tet methylcytosine dioxygenase 2	1.278	2.11727e-06	0.00304826
GO:0045944	positive regulation of transcription from RNA polymerase II promoter	CHD7	CRG|HH5|IS3|KAL5	chromodomain helicase DNA binding protein 7	1.278	2.11727e-06	0.00304826
GO:0045944	positive regulation of transcription from RNA polymerase II promoter	CCPG1	CPR8	cell cycle progression 1	1.278	2.11727e-06	0.00304826
GO:0045944	positive regulation of transcription from RNA polymerase II promoter	ASH2L	ASH2|ASH2L1|ASH2L2|Bre2	ASH2 like histone lysine methyltransferase complex subunit	1.278	2.11727e-06	0.00304826
GO:0045944	positive regulation of transcription from RNA polymerase II promoter	FOXC1	ARA|ASGD3|FKHL7|FREAC-3|FREAC3|IGDA|IHG1|IRID1|RIEG3	forkhead box C1	1.278	2.11727e-06	0.00304826
GO:0045944	positive regulation of transcription from RNA polymerase II promoter	HNF4A	FRTS4|HNF4|HNF4a7|HNF4a8|HNF4a9|HNF4alpha|MODY|MODY1|NR2A1|NR2A21|TCF|TCF14	hepatocyte nuclear factor 4 alpha	1.278	2.11727e-06	0.00304826
GO:0045944	positive regulation of transcription from RNA polymerase II promoter	ZNF593	ZT86	zinc finger protein 593	1.278	2.11727e-06	0.00304826
GO:0045944	positive regulation of transcription from RNA polymerase II promoter	STAG1	SA1|SCC3A	stromal antigen 1	1.278	2.11727e-06	0.00304826
GO:0045944	positive regulation of transcription from RNA polymerase II promoter	PBX2	G17|HOX12|PBX2MHC	PBX homeobox 2	1.278	2.11727e-06	0.00304826
GO:0045944	positive regulation of transcription from RNA polymerase II promoter	CREB3L2	BBF2H7	cAMP responsive element binding protein 3 like 2	1.278	2.11727e-06	0.00304826
GO:0045944	positive regulation of transcription from RNA polymerase II promoter	ETV4	E1A-F|E1AF|PEA3|PEAS3	ETS variant 4	1.278	2.11727e-06	0.00304826
GO:0045944	positive regulation of transcription from RNA polymerase II promoter	GATA6	-	GATA binding protein 6	1.278	2.11727e-06	0.00304826
GO:0045944	positive regulation of transcription from RNA polymerase II promoter	PKD2	APKD2|PC2|PKD4|Pc-2|TRPP2	polycystin 2, transient receptor potential cation channel	1.278	2.11727e-06	0.00304826
GO:0045944	positive regulation of transcription from RNA polymerase II promoter	VEGFA	MVCD1|VEGF|VPF	vascular endothelial growth factor A	1.278	2.11727e-06	0.00304826
GO:0000188	inactivation of MAPK activity	DUSP8	C11orf81|HB5|HVH-5|HVH8	dual specificity phosphatase 8	2.869	9.14809e-06	0.0115243
GO:0000188	inactivation of MAPK activity	PPP2R1A	MRD36|PP2A-Aalpha|PP2AA|PP2AAALPHA|PR65A	protein phosphatase 2 scaffold subunit Aalpha	2.869	9.14809e-06	0.0115243
GO:0000188	inactivation of MAPK activity	DUSP2	PAC-1|PAC1	dual specificity phosphatase 2	2.869	9.14809e-06	0.0115243
GO:0000188	inactivation of MAPK activity	SPRED1	NFLS|PPP1R147|hSpred1|spred-1	sprouty related EVH1 domain containing 1	2.869	9.14809e-06	0.0115243
GO:0000188	inactivation of MAPK activity	DUSP10	MKP-5|MKP5	dual specificity phosphatase 10	2.869	9.14809e-06	0.0115243
GO:0000188	inactivation of MAPK activity	DUSP7	MKPX|PYST2	dual specificity phosphatase 7	2.869	9.14809e-06	0.0115243
GO:0000188	inactivation of MAPK activity	SPRED2	Spred-2	sprouty related EVH1 domain containing 2	2.869	9.14809e-06	0.0115243
GO:0000188	inactivation of MAPK activity	DUSP18	DSP18|DUSP20|LMWDSP20	dual specificity phosphatase 18	2.869	9.14809e-06	0.0115243
GO:0000188	inactivation of MAPK activity	PPP2CA	PP2Ac|PP2CA|PP2Calpha|RP-C	protein phosphatase 2 catalytic subunit alpha	2.869	9.14809e-06	0.0115243
GO:0000188	inactivation of MAPK activity	RGS4	RGP4|SCZD9	regulator of G-protein signaling 4	2.869	9.14809e-06	0.0115243
GO:0000188	inactivation of MAPK activity	DUSP4	HVH2|MKP-2|MKP2|TYP	dual specificity phosphatase 4	2.869	9.14809e-06	0.0115243
GO:0000188	inactivation of MAPK activity	RGS3	C2PA|RGP3	regulator of G-protein signaling 3	2.869	9.14809e-06	0.0115243
GO:0000188	inactivation of MAPK activity	DUSP6	HH19|MKP3|PYST1	dual specificity phosphatase 6	2.869	9.14809e-06	0.0115243
GO:0000188	inactivation of MAPK activity	DUSP3	VHR	dual specificity phosphatase 3	2.869	9.14809e-06	0.0115243
GO:0000188	inactivation of MAPK activity	DUSP5	DUSP|HVH3	dual specificity phosphatase 5	2.869	9.14809e-06	0.0115243
GO:0000188	inactivation of MAPK activity	DUSP9	MKP-4|MKP4	dual specificity phosphatase 9	2.869	9.14809e-06	0.0115243
GO:0007507	heart development	NFATC4	NF-AT3|NF-ATC4|NFAT3	nuclear factor of activated T-cells 4	1.642	1.31115e-05	0.0146819
GO:0007507	heart development	RIPPLY3	DSCR6	ripply transcriptional repressor 3	1.642	1.31115e-05	0.0146819
GO:0007507	heart development	PKD2	APKD2|PC2|PKD4|Pc-2|TRPP2	polycystin 2, transient receptor potential cation channel	1.642	1.31115e-05	0.0146819
GO:0007507	heart development	FOXJ1	FKHL13|HFH-4|HFH4	forkhead box J1	1.642	1.31115e-05	0.0146819
GO:0007507	heart development	CRKL	-	CRK like proto-oncogene, adaptor protein	1.642	1.31115e-05	0.0146819
GO:0007507	heart development	ADAP2	CENTA2|HSA272195|cent-b	ArfGAP with dual PH domains 2	1.642	1.31115e-05	0.0146819
GO:0007507	heart development	ERBB4	ALS19|HER4|p180erbB4	erb-b2 receptor tyrosine kinase 4	1.642	1.31115e-05	0.0146819
GO:0007507	heart development	WT1	AWT1|EWS-WT1|GUD|NPHS4|WAGR|WIT-2|WT33	Wilms tumor 1	1.642	1.31115e-05	0.0146819
GO:0007507	heart development	SENP2	AXAM2|SMT3IP2	SUMO1/sentrin/SMT3 specific peptidase 2	1.642	1.31115e-05	0.0146819
GO:0007507	heart development	STRA6	MCOPCB8|MCOPS9|PP14296	stimulated by retinoic acid 6	1.642	1.31115e-05	0.0146819
GO:0007507	heart development	MBD1	CXXC3|PCM1|RFT	methyl-CpG binding domain protein 1	1.642	1.31115e-05	0.0146819
GO:0007507	heart development	PPP3CB	CALNA2|CALNB|CNA2|PP2Bbeta	protein phosphatase 3 catalytic subunit beta	1.642	1.31115e-05	0.0146819
GO:0007507	heart development	ECE1	ECE	endothelin converting enzyme 1	1.642	1.31115e-05	0.0146819
GO:0007507	heart development	ERBB3	ErbB-3|HER3|LCCS2|MDA-BF-1|c-erbB-3|c-erbB3|erbB3-S|p180-ErbB3|p45-sErbB3|p85-sErbB3	erb-b2 receptor tyrosine kinase 3	1.642	1.31115e-05	0.0146819
GO:0007507	heart development	PCSK5	PC5|PC6|PC6A|SPC6	proprotein convertase subtilisin/kexin type 5	1.642	1.31115e-05	0.0146819
GO:0007507	heart development	ZFP36L1	BRF1|Berg36|ERF-1|ERF1|RNF162B|TIS11B|cMG1	ZFP36 ring finger protein like 1	1.642	1.31115e-05	0.0146819
GO:0007507	heart development	CC2D2A	JBTS9|MKS6	coiled-coil and C2 domain containing 2A	1.642	1.31115e-05	0.0146819
GO:0007507	heart development	ERBB2	CD340|HER-2|HER-2/neu|HER2|MLN 19|NEU|NGL|TKR1	erb-b2 receptor tyrosine kinase 2	1.642	1.31115e-05	0.0146819
GO:0007507	heart development	MBD3	-	methyl-CpG binding domain protein 3	1.642	1.31115e-05	0.0146819
GO:0007507	heart development	SRF	MCM1	serum response factor	1.642	1.31115e-05	0.0146819
GO:0007507	heart development	AP1B1	ADTB1|AP105A|BAM22|CLAPB2	adaptor related protein complex 1 beta 1 subunit	1.642	1.31115e-05	0.0146819
GO:0007507	heart development	ATM	AT1|ATA|ATC|ATD|ATDC|ATE|TEL1|TELO1	ATM serine/threonine kinase	1.642	1.31115e-05	0.0146819
GO:0007507	heart development	ITGA3	CD49C|FRP-2|GAP-B3|GAPB3|ILNEB|MSK18|VCA-2|VL3A|VLA3a	integrin subunit alpha 3	1.642	1.31115e-05	0.0146819
GO:0007507	heart development	PPARD	FAAR|NR1C2|NUC1|NUCI|NUCII|PPARB	peroxisome proliferator activated receptor delta	1.642	1.31115e-05	0.0146819
GO:0007507	heart development	PSKH1	-	protein serine kinase H1	1.642	1.31115e-05	0.0146819
GO:0007507	heart development	CITED2	ASD8|MRG-1|MRG1|P35SRJ|VSD2	Cbp/p300 interacting transactivator with Glu/Asp rich carboxy-terminal domain 2	1.642	1.31115e-05	0.0146819
GO:0007507	heart development	DVL1	DRS2|DVL|DVL1L1|DVL1P1	dishevelled segment polarity protein 1	1.642	1.31115e-05	0.0146819
GO:0007507	heart development	EP300	KAT3B|RSTS2|p300	E1A binding protein p300	1.642	1.31115e-05	0.0146819
GO:0007507	heart development	SMYD1	BOP|KMT3D|ZMYND18|ZMYND22	SET and MYND domain containing 1	1.642	1.31115e-05	0.0146819
GO:0007507	heart development	FGF19	-	fibroblast growth factor 19	1.642	1.31115e-05	0.0146819
GO:0007507	heart development	SH3PXD2B	FAD49|FTHS|HOFI|KIAA1295|TKS4|TSK4	SH3 and PX domains 2B	1.642	1.31115e-05	0.0146819
GO:0007507	heart development	IFT74	BBS20|CCDC2|CMG-1|CMG1	intraflagellar transport 74	1.642	1.31115e-05	0.0146819
GO:0007507	heart development	ADIPOR2	ACDCR2|PAQR2	adiponectin receptor 2	1.642	1.31115e-05	0.0146819
GO:0007507	heart development	NOTCH1	AOS5|AOVD1|TAN1|hN1	notch 1	1.642	1.31115e-05	0.0146819
GO:0007507	heart development	RAMP2	-	receptor activity modifying protein 2	1.642	1.31115e-05	0.0146819
GO:0007507	heart development	SHH	HHG1|HLP3|HPE3|MCOPCB5|SMMCI|TPT|TPTPS	sonic hedgehog	1.642	1.31115e-05	0.0146819
GO:0007507	heart development	FOXC1	ARA|ASGD3|FKHL7|FREAC-3|FREAC3|IGDA|IHG1|IRID1|RIEG3	forkhead box C1	1.642	1.31115e-05	0.0146819
GO:0007507	heart development	XIRP1	CMYA1|Xin	xin actin binding repeat containing 1	1.642	1.31115e-05	0.0146819
GO:0007507	heart development	MBD2	DMTase|NY-CO-41	methyl-CpG binding domain protein 2	1.642	1.31115e-05	0.0146819
GO:0007507	heart development	PLCE1	NPHS3|PLCE|PPLC	phospholipase C epsilon 1	1.642	1.31115e-05	0.0146819
GO:0007507	heart development	BICC1	BICC|CYSRD	BicC family RNA binding protein 1	1.642	1.31115e-05	0.0146819
GO:0007507	heart development	ACVR2B	ACTRIIB|ActR-IIB|HTX4	activin A receptor type 2B	1.642	1.31115e-05	0.0146819
GO:0007507	heart development	MKKS	BBS6|HMCS|KMS|MKS	McKusick-Kaufman syndrome	1.642	1.31115e-05	0.0146819
GO:0007507	heart development	PKD1	PBP|Pc-1|TRPP1	polycystin 1, transient receptor potential channel interacting	1.642	1.31115e-05	0.0146819
GO:0007507	heart development	ZFPM1	FOG|FOG1|ZC2HC11A|ZNF408|ZNF89A	zinc finger protein, FOG family member 1	1.642	1.31115e-05	0.0146819
GO:0007507	heart development	TFDP2	DP2	transcription factor Dp-2	1.642	1.31115e-05	0.0146819
GO:0007507	heart development	RAF1	CMD1NN|CRAF|NS5|Raf-1|c-Raf	Raf-1 proto-oncogene, serine/threonine kinase	1.642	1.31115e-05	0.0146819
GO:0007507	heart development	CDKL1	KKIALRE|P42	cyclin dependent kinase like 1	1.642	1.31115e-05	0.0146819
GO:0007507	heart development	ECE2	-	endothelin converting enzyme 2	1.642	1.31115e-05	0.0146819
GO:0007507	heart development	CACNA1C	CACH2|CACN2|CACNL1A1|CCHL1A1|CaV1.2|LQT8|TS	calcium voltage-gated channel subunit alpha1 C	1.642	1.31115e-05	0.0146819
GO:0007507	heart development	FGF12	EIEE47|FGF12B|FHF1	fibroblast growth factor 12	1.642	1.31115e-05	0.0146819
GO:0007507	heart development	SOX4	EVI16	SRY-box 4	1.642	1.31115e-05	0.0146819
GO:0007507	heart development	MTHFD1	MTHFC|MTHFD	methylenetetrahydrofolate dehydrogenase, cyclohydrolase and formyltetrahydrofolate synthetase 1	1.642	1.31115e-05	0.0146819
GO:0007507	heart development	PPARG	CIMT1|GLM1|NR1C3|PPARG1|PPARG2|PPARgamma	peroxisome proliferator activated receptor gamma	1.642	1.31115e-05	0.0146819
GO:0007507	heart development	GATA2	DCML|IMD21|MONOMAC|NFE1B	GATA binding protein 2	1.642	1.31115e-05	0.0146819
GO:0007507	heart development	RPS6KA2	HU-2|MAPKAPK1C|RSK|RSK3|S6K-alpha|S6K-alpha2|p90-RSK3|p90RSK2|pp90RSK3	ribosomal protein S6 kinase A2	1.642	1.31115e-05	0.0146819
GO:0007507	heart development	ALPK3	MAK|MIDORI	alpha kinase 3	1.642	1.31115e-05	0.0146819
GO:0007507	heart development	FOXL1	FKH6|FKHL11|FREAC7	forkhead box L1	1.642	1.31115e-05	0.0146819
GO:0007507	heart development	GLI3	ACLS|GCPS|GLI3-190|GLI3FL|PAP-A|PAPA|PAPA1|PAPB|PHS|PPDIV	GLI family zinc finger 3	1.642	1.31115e-05	0.0146819
GO:0007507	heart development	OXTR	OT-R	oxytocin receptor	1.642	1.31115e-05	0.0146819
GO:0007507	heart development	PPARA	NR1C1|PPAR|PPARalpha|hPPAR	peroxisome proliferator activated receptor alpha	1.642	1.31115e-05	0.0146819
GO:0007507	heart development	AKAP13	AKAP-13|AKAP-Lbc|ARHGEF13|BRX|HA-3|Ht31|LBC|PRKA13|PROTO-LB|PROTO-LBC|c-lbc|p47	A-kinase anchoring protein 13	1.642	1.31115e-05	0.0146819
GO:0007507	heart development	GNAQ	CMC1|G-ALPHA-q|GAQ|SWS	G protein subunit alpha q	1.642	1.31115e-05	0.0146819
GO:0006366	transcription from RNA polymerase II promoter	FEZF2	FEZ|FEZL|FKSG36|TOF|ZFP312|ZNF312	FEZ family zinc finger 2	1.335	3.39781e-05	0.0285359
GO:0006366	transcription from RNA polymerase II promoter	NFYC	CBF-C|CBFC|H1TF2A|HAP5|HSM|NF-YC	nuclear transcription factor Y subunit gamma	1.335	3.39781e-05	0.0285359
GO:0006366	transcription from RNA polymerase II promoter	POLR2A	POLR2|POLRA|RPB1|RPBh1|RPO2|RPOL2|RpIILS|hRPB220|hsRPB1	RNA polymerase II subunit A	1.335	3.39781e-05	0.0285359
GO:0006366	transcription from RNA polymerase II promoter	ELK1	-	ELK1, ETS transcription factor	1.335	3.39781e-05	0.0285359
GO:0006366	transcription from RNA polymerase II promoter	CSRNP3	FAM130A2|PPP1R73|TAIP-2|TAIP2	cysteine and serine rich nuclear protein 3	1.335	3.39781e-05	0.0285359
GO:0006366	transcription from RNA polymerase II promoter	KLF13	BTEB3|FKLF2|NSLP1|RFLAT-1|RFLAT1	Kruppel like factor 13	1.335	3.39781e-05	0.0285359
GO:0006366	transcription from RNA polymerase II promoter	PBX1	-	PBX homeobox 1	1.335	3.39781e-05	0.0285359
GO:0006366	transcription from RNA polymerase II promoter	BHLHA15	BHLHB8|MIST1	basic helix-loop-helix family member a15	1.335	3.39781e-05	0.0285359
GO:0006366	transcription from RNA polymerase II promoter	FOXC1	ARA|ASGD3|FKHL7|FREAC-3|FREAC3|IGDA|IHG1|IRID1|RIEG3	forkhead box C1	1.335	3.39781e-05	0.0285359
GO:0006366	transcription from RNA polymerase II promoter	DTX1	hDx-1	deltex E3 ubiquitin ligase 1	1.335	3.39781e-05	0.0285359
GO:0006366	transcription from RNA polymerase II promoter	ARID4A	RBBP-1|RBBP1|RBP-1|RBP1	AT-rich interaction domain 4A	1.335	3.39781e-05	0.0285359
GO:0006366	transcription from RNA polymerase II promoter	GMEB1	P96PIF|PIF96	glucocorticoid modulatory element binding protein 1	1.335	3.39781e-05	0.0285359
GO:0006366	transcription from RNA polymerase II promoter	STAT5B	STAT5	signal transducer and activator of transcription 5B	1.335	3.39781e-05	0.0285359
GO:0006366	transcription from RNA polymerase II promoter	ZBTB32	FAXF|FAZF|Rog|TZFP|ZNF538	zinc finger and BTB domain containing 32	1.335	3.39781e-05	0.0285359
GO:0006366	transcription from RNA polymerase II promoter	NFIC	CTF|CTF5|NF-I|NFI	nuclear factor I C	1.335	3.39781e-05	0.0285359
GO:0006366	transcription from RNA polymerase II promoter	MED16	DRIP92|THRAP5|TRAP95	mediator complex subunit 16	1.335	3.39781e-05	0.0285359
GO:0006366	transcription from RNA polymerase II promoter	PMF1	-	polyamine modulated factor 1	1.335	3.39781e-05	0.0285359
GO:0006366	transcription from RNA polymerase II promoter	ZIC3	HTX|HTX1|VACTERLX|ZNF203	Zic family member 3	1.335	3.39781e-05	0.0285359
GO:0006366	transcription from RNA polymerase II promoter	GLI3	ACLS|GCPS|GLI3-190|GLI3FL|PAP-A|PAPA|PAPA1|PAPB|PHS|PPDIV	GLI family zinc finger 3	1.335	3.39781e-05	0.0285359
GO:0006366	transcription from RNA polymerase II promoter	GMEB2	GMEB-2|P79PIF|PIF79	glucocorticoid modulatory element binding protein 2	1.335	3.39781e-05	0.0285359
GO:0006366	transcription from RNA polymerase II promoter	GTF2F1	BTF4|RAP74|TF2F1|TFIIF	general transcription factor IIF subunit 1	1.335	3.39781e-05	0.0285359
GO:0006366	transcription from RNA polymerase II promoter	EPAS1	ECYT4|HIF2A|HLF|MOP2|PASD2|bHLHe73	endothelial PAS domain protein 1	1.335	3.39781e-05	0.0285359
GO:0006366	transcription from RNA polymerase II promoter	FOXJ2	FHX	forkhead box J2	1.335	3.39781e-05	0.0285359
GO:0006366	transcription from RNA polymerase II promoter	ETV6	TEL|TEL/ABL|THC5	ETS variant 6	1.335	3.39781e-05	0.0285359
GO:0006366	transcription from RNA polymerase II promoter	GBX2	-	gastrulation brain homeobox 2	1.335	3.39781e-05	0.0285359
GO:0006366	transcription from RNA polymerase II promoter	JUND	AP-1	JunD proto-oncogene, AP-1 transcription factor subunit	1.335	3.39781e-05	0.0285359
GO:0006366	transcription from RNA polymerase II promoter	DBP	DABP	D-box binding PAR bZIP transcription factor	1.335	3.39781e-05	0.0285359
GO:0006366	transcription from RNA polymerase II promoter	ELL	C19orf17|ELL1|MEN|PPP1R68	elongation factor for RNA polymerase II	1.335	3.39781e-05	0.0285359
GO:0006366	transcription from RNA polymerase II promoter	ESR1	ER|ESR|ESRA|ESTRR|Era|NR3A1	estrogen receptor 1	1.335	3.39781e-05	0.0285359
GO:0006366	transcription from RNA polymerase II promoter	ZNF345	HZF10	zinc finger protein 345	1.335	3.39781e-05	0.0285359
GO:0006366	transcription from RNA polymerase II promoter	ZFHX3	ATBF1|ATBT|ZNF927	zinc finger homeobox 3	1.335	3.39781e-05	0.0285359
GO:0006366	transcription from RNA polymerase II promoter	ARRB1	ARB1|ARR1	arrestin beta 1	1.335	3.39781e-05	0.0285359
GO:0006366	transcription from RNA polymerase II promoter	SSBP3	CSDP|SSDP|SSDP1	single stranded DNA binding protein 3	1.335	3.39781e-05	0.0285359
GO:0006366	transcription from RNA polymerase II promoter	MED4	ARC36|DRIP36|HSPC126|TRAP36|VDRIP	mediator complex subunit 4	1.335	3.39781e-05	0.0285359
GO:0006366	transcription from RNA polymerase II promoter	FOXO3	AF6q21|FKHRL1|FKHRL1P2|FOXO2|FOXO3A	forkhead box O3	1.335	3.39781e-05	0.0285359
GO:0006366	transcription from RNA polymerase II promoter	HEYL	HESR3|HEY3|HRT3|bHLHb33	hes related family bHLH transcription factor with YRPW motif-like	1.335	3.39781e-05	0.0285359
GO:0006366	transcription from RNA polymerase II promoter	CCNT2	CYCT2	cyclin T2	1.335	3.39781e-05	0.0285359
GO:0006366	transcription from RNA polymerase II promoter	PAX5	ALL3|BSAP	paired box 5	1.335	3.39781e-05	0.0285359
GO:0006366	transcription from RNA polymerase II promoter	GLIS2	NKL|NPHP7	GLIS family zinc finger 2	1.335	3.39781e-05	0.0285359
GO:0006366	transcription from RNA polymerase II promoter	EBF3	COE3|EBF-3|O/E-2|OE-2	early B-cell factor 3	1.335	3.39781e-05	0.0285359
GO:0006366	transcription from RNA polymerase II promoter	HOXA10	HOX1|HOX1.8|HOX1H|PL	homeobox A10	1.335	3.39781e-05	0.0285359
GO:0006366	transcription from RNA polymerase II promoter	NELFB	COBRA1|NELF-B	negative elongation factor complex member B	1.335	3.39781e-05	0.0285359
GO:0006366	transcription from RNA polymerase II promoter	XBP1	TREB-5|TREB5|XBP-1|XBP2	X-box binding protein 1	1.335	3.39781e-05	0.0285359
GO:0006366	transcription from RNA polymerase II promoter	HLF	-	HLF, PAR bZIP transcription factor	1.335	3.39781e-05	0.0285359
GO:0006366	transcription from RNA polymerase II promoter	FOXJ1	FKHL13|HFH-4|HFH4	forkhead box J1	1.335	3.39781e-05	0.0285359
GO:0006366	transcription from RNA polymerase II promoter	NFATC4	NF-AT3|NF-ATC4|NFAT3	nuclear factor of activated T-cells 4	1.335	3.39781e-05	0.0285359
GO:0006366	transcription from RNA polymerase II promoter	SALL4	DRRS|HSAL4|ZNF797	spalt like transcription factor 4	1.335	3.39781e-05	0.0285359
GO:0006366	transcription from RNA polymerase II promoter	HIF3A	HIF-3A|HIF3-alpha-1|IPAS|MOP7|PASD7|bHLHe17	hypoxia inducible factor 3 alpha subunit	1.335	3.39781e-05	0.0285359
GO:0006366	transcription from RNA polymerase II promoter	RUNX3	AML2|CBFA3|PEBP2aC	runt related transcription factor 3	1.335	3.39781e-05	0.0285359
GO:0006366	transcription from RNA polymerase II promoter	CDX2	CDX-3|CDX2/AS|CDX3	caudal type homeobox 2	1.335	3.39781e-05	0.0285359
GO:0006366	transcription from RNA polymerase II promoter	MNT	MAD6|MXD6|ROX|bHLHd3	MAX network transcriptional repressor	1.335	3.39781e-05	0.0285359
GO:0006366	transcription from RNA polymerase II promoter	MED20	PRO0213|TRFP	mediator complex subunit 20	1.335	3.39781e-05	0.0285359
GO:0006366	transcription from RNA polymerase II promoter	IWS1	-	IWS1, SUPT6H interacting protein	1.335	3.39781e-05	0.0285359
GO:0006366	transcription from RNA polymerase II promoter	ELF5	ESE2	E74 like ETS transcription factor 5	1.335	3.39781e-05	0.0285359
GO:0006366	transcription from RNA polymerase II promoter	PAX2	FSGS7|PAPRS	paired box 2	1.335	3.39781e-05	0.0285359
GO:0006366	transcription from RNA polymerase II promoter	KLF11	FKLF|FKLF1|MODY7|TIEG2|Tieg3	Kruppel like factor 11	1.335	3.39781e-05	0.0285359
GO:0006366	transcription from RNA polymerase II promoter	ERCC6	ARMD5|CKN2|COFS|COFS1|CSB|POF11|RAD26|UVSS1	ERCC excision repair 6, chromatin remodeling factor	1.335	3.39781e-05	0.0285359
GO:0006366	transcription from RNA polymerase II promoter	SNAPC5	SNAP19	small nuclear RNA activating complex polypeptide 5	1.335	3.39781e-05	0.0285359
GO:0006366	transcription from RNA polymerase II promoter	ETV4	E1A-F|E1AF|PEA3|PEAS3	ETS variant 4	1.335	3.39781e-05	0.0285359
GO:0006366	transcription from RNA polymerase II promoter	ZGLP1	GATAD3|GLP-1|GLP1	zinc finger, GATA-like protein 1	1.335	3.39781e-05	0.0285359
GO:0006366	transcription from RNA polymerase II promoter	LDB1	CLIM-2|CLIM2|LDB-1|NLI	LIM domain binding 1	1.335	3.39781e-05	0.0285359
GO:0006366	transcription from RNA polymerase II promoter	GATA6	-	GATA binding protein 6	1.335	3.39781e-05	0.0285359
GO:0006366	transcription from RNA polymerase II promoter	FEV	HSRNAFEV|PET-1	FEV, ETS transcription factor	1.335	3.39781e-05	0.0285359
GO:0006366	transcription from RNA polymerase II promoter	MAFF	U-MAF|hMafF	MAF bZIP transcription factor F	1.335	3.39781e-05	0.0285359
GO:0006366	transcription from RNA polymerase II promoter	HNF1A	HNF-1A|HNF1|IDDM20|LFB1|MODY3|TCF-1|TCF1	HNF1 homeobox A	1.335	3.39781e-05	0.0285359
GO:0006366	transcription from RNA polymerase II promoter	HMGA1	HMG-R|HMGA1A|HMGIY	high mobility group AT-hook 1	1.335	3.39781e-05	0.0285359
GO:0006366	transcription from RNA polymerase II promoter	FOXH1	FAST-1|FAST1	forkhead box H1	1.335	3.39781e-05	0.0285359
GO:0006366	transcription from RNA polymerase II promoter	DVL1	DRS2|DVL|DVL1L1|DVL1P1	dishevelled segment polarity protein 1	1.335	3.39781e-05	0.0285359
GO:0006366	transcription from RNA polymerase II promoter	GRHL2	BOM|DFNA28|ECTDS|TFCP2L3	grainyhead like transcription factor 2	1.335	3.39781e-05	0.0285359
GO:0006366	transcription from RNA polymerase II promoter	GATA2	DCML|IMD21|MONOMAC|NFE1B	GATA binding protein 2	1.335	3.39781e-05	0.0285359
GO:0006366	transcription from RNA polymerase II promoter	PLSCR1	MMTRA1B	phospholipid scramblase 1	1.335	3.39781e-05	0.0285359
GO:0006366	transcription from RNA polymerase II promoter	ALX4	CRS5|FND2	ALX homeobox 4	1.335	3.39781e-05	0.0285359
GO:0006366	transcription from RNA polymerase II promoter	ZNF516	HsT287	zinc finger protein 516	1.335	3.39781e-05	0.0285359
GO:0006366	transcription from RNA polymerase II promoter	ASH2L	ASH2|ASH2L1|ASH2L2|Bre2	ASH2 like histone lysine methyltransferase complex subunit	1.335	3.39781e-05	0.0285359
GO:0006366	transcription from RNA polymerase II promoter	TXK	BTKL|PSCTK5|PTK4|RLK|TKL	TXK tyrosine kinase	1.335	3.39781e-05	0.0285359
GO:0006366	transcription from RNA polymerase II promoter	DLX2	TES-1|TES1	distal-less homeobox 2	1.335	3.39781e-05	0.0285359
GO:0006366	transcription from RNA polymerase II promoter	POLR2L	RBP10|RPABC5|RPB10|RPB10beta|RPB7.6|hRPB7.6	RNA polymerase II subunit L	1.335	3.39781e-05	0.0285359
GO:0006366	transcription from RNA polymerase II promoter	CREB1	CREB|CREB-1	cAMP responsive element binding protein 1	1.335	3.39781e-05	0.0285359
GO:0006366	transcription from RNA polymerase II promoter	NUCKS1	JC7|NUCKS	nuclear casein kinase and cyclin dependent kinase substrate 1	1.335	3.39781e-05	0.0285359
GO:0006366	transcription from RNA polymerase II promoter	MEF2D	-	myocyte enhancer factor 2D	1.335	3.39781e-05	0.0285359
GO:0006366	transcription from RNA polymerase II promoter	CSRNP2	C12orf2|C12orf22|FAM130A1|PPP1R72|TAIP-12	cysteine and serine rich nuclear protein 2	1.335	3.39781e-05	0.0285359
GO:0006366	transcription from RNA polymerase II promoter	POU3F2	BRN2|N-Oct3|OCT7|OTF-7|OTF7|POUF3|brn-2|oct-7	POU class 3 homeobox 2	1.335	3.39781e-05	0.0285359
GO:0006366	transcription from RNA polymerase II promoter	TFAP2B	AP-2B|AP2-B|PDA2	transcription factor AP-2 beta	1.335	3.39781e-05	0.0285359
GO:0006366	transcription from RNA polymerase II promoter	GTF2B	TF2B|TFIIB	general transcription factor IIB	1.335	3.39781e-05	0.0285359
GO:0006366	transcription from RNA polymerase II promoter	TAF1C	MGC:39976|SL1|TAFI110|TAFI95	TATA-box binding protein associated factor, RNA polymerase I subunit C	1.335	3.39781e-05	0.0285359
GO:0006366	transcription from RNA polymerase II promoter	TP53	BCC7|LFS1|P53|TRP53	tumor protein p53	1.335	3.39781e-05	0.0285359
GO:0006366	transcription from RNA polymerase II promoter	HIVEP3	KBP-1|KBP1|KRC|SHN3|Schnurri-3|ZAS3|ZNF40C	human immunodeficiency virus type I enhancer binding protein 3	1.335	3.39781e-05	0.0285359
GO:0006366	transcription from RNA polymerase II promoter	NFIB	CTF|HMGIC/NFIB|NF-I/B|NF1-B|NFI-B|NFI-RED|NFIB2|NFIB3	nuclear factor I B	1.335	3.39781e-05	0.0285359
GO:0006366	transcription from RNA polymerase II promoter	RNMT	CMT1|CMT1c|MET|Met|RG7MT1|cm1p|hCMT1|hMet	RNA guanine-7 methyltransferase	1.335	3.39781e-05	0.0285359
GO:0006366	transcription from RNA polymerase II promoter	ELF3	EPR-1|ERT|ESE-1|ESX	E74 like ETS transcription factor 3	1.335	3.39781e-05	0.0285359
GO:0006366	transcription from RNA polymerase II promoter	TFAM	MTDPS15|MTTF1|MTTFA|TCF6|TCF6L1|TCF6L2|TCF6L3	transcription factor A, mitochondrial	1.335	3.39781e-05	0.0285359
GO:0006366	transcription from RNA polymerase II promoter	TSC22D1	Ptg-2|TGFB1I4|TSC22	TSC22 domain family member 1	1.335	3.39781e-05	0.0285359
GO:0006366	transcription from RNA polymerase II promoter	POLR2H	RPABC3|RPB17|RPB8	RNA polymerase II subunit H	1.335	3.39781e-05	0.0285359
GO:0006366	transcription from RNA polymerase II promoter	PLAGL2	ZNF900	PLAG1 like zinc finger 2	1.335	3.39781e-05	0.0285359
GO:0006366	transcription from RNA polymerase II promoter	RUNX1	AML1|AML1-EVI-1|AMLCR1|CBF2alpha|CBFA2|EVI-1|PEBP2aB|PEBP2alpha	runt related transcription factor 1	1.335	3.39781e-05	0.0285359
GO:0006366	transcription from RNA polymerase II promoter	CAMTA2	-	calmodulin binding transcription activator 2	1.335	3.39781e-05	0.0285359
GO:0006366	transcription from RNA polymerase II promoter	HOXB5	HHO.C10|HOX2|HOX2A|HU-1|Hox2.1	homeobox B5	1.335	3.39781e-05	0.0285359
GO:0006366	transcription from RNA polymerase II promoter	NFYA	CBF-A|CBF-B|HAP2|NF-YA	nuclear transcription factor Y subunit alpha	1.335	3.39781e-05	0.0285359
GO:0006366	transcription from RNA polymerase II promoter	SOX4	EVI16	SRY-box 4	1.335	3.39781e-05	0.0285359
GO:0006366	transcription from RNA polymerase II promoter	ASH1L	ASH1|ASH1L1|KMT2H	ASH1 like histone lysine methyltransferase	1.335	3.39781e-05	0.0285359
GO:0006366	transcription from RNA polymerase II promoter	TAF1A	MGC:17061|RAFI48|SL1|TAFI48	TATA-box binding protein associated factor, RNA polymerase I subunit A	1.335	3.39781e-05	0.0285359
GO:0006366	transcription from RNA polymerase II promoter	CDX1	-	caudal type homeobox 1	1.335	3.39781e-05	0.0285359
GO:0006366	transcription from RNA polymerase II promoter	BARHL1	-	BarH like homeobox 1	1.335	3.39781e-05	0.0285359
GO:0006366	transcription from RNA polymerase II promoter	MBD1	CXXC3|PCM1|RFT	methyl-CpG binding domain protein 1	1.335	3.39781e-05	0.0285359
GO:0006366	transcription from RNA polymerase II promoter	THRA	AR7|CHNG6|EAR7|ERB-T-1|ERBA|ERBA1|NR1A1|THRA1|THRA2|c-ERBA-1	thyroid hormone receptor, alpha	1.335	3.39781e-05	0.0285359
GO:0006366	transcription from RNA polymerase II promoter	MAF	AYGRP|CCA4|CTRCT21|c-MAF	MAF bZIP transcription factor	1.335	3.39781e-05	0.0285359
GO:0006366	transcription from RNA polymerase II promoter	SOX12	SOX22	SRY-box 12	1.335	3.39781e-05	0.0285359
GO:0006366	transcription from RNA polymerase II promoter	CREB3L2	BBF2H7	cAMP responsive element binding protein 3 like 2	1.335	3.39781e-05	0.0285359
GO:0006366	transcription from RNA polymerase II promoter	GLIS3	NDH|ZNF515	GLIS family zinc finger 3	1.335	3.39781e-05	0.0285359
GO:0006366	transcription from RNA polymerase II promoter	POU6F2	RPF-1|WT5|WTSL	POU class 6 homeobox 2	1.335	3.39781e-05	0.0285359
GO:0006366	transcription from RNA polymerase II promoter	CCNK	CPR4	cyclin K	1.335	3.39781e-05	0.0285359
GO:0006366	transcription from RNA polymerase II promoter	STK16	KRCT|MPSK|PKL12|PSK|TSF1|hPSK	serine/threonine kinase 16	1.335	3.39781e-05	0.0285359
GO:0006366	transcription from RNA polymerase II promoter	BARX2	-	BARX homeobox 2	1.335	3.39781e-05	0.0285359
GO:0006366	transcription from RNA polymerase II promoter	KMT2A	ALL-1|CXXC7|HRX|HTRX1|MLL|MLL-AF9|MLL/GAS7|MLL1|MLL1A|TET1-MLL|TRX1|WDSTS	lysine methyltransferase 2A	1.335	3.39781e-05	0.0285359
GO:0006366	transcription from RNA polymerase II promoter	TBPL1	MGC:8389|MGC:9620|STUD|TLF|TLP|TRF2	TATA-box binding protein like 1	1.335	3.39781e-05	0.0285359
GO:0006366	transcription from RNA polymerase II promoter	CARF	ALS2CR8|NYD-SP24	calcium responsive transcription factor	1.335	3.39781e-05	0.0285359
GO:0006366	transcription from RNA polymerase II promoter	CDC73	C1orf28|FIHP|HPTJT|HRPT1|HRPT2|HYX	cell division cycle 73	1.335	3.39781e-05	0.0285359
GO:0006366	transcription from RNA polymerase II promoter	POLR2F	HRBP14.4|POLRF|RPABC14.4|RPABC2|RPB14.4|RPB6|RPC15	RNA polymerase II subunit F	1.335	3.39781e-05	0.0285359
GO:0006366	transcription from RNA polymerase II promoter	FOXN1	FKHL20|RONU|WHN	forkhead box N1	1.335	3.39781e-05	0.0285359
GO:0006366	transcription from RNA polymerase II promoter	EBF2	COE2|EBF-2|O/E-3|OE-3	early B-cell factor 2	1.335	3.39781e-05	0.0285359
GO:0006366	transcription from RNA polymerase II promoter	FUBP1	FBP|FUBP|hDH V	far upstream element binding protein 1	1.335	3.39781e-05	0.0285359
GO:0006366	transcription from RNA polymerase II promoter	NFAT5	NF-AT5|NFATL1|NFATZ|OREBP|TONEBP	nuclear factor of activated T-cells 5	1.335	3.39781e-05	0.0285359
GO:0006366	transcription from RNA polymerase II promoter	STAG1	SA1|SCC3A	stromal antigen 1	1.335	3.39781e-05	0.0285359
GO:0006366	transcription from RNA polymerase II promoter	ZNF141	D4S90|pHZ-44	zinc finger protein 141	1.335	3.39781e-05	0.0285359
GO:0006366	transcription from RNA polymerase II promoter	E2F4	E2F-4	E2F transcription factor 4	1.335	3.39781e-05	0.0285359
GO:0006366	transcription from RNA polymerase II promoter	ATF3	-	activating transcription factor 3	1.335	3.39781e-05	0.0285359
GO:0006366	transcription from RNA polymerase II promoter	NFATC2	NFAT1|NFATP	nuclear factor of activated T-cells 2	1.335	3.39781e-05	0.0285359
GO:0006366	transcription from RNA polymerase II promoter	GATA4	ASD2|TACHD|TOF|VSD1	GATA binding protein 4	1.335	3.39781e-05	0.0285359
GO:0006366	transcription from RNA polymerase II promoter	TFAP4	AP-4|bHLHc41	transcription factor AP-4	1.335	3.39781e-05	0.0285359
GO:0006366	transcription from RNA polymerase II promoter	MSC	ABF-1|ABF1|MYOR|bHLHa22	musculin	1.335	3.39781e-05	0.0285359
GO:0006366	transcription from RNA polymerase II promoter	PLAG1	PSA|SGPA|ZNF912	PLAG1 zinc finger	1.335	3.39781e-05	0.0285359
GO:0006366	transcription from RNA polymerase II promoter	MITF	CMM8|COMMAD|MI|WS2|WS2A|bHLHe32	melanogenesis associated transcription factor	1.335	3.39781e-05	0.0285359
GO:0006366	transcription from RNA polymerase II promoter	TP73	P73	tumor protein p73	1.335	3.39781e-05	0.0285359
GO:0006366	transcription from RNA polymerase II promoter	WT1	AWT1|EWS-WT1|GUD|NPHS4|WAGR|WIT-2|WT33	Wilms tumor 1	1.335	3.39781e-05	0.0285359
GO:0006366	transcription from RNA polymerase II promoter	FOXI1	FKH10|FKHL10|FREAC-6|FREAC6|HFH-3|HFH3	forkhead box I1	1.335	3.39781e-05	0.0285359
GO:0006366	transcription from RNA polymerase II promoter	MYOCD	MYCD	myocardin	1.335	3.39781e-05	0.0285359
GO:0006366	transcription from RNA polymerase II promoter	MTF1	MTF-1|ZRF	metal regulatory transcription factor 1	1.335	3.39781e-05	0.0285359
GO:0006366	transcription from RNA polymerase II promoter	PDX1	GSF|IDX-1|IPF1|IUF1|MODY4|PAGEN1|PDX-1|STF-1	pancreatic and duodenal homeobox 1	1.335	3.39781e-05	0.0285359
GO:0006366	transcription from RNA polymerase II promoter	REL	C-Rel	REL proto-oncogene, NF-kB subunit	1.335	3.39781e-05	0.0285359
GO:0006366	transcription from RNA polymerase II promoter	MAFB	DURS3|KRML|MCTO	MAF bZIP transcription factor B	1.335	3.39781e-05	0.0285359
GO:0006366	transcription from RNA polymerase II promoter	SRF	MCM1	serum response factor	1.335	3.39781e-05	0.0285359
GO:0006366	transcription from RNA polymerase II promoter	BACH2	BTBD25	BTB domain and CNC homolog 2	1.335	3.39781e-05	0.0285359
GO:0006366	transcription from RNA polymerase II promoter	SALL2	COLB|HSAL2|Sal-2|ZNF795|p150(Sal2)	spalt like transcription factor 2	1.335	3.39781e-05	0.0285359
GO:0006366	transcription from RNA polymerase II promoter	SOX11	MRD27	SRY-box 11	1.335	3.39781e-05	0.0285359
GO:0006366	transcription from RNA polymerase II promoter	ERCC2	COFS2|EM9|TFIIH|TTD|TTD1|XPD	ERCC excision repair 2, TFIIH core complex helicase subunit	1.335	3.39781e-05	0.0285359
GO:0006366	transcription from RNA polymerase II promoter	POU2F2	OCT2|OTF2|Oct-2	POU class 2 homeobox 2	1.335	3.39781e-05	0.0285359
GO:0006366	transcription from RNA polymerase II promoter	MEIS3	MRG2	Meis homeobox 3	1.335	3.39781e-05	0.0285359
GO:0006366	transcription from RNA polymerase II promoter	EP300	KAT3B|RSTS2|p300	E1A binding protein p300	1.335	3.39781e-05	0.0285359
GO:0006366	transcription from RNA polymerase II promoter	POU2AF1	BOB1|OBF-1|OBF1|OCAB	POU class 2 associating factor 1	1.335	3.39781e-05	0.0285359
GO:0006366	transcription from RNA polymerase II promoter	MAX	bHLHd4	MYC associated factor X	1.335	3.39781e-05	0.0285359
GO:0006366	transcription from RNA polymerase II promoter	CEBPA	C/EBP-alpha|CEBP	CCAAT/enhancer binding protein alpha	1.335	3.39781e-05	0.0285359
GO:0006366	transcription from RNA polymerase II promoter	IRF4	LSIRF|MUM1|NF-EM5|SHEP8	interferon regulatory factor 4	1.335	3.39781e-05	0.0285359
GO:0006366	transcription from RNA polymerase II promoter	MESP1	bHLHc5	mesoderm posterior bHLH transcription factor 1	1.335	3.39781e-05	0.0285359
GO:0006366	transcription from RNA polymerase II promoter	HCFC1	CFF|HCF|HCF-1|HCF1|HFC1|MRX3|PPP1R89|VCAF	host cell factor C1	1.335	3.39781e-05	0.0285359
GO:0006366	transcription from RNA polymerase II promoter	RREB1	FINB|HNT|LZ321|RREB-1|Zep-1	ras responsive element binding protein 1	1.335	3.39781e-05	0.0285359
GO:0006366	transcription from RNA polymerase II promoter	MEIS1	-	Meis homeobox 1	1.335	3.39781e-05	0.0285359
GO:0045893	positive regulation of transcription, DNA-templated	E2F1	E2F-1|RBAP1|RBBP3|RBP3	E2F transcription factor 1	1.326	7.98605e-05	0.0454181
GO:0045893	positive regulation of transcription, DNA-templated	WNT1	BMND16|INT1|OI15	Wnt family member 1	1.326	7.98605e-05	0.0454181
GO:0045893	positive regulation of transcription, DNA-templated	SETD7	KMT7|SET7|SET7/9|SET9	SET domain containing lysine methyltransferase 7	1.326	7.98605e-05	0.0454181
GO:0045893	positive regulation of transcription, DNA-templated	CITED2	ASD8|MRG-1|MRG1|P35SRJ|VSD2	Cbp/p300 interacting transactivator with Glu/Asp rich carboxy-terminal domain 2	1.326	7.98605e-05	0.0454181
GO:0045893	positive regulation of transcription, DNA-templated	PIAS2	ARIP3|DIP|MIZ|MIZ1|PIASX|PIASX-ALPHA|PIASX-BETA|SIZ2|ZMIZ4	protein inhibitor of activated STAT 2	1.326	7.98605e-05	0.0454181
GO:0045893	positive regulation of transcription, DNA-templated	EPC1	Epl1	enhancer of polycomb homolog 1	1.326	7.98605e-05	0.0454181
GO:0045893	positive regulation of transcription, DNA-templated	RRN3	A-270G1.2|TIFIA	RRN3 homolog, RNA polymerase I transcription factor	1.326	7.98605e-05	0.0454181
GO:0045893	positive regulation of transcription, DNA-templated	BCL10	CARMEN|CIPER|CLAP|IMD37|c-E10|mE10	B-cell CLL/lymphoma 10	1.326	7.98605e-05	0.0454181
GO:0045893	positive regulation of transcription, DNA-templated	FOXE1	FKHL15|FOXE2|HFKH4|HFKL5|NMTC4|TITF2|TTF-2|TTF2	forkhead box E1	1.326	7.98605e-05	0.0454181
GO:0045893	positive regulation of transcription, DNA-templated	MED16	DRIP92|THRAP5|TRAP95	mediator complex subunit 16	1.326	7.98605e-05	0.0454181
GO:0045893	positive regulation of transcription, DNA-templated	FOXO1	FKH1|FKHR|FOXO1A	forkhead box O1	1.326	7.98605e-05	0.0454181
GO:0045893	positive regulation of transcription, DNA-templated	TFAP2B	AP-2B|AP2-B|PDA2	transcription factor AP-2 beta	1.326	7.98605e-05	0.0454181
GO:0045893	positive regulation of transcription, DNA-templated	CALCOCO1	Cocoa|PP13275|calphoglin	calcium binding and coiled-coil domain 1	1.326	7.98605e-05	0.0454181
GO:0045893	positive regulation of transcription, DNA-templated	ATXN7L3	-	ataxin 7 like 3	1.326	7.98605e-05	0.0454181
GO:0045893	positive regulation of transcription, DNA-templated	HNF4A	FRTS4|HNF4|HNF4a7|HNF4a8|HNF4a9|HNF4alpha|MODY|MODY1|NR2A1|NR2A21|TCF|TCF14	hepatocyte nuclear factor 4 alpha	1.326	7.98605e-05	0.0454181
GO:0045893	positive regulation of transcription, DNA-templated	WAC	BM-016|DESSH|PRO1741|Wwp4	WW domain containing adaptor with coiled-coil	1.326	7.98605e-05	0.0454181
GO:0045893	positive regulation of transcription, DNA-templated	SHH	HHG1|HLP3|HPE3|MCOPCB5|SMMCI|TPT|TPTPS	sonic hedgehog	1.326	7.98605e-05	0.0454181
GO:0045893	positive regulation of transcription, DNA-templated	NFATC2	NFAT1|NFATP	nuclear factor of activated T-cells 2	1.326	7.98605e-05	0.0454181
GO:0045893	positive regulation of transcription, DNA-templated	TP53INP2	C20orf110|DOR|PIG-U|PINH|dJ1181N3.1	tumor protein p53 inducible nuclear protein 2	1.326	7.98605e-05	0.0454181
GO:0045893	positive regulation of transcription, DNA-templated	HMGA1	HMG-R|HMGA1A|HMGIY	high mobility group AT-hook 1	1.326	7.98605e-05	0.0454181
GO:0045893	positive regulation of transcription, DNA-templated	IRF4	LSIRF|MUM1|NF-EM5|SHEP8	interferon regulatory factor 4	1.326	7.98605e-05	0.0454181
GO:0045893	positive regulation of transcription, DNA-templated	COL1A1	EDSC|OI1|OI2|OI3|OI4	collagen type I alpha 1 chain	1.326	7.98605e-05	0.0454181
GO:0045893	positive regulation of transcription, DNA-templated	DYRK1B	AOMS3|MIRK	dual specificity tyrosine phosphorylation regulated kinase 1B	1.326	7.98605e-05	0.0454181
GO:0045893	positive regulation of transcription, DNA-templated	CNBP	CNBP1|DM2|PROMM|RNF163|ZCCHC22|ZNF9	CCHC-type zinc finger nucleic acid binding protein	1.326	7.98605e-05	0.0454181
GO:0045893	positive regulation of transcription, DNA-templated	TFAM	MTDPS15|MTTF1|MTTFA|TCF6|TCF6L1|TCF6L2|TCF6L3	transcription factor A, mitochondrial	1.326	7.98605e-05	0.0454181
GO:0045893	positive regulation of transcription, DNA-templated	ROR2	BDB|BDB1|NTRKR2	receptor tyrosine kinase like orphan receptor 2	1.326	7.98605e-05	0.0454181
GO:0045893	positive regulation of transcription, DNA-templated	NOTCH1	AOS5|AOVD1|TAN1|hN1	notch 1	1.326	7.98605e-05	0.0454181
GO:0045893	positive regulation of transcription, DNA-templated	CASZ1	CAS11|CST|SRG|ZNF693|dJ734G22.1	castor zinc finger 1	1.326	7.98605e-05	0.0454181
GO:0045893	positive regulation of transcription, DNA-templated	GLIS2	NKL|NPHP7	GLIS family zinc finger 2	1.326	7.98605e-05	0.0454181
GO:0045893	positive regulation of transcription, DNA-templated	SOX11	MRD27	SRY-box 11	1.326	7.98605e-05	0.0454181
GO:0045893	positive regulation of transcription, DNA-templated	GPBP1	GPBP|SSH6|VASCULIN	GC-rich promoter binding protein 1	1.326	7.98605e-05	0.0454181
GO:0045893	positive regulation of transcription, DNA-templated	ERCC2	COFS2|EM9|TFIIH|TTD|TTD1|XPD	ERCC excision repair 2, TFIIH core complex helicase subunit	1.326	7.98605e-05	0.0454181
GO:0045893	positive regulation of transcription, DNA-templated	RGMB	DRAGON	repulsive guidance molecule family member b	1.326	7.98605e-05	0.0454181
GO:0045893	positive regulation of transcription, DNA-templated	BRCA1	BRCAI|BRCC1|BROVCA1|FANCS|IRIS|PNCA4|PPP1R53|PSCP|RNF53	BRCA1, DNA repair associated	1.326	7.98605e-05	0.0454181
GO:0045893	positive regulation of transcription, DNA-templated	PPP3CB	CALNA2|CALNB|CNA2|PP2Bbeta	protein phosphatase 3 catalytic subunit beta	1.326	7.98605e-05	0.0454181
GO:0045893	positive regulation of transcription, DNA-templated	HNF1A	HNF-1A|HNF1|IDDM20|LFB1|MODY3|TCF-1|TCF1	HNF1 homeobox A	1.326	7.98605e-05	0.0454181
GO:0045893	positive regulation of transcription, DNA-templated	PPM1A	PP2C-ALPHA|PP2CA|PP2Calpha	protein phosphatase, Mg2+/Mn2+ dependent 1A	1.326	7.98605e-05	0.0454181
GO:0045893	positive regulation of transcription, DNA-templated	RNF20	BRE1|BRE1A|hBRE1	ring finger protein 20	1.326	7.98605e-05	0.0454181
GO:0045893	positive regulation of transcription, DNA-templated	BMP10	-	bone morphogenetic protein 10	1.326	7.98605e-05	0.0454181
GO:0045893	positive regulation of transcription, DNA-templated	AR	AIS|AR8|DHTR|HUMARA|HYSP1|KD|NR3C4|SBMA|SMAX1|TFM	androgen receptor	1.326	7.98605e-05	0.0454181
GO:0045893	positive regulation of transcription, DNA-templated	GATA4	ASD2|TACHD|TOF|VSD1	GATA binding protein 4	1.326	7.98605e-05	0.0454181
GO:0045893	positive regulation of transcription, DNA-templated	MED4	ARC36|DRIP36|HSPC126|TRAP36|VDRIP	mediator complex subunit 4	1.326	7.98605e-05	0.0454181
GO:0045893	positive regulation of transcription, DNA-templated	PPARA	NR1C1|PPAR|PPARalpha|hPPAR	peroxisome proliferator activated receptor alpha	1.326	7.98605e-05	0.0454181
GO:0045893	positive regulation of transcription, DNA-templated	IFNAR1	AVP|IFN-alpha-REC|IFNAR|IFNBR|IFRC	interferon alpha and beta receptor subunit 1	1.326	7.98605e-05	0.0454181
GO:0045893	positive regulation of transcription, DNA-templated	WT1	AWT1|EWS-WT1|GUD|NPHS4|WAGR|WIT-2|WT33	Wilms tumor 1	1.326	7.98605e-05	0.0454181
GO:0045893	positive regulation of transcription, DNA-templated	ZFHX3	ATBF1|ATBT|ZNF927	zinc finger homeobox 3	1.326	7.98605e-05	0.0454181
GO:0045893	positive regulation of transcription, DNA-templated	FOXN3	C14orf116|CHES1|PRO1635	forkhead box N3	1.326	7.98605e-05	0.0454181
GO:0045893	positive regulation of transcription, DNA-templated	PAX2	FSGS7|PAPRS	paired box 2	1.326	7.98605e-05	0.0454181
GO:0045893	positive regulation of transcription, DNA-templated	MESP1	bHLHc5	mesoderm posterior bHLH transcription factor 1	1.326	7.98605e-05	0.0454181
GO:0045893	positive regulation of transcription, DNA-templated	CREB1	CREB|CREB-1	cAMP responsive element binding protein 1	1.326	7.98605e-05	0.0454181
GO:0045893	positive regulation of transcription, DNA-templated	NIF3L1	ALS2CR1|CALS-7|MDS015	NGG1 interacting factor 3 like 1	1.326	7.98605e-05	0.0454181
GO:0045893	positive regulation of transcription, DNA-templated	TP73	P73	tumor protein p73	1.326	7.98605e-05	0.0454181
GO:0045893	positive regulation of transcription, DNA-templated	HMBOX1	HNF1LA|HOT1|PBHNF	homeobox containing 1	1.326	7.98605e-05	0.0454181
GO:0045893	positive regulation of transcription, DNA-templated	MITF	CMM8|COMMAD|MI|WS2|WS2A|bHLHe32	melanogenesis associated transcription factor	1.326	7.98605e-05	0.0454181
GO:0045893	positive regulation of transcription, DNA-templated	POU3F3	BRN1|OTF8|brain-1|oct-8	POU class 3 homeobox 3	1.326	7.98605e-05	0.0454181
GO:0045893	positive regulation of transcription, DNA-templated	ESR2	ER-BETA|ESR-BETA|ESRB|ESTRB|Erb|NR3A2	estrogen receptor 2	1.326	7.98605e-05	0.0454181
GO:0045893	positive regulation of transcription, DNA-templated	ESR1	ER|ESR|ESRA|ESTRR|Era|NR3A1	estrogen receptor 1	1.326	7.98605e-05	0.0454181
GO:0045893	positive regulation of transcription, DNA-templated	SERTAD2	Sei-2|TRIP-Br2	SERTA domain containing 2	1.326	7.98605e-05	0.0454181
GO:0045893	positive regulation of transcription, DNA-templated	ZNF281	ZBP-99|ZNP-99	zinc finger protein 281	1.326	7.98605e-05	0.0454181
GO:0045893	positive regulation of transcription, DNA-templated	ESRRG	ERR3|ERRgamma|NR3B3	estrogen related receptor gamma	1.326	7.98605e-05	0.0454181
GO:0045893	positive regulation of transcription, DNA-templated	KLF7	UKLF	Kruppel like factor 7	1.326	7.98605e-05	0.0454181
GO:0045893	positive regulation of transcription, DNA-templated	IKBKB	IKK-beta|IKK2|IKKB|IMD15|NFKBIKB	inhibitor of nuclear factor kappa B kinase subunit beta	1.326	7.98605e-05	0.0454181
GO:0045893	positive regulation of transcription, DNA-templated	NSD1	ARA267|KMT3B|SOTOS|SOTOS1|STO	nuclear receptor binding SET domain protein 1	1.326	7.98605e-05	0.0454181
GO:0045893	positive regulation of transcription, DNA-templated	SNAI1	SLUGH2|SNA|SNAH|SNAIL|SNAIL1|dJ710H13.1	snail family transcriptional repressor 1	1.326	7.98605e-05	0.0454181
GO:0045893	positive regulation of transcription, DNA-templated	HIVEP3	KBP-1|KBP1|KRC|SHN3|Schnurri-3|ZAS3|ZNF40C	human immunodeficiency virus type I enhancer binding protein 3	1.326	7.98605e-05	0.0454181
GO:0045893	positive regulation of transcription, DNA-templated	NEK4	NRK2|STK2|pp12301	NIMA related kinase 4	1.326	7.98605e-05	0.0454181
GO:0045893	positive regulation of transcription, DNA-templated	KLF2	LKLF	Kruppel like factor 2	1.326	7.98605e-05	0.0454181
GO:0045893	positive regulation of transcription, DNA-templated	ZNF516	HsT287	zinc finger protein 516	1.326	7.98605e-05	0.0454181
GO:0045893	positive regulation of transcription, DNA-templated	MYOCD	MYCD	myocardin	1.326	7.98605e-05	0.0454181
GO:0045893	positive regulation of transcription, DNA-templated	YAF2	-	YY1 associated factor 2	1.326	7.98605e-05	0.0454181
GO:0045893	positive regulation of transcription, DNA-templated	CAMK4	CaMK IV|CaMK-GR|caMK	calcium/calmodulin dependent protein kinase IV	1.326	7.98605e-05	0.0454181
GO:0045893	positive regulation of transcription, DNA-templated	NFYA	CBF-A|CBF-B|HAP2|NF-YA	nuclear transcription factor Y subunit alpha	1.326	7.98605e-05	0.0454181
GO:0045893	positive regulation of transcription, DNA-templated	FOXC1	ARA|ASGD3|FKHL7|FREAC-3|FREAC3|IGDA|IHG1|IRID1|RIEG3	forkhead box C1	1.326	7.98605e-05	0.0454181
GO:0045893	positive regulation of transcription, DNA-templated	MAP2K2	CFC4|MAPKK2|MEK2|MKK2|PRKMK2	mitogen-activated protein kinase kinase 2	1.326	7.98605e-05	0.0454181
GO:0045893	positive regulation of transcription, DNA-templated	MRPL12	5c5-2|L12mt|MRP-L31/34|MRPL7|MRPL7/L12|RPML12	mitochondrial ribosomal protein L12	1.326	7.98605e-05	0.0454181
GO:0045893	positive regulation of transcription, DNA-templated	STAT1	CANDF7|IMD31A|IMD31B|IMD31C|ISGF-3|STAT91	signal transducer and activator of transcription 1	1.326	7.98605e-05	0.0454181
GO:0045893	positive regulation of transcription, DNA-templated	TP53	BCC7|LFS1|P53|TRP53	tumor protein p53	1.326	7.98605e-05	0.0454181
GO:0045893	positive regulation of transcription, DNA-templated	SFRP1	FRP|FRP-1|FRP1|FrzA|SARP2	secreted frizzled related protein 1	1.326	7.98605e-05	0.0454181
GO:0045893	positive regulation of transcription, DNA-templated	FOXO3	AF6q21|FKHRL1|FKHRL1P2|FOXO2|FOXO3A	forkhead box O3	1.326	7.98605e-05	0.0454181
GO:0045893	positive regulation of transcription, DNA-templated	SP1	-	Sp1 transcription factor	1.326	7.98605e-05	0.0454181
GO:0045893	positive regulation of transcription, DNA-templated	HNF1B	FJHN|HNF-1-beta|HNF-1B|HNF1beta|HNF2|HPC11|LF-B3|LFB3|MODY5|TCF-2|TCF2|VHNF1	HNF1 homeobox B	1.326	7.98605e-05	0.0454181
GO:0045893	positive regulation of transcription, DNA-templated	BTRC	BETA-TRCP|FBW1A|FBXW1|FBXW1A|FWD1|bTrCP|bTrCP1|betaTrCP	beta-transducin repeat containing E3 ubiquitin protein ligase	1.326	7.98605e-05	0.0454181
GO:0045893	positive regulation of transcription, DNA-templated	CD86	B7-2|B7.2|B70|CD28LG2|LAB72	CD86 molecule	1.326	7.98605e-05	0.0454181
GO:0045893	positive regulation of transcription, DNA-templated	SMAD3	HSPC193|HsT17436|JV15-2|LDS1C|LDS3|MADH3	SMAD family member 3	1.326	7.98605e-05	0.0454181
GO:0045893	positive regulation of transcription, DNA-templated	GLI3	ACLS|GCPS|GLI3-190|GLI3FL|PAP-A|PAPA|PAPA1|PAPB|PHS|PPDIV	GLI family zinc finger 3	1.326	7.98605e-05	0.0454181
GO:0045893	positive regulation of transcription, DNA-templated	SOX18	HLTRS|HLTS	SRY-box 18	1.326	7.98605e-05	0.0454181
GO:0045893	positive regulation of transcription, DNA-templated	MED14	CRSP150|CRSP2|CSRP|CXorf4|DRIP150|EXLM1|RGR1|TRAP170	mediator complex subunit 14	1.326	7.98605e-05	0.0454181
GO:0045893	positive regulation of transcription, DNA-templated	MED17	CRSP6|CRSP77|DRIP80|TRAP80	mediator complex subunit 17	1.326	7.98605e-05	0.0454181
GO:0045893	positive regulation of transcription, DNA-templated	RBPJL	RBPL|RBPSUHL|SUHL	recombination signal binding protein for immunoglobulin kappa J region like	1.326	7.98605e-05	0.0454181
GO:0045893	positive regulation of transcription, DNA-templated	DVL1	DRS2|DVL|DVL1L1|DVL1P1	dishevelled segment polarity protein 1	1.326	7.98605e-05	0.0454181
GO:0045893	positive regulation of transcription, DNA-templated	ELF3	EPR-1|ERT|ESE-1|ESX	E74 like ETS transcription factor 3	1.326	7.98605e-05	0.0454181
GO:0045893	positive regulation of transcription, DNA-templated	FOXK1	FOXK1L	forkhead box K1	1.326	7.98605e-05	0.0454181
GO:0045893	positive regulation of transcription, DNA-templated	TRIM16	EBBP	tripartite motif containing 16	1.326	7.98605e-05	0.0454181
GO:0045893	positive regulation of transcription, DNA-templated	ERBB4	ALS19|HER4|p180erbB4	erb-b2 receptor tyrosine kinase 4	1.326	7.98605e-05	0.0454181
GO:0045893	positive regulation of transcription, DNA-templated	PCBD1	DCOH|PCBD|PCD|PHS	pterin-4 alpha-carbinolamine dehydratase 1	1.326	7.98605e-05	0.0454181
GO:0045893	positive regulation of transcription, DNA-templated	ZXDC	ZXDL	ZXD family zinc finger C	1.326	7.98605e-05	0.0454181
GO:0045893	positive regulation of transcription, DNA-templated	PHF8	JHDM1F|KDM7B|MRXSSD|ZNF422	PHD finger protein 8	1.326	7.98605e-05	0.0454181
GO:0045893	positive regulation of transcription, DNA-templated	PPARG	CIMT1|GLM1|NR1C3|PPARG1|PPARG2|PPARgamma	peroxisome proliferator activated receptor gamma	1.326	7.98605e-05	0.0454181
GO:0045893	positive regulation of transcription, DNA-templated	NKX2-1	BCH|BHC|NK-2|NKX2.1|NKX2A|NMTC1|T/EBP|TEBP|TITF1|TTF-1|TTF1	NK2 homeobox 1	1.326	7.98605e-05	0.0454181
GO:0045893	positive regulation of transcription, DNA-templated	PPARD	FAAR|NR1C2|NUC1|NUCI|NUCII|PPARB	peroxisome proliferator activated receptor delta	1.326	7.98605e-05	0.0454181
GO:0045893	positive regulation of transcription, DNA-templated	RUNX3	AML2|CBFA3|PEBP2aC	runt related transcription factor 3	1.326	7.98605e-05	0.0454181
GO:0045893	positive regulation of transcription, DNA-templated	BRPF1	BR140	bromodomain and PHD finger containing 1	1.326	7.98605e-05	0.0454181
GO:0045893	positive regulation of transcription, DNA-templated	PIM2	-	Pim-2 proto-oncogene, serine/threonine kinase	1.326	7.98605e-05	0.0454181
GO:0045893	positive regulation of transcription, DNA-templated	TAL1	SCL|TCL5|bHLHa17|tal-1	TAL bHLH transcription factor 1, erythroid differentiation factor	1.326	7.98605e-05	0.0454181
GO:0045893	positive regulation of transcription, DNA-templated	KMT2A	ALL-1|CXXC7|HRX|HTRX1|MLL|MLL-AF9|MLL/GAS7|MLL1|MLL1A|TET1-MLL|TRX1|WDSTS	lysine methyltransferase 2A	1.326	7.98605e-05	0.0454181
GO:0045893	positive regulation of transcription, DNA-templated	NAA15	Ga19|NARG1|NAT1P|NATH|TBDN|TBDN100	N(alpha)-acetyltransferase 15, NatA auxiliary subunit	1.326	7.98605e-05	0.0454181
GO:0045893	positive regulation of transcription, DNA-templated	WNT3A	-	Wnt family member 3A	1.326	7.98605e-05	0.0454181
GO:0045893	positive regulation of transcription, DNA-templated	RUNX1	AML1|AML1-EVI-1|AMLCR1|CBF2alpha|CBFA2|EVI-1|PEBP2aB|PEBP2alpha	runt related transcription factor 1	1.326	7.98605e-05	0.0454181
GO:0045893	positive regulation of transcription, DNA-templated	RNF4	RES4-26|SLX5|SNURF	ring finger protein 4	1.326	7.98605e-05	0.0454181
GO:0045893	positive regulation of transcription, DNA-templated	ZBTB17	MIZ-1|ZNF151|ZNF60|pHZ-67	zinc finger and BTB domain containing 17	1.326	7.98605e-05	0.0454181
GO:0045893	positive regulation of transcription, DNA-templated	RREB1	FINB|HNT|LZ321|RREB-1|Zep-1	ras responsive element binding protein 1	1.326	7.98605e-05	0.0454181
GO:0045893	positive regulation of transcription, DNA-templated	ILF3	CBTF|DRBF|DRBP76|MMP4|MPHOSPH4|MPP4|NF-AT-90|NF110|NF110b|NF90|NF90a|NF90b|NFAR|NFAR-1|NFAR2|TCP110|TCP80	interleukin enhancer binding factor 3	1.326	7.98605e-05	0.0454181
GO:0045893	positive regulation of transcription, DNA-templated	ZIC2	HPE5	Zic family member 2	1.326	7.98605e-05	0.0454181
GO:0045893	positive regulation of transcription, DNA-templated	MYRF	C11orf9|MRF|Ndt80|pqn-47	myelin regulatory factor	1.326	7.98605e-05	0.0454181
GO:0045893	positive regulation of transcription, DNA-templated	E2F3	E2F-3	E2F transcription factor 3	1.326	7.98605e-05	0.0454181
GO:0045893	positive regulation of transcription, DNA-templated	RFX3	-	regulatory factor X3	1.326	7.98605e-05	0.0454181
GO:0045893	positive regulation of transcription, DNA-templated	CDX2	CDX-3|CDX2/AS|CDX3	caudal type homeobox 2	1.326	7.98605e-05	0.0454181
GO:0045893	positive regulation of transcription, DNA-templated	ETS2	ETS2IT1	ETS proto-oncogene 2, transcription factor	1.326	7.98605e-05	0.0454181
GO:0045893	positive regulation of transcription, DNA-templated	NPAT	E14|E14/NPAT|p220	nuclear protein, coactivator of histone transcription	1.326	7.98605e-05	0.0454181
GO:0045893	positive regulation of transcription, DNA-templated	ZIC3	HTX|HTX1|VACTERLX|ZNF203	Zic family member 3	1.326	7.98605e-05	0.0454181
GO:0045893	positive regulation of transcription, DNA-templated	BAMBI	NMA	BMP and activin membrane bound inhibitor	1.326	7.98605e-05	0.0454181
GO:0045893	positive regulation of transcription, DNA-templated	SOX4	EVI16	SRY-box 4	1.326	7.98605e-05	0.0454181
GO:0045893	positive regulation of transcription, DNA-templated	CREB3L2	BBF2H7	cAMP responsive element binding protein 3 like 2	1.326	7.98605e-05	0.0454181
GO:0045893	positive regulation of transcription, DNA-templated	MMS19	MET18|MMS19L|hMMS19	MMS19 homolog, cytosolic iron-sulfur assembly component	1.326	7.98605e-05	0.0454181
GO:0045893	positive regulation of transcription, DNA-templated	FOXH1	FAST-1|FAST1	forkhead box H1	1.326	7.98605e-05	0.0454181
GO:0045893	positive regulation of transcription, DNA-templated	ZBTB16	PLZF|ZNF145	zinc finger and BTB domain containing 16	1.326	7.98605e-05	0.0454181
GO:0045893	positive regulation of transcription, DNA-templated	SMARCC1	BAF155|CRACC1|Rsc8|SRG3|SWI3	SWI/SNF related, matrix associated, actin dependent regulator of chromatin subfamily c member 1	1.326	7.98605e-05	0.0454181
GO:0045893	positive regulation of transcription, DNA-templated	CREBL2	-	cAMP responsive element binding protein like 2	1.326	7.98605e-05	0.0454181
GO:0045893	positive regulation of transcription, DNA-templated	LBH	-	limb bud and heart development	1.326	7.98605e-05	0.0454181
GO:0045893	positive regulation of transcription, DNA-templated	TFAP4	AP-4|bHLHc41	transcription factor AP-4	1.326	7.98605e-05	0.0454181
GO:0045893	positive regulation of transcription, DNA-templated	ZNF398	P51|P71|ZER6	zinc finger protein 398	1.326	7.98605e-05	0.0454181
GO:0045893	positive regulation of transcription, DNA-templated	WNT7A	-	Wnt family member 7A	1.326	7.98605e-05	0.0454181
GO:0045893	positive regulation of transcription, DNA-templated	FOXM1	FKHL16|FOXM1B|HFH-11|HFH11|HNF-3|INS-1|MPHOSPH2|MPP-2|MPP2|PIG29|TRIDENT	forkhead box M1	1.326	7.98605e-05	0.0454181
GO:0045893	positive regulation of transcription, DNA-templated	DVL3	DRS3	dishevelled segment polarity protein 3	1.326	7.98605e-05	0.0454181
GO:0045893	positive regulation of transcription, DNA-templated	HDAC2	HD2|RPD3|YAF1	histone deacetylase 2	1.326	7.98605e-05	0.0454181
GO:0045893	positive regulation of transcription, DNA-templated	RNF187	RACO-1|RACO1	ring finger protein 187	1.326	7.98605e-05	0.0454181
GO:0045893	positive regulation of transcription, DNA-templated	CD38	ADPRC 1|ADPRC1	CD38 molecule	1.326	7.98605e-05	0.0454181
GO:0045893	positive regulation of transcription, DNA-templated	MAPK1	ERK|ERK-2|ERK2|ERT1|MAPK2|P42MAPK|PRKM1|PRKM2|p38|p40|p41|p41mapk|p42-MAPK	mitogen-activated protein kinase 1	1.326	7.98605e-05	0.0454181
GO:0045893	positive regulation of transcription, DNA-templated	INSR	CD220|HHF5	insulin receptor	1.326	7.98605e-05	0.0454181
GO:0045893	positive regulation of transcription, DNA-templated	KAT6B	GTPTS|MORF|MOZ2|MYST4|ZC2HC6B|qkf|querkopf	lysine acetyltransferase 6B	1.326	7.98605e-05	0.0454181
GO:0045893	positive regulation of transcription, DNA-templated	PTGES2	C9orf15|GBF-1|GBF1|PGES2|mPGES-2	prostaglandin E synthase 2	1.326	7.98605e-05	0.0454181
GO:0045893	positive regulation of transcription, DNA-templated	HINFP	HiNF-P|MIZF|ZNF743	histone H4 transcription factor	1.326	7.98605e-05	0.0454181
GO:0045893	positive regulation of transcription, DNA-templated	ELK1	-	ELK1, ETS transcription factor	1.326	7.98605e-05	0.0454181
GO:0045893	positive regulation of transcription, DNA-templated	ETS1	ETS-1|EWSR2|c-ets-1|p54	ETS proto-oncogene 1, transcription factor	1.326	7.98605e-05	0.0454181
GO:0045893	positive regulation of transcription, DNA-templated	MLXIPL	CHREBP|MIO|MLX|MONDOB|WBSCR14|WS-bHLH|bHLHd14	MLX interacting protein like	1.326	7.98605e-05	0.0454181
GO:0045893	positive regulation of transcription, DNA-templated	ATOH8	HATH6|bHLHa21	atonal bHLH transcription factor 8	1.326	7.98605e-05	0.0454181
GO:0045893	positive regulation of transcription, DNA-templated	TAF8	II|TAF|TAFII-43|TAFII43|TBN	TATA-box binding protein associated factor 8	1.326	7.98605e-05	0.0454181
GO:0006351	transcription, DNA-templated	FOXI2	-	forkhead box I2	1.162	8.14551e-05	0.0454181
GO:0006351	transcription, DNA-templated	POU3F3	BRN1|OTF8|brain-1|oct-8	POU class 3 homeobox 3	1.162	8.14551e-05	0.0454181
GO:0006351	transcription, DNA-templated	ZNF85	HPF4|HTF1	zinc finger protein 85	1.162	8.14551e-05	0.0454181
GO:0006351	transcription, DNA-templated	ZBTB46	BTBD4|BZEL|RINZF|ZNF340|dJ583P15.7|dJ583P15.8	zinc finger and BTB domain containing 46	1.162	8.14551e-05	0.0454181
GO:0006351	transcription, DNA-templated	ZNF383	HSD17	zinc finger protein 383	1.162	8.14551e-05	0.0454181
GO:0006351	transcription, DNA-templated	ZNF425	-	zinc finger protein 425	1.162	8.14551e-05	0.0454181
GO:0006351	transcription, DNA-templated	WWC1	HBEBP3|HBEBP36|KIBRA|MEMRYQTL|PPP1R168	WW and C2 domain containing 1	1.162	8.14551e-05	0.0454181
GO:0006351	transcription, DNA-templated	ETS2	ETS2IT1	ETS proto-oncogene 2, transcription factor	1.162	8.14551e-05	0.0454181
GO:0006351	transcription, DNA-templated	MCRS1	ICP22BP|INO80Q|MCRS2|MSP58|P78	microspherule protein 1	1.162	8.14551e-05	0.0454181
GO:0006351	transcription, DNA-templated	CALCOCO1	Cocoa|PP13275|calphoglin	calcium binding and coiled-coil domain 1	1.162	8.14551e-05	0.0454181
GO:0006351	transcription, DNA-templated	RBBP4	NURF55|RBAP48|lin-53	RB binding protein 4, chromatin remodeling factor	1.162	8.14551e-05	0.0454181
GO:0006351	transcription, DNA-templated	ZNF398	P51|P71|ZER6	zinc finger protein 398	1.162	8.14551e-05	0.0454181
GO:0006351	transcription, DNA-templated	RALY	HNRPCL2|P542	RALY heterogeneous nuclear ribonucleoprotein	1.162	8.14551e-05	0.0454181
GO:0006351	transcription, DNA-templated	AR	AIS|AR8|DHTR|HUMARA|HYSP1|KD|NR3C4|SBMA|SMAX1|TFM	androgen receptor	1.162	8.14551e-05	0.0454181
GO:0006351	transcription, DNA-templated	ARID4B	BCAA|BRCAA1|RBBP1L1|RBP1L1|SAP180	AT-rich interaction domain 4B	1.162	8.14551e-05	0.0454181
GO:0006351	transcription, DNA-templated	SIM1	bHLHe14	single-minded family bHLH transcription factor 1	1.162	8.14551e-05	0.0454181
GO:0006351	transcription, DNA-templated	BCORL1	BCoR-L1|CXorf10	BCL6 corepressor-like 1	1.162	8.14551e-05	0.0454181
GO:0006351	transcription, DNA-templated	ZSCAN2	ZFP29|ZNF854	zinc finger and SCAN domain containing 2	1.162	8.14551e-05	0.0454181
GO:0006351	transcription, DNA-templated	ZNF250	ZFP647|ZNF647	zinc finger protein 250	1.162	8.14551e-05	0.0454181
GO:0006351	transcription, DNA-templated	ZBTB45	ZNF499	zinc finger and BTB domain containing 45	1.162	8.14551e-05	0.0454181
GO:0006351	transcription, DNA-templated	LZTS1	F37|FEZ1	leucine zipper tumor suppressor 1	1.162	8.14551e-05	0.0454181
GO:0006351	transcription, DNA-templated	CITED2	ASD8|MRG-1|MRG1|P35SRJ|VSD2	Cbp/p300 interacting transactivator with Glu/Asp rich carboxy-terminal domain 2	1.162	8.14551e-05	0.0454181
GO:0006351	transcription, DNA-templated	ZNF836	-	zinc finger protein 836	1.162	8.14551e-05	0.0454181
GO:0006351	transcription, DNA-templated	MN1	MGCR|MGCR1|MGCR1-PEN|dJ353E16.2	MN1 proto-oncogene, transcriptional regulator	1.162	8.14551e-05	0.0454181
GO:0006351	transcription, DNA-templated	LPIN2	-	lipin 2	1.162	8.14551e-05	0.0454181
GO:0006351	transcription, DNA-templated	ZNF264	-	zinc finger protein 264	1.162	8.14551e-05	0.0454181
GO:0006351	transcription, DNA-templated	ISX	Pix-1|RAXLX	intestine specific homeobox	1.162	8.14551e-05	0.0454181
GO:0006351	transcription, DNA-templated	JAZF1	TIP27|ZNF802	JAZF zinc finger 1	1.162	8.14551e-05	0.0454181
GO:0006351	transcription, DNA-templated	ZNF850	ZNF850P	zinc finger protein 850	1.162	8.14551e-05	0.0454181
GO:0006351	transcription, DNA-templated	ZNF35	HF.10|HF10|Zfp105	zinc finger protein 35	1.162	8.14551e-05	0.0454181
GO:0006351	transcription, DNA-templated	ASXL3	BRPS|KIAA1713	additional sex combs like 3, transcriptional regulator	1.162	8.14551e-05	0.0454181
GO:0006351	transcription, DNA-templated	ZNF189	-	zinc finger protein 189	1.162	8.14551e-05	0.0454181
GO:0006351	transcription, DNA-templated	ZNF550	-	zinc finger protein 550	1.162	8.14551e-05	0.0454181
GO:0006351	transcription, DNA-templated	LITAF	PIG7|SIMPLE|TP53I7	lipopolysaccharide induced TNF factor	1.162	8.14551e-05	0.0454181
GO:0006351	transcription, DNA-templated	PURB	PURBETA	purine rich element binding protein B	1.162	8.14551e-05	0.0454181
GO:0006351	transcription, DNA-templated	SPDEF	PDEF|bA375E1.3	SAM pointed domain containing ETS transcription factor	1.162	8.14551e-05	0.0454181
GO:0006351	transcription, DNA-templated	ZNF583	-	zinc finger protein 583	1.162	8.14551e-05	0.0454181
GO:0006351	transcription, DNA-templated	ID4	IDB4|bHLHb27	inhibitor of DNA binding 4, HLH protein	1.162	8.14551e-05	0.0454181
GO:0006351	transcription, DNA-templated	ZNF318	HRIHFB2436|TZF|ZFP318	zinc finger protein 318	1.162	8.14551e-05	0.0454181
GO:0006351	transcription, DNA-templated	NANOG	-	Nanog homeobox	1.162	8.14551e-05	0.0454181
GO:0006351	transcription, DNA-templated	CC2D1B	-	coiled-coil and C2 domain containing 1B	1.162	8.14551e-05	0.0454181
GO:0006351	transcription, DNA-templated	HOXA4	HOX1|HOX1D	homeobox A4	1.162	8.14551e-05	0.0454181
GO:0006351	transcription, DNA-templated	SP6	EPFN|EPIPROFIN|KLF14	Sp6 transcription factor	1.162	8.14551e-05	0.0454181
GO:0006351	transcription, DNA-templated	NPAT	E14|E14/NPAT|p220	nuclear protein, coactivator of histone transcription	1.162	8.14551e-05	0.0454181
GO:0006351	transcription, DNA-templated	ZNF844	-	zinc finger protein 844	1.162	8.14551e-05	0.0454181
GO:0006351	transcription, DNA-templated	DTX1	hDx-1	deltex E3 ubiquitin ligase 1	1.162	8.14551e-05	0.0454181
GO:0006351	transcription, DNA-templated	VGLL4	VGL-4	vestigial like family member 4	1.162	8.14551e-05	0.0454181
GO:0006351	transcription, DNA-templated	KLF12	AP-2rep|AP2REP|HSPC122	Kruppel like factor 12	1.162	8.14551e-05	0.0454181
GO:0006351	transcription, DNA-templated	ZNF251	-	zinc finger protein 251	1.162	8.14551e-05	0.0454181
GO:0006351	transcription, DNA-templated	FOSL2	FRA2	FOS like 2, AP-1 transcription factor subunit	1.162	8.14551e-05	0.0454181
GO:0006351	transcription, DNA-templated	PHF1	MTF2L2|PCL1|PHF2|TDRD19C|hPHF1	PHD finger protein 1	1.162	8.14551e-05	0.0454181
GO:0006351	transcription, DNA-templated	TRNP1	C1orf225|TNRP	TMF1-regulated nuclear protein 1	1.162	8.14551e-05	0.0454181
GO:0006351	transcription, DNA-templated	ILF3	CBTF|DRBF|DRBP76|MMP4|MPHOSPH4|MPP4|NF-AT-90|NF110|NF110b|NF90|NF90a|NF90b|NFAR|NFAR-1|NFAR2|TCP110|TCP80	interleukin enhancer binding factor 3	1.162	8.14551e-05	0.0454181
GO:0006351	transcription, DNA-templated	ZBTB20	DPZF|HOF|ODA-8S|PRIMS|ZNF288	zinc finger and BTB domain containing 20	1.162	8.14551e-05	0.0454181
GO:0006351	transcription, DNA-templated	TGS1	NCOA6IP|PIMT|PIPMT	trimethylguanosine synthase 1	1.162	8.14551e-05	0.0454181
GO:0006351	transcription, DNA-templated	MED20	PRO0213|TRFP	mediator complex subunit 20	1.162	8.14551e-05	0.0454181
GO:0006351	transcription, DNA-templated	CCND1	BCL1|D11S287E|PRAD1|U21B31	cyclin D1	1.162	8.14551e-05	0.0454181
GO:0006351	transcription, DNA-templated	ZNF512B	GM632	zinc finger protein 512B	1.162	8.14551e-05	0.0454181
GO:0006351	transcription, DNA-templated	MED22	MED24|SURF5|surf-5	mediator complex subunit 22	1.162	8.14551e-05	0.0454181
GO:0006351	transcription, DNA-templated	RIPPLY3	DSCR6	ripply transcriptional repressor 3	1.162	8.14551e-05	0.0454181
GO:0006351	transcription, DNA-templated	ZNF621	-	zinc finger protein 621	1.162	8.14551e-05	0.0454181
GO:0006351	transcription, DNA-templated	TP53INP2	C20orf110|DOR|PIG-U|PINH|dJ1181N3.1	tumor protein p53 inducible nuclear protein 2	1.162	8.14551e-05	0.0454181
GO:0006351	transcription, DNA-templated	NAA15	Ga19|NARG1|NAT1P|NATH|TBDN|TBDN100	N(alpha)-acetyltransferase 15, NatA auxiliary subunit	1.162	8.14551e-05	0.0454181
GO:0006351	transcription, DNA-templated	DPPA4	2410091M23Rik	developmental pluripotency associated 4	1.162	8.14551e-05	0.0454181
GO:0006351	transcription, DNA-templated	CTBP2	-	C-terminal binding protein 2	1.162	8.14551e-05	0.0454181
GO:0006351	transcription, DNA-templated	HIP1	HIP-I|ILWEQ|SHON|SHONbeta|SHONgamma	huntingtin interacting protein 1	1.162	8.14551e-05	0.0454181
GO:0006351	transcription, DNA-templated	ZNF557	-	zinc finger protein 557	1.162	8.14551e-05	0.0454181
GO:0006351	transcription, DNA-templated	EYA4	CMD1J|DFNA10	EYA transcriptional coactivator and phosphatase 4	1.162	8.14551e-05	0.0454181
GO:0006351	transcription, DNA-templated	HOXB1	HCFP3|HOX2|HOX2I|Hox-2.9	homeobox B1	1.162	8.14551e-05	0.0454181
GO:0006351	transcription, DNA-templated	ZKSCAN1	KOX18|PHZ-37|ZNF139|ZNF36|ZSCAN33	zinc finger with KRAB and SCAN domains 1	1.162	8.14551e-05	0.0454181
GO:0006351	transcription, DNA-templated	ZNF33B	KOX2|KOX31|ZNF11B	zinc finger protein 33B	1.162	8.14551e-05	0.0454181
GO:0006351	transcription, DNA-templated	PML	MYL|PP8675|RNF71|TRIM19	promyelocytic leukemia	1.162	8.14551e-05	0.0454181
GO:0006351	transcription, DNA-templated	PRMT6	HRMT1L6	protein arginine methyltransferase 6	1.162	8.14551e-05	0.0454181
GO:0006351	transcription, DNA-templated	DEDD	CASP8IP1|DEDD1|DEFT|FLDED1|KE05	death effector domain containing	1.162	8.14551e-05	0.0454181
GO:0006351	transcription, DNA-templated	DDX54	DP97	DEAD-box helicase 54	1.162	8.14551e-05	0.0454181
GO:0006351	transcription, DNA-templated	E2F7	-	E2F transcription factor 7	1.162	8.14551e-05	0.0454181
GO:0006351	transcription, DNA-templated	HOXC4	HOX3|HOX3E|cp19	homeobox C4	1.162	8.14551e-05	0.0454181
GO:0006351	transcription, DNA-templated	THAP11	CTG-B43a|CTG-B45d|HRIHFB2206|RONIN	THAP domain containing 11	1.162	8.14551e-05	0.0454181
GO:0006351	transcription, DNA-templated	FOXN3	C14orf116|CHES1|PRO1635	forkhead box N3	1.162	8.14551e-05	0.0454181
GO:0006351	transcription, DNA-templated	OVOL1	HOVO1	ovo like transcriptional repressor 1	1.162	8.14551e-05	0.0454181
GO:0006351	transcription, DNA-templated	PIAS2	ARIP3|DIP|MIZ|MIZ1|PIASX|PIASX-ALPHA|PIASX-BETA|SIZ2|ZMIZ4	protein inhibitor of activated STAT 2	1.162	8.14551e-05	0.0454181
GO:0006351	transcription, DNA-templated	HDAC5	HD5|NY-CO-9	histone deacetylase 5	1.162	8.14551e-05	0.0454181
GO:0006351	transcription, DNA-templated	PCBD1	DCOH|PCBD|PCD|PHS	pterin-4 alpha-carbinolamine dehydratase 1	1.162	8.14551e-05	0.0454181
GO:0006351	transcription, DNA-templated	VIPAS39	C14orf133|SPE-39|SPE39|VIPAR|VPS16B|hSPE-39	VPS33B interacting protein, apical-basolateral polarity regulator, spe-39 homolog	1.162	8.14551e-05	0.0454181
GO:0006351	transcription, DNA-templated	HINT1	HINT|NMAN|PKCI-1|PRKCNH1	histidine triad nucleotide binding protein 1	1.162	8.14551e-05	0.0454181
GO:0006351	transcription, DNA-templated	CHMP1A	CHMP1|PCH8|PCOLN3|PRSM1|VPS46-1|VPS46A	charged multivesicular body protein 1A	1.162	8.14551e-05	0.0454181
GO:0006351	transcription, DNA-templated	SIM2	HMC13F06|HMC29C01|SIM|bHLHe15	single-minded family bHLH transcription factor 2	1.162	8.14551e-05	0.0454181
GO:0006351	transcription, DNA-templated	RUNX1T1	AML1-MTG8|AML1T1|CBFA2T1|CDR|ETO|MTG8|ZMYND2	RUNX1 translocation partner 1	1.162	8.14551e-05	0.0454181
GO:0006351	transcription, DNA-templated	ZNF813	-	zinc finger protein 813	1.162	8.14551e-05	0.0454181
GO:0006351	transcription, DNA-templated	SMYD1	BOP|KMT3D|ZMYND18|ZMYND22	SET and MYND domain containing 1	1.162	8.14551e-05	0.0454181
GO:0006351	transcription, DNA-templated	ZNF225	-	zinc finger protein 225	1.162	8.14551e-05	0.0454181
GO:0006351	transcription, DNA-templated	HMX3	NKX-5.1|NKX5.1|Nkx5-1	H6 family homeobox 3	1.162	8.14551e-05	0.0454181
GO:0006351	transcription, DNA-templated	LMO3	RBTN3|RBTNL2|RHOM3|Rhom-3	LIM domain only 3	1.162	8.14551e-05	0.0454181
GO:0006351	transcription, DNA-templated	YY1	DELTA|INO80S|NF-E1|UCRBP|YIN-YANG-1	YY1 transcription factor	1.162	8.14551e-05	0.0454181
GO:0006351	transcription, DNA-templated	PER3	FASPS3|GIG13	period circadian clock 3	1.162	8.14551e-05	0.0454181
GO:0006351	transcription, DNA-templated	POLR3A	ADDH|HLD7|RPC1|RPC155|hRPC155	RNA polymerase III subunit A	1.162	8.14551e-05	0.0454181
GO:0006351	transcription, DNA-templated	CSRNP1	AXUD1|CSRNP-1|FAM130B|TAIP-3|URAX1	cysteine and serine rich nuclear protein 1	1.162	8.14551e-05	0.0454181
GO:0006351	transcription, DNA-templated	TXLNG	CXorf15|ELRG|FIAT|LSR5|TXLNGX	taxilin gamma	1.162	8.14551e-05	0.0454181
GO:0006351	transcription, DNA-templated	PHOX2A	ARIX|CFEOM2|FEOM2|NCAM2|PMX2A	paired like homeobox 2a	1.162	8.14551e-05	0.0454181
GO:0006351	transcription, DNA-templated	ZNF672	-	zinc finger protein 672	1.162	8.14551e-05	0.0454181
GO:0006351	transcription, DNA-templated	SAP130	-	Sin3A associated protein 130	1.162	8.14551e-05	0.0454181
GO:0006351	transcription, DNA-templated	TCEANC	-	transcription elongation factor A N-terminal and central domain containing	1.162	8.14551e-05	0.0454181
GO:0006351	transcription, DNA-templated	MLXIP	MIR|MONDOA|bHLHe36	MLX interacting protein	1.162	8.14551e-05	0.0454181
GO:0006351	transcription, DNA-templated	ZNF549	-	zinc finger protein 549	1.162	8.14551e-05	0.0454181
GO:0006351	transcription, DNA-templated	ZNF280B	5'OY11.1|D87009.C22.3|SUHW2|ZNF279|ZNF632	zinc finger protein 280B	1.162	8.14551e-05	0.0454181
GO:0006351	transcription, DNA-templated	HOMEZ	KIAA1443	homeobox and leucine zipper encoding	1.162	8.14551e-05	0.0454181
GO:0006351	transcription, DNA-templated	SLC2A4RG	GEF|HDBP-1|HDBP1|Si-1-2|Si-1-2-19	SLC2A4 regulator	1.162	8.14551e-05	0.0454181
GO:0006351	transcription, DNA-templated	HSFY1	HSF2L|HSFY	heat shock transcription factor, Y-linked 1	1.162	8.14551e-05	0.0454181
GO:0006351	transcription, DNA-templated	ZNF326	ZAN75|ZIRD|Zfp326|dJ871E2.1	zinc finger protein 326	1.162	8.14551e-05	0.0454181
GO:0006351	transcription, DNA-templated	ZNF626	-	zinc finger protein 626	1.162	8.14551e-05	0.0454181
GO:0006351	transcription, DNA-templated	BTG2	APRO1|PC3|TIS21	BTG anti-proliferation factor 2	1.162	8.14551e-05	0.0454181
GO:0006351	transcription, DNA-templated	TAL1	SCL|TCL5|bHLHa17|tal-1	TAL bHLH transcription factor 1, erythroid differentiation factor	1.162	8.14551e-05	0.0454181
GO:0006351	transcription, DNA-templated	HOXA9	ABD-B|HOX1|HOX1.7|HOX1G	homeobox A9	1.162	8.14551e-05	0.0454181
GO:0006351	transcription, DNA-templated	DPF3	BAF45C|CERD4	double PHD fingers 3	1.162	8.14551e-05	0.0454181
GO:0006351	transcription, DNA-templated	PAX2	FSGS7|PAPRS	paired box 2	1.162	8.14551e-05	0.0454181
GO:0006351	transcription, DNA-templated	CUX2	CDP2|CUTL2	cut like homeobox 2	1.162	8.14551e-05	0.0454181
GO:0006351	transcription, DNA-templated	BAZ1B	WBSCR10|WBSCR9|WSTF	bromodomain adjacent to zinc finger domain 1B	1.162	8.14551e-05	0.0454181
GO:0006351	transcription, DNA-templated	ZNF71	EZFIT	zinc finger protein 71	1.162	8.14551e-05	0.0454181
GO:0006351	transcription, DNA-templated	ALKBH4	ABH4	alkB homolog 4, lysine demethylase	1.162	8.14551e-05	0.0454181
GO:0006351	transcription, DNA-templated	ZNF469	BCS|BCS1	zinc finger protein 469	1.162	8.14551e-05	0.0454181
GO:0006351	transcription, DNA-templated	CUX1	CASP|CDP|CDP/Cut|CDP1|COY1|CUTL1|CUX|Clox|Cux/CDP|GOLIM6|Nbla10317|p100|p110|p200|p75	cut like homeobox 1	1.162	8.14551e-05	0.0454181
GO:0006351	transcription, DNA-templated	RRP8	KIAA0409|NML	ribosomal RNA processing 8, methyltransferase, homolog (yeast)	1.162	8.14551e-05	0.0454181
GO:0006351	transcription, DNA-templated	HINFP	HiNF-P|MIZF|ZNF743	histone H4 transcription factor	1.162	8.14551e-05	0.0454181
GO:0006351	transcription, DNA-templated	KLF16	BTEB4|DRRF|NSLP2	Kruppel like factor 16	1.162	8.14551e-05	0.0454181
GO:0006351	transcription, DNA-templated	ZNF12	GIOT-3|HZF11|KOX3|ZNF325	zinc finger protein 12	1.162	8.14551e-05	0.0454181
GO:0006351	transcription, DNA-templated	ZNF527	-	zinc finger protein 527	1.162	8.14551e-05	0.0454181
GO:0006351	transcription, DNA-templated	CASZ1	CAS11|CST|SRG|ZNF693|dJ734G22.1	castor zinc finger 1	1.162	8.14551e-05	0.0454181
GO:0006351	transcription, DNA-templated	ZNF155	pHZ-96	zinc finger protein 155	1.162	8.14551e-05	0.0454181
GO:0006351	transcription, DNA-templated	ZNF487	KRBO1|ZNF487P	zinc finger protein 487	1.162	8.14551e-05	0.0454181
GO:0006351	transcription, DNA-templated	MAGEA2	CT1.2|MAGE2|MAGEA2A	MAGE family member A2	1.162	8.14551e-05	0.0454181
GO:0006351	transcription, DNA-templated	NKX2-1	BCH|BHC|NK-2|NKX2.1|NKX2A|NMTC1|T/EBP|TEBP|TITF1|TTF-1|TTF1	NK2 homeobox 1	1.162	8.14551e-05	0.0454181
GO:0006351	transcription, DNA-templated	MBD2	DMTase|NY-CO-41	methyl-CpG binding domain protein 2	1.162	8.14551e-05	0.0454181
GO:0006351	transcription, DNA-templated	NCOR2	CTG26|N-CoR2|SMAP270|SMRT|SMRTE|SMRTE-tau|TNRC14|TRAC|TRAC-1|TRAC1	nuclear receptor corepressor 2	1.162	8.14551e-05	0.0454181
GO:0006351	transcription, DNA-templated	PHF21A	BHC80|BM-006	PHD finger protein 21A	1.162	8.14551e-05	0.0454181
GO:0006351	transcription, DNA-templated	NKAP	-	NFKB activating protein	1.162	8.14551e-05	0.0454181
GO:0006351	transcription, DNA-templated	ABLIM3	HMFN1661	actin binding LIM protein family member 3	1.162	8.14551e-05	0.0454181
GO:0006351	transcription, DNA-templated	TADA2B	ADA2(beta)|ADA2B	transcriptional adaptor 2B	1.162	8.14551e-05	0.0454181
GO:0006351	transcription, DNA-templated	HDAC7	HD7|HD7A|HDAC7A	histone deacetylase 7	1.162	8.14551e-05	0.0454181
GO:0006351	transcription, DNA-templated	ATXN1	ATX1|D6S504E|SCA1	ataxin 1	1.162	8.14551e-05	0.0454181
GO:0006351	transcription, DNA-templated	DDX17	P72|RH70	DEAD-box helicase 17	1.162	8.14551e-05	0.0454181
GO:0006351	transcription, DNA-templated	RGS12	-	regulator of G-protein signaling 12	1.162	8.14551e-05	0.0454181
GO:0006351	transcription, DNA-templated	WAC	BM-016|DESSH|PRO1741|Wwp4	WW domain containing adaptor with coiled-coil	1.162	8.14551e-05	0.0454181
GO:0006351	transcription, DNA-templated	STAT1	CANDF7|IMD31A|IMD31B|IMD31C|ISGF-3|STAT91	signal transducer and activator of transcription 1	1.162	8.14551e-05	0.0454181
GO:0006351	transcription, DNA-templated	ATN1	B37|D12S755E|DRPLA|HRS|NOD	atrophin 1	1.162	8.14551e-05	0.0454181
GO:0006351	transcription, DNA-templated	HACE1	SPPRS	HECT domain and ankyrin repeat containing E3 ubiquitin protein ligase 1	1.162	8.14551e-05	0.0454181
GO:0006351	transcription, DNA-templated	SPEN	HIAA0929|MINT|RBM15C|SHARP	spen family transcriptional repressor	1.162	8.14551e-05	0.0454181
GO:0006351	transcription, DNA-templated	HMG20A	HMGX1|HMGXB1	high mobility group 20A	1.162	8.14551e-05	0.0454181
GO:0006351	transcription, DNA-templated	ZBTB2	ZNF437	zinc finger and BTB domain containing 2	1.162	8.14551e-05	0.0454181
GO:0006351	transcription, DNA-templated	SND1	TDRD11|Tudor-SN|p100	staphylococcal nuclease and tudor domain containing 1	1.162	8.14551e-05	0.0454181
GO:0006351	transcription, DNA-templated	CEBPA	C/EBP-alpha|CEBP	CCAAT/enhancer binding protein alpha	1.162	8.14551e-05	0.0454181
GO:0006351	transcription, DNA-templated	INO80	INO80A|INOC1|hINO80	INO80 complex subunit	1.162	8.14551e-05	0.0454181
GO:0006351	transcription, DNA-templated	FOXE1	FKHL15|FOXE2|HFKH4|HFKL5|NMTC4|TITF2|TTF-2|TTF2	forkhead box E1	1.162	8.14551e-05	0.0454181
GO:0006351	transcription, DNA-templated	ERN2	IRE1-BETA|IRE1b|IRE2p|hIRE2p	endoplasmic reticulum to nucleus signaling 2	1.162	8.14551e-05	0.0454181
GO:0006351	transcription, DNA-templated	FOXL1	FKH6|FKHL11|FREAC7	forkhead box L1	1.162	8.14551e-05	0.0454181
GO:0006351	transcription, DNA-templated	ZNF605	-	zinc finger protein 605	1.162	8.14551e-05	0.0454181
GO:0006351	transcription, DNA-templated	ZNF449	ZSCAN19	zinc finger protein 449	1.162	8.14551e-05	0.0454181
GO:0006351	transcription, DNA-templated	ZNF285	ZNF285A	zinc finger protein 285	1.162	8.14551e-05	0.0454181
GO:0006351	transcription, DNA-templated	DMBX1	MBX|OTX3|PAXB	diencephalon/mesencephalon homeobox 1	1.162	8.14551e-05	0.0454181
GO:0006351	transcription, DNA-templated	MAF1	-	MAF1 homolog, negative regulator of RNA polymerase III	1.162	8.14551e-05	0.0454181
GO:0006351	transcription, DNA-templated	HNRNPUL1	E1B-AP5|E1BAP5|HNRPUL1	heterogeneous nuclear ribonucleoprotein U like 1	1.162	8.14551e-05	0.0454181
GO:0006351	transcription, DNA-templated	SFMBT1	RU1|SFMBT|hSFMBT	Scm-like with four mbt domains 1	1.162	8.14551e-05	0.0454181
GO:0006351	transcription, DNA-templated	ZNF283	HZF19|HZF41	zinc finger protein 283	1.162	8.14551e-05	0.0454181
GO:0006351	transcription, DNA-templated	ZNF678	-	zinc finger protein 678	1.162	8.14551e-05	0.0454181
GO:0006351	transcription, DNA-templated	IRAK1BP1	AIP70|SIMPL	interleukin 1 receptor associated kinase 1 binding protein 1	1.162	8.14551e-05	0.0454181
GO:0006351	transcription, DNA-templated	ZNF611	-	zinc finger protein 611	1.162	8.14551e-05	0.0454181
GO:0006351	transcription, DNA-templated	HOXD11	HOX4|HOX4F	homeobox D11	1.162	8.14551e-05	0.0454181
GO:0006351	transcription, DNA-templated	ERBB2	CD340|HER-2|HER-2/neu|HER2|MLN 19|NEU|NGL|TKR1	erb-b2 receptor tyrosine kinase 2	1.162	8.14551e-05	0.0454181
GO:0006351	transcription, DNA-templated	KMT2D	AAD10|ALR|CAGL114|KABUK1|KMS|MLL2|MLL4|TNRC21	lysine methyltransferase 2D	1.162	8.14551e-05	0.0454181
GO:0006351	transcription, DNA-templated	ZBTB8B	ZNF916B	zinc finger and BTB domain containing 8B	1.162	8.14551e-05	0.0454181
GO:0006351	transcription, DNA-templated	ALX3	FND|FND1	ALX homeobox 3	1.162	8.14551e-05	0.0454181
GO:0006351	transcription, DNA-templated	BNC2	BSN2	basonuclin 2	1.162	8.14551e-05	0.0454181
GO:0006351	transcription, DNA-templated	PIAS3	ZMIZ5	protein inhibitor of activated STAT 3	1.162	8.14551e-05	0.0454181
GO:0006351	transcription, DNA-templated	ZNF582	-	zinc finger protein 582	1.162	8.14551e-05	0.0454181
GO:0006351	transcription, DNA-templated	MKL2	MRTF-B|MRTFB|NPD001	MKL1/myocardin like 2	1.162	8.14551e-05	0.0454181
GO:0006351	transcription, DNA-templated	ZNF160	F11|HKr18|HZF5|KR18	zinc finger protein 160	1.162	8.14551e-05	0.0454181
GO:0006351	transcription, DNA-templated	MIER2	KIAA1193|Mi-er2	MIER family member 2	1.162	8.14551e-05	0.0454181
GO:0006351	transcription, DNA-templated	HSFY2	HSF2L|HSFY	heat shock transcription factor, Y-linked 2	1.162	8.14551e-05	0.0454181
GO:0006351	transcription, DNA-templated	MGA	MAD5|MXD5	MGA, MAX dimerization protein	1.162	8.14551e-05	0.0454181
GO:0006351	transcription, DNA-templated	RIPPLY1	-	ripply transcriptional repressor 1	1.162	8.14551e-05	0.0454181
GO:0006351	transcription, DNA-templated	ZNF491	-	zinc finger protein 491	1.162	8.14551e-05	0.0454181
GO:0006351	transcription, DNA-templated	ZNF737	ZNF102	zinc finger protein 737	1.162	8.14551e-05	0.0454181
GO:0006351	transcription, DNA-templated	CCNL2	ANIA-6B|CCNM|CCNS|HCLA-ISO|HLA-ISO|PCEE|SB138	cyclin L2	1.162	8.14551e-05	0.0454181
GO:0006351	transcription, DNA-templated	PHF8	JHDM1F|KDM7B|MRXSSD|ZNF422	PHD finger protein 8	1.162	8.14551e-05	0.0454181
GO:0006351	transcription, DNA-templated	HDAC2	HD2|RPD3|YAF1	histone deacetylase 2	1.162	8.14551e-05	0.0454181
GO:0006351	transcription, DNA-templated	NKRF	ITBA4|NRF	NFKB repressing factor	1.162	8.14551e-05	0.0454181
GO:0006351	transcription, DNA-templated	KLF2	LKLF	Kruppel like factor 2	1.162	8.14551e-05	0.0454181
GO:0006351	transcription, DNA-templated	BRPF1	BR140	bromodomain and PHD finger containing 1	1.162	8.14551e-05	0.0454181
GO:0006351	transcription, DNA-templated	ZNF746	PARIS	zinc finger protein 746	1.162	8.14551e-05	0.0454181
GO:0006351	transcription, DNA-templated	E4F1	E4F	E4F transcription factor 1	1.162	8.14551e-05	0.0454181
GO:0006351	transcription, DNA-templated	IKZF1	CVID13|Hs.54452|IK1|IKAROS|LYF1|LyF-1|PPP1R92|PRO0758|ZNFN1A1	IKAROS family zinc finger 1	1.162	8.14551e-05	0.0454181
GO:0006351	transcription, DNA-templated	ZNF69	Cos5|hZNF3	zinc finger protein 69	1.162	8.14551e-05	0.0454181
GO:0006351	transcription, DNA-templated	GTF3C4	KAT12|TF3C-delta|TFIII90|TFIIIC290|TFIIIC90|TFIIICDELTA	general transcription factor IIIC subunit 4	1.162	8.14551e-05	0.0454181
GO:0006351	transcription, DNA-templated	ZNF519	HsT2362	zinc finger protein 519	1.162	8.14551e-05	0.0454181
GO:0006351	transcription, DNA-templated	ZNF275	-	zinc finger protein 275	1.162	8.14551e-05	0.0454181
GO:0006351	transcription, DNA-templated	ZNF460	HZF8|ZNF272	zinc finger protein 460	1.162	8.14551e-05	0.0454181
GO:0006351	transcription, DNA-templated	ZBTB14	ZF5|ZFP-161|ZFP-5|ZFP161|ZNF478	zinc finger and BTB domain containing 14	1.162	8.14551e-05	0.0454181
GO:0006351	transcription, DNA-templated	SF1	BBP|D11S636|MBBP|ZCCHC25|ZFM1|ZNF162	splicing factor 1	1.162	8.14551e-05	0.0454181
GO:0006351	transcription, DNA-templated	ZNF646	-	zinc finger protein 646	1.162	8.14551e-05	0.0454181
GO:0006351	transcription, DNA-templated	SETD7	KMT7|SET7|SET7/9|SET9	SET domain containing lysine methyltransferase 7	1.162	8.14551e-05	0.0454181
GO:0006351	transcription, DNA-templated	MMS19	MET18|MMS19L|hMMS19	MMS19 homolog, cytosolic iron-sulfur assembly component	1.162	8.14551e-05	0.0454181
GO:0006351	transcription, DNA-templated	ZNF585A	-	zinc finger protein 585A	1.162	8.14551e-05	0.0454181
GO:0006351	transcription, DNA-templated	TDG	hTDG	thymine DNA glycosylase	1.162	8.14551e-05	0.0454181
GO:0006351	transcription, DNA-templated	ZNF124	HZF-16|HZF16|ZK7	zinc finger protein 124	1.162	8.14551e-05	0.0454181
GO:0006351	transcription, DNA-templated	ZNF577	-	zinc finger protein 577	1.162	8.14551e-05	0.0454181
GO:0006351	transcription, DNA-templated	HOXD12	HOX4H	homeobox D12	1.162	8.14551e-05	0.0454181
GO:0006351	transcription, DNA-templated	ZBTB3	-	zinc finger and BTB domain containing 3	1.162	8.14551e-05	0.0454181
GO:0006351	transcription, DNA-templated	ZNF738	-	zinc finger protein 738	1.162	8.14551e-05	0.0454181
GO:0006351	transcription, DNA-templated	AKIRIN2	C6orf166|FBI1|dJ486L4.2	akirin 2	1.162	8.14551e-05	0.0454181
GO:0006351	transcription, DNA-templated	LBH	-	limb bud and heart development	1.162	8.14551e-05	0.0454181
GO:0006351	transcription, DNA-templated	ATOH8	HATH6|bHLHa21	atonal bHLH transcription factor 8	1.162	8.14551e-05	0.0454181
GO:0006351	transcription, DNA-templated	SMARCC1	BAF155|CRACC1|Rsc8|SRG3|SWI3	SWI/SNF related, matrix associated, actin dependent regulator of chromatin subfamily c member 1	1.162	8.14551e-05	0.0454181
GO:0006351	transcription, DNA-templated	CHD7	CRG|HH5|IS3|KAL5	chromodomain helicase DNA binding protein 7	1.162	8.14551e-05	0.0454181
GO:0006351	transcription, DNA-templated	ZNF217	ZABC1	zinc finger protein 217	1.162	8.14551e-05	0.0454181
GO:0006351	transcription, DNA-templated	SCAI	C9orf126|NET40	suppressor of cancer cell invasion	1.162	8.14551e-05	0.0454181
GO:0006351	transcription, DNA-templated	CBFA2T3	ETO2|MTG16|MTGR2|RUNX1T3|ZMYND4	CBFA2/RUNX1 translocation partner 3	1.162	8.14551e-05	0.0454181
GO:0006351	transcription, DNA-templated	TSHZ2	C20orf17|OVC10-2|TSH2|ZABC2|ZNF218	teashirt zinc finger homeobox 2	1.162	8.14551e-05	0.0454181
GO:0006351	transcription, DNA-templated	KMT2B	CXXC10|DYT28|HRX2|MLL1B|MLL2|MLL4|TRX2|WBP-7|WBP7	lysine methyltransferase 2B	1.162	8.14551e-05	0.0454181
GO:0006351	transcription, DNA-templated	ZBTB47	ZNF651	zinc finger and BTB domain containing 47	1.162	8.14551e-05	0.0454181
GO:0006351	transcription, DNA-templated	SS18	SSXT|SYT	SS18, nBAF chromatin remodeling complex subunit	1.162	8.14551e-05	0.0454181
GO:0006351	transcription, DNA-templated	JARID2	JMJ	jumonji and AT-rich interaction domain containing 2	1.162	8.14551e-05	0.0454181
GO:0006351	transcription, DNA-templated	ZNF827	-	zinc finger protein 827	1.162	8.14551e-05	0.0454181
GO:0006351	transcription, DNA-templated	MAGEA1	CT1.1|MAGE1	MAGE family member A1	1.162	8.14551e-05	0.0454181
GO:0006351	transcription, DNA-templated	ETV3	METS|PE-1|PE1|bA110J1.4	ETS variant 3	1.162	8.14551e-05	0.0454181
GO:0006351	transcription, DNA-templated	MIER3	-	MIER family member 3	1.162	8.14551e-05	0.0454181
GO:0006351	transcription, DNA-templated	BHLHE40	BHLHB2|Clast5|DEC1|HLHB2|SHARP-2|SHARP2|STRA13|Stra14	basic helix-loop-helix family member e40	1.162	8.14551e-05	0.0454181
GO:0006351	transcription, DNA-templated	WDR5	BIG-3|CFAP89|SWD3	WD repeat domain 5	1.162	8.14551e-05	0.0454181
GO:0006351	transcription, DNA-templated	SLC30A9	C4orf1|GAC63|HUEL|ZNT9	solute carrier family 30 member 9	1.162	8.14551e-05	0.0454181
GO:0006351	transcription, DNA-templated	LDB1	CLIM-2|CLIM2|LDB-1|NLI	LIM domain binding 1	1.162	8.14551e-05	0.0454181
GO:0006351	transcription, DNA-templated	ERBB4	ALS19|HER4|p180erbB4	erb-b2 receptor tyrosine kinase 4	1.162	8.14551e-05	0.0454181
GO:0006351	transcription, DNA-templated	ASXL1	BOPS|MDS	additional sex combs like 1, transcriptional regulator	1.162	8.14551e-05	0.0454181
GO:0006351	transcription, DNA-templated	DDX11	CHL1|CHLR1|KRG2|WABS	DEAD/H-box helicase 11	1.162	8.14551e-05	0.0454181
GO:0006351	transcription, DNA-templated	RBM39	CAPER|CAPERalpha|FSAP59|HCC1|RNPC2	RNA binding motif protein 39	1.162	8.14551e-05	0.0454181
GO:0006351	transcription, DNA-templated	NEUROD4	ATH-3|ATH3|Atoh3|MATH-3|MATH3|bHLHa4	neuronal differentiation 4	1.162	8.14551e-05	0.0454181
GO:0006351	transcription, DNA-templated	TBX22	ABERS|CLPA|CPX|TBXX|dJ795G23.1	T-box 22	1.162	8.14551e-05	0.0454181
GO:0006351	transcription, DNA-templated	PCGF2	MEL-18|RNF110|ZNF144	polycomb group ring finger 2	1.162	8.14551e-05	0.0454181
GO:0006351	transcription, DNA-templated	BATF2	SARI	basic leucine zipper ATF-like transcription factor 2	1.162	8.14551e-05	0.0454181
GO:0006351	transcription, DNA-templated	CHD5	CHD-5	chromodomain helicase DNA binding protein 5	1.162	8.14551e-05	0.0454181
GO:0006351	transcription, DNA-templated	NAB2	MADER	NGFI-A binding protein 2	1.162	8.14551e-05	0.0454181
GO:0006351	transcription, DNA-templated	NSD1	ARA267|KMT3B|SOTOS|SOTOS1|STO	nuclear receptor binding SET domain protein 1	1.162	8.14551e-05	0.0454181
GO:0006351	transcription, DNA-templated	ZNF397	ZNF47|ZSCAN15	zinc finger protein 397	1.162	8.14551e-05	0.0454181
GO:0006351	transcription, DNA-templated	ZNF354C	KID3	zinc finger protein 354C	1.162	8.14551e-05	0.0454181
GO:0006351	transcription, DNA-templated	ZNF620	-	zinc finger protein 620	1.162	8.14551e-05	0.0454181
GO:0006351	transcription, DNA-templated	SERTAD2	Sei-2|TRIP-Br2	SERTA domain containing 2	1.162	8.14551e-05	0.0454181
GO:0006351	transcription, DNA-templated	MYRF	C11orf9|MRF|Ndt80|pqn-47	myelin regulatory factor	1.162	8.14551e-05	0.0454181
GO:0006351	transcription, DNA-templated	CNBP	CNBP1|DM2|PROMM|RNF163|ZCCHC22|ZNF9	CCHC-type zinc finger nucleic acid binding protein	1.162	8.14551e-05	0.0454181
GO:0006351	transcription, DNA-templated	KAT7	HBO1|HBOA|MYST2|ZC2HC7	lysine acetyltransferase 7	1.162	8.14551e-05	0.0454181
GO:0006351	transcription, DNA-templated	ZNF551	-	zinc finger protein 551	1.162	8.14551e-05	0.0454181
GO:0006351	transcription, DNA-templated	AGO1	EIF2C|EIF2C1|GERP95|Q99|hAgo1	argonaute 1, RISC catalytic component	1.162	8.14551e-05	0.0454181
GO:0006351	transcription, DNA-templated	ATXN7	ADCAII|OPCA3|SCA7	ataxin 7	1.162	8.14551e-05	0.0454181
GO:0006351	transcription, DNA-templated	EID1	C15orf3|CRI1|EID-1|IRO45620|PNAS-22|PTD014|RBP21	EP300 interacting inhibitor of differentiation 1	1.162	8.14551e-05	0.0454181
GO:0006351	transcription, DNA-templated	HOXC12	HOC3F|HOX3|HOX3F	homeobox C12	1.162	8.14551e-05	0.0454181
GO:0006351	transcription, DNA-templated	SIX5	BOR2|DMAHP	SIX homeobox 5	1.162	8.14551e-05	0.0454181
GO:0006351	transcription, DNA-templated	ZNF486	KRBO2	zinc finger protein 486	1.162	8.14551e-05	0.0454181
GO:0006351	transcription, DNA-templated	NEUROG2	Atoh4|Math4A|NGN2|bHLHa8|ngn-2	neurogenin 2	1.162	8.14551e-05	0.0454181
GO:0006351	transcription, DNA-templated	RUVBL1	ECP-54|ECP54|INO80H|NMP 238|NMP238|PONTIN|Pontin52|RVB1|TIH1|TIP49|TIP49A	RuvB like AAA ATPase 1	1.162	8.14551e-05	0.0454181
GO:0006351	transcription, DNA-templated	GPBP1	GPBP|SSH6|VASCULIN	GC-rich promoter binding protein 1	1.162	8.14551e-05	0.0454181
GO:0006351	transcription, DNA-templated	MAPK13	MAPK 13|MAPK-13|PRKM13|SAPK4|p38delta	mitogen-activated protein kinase 13	1.162	8.14551e-05	0.0454181
GO:0006351	transcription, DNA-templated	ZNF84	HPF2	zinc finger protein 84	1.162	8.14551e-05	0.0454181
GO:0006351	transcription, DNA-templated	RFX3	-	regulatory factor X3	1.162	8.14551e-05	0.0454181
GO:0006351	transcription, DNA-templated	MLXIPL	CHREBP|MIO|MLX|MONDOB|WBSCR14|WS-bHLH|bHLHd14	MLX interacting protein like	1.162	8.14551e-05	0.0454181
GO:0006351	transcription, DNA-templated	ZNF774	-	zinc finger protein 774	1.162	8.14551e-05	0.0454181
GO:0006351	transcription, DNA-templated	ZNF343	dJ734P14.5	zinc finger protein 343	1.162	8.14551e-05	0.0454181
GO:0006351	transcription, DNA-templated	SAMD4B	SMGB|Smaug2	sterile alpha motif domain containing 4B	1.162	8.14551e-05	0.0454181
GO:0006351	transcription, DNA-templated	ZSCAN29	ZNF690|Zfp690	zinc finger and SCAN domain containing 29	1.162	8.14551e-05	0.0454181
GO:0006351	transcription, DNA-templated	ZNF772	-	zinc finger protein 772	1.162	8.14551e-05	0.0454181
GO:0006351	transcription, DNA-templated	ZNF618	FP13169|NEDD10	zinc finger protein 618	1.162	8.14551e-05	0.0454181
GO:0006351	transcription, DNA-templated	ZNF335	MCPH10|NIF-1|NIF1|NIF2	zinc finger protein 335	1.162	8.14551e-05	0.0454181
GO:0006351	transcription, DNA-templated	ZNF703	NLZ1|ZEPPO1|ZNF503L|ZPO1	zinc finger protein 703	1.162	8.14551e-05	0.0454181
GO:0006351	transcription, DNA-templated	PHB2	BAP|BCAP37|Bap37|PNAS-141|REA|hBAP|p22	prohibitin 2	1.162	8.14551e-05	0.0454181
GO:0006351	transcription, DNA-templated	ZBTB7A	FBI-1|FBI1|LRF|TIP21|ZBTB7|ZNF857A|pokemon	zinc finger and BTB domain containing 7A	1.162	8.14551e-05	0.0454181
GO:0006351	transcription, DNA-templated	PDPK1	PDK1|PDPK2|PDPK2P|PRO0461	3-phosphoinositide dependent protein kinase 1	1.162	8.14551e-05	0.0454181
GO:0006351	transcription, DNA-templated	WTIP	-	Wilms tumor 1 interacting protein	1.162	8.14551e-05	0.0454181
GO:0006351	transcription, DNA-templated	HIC2	HRG22|ZBTB30|ZNF907	HIC ZBTB transcriptional repressor 2	1.162	8.14551e-05	0.0454181
GO:0006351	transcription, DNA-templated	ZNF177	PIGX	zinc finger protein 177	1.162	8.14551e-05	0.0454181
GO:0006351	transcription, DNA-templated	SP110	IFI41|IFI75|IPR1|VODI	SP110 nuclear body protein	1.162	8.14551e-05	0.0454181
GO:0006351	transcription, DNA-templated	ZNF451	COASTER|dJ417I1.1	zinc finger protein 451	1.162	8.14551e-05	0.0454181
GO:0006351	transcription, DNA-templated	ZBTB34	ZNF918	zinc finger and BTB domain containing 34	1.162	8.14551e-05	0.0454181
GO:0006351	transcription, DNA-templated	ZNF488	-	zinc finger protein 488	1.162	8.14551e-05	0.0454181
GO:0006351	transcription, DNA-templated	TCEANC2	C1orf83	transcription elongation factor A N-terminal and central domain containing 2	1.162	8.14551e-05	0.0454181
GO:0006351	transcription, DNA-templated	STAT2	IMD44|ISGF-3|P113|STAT113	signal transducer and activator of transcription 2	1.162	8.14551e-05	0.0454181
GO:0006351	transcription, DNA-templated	EPC1	Epl1	enhancer of polycomb homolog 1	1.162	8.14551e-05	0.0454181
GO:0006351	transcription, DNA-templated	TBX6	SCDO5	T-box 6	1.162	8.14551e-05	0.0454181
GO:0006351	transcription, DNA-templated	ZNF2	A1-5|ZNF661|Zfp661	zinc finger protein 2	1.162	8.14551e-05	0.0454181
GO:0006351	transcription, DNA-templated	IRF2BP2	-	interferon regulatory factor 2 binding protein 2	1.162	8.14551e-05	0.0454181
GO:0006351	transcription, DNA-templated	HDAC6	CPBHM|HD6|JM21|PPP1R90	histone deacetylase 6	1.162	8.14551e-05	0.0454181
GO:0006351	transcription, DNA-templated	HNF1B	FJHN|HNF-1-beta|HNF-1B|HNF1beta|HNF2|HPC11|LF-B3|LFB3|MODY5|TCF-2|TCF2|VHNF1	HNF1 homeobox B	1.162	8.14551e-05	0.0454181
GO:0006351	transcription, DNA-templated	TCF7L2	TCF-4|TCF4	transcription factor 7 like 2	1.162	8.14551e-05	0.0454181
GO:0006351	transcription, DNA-templated	SIN3B	-	SIN3 transcription regulator family member B	1.162	8.14551e-05	0.0454181
GO:0006351	transcription, DNA-templated	ZNF514	-	zinc finger protein 514	1.162	8.14551e-05	0.0454181
GO:0006351	transcription, DNA-templated	ZBTB17	MIZ-1|ZNF151|ZNF60|pHZ-67	zinc finger and BTB domain containing 17	1.162	8.14551e-05	0.0454181
GO:0006351	transcription, DNA-templated	PBX2	G17|HOX12|PBX2MHC	PBX homeobox 2	1.162	8.14551e-05	0.0454181
GO:0006351	transcription, DNA-templated	ZNF776	-	zinc finger protein 776	1.162	8.14551e-05	0.0454181
GO:0006351	transcription, DNA-templated	HES2	bHLHb40	hes family bHLH transcription factor 2	1.162	8.14551e-05	0.0454181
GO:0006351	transcription, DNA-templated	KLF7	UKLF	Kruppel like factor 7	1.162	8.14551e-05	0.0454181
GO:0006351	transcription, DNA-templated	ZNF554	-	zinc finger protein 554	1.162	8.14551e-05	0.0454181
GO:0006351	transcription, DNA-templated	KAT6B	GTPTS|MORF|MOZ2|MYST4|ZC2HC6B|qkf|querkopf	lysine acetyltransferase 6B	1.162	8.14551e-05	0.0454181
GO:0006351	transcription, DNA-templated	ATF7IP2	MCAF2	activating transcription factor 7 interacting protein 2	1.162	8.14551e-05	0.0454181
GO:0006351	transcription, DNA-templated	ZNF592	CAMOS|SCAR5	zinc finger protein 592	1.162	8.14551e-05	0.0454181
GO:0006351	transcription, DNA-templated	ZMIZ2	NET27|TRAFIP20|ZIMP7|hZIMP7	zinc finger MIZ-type containing 2	1.162	8.14551e-05	0.0454181
GO:0006351	transcription, DNA-templated	ZNF333	-	zinc finger protein 333	1.162	8.14551e-05	0.0454181
GO:0006351	transcription, DNA-templated	KLF9	BTEB|BTEB1	Kruppel like factor 9	1.162	8.14551e-05	0.0454181
GO:0006351	transcription, DNA-templated	ZNF789	-	zinc finger protein 789	1.162	8.14551e-05	0.0454181
GO:0006351	transcription, DNA-templated	HOXB13	PSGD	homeobox B13	1.162	8.14551e-05	0.0454181
GO:0006351	transcription, DNA-templated	TGIF2	-	TGFB induced factor homeobox 2	1.162	8.14551e-05	0.0454181
GO:0006351	transcription, DNA-templated	KHSRP	FBP2|FUBP2|KSRP	KH-type splicing regulatory protein	1.162	8.14551e-05	0.0454181
GO:0006351	transcription, DNA-templated	ZNF131	ZBTB35|pHZ-10	zinc finger protein 131	1.162	8.14551e-05	0.0454181
GO:0006351	transcription, DNA-templated	ATXN7L3	-	ataxin 7 like 3	1.162	8.14551e-05	0.0454181
GO:0006351	transcription, DNA-templated	ZNF107	Y8|ZFD25|ZNF588|smap-7	zinc finger protein 107	1.162	8.14551e-05	0.0454181
GO:0006351	transcription, DNA-templated	MACC1	7A5|SH3BP4L	MACC1, MET transcriptional regulator	1.162	8.14551e-05	0.0454181
GO:0006351	transcription, DNA-templated	ESR1	ER|ESR|ESRA|ESTRR|Era|NR3A1	estrogen receptor 1	1.162	8.14551e-05	0.0454181
GO:0006351	transcription, DNA-templated	ZNF709	-	zinc finger protein 709	1.162	8.14551e-05	0.0454181
GO:0006351	transcription, DNA-templated	ZNF708	KOX8|ZNF15|ZNF15L1	zinc finger protein 708	1.162	8.14551e-05	0.0454181
GO:0006351	transcription, DNA-templated	CARM1	PRMT4	coactivator associated arginine methyltransferase 1	1.162	8.14551e-05	0.0454181
GO:0006351	transcription, DNA-templated	ZNF662	-	zinc finger protein 662	1.162	8.14551e-05	0.0454181
GO:0006351	transcription, DNA-templated	AJUBA	JUB	ajuba LIM protein	1.162	8.14551e-05	0.0454181
GO:0006351	transcription, DNA-templated	PTPN14	PEZ|PTP36	protein tyrosine phosphatase, non-receptor type 14	1.162	8.14551e-05	0.0454181
GO:0006351	transcription, DNA-templated	CNOT2	CDC36|HSPC131|NOT2|NOT2H	CCR4-NOT transcription complex subunit 2	1.162	8.14551e-05	0.0454181
GO:0006351	transcription, DNA-templated	ZNF277	NRIF4|ZNF277P	zinc finger protein 277	1.162	8.14551e-05	0.0454181
GO:0006351	transcription, DNA-templated	PRKCB	PKC-beta|PKCB|PRKCB1|PRKCB2	protein kinase C beta	1.162	8.14551e-05	0.0454181
GO:0006351	transcription, DNA-templated	ZBTB42	LCCS6|ZNF925	zinc finger and BTB domain containing 42	1.162	8.14551e-05	0.0454181
GO:0006351	transcription, DNA-templated	ZFP3	ZNF752	ZFP3 zinc finger protein	1.162	8.14551e-05	0.0454181
GO:0006351	transcription, DNA-templated	ARHGAP35	GRF-1|GRLF1|P190-A|P190A|p190ARhoGAP|p190RhoGAP	Rho GTPase activating protein 35	1.162	8.14551e-05	0.0454181
GO:0006351	transcription, DNA-templated	FOXO1	FKH1|FKHR|FOXO1A	forkhead box O1	1.162	8.14551e-05	0.0454181
GO:0006351	transcription, DNA-templated	CBX2	CDCA6|M33|SRXY5	chromobox 2	1.162	8.14551e-05	0.0454181
GO:0006351	transcription, DNA-templated	GATA2	DCML|IMD21|MONOMAC|NFE1B	GATA binding protein 2	1.162	8.14551e-05	0.0454181
GO:0006351	transcription, DNA-templated	ZMIZ1	MIZ|RAI17|TRAFIP10|ZIMP10|hZIMP10	zinc finger MIZ-type containing 1	1.162	8.14551e-05	0.0454181
GO:0006351	transcription, DNA-templated	CRTC3	TORC-3|TORC3	CREB regulated transcription coactivator 3	1.162	8.14551e-05	0.0454181
GO:0006351	transcription, DNA-templated	TFDP2	DP2	transcription factor Dp-2	1.162	8.14551e-05	0.0454181
GO:0006351	transcription, DNA-templated	CCNL1	ANIA6A|BM-001|PRO1073|ania-6a	cyclin L1	1.162	8.14551e-05	0.0454181
GO:0006351	transcription, DNA-templated	ZBTB16	PLZF|ZNF145	zinc finger and BTB domain containing 16	1.162	8.14551e-05	0.0454181
GO:0006351	transcription, DNA-templated	ZKSCAN2	ZNF694|ZSCAN31|ZSCAN34	zinc finger with KRAB and SCAN domains 2	1.162	8.14551e-05	0.0454181
GO:0006351	transcription, DNA-templated	YLPM1	C14orf170|PPP1R169|ZAP113|ZAP3	YLP motif containing 1	1.162	8.14551e-05	0.0454181
GO:0006351	transcription, DNA-templated	ATXN3	AT3|ATX3|JOS|MJD|MJD1|SCA3	ataxin 3	1.162	8.14551e-05	0.0454181
GO:0006351	transcription, DNA-templated	VOPP1	ECOP|GASP	vesicular, overexpressed in cancer, prosurvival protein 1	1.162	8.14551e-05	0.0454181
GO:0006351	transcription, DNA-templated	IRF5	SLEB10	interferon regulatory factor 5	1.162	8.14551e-05	0.0454181
GO:0006351	transcription, DNA-templated	SMAD3	HSPC193|HsT17436|JV15-2|LDS1C|LDS3|MADH3	SMAD family member 3	1.162	8.14551e-05	0.0454181
GO:0006351	transcription, DNA-templated	RAX2	ARMD6|CORD11|QRX|RAXL1	retina and anterior neural fold homeobox 2	1.162	8.14551e-05	0.0454181
GO:0006351	transcription, DNA-templated	ZIC2	HPE5	Zic family member 2	1.162	8.14551e-05	0.0454181
GO:0006351	transcription, DNA-templated	MYNN	OSZF|SBBIZ1|ZBTB31|ZNF902	myoneurin	1.162	8.14551e-05	0.0454181
GO:0006351	transcription, DNA-templated	DMRT2	-	doublesex and mab-3 related transcription factor 2	1.162	8.14551e-05	0.0454181
GO:0006351	transcription, DNA-templated	ZNF8	HF.18|Zfp128	zinc finger protein 8	1.162	8.14551e-05	0.0454181
GO:0006351	transcription, DNA-templated	ZBTB18	C2H2-171|MRD22|RP58|TAZ-1|ZNF238	zinc finger and BTB domain containing 18	1.162	8.14551e-05	0.0454181
GO:0006351	transcription, DNA-templated	BRD4	CAP|HUNK1|HUNKI|MCAP	bromodomain containing 4	1.162	8.14551e-05	0.0454181
GO:0006351	transcription, DNA-templated	ZNF701	-	zinc finger protein 701	1.162	8.14551e-05	0.0454181
GO:0006351	transcription, DNA-templated	ZNF501	ZNF|ZNF52	zinc finger protein 501	1.162	8.14551e-05	0.0454181
GO:0006351	transcription, DNA-templated	MBD3	-	methyl-CpG binding domain protein 3	1.162	8.14551e-05	0.0454181
GO:0006351	transcription, DNA-templated	COMMD2	HSPC042	COMM domain containing 2	1.162	8.14551e-05	0.0454181
GO:0006351	transcription, DNA-templated	SNF8	Dot3|EAP30|VPS22	SNF8, ESCRT-II complex subunit	1.162	8.14551e-05	0.0454181
GO:0006351	transcription, DNA-templated	ZFP62	ZET|ZNF755	ZFP62 zinc finger protein	1.162	8.14551e-05	0.0454181
GO:0006351	transcription, DNA-templated	MXD4	MAD4|MST149|MSTP149|bHLHc12	MAX dimerization protein 4	1.162	8.14551e-05	0.0454181
GO:0006351	transcription, DNA-templated	TFCP2	LBP1C|LSF|LSF1D|SEF|TFCP2C	transcription factor CP2	1.162	8.14551e-05	0.0454181
GO:0006351	transcription, DNA-templated	ASCL1	ASH1|HASH1|MASH1|bHLHa46	achaete-scute family bHLH transcription factor 1	1.162	8.14551e-05	0.0454181
GO:0006351	transcription, DNA-templated	SRFBP1	BUD22|P49|Rlb1|STRAP|p49/STRAP	serum response factor binding protein 1	1.162	8.14551e-05	0.0454181
GO:0006351	transcription, DNA-templated	ASF1B	CIA-II	anti-silencing function 1B histone chaperone	1.162	8.14551e-05	0.0454181
GO:0006351	transcription, DNA-templated	BRD2	BRD2-IT1|D6S113E|FSH|FSRG1|NAT|O27.1.1|RING3|RNF3	bromodomain containing 2	1.162	8.14551e-05	0.0454181
GO:0006351	transcription, DNA-templated	RRAGC	GTR2|RAGC|TIB929	Ras related GTP binding C	1.162	8.14551e-05	0.0454181
GO:0006351	transcription, DNA-templated	FOXD2	FKHL17|FREAC-9|FREAC9	forkhead box D2	1.162	8.14551e-05	0.0454181
GO:0006351	transcription, DNA-templated	BRCA1	BRCAI|BRCC1|BROVCA1|FANCS|IRIS|PNCA4|PPP1R53|PSCP|RNF53	BRCA1, DNA repair associated	1.162	8.14551e-05	0.0454181
GO:0006351	transcription, DNA-templated	FOXK1	FOXK1L	forkhead box K1	1.162	8.14551e-05	0.0454181
GO:0006351	transcription, DNA-templated	ZNF74	COS52|ZFP520|ZNF520|hZNF7	zinc finger protein 74	1.162	8.14551e-05	0.0454181
GO:0006351	transcription, DNA-templated	ZNF740	Zfp740	zinc finger protein 740	1.162	8.14551e-05	0.0454181
GO:0006351	transcription, DNA-templated	ZIK1	ZNF762	zinc finger protein interacting with K protein 1	1.162	8.14551e-05	0.0454181
GO:0006351	transcription, DNA-templated	ZNF286A	ZNF286	zinc finger protein 286A	1.162	8.14551e-05	0.0454181
GO:0006351	transcription, DNA-templated	ZXDC	ZXDL	ZXD family zinc finger C	1.162	8.14551e-05	0.0454181
GO:0006351	transcription, DNA-templated	ATF7	ATFA	activating transcription factor 7	1.162	8.14551e-05	0.0454181
GO:0006351	transcription, DNA-templated	PRR13	TXR1	proline rich 13	1.162	8.14551e-05	0.0454181
GO:0006351	transcription, DNA-templated	DEPDC1	DEP.8|DEPDC1-V2|DEPDC1A|SDP35	DEP domain containing 1	1.162	8.14551e-05	0.0454181
GO:0006351	transcription, DNA-templated	SCRT1	SCRT|ZNF898	scratch family transcriptional repressor 1	1.162	8.14551e-05	0.0454181
GO:0006351	transcription, DNA-templated	ZNF467	EZI|Zfp467	zinc finger protein 467	1.162	8.14551e-05	0.0454181
GO:0006351	transcription, DNA-templated	SIN3A	WITKOS	SIN3 transcription regulator family member A	1.162	8.14551e-05	0.0454181
GO:0006351	transcription, DNA-templated	MAMSTR	MASTR	MEF2 activating motif and SAP domain containing transcriptional regulator	1.162	8.14551e-05	0.0454181
GO:0006351	transcription, DNA-templated	FOXP4	hFKHLA	forkhead box P4	1.162	8.14551e-05	0.0454181
GO:0006351	transcription, DNA-templated	MED29	IXL|MED2	mediator complex subunit 29	1.162	8.14551e-05	0.0454181
GO:0006351	transcription, DNA-templated	TBX15	TBX14	T-box 15	1.162	8.14551e-05	0.0454181
GO:0006351	transcription, DNA-templated	YAF2	-	YY1 associated factor 2	1.162	8.14551e-05	0.0454181
GO:0006351	transcription, DNA-templated	PHF12	PF1	PHD finger protein 12	1.162	8.14551e-05	0.0454181
GO:0006351	transcription, DNA-templated	ZNF783	-	zinc finger family member 783	1.162	8.14551e-05	0.0454181
GO:0006351	transcription, DNA-templated	DIDO1	BYE1|C20orf158|DATF-1|DATF1|DIDO2|DIDO3|DIO-1|DIO1|dJ885L7.8	death inducer-obliterator 1	1.162	8.14551e-05	0.0454181
GO:0006351	transcription, DNA-templated	ZNF263	FPM315|ZKSCAN12|ZSCAN44	zinc finger protein 263	1.162	8.14551e-05	0.0454181
GO:0006351	transcription, DNA-templated	ZFPM1	FOG|FOG1|ZC2HC11A|ZNF408|ZNF89A	zinc finger protein, FOG family member 1	1.162	8.14551e-05	0.0454181
GO:0006351	transcription, DNA-templated	ZNF101	HZF12	zinc finger protein 101	1.162	8.14551e-05	0.0454181
GO:0006351	transcription, DNA-templated	HOXB9	HOX-2.5|HOX2|HOX2E	homeobox B9	1.162	8.14551e-05	0.0454181
GO:0006351	transcription, DNA-templated	HOXB2	HOX2|HOX2H|Hox-2.8|K8	homeobox B2	1.162	8.14551e-05	0.0454181
GO:0006351	transcription, DNA-templated	IKZF4	EOS|ZNFN1A4	IKAROS family zinc finger 4	1.162	8.14551e-05	0.0454181
GO:0006351	transcription, DNA-templated	ZNF37A	KOX21|ZNF37	zinc finger protein 37A	1.162	8.14551e-05	0.0454181
GO:0006351	transcription, DNA-templated	AGO2	CASC7|EIF2C2|LINC00980|PPD|Q10	argonaute 2, RISC catalytic component	1.162	8.14551e-05	0.0454181
GO:0006351	transcription, DNA-templated	RNF4	RES4-26|SLX5|SNURF	ring finger protein 4	1.162	8.14551e-05	0.0454181
GO:0006351	transcription, DNA-templated	MAPK1	ERK|ERK-2|ERK2|ERT1|MAPK2|P42MAPK|PRKM1|PRKM2|p38|p40|p41|p41mapk|p42-MAPK	mitogen-activated protein kinase 1	1.162	8.14551e-05	0.0454181
GO:0006351	transcription, DNA-templated	FOXM1	FKHL16|FOXM1B|HFH-11|HFH11|HNF-3|INS-1|MPHOSPH2|MPP-2|MPP2|PIG29|TRIDENT	forkhead box M1	1.162	8.14551e-05	0.0454181
GO:0006351	transcription, DNA-templated	TLE3	ESG|ESG3|GRG3|HsT18976	transducin like enhancer of split 3	1.162	8.14551e-05	0.0454181
GO:0006351	transcription, DNA-templated	ELMSAN1	C14orf117|C14orf43|LSR68|MIDEAS|c14_5541	ELM2 and Myb/SANT domain containing 1	1.162	8.14551e-05	0.0454181
GO:0006351	transcription, DNA-templated	PAX4	KPD|MODY9	paired box 4	1.162	8.14551e-05	0.0454181
GO:0006351	transcription, DNA-templated	ZNF784	-	zinc finger protein 784	1.162	8.14551e-05	0.0454181
GO:0006351	transcription, DNA-templated	BAZ2A	TIP5|WALp3	bromodomain adjacent to zinc finger domain 2A	1.162	8.14551e-05	0.0454181
GO:0006351	transcription, DNA-templated	GATAD2B	MRD18|P66beta|p68	GATA zinc finger domain containing 2B	1.162	8.14551e-05	0.0454181
GO:0006351	transcription, DNA-templated	ZNF212	C2H2-150|ZNF182|ZNFC150	zinc finger protein 212	1.162	8.14551e-05	0.0454181
GO:0006351	transcription, DNA-templated	ZNF281	ZBP-99|ZNP-99	zinc finger protein 281	1.162	8.14551e-05	0.0454181
GO:0006351	transcription, DNA-templated	ELP5	C17orf81|DERP6|HSPC002|MST071|MSTP071	elongator acetyltransferase complex subunit 5	1.162	8.14551e-05	0.0454181
GO:0006351	transcription, DNA-templated	MNX1	HB9|HLXB9|HOXHB9|SCRA1	motor neuron and pancreas homeobox 1	1.162	8.14551e-05	0.0454181
GO:0006351	transcription, DNA-templated	ATRX	ATR2|JMS|MRX52|MRXHF1|RAD54|RAD54L|SFM1|SHS|XH2|XNP|ZNF-HX	ATRX, chromatin remodeler	1.162	8.14551e-05	0.0454181
GO:0006351	transcription, DNA-templated	MLLT10	AF10	myeloid/lymphoid or mixed-lineage leukemia; translocated to, 10	1.162	8.14551e-05	0.0454181
GO:0006351	transcription, DNA-templated	MAGEA2B	CT1.2|MAGE2	MAGE family member A2B	1.162	8.14551e-05	0.0454181
GO:0006351	transcription, DNA-templated	KDM4A	JHDM3A|JMJD2|JMJD2A|TDRD14A	lysine demethylase 4A	1.162	8.14551e-05	0.0454181
GO:0006351	transcription, DNA-templated	ZNF276	CENP-Z|CENPZ|ZADT|ZFP276|ZNF477	zinc finger protein 276	1.162	8.14551e-05	0.0454181
GO:0006351	transcription, DNA-templated	ZSCAN16	ZNF392|ZNF435|dJ265C24.3	zinc finger and SCAN domain containing 16	1.162	8.14551e-05	0.0454181
GO:0006351	transcription, DNA-templated	ZZZ3	ATAC1	zinc finger ZZ-type containing 3	1.162	8.14551e-05	0.0454181
GO:0006351	transcription, DNA-templated	ZBTB37	D430004I08Rik|ZNF908	zinc finger and BTB domain containing 37	1.162	8.14551e-05	0.0454181
GO:0006351	transcription, DNA-templated	ACAD8	ACAD-8|ARC42	acyl-CoA dehydrogenase family member 8	1.162	8.14551e-05	0.0454181
GO:0006351	transcription, DNA-templated	ZNF714	-	zinc finger protein 714	1.162	8.14551e-05	0.0454181
GO:0006351	transcription, DNA-templated	ADNP	ADNP1|HVDAS|MRD28	activity dependent neuroprotector homeobox	1.162	8.14551e-05	0.0454181
GO:0006351	transcription, DNA-templated	ZNF484	BA526D8.4	zinc finger protein 484	1.162	8.14551e-05	0.0454181
GO:0006351	transcription, DNA-templated	ZNF771	DSC43	zinc finger protein 771	1.162	8.14551e-05	0.0454181
GO:0006351	transcription, DNA-templated	ZFHX2	ZFH-5|ZNF409	zinc finger homeobox 2	1.162	8.14551e-05	0.0454181
GO:0006351	transcription, DNA-templated	CREBL2	-	cAMP responsive element binding protein like 2	1.162	8.14551e-05	0.0454181
GO:0006351	transcription, DNA-templated	HMBOX1	HNF1LA|HOT1|PBHNF	homeobox containing 1	1.162	8.14551e-05	0.0454181
GO:0006351	transcription, DNA-templated	KDM5C	DXS1272E|JARID1C|MRX13|MRXJ|MRXSCJ|MRXSJ|SMCX|XE169	lysine demethylase 5C	1.162	8.14551e-05	0.0454181
GO:0006351	transcription, DNA-templated	TRAF7	RFWD1|RNF119	TNF receptor associated factor 7	1.162	8.14551e-05	0.0454181
GO:0006351	transcription, DNA-templated	ZNF578	-	zinc finger protein 578	1.162	8.14551e-05	0.0454181
GO:0006351	transcription, DNA-templated	ZNF629	ZNF|ZNF65	zinc finger protein 629	1.162	8.14551e-05	0.0454181
GO:0006351	transcription, DNA-templated	MSX2	CRS2|FPP|HOX8|MSH|PFM|PFM1	msh homeobox 2	1.162	8.14551e-05	0.0454181
GO:0006351	transcription, DNA-templated	ZFP41	ZNF753|zfp-41	ZFP41 zinc finger protein	1.162	8.14551e-05	0.0454181
GO:0006351	transcription, DNA-templated	ZFY	ZNF911	zinc finger protein, Y-linked	1.162	8.14551e-05	0.0454181
GO:0006351	transcription, DNA-templated	ZNF70	Cos17	zinc finger protein 70	1.162	8.14551e-05	0.0454181
GO:0006351	transcription, DNA-templated	ASCC1	ASC1p50|CGI-18|SMABF2|p50	activating signal cointegrator 1 complex subunit 1	1.162	8.14551e-05	0.0454181
GO:0006351	transcription, DNA-templated	RBPJL	RBPL|RBPSUHL|SUHL	recombination signal binding protein for immunoglobulin kappa J region like	1.162	8.14551e-05	0.0454181
GO:0006351	transcription, DNA-templated	E2F1	E2F-1|RBAP1|RBBP3|RBP3	E2F transcription factor 1	1.162	8.14551e-05	0.0454181
GO:0006351	transcription, DNA-templated	ZNF707	-	zinc finger protein 707	1.162	8.14551e-05	0.0454181
GO:0006351	transcription, DNA-templated	CSNK2A1	CK2A1|CKII|CSNK2A3|OCNDS	casein kinase 2 alpha 1	1.162	8.14551e-05	0.0454181
GO:0006351	transcription, DNA-templated	BCL9L	BCL9-2|DLNB11	B-cell CLL/lymphoma 9-like	1.162	8.14551e-05	0.0454181
GO:0006351	transcription, DNA-templated	FOXR2	FOXN6	forkhead box R2	1.162	8.14551e-05	0.0454181
GO:0006351	transcription, DNA-templated	ZNF668	-	zinc finger protein 668	1.162	8.14551e-05	0.0454181
GO:0006351	transcription, DNA-templated	KDM5B	CT31|JARID1B|PLU-1|PLU1|PPP1R98|PUT1|RBBP2H1A|RBP2-H1	lysine demethylase 5B	1.162	8.14551e-05	0.0454181
GO:0006351	transcription, DNA-templated	AKAP8	AKAP 95|AKAP-8|AKAP-95|AKAP95	A-kinase anchoring protein 8	1.162	8.14551e-05	0.0454181
GO:0006351	transcription, DNA-templated	HIF1AN	FIH1	hypoxia inducible factor 1 alpha subunit inhibitor	1.162	8.14551e-05	0.0454181
GO:0006351	transcription, DNA-templated	GTF3C1	TFIIIC|TFIIIC220|TFIIICalpha	general transcription factor IIIC subunit 1	1.162	8.14551e-05	0.0454181
GO:0006351	transcription, DNA-templated	ZNF805	-	zinc finger protein 805	1.162	8.14551e-05	0.0454181
GO:0006351	transcription, DNA-templated	SOX13	ICA12|Sox-13	SRY-box 13	1.162	8.14551e-05	0.0454181
GO:0006351	transcription, DNA-templated	PRDM5	BCS2|PFM2	PR/SET domain 5	1.162	8.14551e-05	0.0454181
GO:0006351	transcription, DNA-templated	TBX2	-	T-box 2	1.162	8.14551e-05	0.0454181
GO:0006351	transcription, DNA-templated	ZNF79	pT7	zinc finger protein 79	1.162	8.14551e-05	0.0454181
GO:0006351	transcription, DNA-templated	HOXC8	HOX3|HOX3A	homeobox C8	1.162	8.14551e-05	0.0454181
GO:0006351	transcription, DNA-templated	ZNF429	-	zinc finger protein 429	1.162	8.14551e-05	0.0454181
GO:0006351	transcription, DNA-templated	ZNF593	ZT86	zinc finger protein 593	1.162	8.14551e-05	0.0454181
GO:0006351	transcription, DNA-templated	ZNF506	-	zinc finger protein 506	1.162	8.14551e-05	0.0454181
GO:0006351	transcription, DNA-templated	ASH2L	ASH2|ASH2L1|ASH2L2|Bre2	ASH2 like histone lysine methyltransferase complex subunit	1.162	8.14551e-05	0.0454181
GO:0006351	transcription, DNA-templated	CNOT6L	CCR4b	CCR4-NOT transcription complex subunit 6 like	1.162	8.14551e-05	0.0454181
GO:0006351	transcription, DNA-templated	ZNF641	-	zinc finger protein 641	1.162	8.14551e-05	0.0454181
GO:0006351	transcription, DNA-templated	SKI	SGS|SKV	SKI proto-oncogene	1.162	8.14551e-05	0.0454181
GO:0006351	transcription, DNA-templated	GTF3C5	TFIIIC63|TFIIICepsilon|TFiiiC2-63	general transcription factor IIIC subunit 5	1.162	8.14551e-05	0.0454181
GO:0006351	transcription, DNA-templated	RBM14	COAA|PSP2|SIP|SYTIP1|TMEM137	RNA binding motif protein 14	1.162	8.14551e-05	0.0454181
GO:0006351	transcription, DNA-templated	CBX6	-	chromobox 6	1.162	8.14551e-05	0.0454181
GO:0006351	transcription, DNA-templated	EGR4	NGFI-C|NGFIC|PAT133	early growth response 4	1.162	8.14551e-05	0.0454181
GO:0006351	transcription, DNA-templated	EYA3	-	EYA transcriptional coactivator and phosphatase 3	1.162	8.14551e-05	0.0454181
GO:0006351	transcription, DNA-templated	ZNF710	-	zinc finger protein 710	1.162	8.14551e-05	0.0454181
GO:0006351	transcription, DNA-templated	KLF8	BKLF3|ZNF741	Kruppel like factor 8	1.162	8.14551e-05	0.0454181
GO:0006351	transcription, DNA-templated	KDM2B	CXXC2|FBXL10|Fbl10|JHDM1B|PCCX2	lysine demethylase 2B	1.162	8.14551e-05	0.0454181
GO:0006351	transcription, DNA-templated	FSTL3	FLRG|FSRP	follistatin like 3	1.162	8.14551e-05	0.0454181
GO:0006351	transcription, DNA-templated	ZNF200	-	zinc finger protein 200	1.162	8.14551e-05	0.0454181
GO:0006351	transcription, DNA-templated	ZBTB8A	BOZF1|ZBTB8|ZNF916A	zinc finger and BTB domain containing 8A	1.162	8.14551e-05	0.0454181
GO:0006351	transcription, DNA-templated	KDM4C	GASC1|JHDM3C|JMJD2C|TDRD14C	lysine demethylase 4C	1.162	8.14551e-05	0.0454181
GO:0006351	transcription, DNA-templated	VSX2	CHX10|HOX10|MCOP2|MCOPCB3|RET1	visual system homeobox 2	1.162	8.14551e-05	0.0454181
GO:0006351	transcription, DNA-templated	MAP3K9	MEKK9|MLK1|PRKE1	mitogen-activated protein kinase kinase kinase 9	1.162	8.14551e-05	0.0454181
GO:0007155	cell adhesion	PCDHGC3	PC43|PCDH-GAMMA-C3|PCDH2	protocadherin gamma subfamily C, 3	1.317	0.000219968	0.105564
GO:0007155	cell adhesion	PODXL	Gp200|PC|PCLP|PCLP-1	podocalyxin like	1.317	0.000219968	0.105564
GO:0007155	cell adhesion	LPP	-	LIM domain containing preferred translocation partner in lipoma	1.317	0.000219968	0.105564
GO:0007155	cell adhesion	NEO1	IGDCC2|NGN|NTN1R2	neogenin 1	1.317	0.000219968	0.105564
GO:0007155	cell adhesion	ITGA2	BR|CD49B|GPIa|HPA-5|VLA-2|VLAA2	integrin subunit alpha 2	1.317	0.000219968	0.105564
GO:0007155	cell adhesion	DDR1	CAK|CD167|DDR|EDDR1|HGK2|MCK10|NEP|NTRK4|PTK3|PTK3A|RTK6|TRKE	discoidin domain receptor tyrosine kinase 1	1.317	0.000219968	0.105564
GO:0007155	cell adhesion	FBLN7	TM14	fibulin 7	1.317	0.000219968	0.105564
GO:0007155	cell adhesion	MAG	GMA|S-MAG|SIGLEC-4A|SIGLEC4A|SPG75	myelin associated glycoprotein	1.317	0.000219968	0.105564
GO:0007155	cell adhesion	PCDHGB6	PCDH-GAMMA-B6	protocadherin gamma subfamily B, 6	1.317	0.000219968	0.105564
GO:0007155	cell adhesion	PCDHA5	CNR6|CNRN6|CNRS6|CRNR6|PCDH-ALPHA5	protocadherin alpha 5	1.317	0.000219968	0.105564
GO:0007155	cell adhesion	PCDHA7	CNR4|CNRN4|CNRS4|CRNR4|PCDH-ALPHA7	protocadherin alpha 7	1.317	0.000219968	0.105564
GO:0007155	cell adhesion	OPCML	IGLON1|OBCAM|OPCM	opioid binding protein/cell adhesion molecule like	1.317	0.000219968	0.105564
GO:0007155	cell adhesion	PCDHA10	CNR8|CNRN8|CNRS8|CRNR8|PCDH-ALPHA10	protocadherin alpha 10	1.317	0.000219968	0.105564
GO:0007155	cell adhesion	PCDHB6	PCDH-BETA6	protocadherin beta 6	1.317	0.000219968	0.105564
GO:0007155	cell adhesion	PRPH2	AOFMD|AVMD|CACD2|DS|MDBS1|PRPH|RDS|RP7|TSPAN22|rd2	peripherin 2	1.317	0.000219968	0.105564
GO:0007155	cell adhesion	CDHR5	MLPCDH|MU-PCDH|MUCDHL|MUPCDH	cadherin related family member 5	1.317	0.000219968	0.105564
GO:0007155	cell adhesion	MYBPC1	LCCS4|MYBPCC|MYBPCS	myosin binding protein C, slow type	1.317	0.000219968	0.105564
GO:0007155	cell adhesion	PARVB	CGI-56	parvin beta	1.317	0.000219968	0.105564
GO:0007155	cell adhesion	EFNB2	EPLG5|HTKL|Htk-L|LERK5	ephrin B2	1.317	0.000219968	0.105564
GO:0007155	cell adhesion	ADAM23	MDC-3|MDC3	ADAM metallopeptidase domain 23	1.317	0.000219968	0.105564
GO:0007155	cell adhesion	LSAMP	IGLON3|LAMP	limbic system-associated membrane protein	1.317	0.000219968	0.105564
GO:0007155	cell adhesion	PCDHGA2	PCDH-GAMMA-A2	protocadherin gamma subfamily A, 2	1.317	0.000219968	0.105564
GO:0007155	cell adhesion	PCDHB11	ME2|PCDH-BETA11	protocadherin beta 11	1.317	0.000219968	0.105564
GO:0007155	cell adhesion	PCDHAC2	PCDH-ALPHA-C2	protocadherin alpha subfamily C, 2	1.317	0.000219968	0.105564
GO:0007155	cell adhesion	CNTNAP3B	-	contactin associated protein-like 3B	1.317	0.000219968	0.105564
GO:0007155	cell adhesion	PCDHGA7	PCDH-GAMMA-A7	protocadherin gamma subfamily A, 7	1.317	0.000219968	0.105564
GO:0007155	cell adhesion	SEMA5A	SEMAF|semF	semaphorin 5A	1.317	0.000219968	0.105564
GO:0007155	cell adhesion	COL6A1	BTHLM1|OPLL|UCHMD1	collagen type VI alpha 1 chain	1.317	0.000219968	0.105564
GO:0007155	cell adhesion	FN1	CIG|ED-B|FINC|FN|FNZ|GFND|GFND2|LETS|MSF	fibronectin 1	1.317	0.000219968	0.105564
GO:0007155	cell adhesion	NUAK1	ARK5	NUAK family kinase 1	1.317	0.000219968	0.105564
GO:0007155	cell adhesion	KIAA1462	JCAD	KIAA1462	1.317	0.000219968	0.105564
GO:0007155	cell adhesion	PCDHA11	CNR7|CNRN7|CNRS7|CRNR7|PCDH-ALPHA11	protocadherin alpha 11	1.317	0.000219968	0.105564
GO:0007155	cell adhesion	CERCAM	CEECAM1|GLT25D3	cerebral endothelial cell adhesion molecule	1.317	0.000219968	0.105564
GO:0007155	cell adhesion	PCDHGA4	PCDH-GAMMA-A4	protocadherin gamma subfamily A, 4	1.317	0.000219968	0.105564
GO:0007155	cell adhesion	PCDHGA5	CDH-GAMMA-A5|ME3|PCDH-GAMMA-A5	protocadherin gamma subfamily A, 5	1.317	0.000219968	0.105564
GO:0007155	cell adhesion	SORBS2	ARGBP2|PRO0618	sorbin and SH3 domain containing 2	1.317	0.000219968	0.105564
GO:0007155	cell adhesion	OLFM4	GC1|GW112|OLM4|OlfD|UNQ362|bA209J19.1|hGC-1|hOLfD	olfactomedin 4	1.317	0.000219968	0.105564
GO:0007155	cell adhesion	SLURP1	ANUP|ARS|ArsB|LY6LS|MDM	secreted LY6/PLAUR domain containing 1	1.317	0.000219968	0.105564
GO:0007155	cell adhesion	PCDHA9	PCDH-ALPHA9	protocadherin alpha 9	1.317	0.000219968	0.105564
GO:0007155	cell adhesion	ACHE	ACEE|ARACHE|N-ACHE|YT	acetylcholinesterase (Cartwright blood group)	1.317	0.000219968	0.105564
GO:0007155	cell adhesion	ARF6	-	ADP ribosylation factor 6	1.317	0.000219968	0.105564
GO:0007155	cell adhesion	PRKCE	PKCE|nPKC-epsilon	protein kinase C epsilon	1.317	0.000219968	0.105564
GO:0007155	cell adhesion	PCDHB5	PCDH-BETA5	protocadherin beta 5	1.317	0.000219968	0.105564
GO:0007155	cell adhesion	CD226	DNAM-1|DNAM1|PTA1|TLiSA1	CD226 molecule	1.317	0.000219968	0.105564
GO:0007155	cell adhesion	CNTN1	F3|GP135|MYPCN	contactin 1	1.317	0.000219968	0.105564
GO:0007155	cell adhesion	CNTNAP3	CASPR3|CNTNAP3A	contactin associated protein-like 3	1.317	0.000219968	0.105564
GO:0007155	cell adhesion	PRKCA	AAG6|PKC-alpha|PKCA|PRKACA	protein kinase C alpha	1.317	0.000219968	0.105564
GO:0007155	cell adhesion	PCDHAC1	PCDH-ALPHA-C1	protocadherin alpha subfamily C, 1	1.317	0.000219968	0.105564
GO:0007155	cell adhesion	PKP1	B6P	plakophilin 1	1.317	0.000219968	0.105564
GO:0007155	cell adhesion	CXCR3	CD182|CD183|CKR-L2|CMKAR3|GPR9|IP10-R|Mig-R|MigR	C-X-C motif chemokine receptor 3	1.317	0.000219968	0.105564
GO:0007155	cell adhesion	SPG7	CAR|CMAR|PGN|SPG5C	SPG7, paraplegin matrix AAA peptidase subunit	1.317	0.000219968	0.105564
GO:0007155	cell adhesion	CDH6	CAD6|KCAD	cadherin 6	1.317	0.000219968	0.105564
GO:0007155	cell adhesion	LGALS3BP	90K|BTBD17B|CyCAP|M2BP|MAC-2-BP|TANGO10B|gp90	galectin 3 binding protein	1.317	0.000219968	0.105564
GO:0007155	cell adhesion	COL5A1	EDSC	collagen type V alpha 1 chain	1.317	0.000219968	0.105564
GO:0007155	cell adhesion	MOG	BTN6|BTNL11|MOGIG2|NRCLP7	myelin oligodendrocyte glycoprotein	1.317	0.000219968	0.105564
GO:0007155	cell adhesion	PCDHA1	PCDH-ALPHA1	protocadherin alpha 1	1.317	0.000219968	0.105564
GO:0007155	cell adhesion	TNR	TN-R	tenascin R	1.317	0.000219968	0.105564
GO:0007155	cell adhesion	CASS4	C20orf32|CAS4|HEFL|HEPL	Cas scaffolding protein family member 4	1.317	0.000219968	0.105564
GO:0007155	cell adhesion	PCDHGB2	PCDH-GAMMA-B2	protocadherin gamma subfamily B, 2	1.317	0.000219968	0.105564
GO:0007155	cell adhesion	TLN2	ILWEQ	talin 2	1.317	0.000219968	0.105564
GO:0007155	cell adhesion	PCDHGA1	PCDH-GAMMA-A1	protocadherin gamma subfamily A, 1	1.317	0.000219968	0.105564
GO:0007155	cell adhesion	SORBS3	SCAM-1|SCAM1|SH3D4	sorbin and SH3 domain containing 3	1.317	0.000219968	0.105564
GO:0007155	cell adhesion	CGREF1	CGR11	cell growth regulator with EF-hand domain 1	1.317	0.000219968	0.105564
GO:0007155	cell adhesion	PCDHGA6	PCDH-GAMMA-A6	protocadherin gamma subfamily A, 6	1.317	0.000219968	0.105564
GO:0007155	cell adhesion	SIGLEC14	-	sialic acid binding Ig like lectin 14	1.317	0.000219968	0.105564
GO:0007155	cell adhesion	SIGLEC7	AIRM1|CD328|CDw328|D-siglec|QA79|SIGLEC-7|SIGLEC19P|SIGLECP2|p75|p75/AIRM1	sialic acid binding Ig like lectin 7	1.317	0.000219968	0.105564
GO:0007155	cell adhesion	APBA1	D9S411E|LIN10|MINT1|X11|X11A|X11ALPHA	amyloid beta precursor protein binding family A member 1	1.317	0.000219968	0.105564
GO:0007155	cell adhesion	ATP1B1	ATP1B	ATPase Na+/K+ transporting subunit beta 1	1.317	0.000219968	0.105564
GO:0007155	cell adhesion	PCDHGC5	PCDH-GAMMA-C5	protocadherin gamma subfamily C, 5	1.317	0.000219968	0.105564
GO:0007155	cell adhesion	BCAR1	CAS|CAS1|CASS1|CRKAS|P130Cas	BCAR1, Cas family scaffolding protein	1.317	0.000219968	0.105564
GO:0007155	cell adhesion	CDH8	Nbla04261	cadherin 8	1.317	0.000219968	0.105564
GO:0007155	cell adhesion	TOR1A	DQ2|DYT1	torsin family 1 member A	1.317	0.000219968	0.105564
GO:0007155	cell adhesion	NINJ1	NIN1|NINJURIN	ninjurin 1	1.317	0.000219968	0.105564
GO:0007155	cell adhesion	EMP2	XMP	epithelial membrane protein 2	1.317	0.000219968	0.105564
GO:0007155	cell adhesion	PCDHA13	CNR5|CNRN5|CNRS5|CRNR5|PCDH-ALPHA13	protocadherin alpha 13	1.317	0.000219968	0.105564
GO:0007155	cell adhesion	GPNMB	HGFIN|NMB	glycoprotein nmb	1.317	0.000219968	0.105564
GO:0007155	cell adhesion	PCDHGB1	PCDH-GAMMA-B1	protocadherin gamma subfamily B, 1	1.317	0.000219968	0.105564
GO:0007155	cell adhesion	MFGE8	BA46|EDIL1|HMFG|HsT19888|MFG-E8|MFGM|OAcGD3S|SED1|SPAG10|hP47	milk fat globule-EGF factor 8 protein	1.317	0.000219968	0.105564
GO:0007155	cell adhesion	GRHL2	BOM|DFNA28|ECTDS|TFCP2L3	grainyhead like transcription factor 2	1.317	0.000219968	0.105564
GO:0007155	cell adhesion	MPZL3	-	myelin protein zero like 3	1.317	0.000219968	0.105564
GO:0007155	cell adhesion	BCAM	AU|CD239|LU|MSK19	basal cell adhesion molecule (Lutheran blood group)	1.317	0.000219968	0.105564
GO:0007155	cell adhesion	DGCR2	DGS-C|IDD|LAN|SEZ-12	DiGeorge syndrome critical region gene 2	1.317	0.000219968	0.105564
GO:0007155	cell adhesion	PCDHB15	PCDH-BETA15	protocadherin beta 15	1.317	0.000219968	0.105564
GO:0007155	cell adhesion	PCDHA4	CNR1|CNRN1|CRNR1|PCDH-ALPHA4	protocadherin alpha 4	1.317	0.000219968	0.105564
GO:0007155	cell adhesion	PCDH15	CDHR15|DFNB23|USH1F	protocadherin related 15	1.317	0.000219968	0.105564
GO:0007155	cell adhesion	TPBG	5T4|5T4AG|M6P1|WAIF1	trophoblast glycoprotein	1.317	0.000219968	0.105564
GO:0007155	cell adhesion	CHST4	GST3|GlcNAc6ST2|HECGLCNAC6ST|LSST	carbohydrate sulfotransferase 4	1.317	0.000219968	0.105564
GO:0007155	cell adhesion	ACAN	AGC1|AGCAN|CSPG1|CSPGCP|MSK16|SEDK	aggrecan	1.317	0.000219968	0.105564
GO:0007155	cell adhesion	RGMB	DRAGON	repulsive guidance molecule family member b	1.317	0.000219968	0.105564
GO:0007155	cell adhesion	PCDHGA12	CDH21|FIB3|PCDH-GAMMA-A12	protocadherin gamma subfamily A, 12	1.317	0.000219968	0.105564
GO:0007155	cell adhesion	PCDHA2	PCDH-ALPHA2	protocadherin alpha 2	1.317	0.000219968	0.105564
GO:0007155	cell adhesion	PCDHGA10	PCDH-GAMMA-A10	protocadherin gamma subfamily A, 10	1.317	0.000219968	0.105564
GO:0007155	cell adhesion	CD47	IAP|MER6|OA3	CD47 molecule	1.317	0.000219968	0.105564
GO:0007155	cell adhesion	LAMA1	LAMA|PTBHS|S-LAM-alpha	laminin subunit alpha 1	1.317	0.000219968	0.105564
GO:0007155	cell adhesion	CDH4	CAD4|R-CAD|RCAD	cadherin 4	1.317	0.000219968	0.105564
GO:0007155	cell adhesion	ABL2	ABLL|ARG	ABL proto-oncogene 2, non-receptor tyrosine kinase	1.317	0.000219968	0.105564
GO:0007155	cell adhesion	PCDHGB4	CDH20|FIB2|PCDH-GAMMA-B4	protocadherin gamma subfamily B, 4	1.317	0.000219968	0.105564
GO:0007155	cell adhesion	SSPN	DAGA5|KRAG|NSPN|SPN1|SPN2	sarcospan	1.317	0.000219968	0.105564
GO:0007155	cell adhesion	MAEA	EMLP|EMP|GID9|HLC-10|PIG5	macrophage erythroblast attacher	1.317	0.000219968	0.105564
GO:0007155	cell adhesion	PCDHGA11	PCDH-GAMMA-A11	protocadherin gamma subfamily A, 11	1.317	0.000219968	0.105564
GO:0007155	cell adhesion	VCL	CMD1W|CMH15|HEL114|MV|MVCL	vinculin	1.317	0.000219968	0.105564
GO:0007155	cell adhesion	APC	BTPS2|DP2|DP2.5|DP3|GS|PPP1R46	APC, WNT signaling pathway regulator	1.317	0.000219968	0.105564
GO:0007155	cell adhesion	COL19A1	COL9A1L|D6S228E	collagen type XIX alpha 1 chain	1.317	0.000219968	0.105564
GO:0007155	cell adhesion	FLOT2	ECS-1|ECS1|ESA|ESA1|M17S1	flotillin 2	1.317	0.000219968	0.105564
GO:0007155	cell adhesion	AJAP1	MOT8|SHREW-1|SHREW1	adherens junctions associated protein 1	1.317	0.000219968	0.105564
GO:0007155	cell adhesion	PCDHGC4	PCDH-GAMMA-C4	protocadherin gamma subfamily C, 4	1.317	0.000219968	0.105564
GO:0007155	cell adhesion	SIGLEC5	CD170|CD33L2|OB-BP2|OBBP2|SIGLEC-5	sialic acid binding Ig like lectin 5	1.317	0.000219968	0.105564
GO:0007155	cell adhesion	PCDHGA8	PCDH-GAMMA-A8	protocadherin gamma subfamily A, 8	1.317	0.000219968	0.105564
GO:0007155	cell adhesion	CDH15	CDH14|CDH3|CDHM|MCAD|MRD3	cadherin 15	1.317	0.000219968	0.105564
GO:0007155	cell adhesion	PCDHGB3	PCDH-GAMMA-B3	protocadherin gamma subfamily B, 3	1.317	0.000219968	0.105564
GO:0007155	cell adhesion	PCDHGA3	PCDH-GAMMA-A3	protocadherin gamma subfamily A, 3	1.317	0.000219968	0.105564
GO:0007155	cell adhesion	PCDHA8	PCDH-ALPHA8	protocadherin alpha 8	1.317	0.000219968	0.105564
GO:0007155	cell adhesion	NRP2	NP2|NPN2|PRO2714|VEGF165R2	neuropilin 2	1.317	0.000219968	0.105564
GO:0007155	cell adhesion	PCDHB2	PCDH-BETA2	protocadherin beta 2	1.317	0.000219968	0.105564
GO:0007155	cell adhesion	PCDHA12	PCDH-ALPHA12	protocadherin alpha 12	1.317	0.000219968	0.105564
GO:0007155	cell adhesion	WISP2	CCN5|CT58|CTGF-L	WNT1 inducible signaling pathway protein 2	1.317	0.000219968	0.105564
GO:0007155	cell adhesion	FERMT1	C20orf42|DTGCU2|KIND1|UNC112A|URP1	fermitin family member 1	1.317	0.000219968	0.105564
GO:0007155	cell adhesion	ITGAL	CD11A|LFA-1|LFA1A	integrin subunit alpha L	1.317	0.000219968	0.105564
GO:0007155	cell adhesion	VCAN	CSPG2|ERVR|GHAP|PG-M|WGN|WGN1	versican	1.317	0.000219968	0.105564
GO:0007155	cell adhesion	DSC3	CDHF3|DSC|DSC1|DSC2|DSC4|HT-CP	desmocollin 3	1.317	0.000219968	0.105564
GO:0007155	cell adhesion	SCARF1	SREC|SREC-I|SREC1	scavenger receptor class F member 1	1.317	0.000219968	0.105564
GO:0007155	cell adhesion	PCDHGA9	PCDH-GAMMA-A9	protocadherin gamma subfamily A, 9	1.317	0.000219968	0.105564
GO:0007155	cell adhesion	SIRPG	CD172g|SIRP-B2|SIRPB2|SIRPgamma|bA77C3.1	signal regulatory protein gamma	1.317	0.000219968	0.105564
GO:0007155	cell adhesion	SIGLEC6	CD327|CD33L|CD33L1|CD33L2|CDW327|OBBP1	sialic acid binding Ig like lectin 6	1.317	0.000219968	0.105564
GO:0007155	cell adhesion	SELL	CD62L|LAM1|LECAM1|LEU8|LNHR|LSEL|LYAM1|PLNHR|TQ1	selectin L	1.317	0.000219968	0.105564
GO:0007155	cell adhesion	ATP1B2	AMOG	ATPase Na+/K+ transporting subunit beta 2	1.317	0.000219968	0.105564
GO:0007155	cell adhesion	BMP10	-	bone morphogenetic protein 10	1.317	0.000219968	0.105564
GO:0007155	cell adhesion	ITGB8	-	integrin subunit beta 8	1.317	0.000219968	0.105564
GO:0007155	cell adhesion	ENTPD1	ATPDase|CD39|NTPDase-1|SPG64	ectonucleoside triphosphate diphosphohydrolase 1	1.317	0.000219968	0.105564
GO:0007155	cell adhesion	PCDHGB7	ME6|PCDH-GAMMA-B7	protocadherin gamma subfamily B, 7	1.317	0.000219968	0.105564
GO:0007155	cell adhesion	PCDHA3	PCDH-ALPHA3	protocadherin alpha 3	1.317	0.000219968	0.105564
GO:0007155	cell adhesion	PCDHA6	CNR2|CNRN2|CNRS2|CRNR2|PCDH-ALPHA6	protocadherin alpha 6	1.317	0.000219968	0.105564
GO:0007155	cell adhesion	PTPRS	PTPSIGMA|R-PTP-S|R-PTP-sigma	protein tyrosine phosphatase, receptor type S	1.317	0.000219968	0.105564
GO:0007155	cell adhesion	PCDH17	PCDH68|PCH68	protocadherin 17	1.317	0.000219968	0.105564
GO:0051056	regulation of small GTPase mediated signal transduction	OCRL	INPP5F|LOCR|NPHL2|OCRL-1|OCRL1	OCRL, inositol polyphosphate-5-phosphatase	1.558	0.000478043	0.170505
GO:0051056	regulation of small GTPase mediated signal transduction	ITSN1	ITSN|SH3D1A|SH3P17	intersectin 1	1.558	0.000478043	0.170505
GO:0051056	regulation of small GTPase mediated signal transduction	SRGAP3	ARHGAP14|MEGAP|SRGAP2|WRP	SLIT-ROBO Rho GTPase activating protein 3	1.558	0.000478043	0.170505
GO:0051056	regulation of small GTPase mediated signal transduction	ARAP1	CENTD2	ArfGAP with RhoGAP domain, ankyrin repeat and PH domain 1	1.558	0.000478043	0.170505
GO:0051056	regulation of small GTPase mediated signal transduction	ARHGAP32	GC-GAP|GRIT|PX-RICS|RICS|p200RhoGAP|p250GAP	Rho GTPase activating protein 32	1.558	0.000478043	0.170505
GO:0051056	regulation of small GTPase mediated signal transduction	ARHGEF26	CSGEF|HMFN1864|SGEF	Rho guanine nucleotide exchange factor 26	1.558	0.000478043	0.170505
GO:0051056	regulation of small GTPase mediated signal transduction	PLEKHG2	ARHGEF42|CLG|LDAMD	pleckstrin homology and RhoGEF domain containing G2	1.558	0.000478043	0.170505
GO:0051056	regulation of small GTPase mediated signal transduction	ARHGDIB	D4|GDIA2|GDID4|LYGDI|Ly-GDI|RAP1GN1|RhoGDI2	Rho GDP dissociation inhibitor beta	1.558	0.000478043	0.170505
GO:0051056	regulation of small GTPase mediated signal transduction	SIPA1L1	E6TP1	signal induced proliferation associated 1 like 1	1.558	0.000478043	0.170505
GO:0051056	regulation of small GTPase mediated signal transduction	ARHGAP4	C1|RGC1|RhoGAP4|SrGAP4|p115	Rho GTPase activating protein 4	1.558	0.000478043	0.170505
GO:0051056	regulation of small GTPase mediated signal transduction	ARHGEF9	COLLYBISTIN|EIEE8|HPEM-2|PEM-2|PEM2	Cdc42 guanine nucleotide exchange factor 9	1.558	0.000478043	0.170505
GO:0051056	regulation of small GTPase mediated signal transduction	ARHGAP10	GRAF2|PS-GAP|PSGAP	Rho GTPase activating protein 10	1.558	0.000478043	0.170505
GO:0051056	regulation of small GTPase mediated signal transduction	SOS1	GF1|GGF1|GINGF|HGF|NS4	SOS Ras/Rac guanine nucleotide exchange factor 1	1.558	0.000478043	0.170505
GO:0051056	regulation of small GTPase mediated signal transduction	AKAP13	AKAP-13|AKAP-Lbc|ARHGEF13|BRX|HA-3|Ht31|LBC|PRKA13|PROTO-LB|PROTO-LBC|c-lbc|p47	A-kinase anchoring protein 13	1.558	0.000478043	0.170505
GO:0051056	regulation of small GTPase mediated signal transduction	MYO9B	CELIAC4|MYR5	myosin IXB	1.558	0.000478043	0.170505
GO:0051056	regulation of small GTPase mediated signal transduction	RHOJ	ARHJ|RASL7B|TC10B|TCL	ras homolog family member J	1.558	0.000478043	0.170505
GO:0051056	regulation of small GTPase mediated signal transduction	ARHGAP17	MST066|MST110|MSTP038|MSTP066|MSTP110|NADRIN|PP367|PP4534|RICH-1|RICH1|WBP15	Rho GTPase activating protein 17	1.558	0.000478043	0.170505
GO:0051056	regulation of small GTPase mediated signal transduction	RAP1GAP2	GARNL4|RAP1GA3	RAP1 GTPase activating protein 2	1.558	0.000478043	0.170505
GO:0051056	regulation of small GTPase mediated signal transduction	TIAM1	-	T-cell lymphoma invasion and metastasis 1	1.558	0.000478043	0.170505
GO:0051056	regulation of small GTPase mediated signal transduction	ARHGAP20	RARHOGAP	Rho GTPase activating protein 20	1.558	0.000478043	0.170505
GO:0051056	regulation of small GTPase mediated signal transduction	ARHGEF17	P164RHOGEF|RHOGEF17|TEM4|p164-RhoGEF	Rho guanine nucleotide exchange factor 17	1.558	0.000478043	0.170505
GO:0051056	regulation of small GTPase mediated signal transduction	ARHGAP25	HEL-S-308|KAIA0053	Rho GTPase activating protein 25	1.558	0.000478043	0.170505
GO:0051056	regulation of small GTPase mediated signal transduction	ARHGEF4	ASEF|ASEF1|GEF4|STM6	Rho guanine nucleotide exchange factor 4	1.558	0.000478043	0.170505
GO:0051056	regulation of small GTPase mediated signal transduction	GMIP	ARHGAP46	GEM interacting protein	1.558	0.000478043	0.170505
GO:0051056	regulation of small GTPase mediated signal transduction	ARHGAP35	GRF-1|GRLF1|P190-A|P190A|p190ARhoGAP|p190RhoGAP	Rho GTPase activating protein 35	1.558	0.000478043	0.170505
GO:0051056	regulation of small GTPase mediated signal transduction	ABR	MDB	active BCR-related	1.558	0.000478043	0.170505
GO:0051056	regulation of small GTPase mediated signal transduction	ARHGAP39	CrGAP|Vilse	Rho GTPase activating protein 39	1.558	0.000478043	0.170505
GO:0051056	regulation of small GTPase mediated signal transduction	ARHGEF2	GEF|GEF-H1|GEFH1|LFP40|P40	Rho/Rac guanine nucleotide exchange factor 2	1.558	0.000478043	0.170505
GO:0051056	regulation of small GTPase mediated signal transduction	ARHGAP6	RHOGAP6|RHOGAPX-1	Rho GTPase activating protein 6	1.558	0.000478043	0.170505
GO:0051056	regulation of small GTPase mediated signal transduction	RAC2	EN-7|Gx|HSPC022|p21-Rac2	ras-related C3 botulinum toxin substrate 2 (rho family, small GTP binding protein Rac2)	1.558	0.000478043	0.170505
GO:0051056	regulation of small GTPase mediated signal transduction	VAV3	-	vav guanine nucleotide exchange factor 3	1.558	0.000478043	0.170505
GO:0051056	regulation of small GTPase mediated signal transduction	SYDE2	-	synapse defective Rho GTPase homolog 2	1.558	0.000478043	0.170505
GO:0051056	regulation of small GTPase mediated signal transduction	FAM13A	ARHGAP48|FAM13A1	family with sequence similarity 13 member A	1.558	0.000478043	0.170505
GO:0051056	regulation of small GTPase mediated signal transduction	CDC42	CDC42Hs|G25K|TKS	cell division cycle 42	1.558	0.000478043	0.170505
GO:0051056	regulation of small GTPase mediated signal transduction	SRGAP1	ARHGAP13|NMTC2	SLIT-ROBO Rho GTPase activating protein 1	1.558	0.000478043	0.170505
GO:0051056	regulation of small GTPase mediated signal transduction	ARHGEF12	LARG|PRO2792	Rho guanine nucleotide exchange factor 12	1.558	0.000478043	0.170505
GO:0051056	regulation of small GTPase mediated signal transduction	SIPA1L3	CTRCT45|SPAL3|SPAR3	signal induced proliferation associated 1 like 3	1.558	0.000478043	0.170505
GO:0051056	regulation of small GTPase mediated signal transduction	ARHGAP19	-	Rho GTPase activating protein 19	1.558	0.000478043	0.170505
GO:0051056	regulation of small GTPase mediated signal transduction	MCF2L	ARHGEF14|DBS|OST	MCF.2 cell line derived transforming sequence like	1.558	0.000478043	0.170505
GO:0051056	regulation of small GTPase mediated signal transduction	ARHGEF19	WGEF	Rho guanine nucleotide exchange factor 19	1.558	0.000478043	0.170505
GO:0051056	regulation of small GTPase mediated signal transduction	RALGAPB	KIAA1219|RalGAPbeta	Ral GTPase activating protein non-catalytic beta subunit	1.558	0.000478043	0.170505
GO:0051056	regulation of small GTPase mediated signal transduction	KALRN	ARHGEF24|CHD5|CHDS5|DUET|DUO|HAPIP|TRAD	kalirin, RhoGEF kinase	1.558	0.000478043	0.170505
GO:0051056	regulation of small GTPase mediated signal transduction	ARHGAP26	GRAF|GRAF1|OPHN1L|OPHN1L1	Rho GTPase activating protein 26	1.558	0.000478043	0.170505
GO:0051056	regulation of small GTPase mediated signal transduction	PREX1	P-REX1	phosphatidylinositol-3,4,5-trisphosphate dependent Rac exchange factor 1	1.558	0.000478043	0.170505
GO:0051056	regulation of small GTPase mediated signal transduction	OPHN1	ARHGAP41|MRX60|OPN1	oligophrenin 1	1.558	0.000478043	0.170505
GO:0051056	regulation of small GTPase mediated signal transduction	ARHGAP29	PARG1	Rho GTPase activating protein 29	1.558	0.000478043	0.170505
GO:0051056	regulation of small GTPase mediated signal transduction	VAV1	VAV	vav guanine nucleotide exchange factor 1	1.558	0.000478043	0.170505
GO:0051056	regulation of small GTPase mediated signal transduction	RHOF	ARHF|RIF	ras homolog family member F, filopodia associated	1.558	0.000478043	0.170505
GO:0051056	regulation of small GTPase mediated signal transduction	ARHGAP30	-	Rho GTPase activating protein 30	1.558	0.000478043	0.170505
GO:0043547	positive regulation of GTPase activity	AKAP13	AKAP-13|AKAP-Lbc|ARHGEF13|BRX|HA-3|Ht31|LBC|PRKA13|PROTO-LB|PROTO-LBC|c-lbc|p47	A-kinase anchoring protein 13	1.262	0.000482998	0.170505
GO:0043547	positive regulation of GTPase activity	CSF2RA	CD116|CDw116|CSF2R|CSF2RAX|CSF2RAY|CSF2RX|CSF2RY|GM-CSF-R-alpha|GMCSFR|GMR|SMDP4	colony stimulating factor 2 receptor alpha subunit	1.262	0.000482998	0.170505
GO:0043547	positive regulation of GTPase activity	TBC1D19	-	TBC1 domain family member 19	1.262	0.000482998	0.170505
GO:0043547	positive regulation of GTPase activity	OCRL	INPP5F|LOCR|NPHL2|OCRL-1|OCRL1	OCRL, inositol polyphosphate-5-phosphatase	1.262	0.000482998	0.170505
GO:0043547	positive regulation of GTPase activity	PDGFRA	CD140A|PDGFR-2|PDGFR2	platelet derived growth factor receptor alpha	1.262	0.000482998	0.170505
GO:0043547	positive regulation of GTPase activity	GRIN1	GluN1|MRD8|NMD-R1|NMDA1|NMDAR1|NR1	glutamate ionotropic receptor NMDA type subunit 1	1.262	0.000482998	0.170505
GO:0043547	positive regulation of GTPase activity	SH3BGRL3	HEL-S-297|SH3BP-1|TIP-B1	SH3 domain binding glutamate rich protein like 3	1.262	0.000482998	0.170505
GO:0043547	positive regulation of GTPase activity	ITSN1	ITSN|SH3D1A|SH3P17	intersectin 1	1.262	0.000482998	0.170505
GO:0043547	positive regulation of GTPase activity	FGD6	ZFYVE24	FYVE, RhoGEF and PH domain containing 6	1.262	0.000482998	0.170505
GO:0043547	positive regulation of GTPase activity	ACAP3	CENTB5	ArfGAP with coiled-coil, ankyrin repeat and PH domains 3	1.262	0.000482998	0.170505
GO:0043547	positive regulation of GTPase activity	ARHGEF39	C9orf100	Rho guanine nucleotide exchange factor 39	1.262	0.000482998	0.170505
GO:0043547	positive regulation of GTPase activity	AGFG2	HRBL|RABR	ArfGAP with FG repeats 2	1.262	0.000482998	0.170505
GO:0043547	positive regulation of GTPase activity	SFRP1	FRP|FRP-1|FRP1|FrzA|SARP2	secreted frizzled related protein 1	1.262	0.000482998	0.170505
GO:0043547	positive regulation of GTPase activity	GNAQ	CMC1|G-ALPHA-q|GAQ|SWS	G protein subunit alpha q	1.262	0.000482998	0.170505
GO:0043547	positive regulation of GTPase activity	ARHGAP19	-	Rho GTPase activating protein 19	1.262	0.000482998	0.170505
GO:0043547	positive regulation of GTPase activity	ITSN2	PRO2015|SH3D1B|SH3P18|SWA|SWAP	intersectin 2	1.262	0.000482998	0.170505
GO:0043547	positive regulation of GTPase activity	ARHGEF12	LARG|PRO2792	Rho guanine nucleotide exchange factor 12	1.262	0.000482998	0.170505
GO:0043547	positive regulation of GTPase activity	RASGEF1A	CG4853	RasGEF domain family member 1A	1.262	0.000482998	0.170505
GO:0043547	positive regulation of GTPase activity	RGS3	C2PA|RGP3	regulator of G-protein signaling 3	1.262	0.000482998	0.170505
GO:0043547	positive regulation of GTPase activity	ARHGAP26	GRAF|GRAF1|OPHN1L|OPHN1L1	Rho GTPase activating protein 26	1.262	0.000482998	0.170505
GO:0043547	positive regulation of GTPase activity	MCF2L	ARHGEF14|DBS|OST	MCF.2 cell line derived transforming sequence like	1.262	0.000482998	0.170505
GO:0043547	positive regulation of GTPase activity	ARHGAP32	GC-GAP|GRIT|PX-RICS|RICS|p200RhoGAP|p250GAP	Rho GTPase activating protein 32	1.262	0.000482998	0.170505
GO:0043547	positive regulation of GTPase activity	SPTBN2	GTRAP41|SCA5|SCAR14	spectrin beta, non-erythrocytic 2	1.262	0.000482998	0.170505
GO:0043547	positive regulation of GTPase activity	GAPVD1	GAPEX5|GAPex-5|RAP6	GTPase activating protein and VPS9 domains 1	1.262	0.000482998	0.170505
GO:0043547	positive regulation of GTPase activity	RANGAP1	Fug1|RANGAP|SD	Ran GTPase activating protein 1	1.262	0.000482998	0.170505
GO:0043547	positive regulation of GTPase activity	NRG4	HRG4	neuregulin 4	1.262	0.000482998	0.170505
GO:0043547	positive regulation of GTPase activity	ADAP2	CENTA2|HSA272195|cent-b	ArfGAP with dual PH domains 2	1.262	0.000482998	0.170505
GO:0043547	positive regulation of GTPase activity	GRIN2A	EPND|FESD|GluN2A|LKS|NMDAR2A|NR2A	glutamate ionotropic receptor NMDA type subunit 2A	1.262	0.000482998	0.170505
GO:0043547	positive regulation of GTPase activity	TBC1D24	DFNA65|DFNB86|DOORS|EIEE16|FIME|TLDC6	TBC1 domain family member 24	1.262	0.000482998	0.170505
GO:0043547	positive regulation of GTPase activity	ARHGAP10	GRAF2|PS-GAP|PSGAP	Rho GTPase activating protein 10	1.262	0.000482998	0.170505
GO:0043547	positive regulation of GTPase activity	RAPGEF2	CNrasGEF|NRAPGEP|PDZ-GEF1|PDZGEF1|RA-GEF|RA-GEF-1|Rap-GEP|nRap GEP	Rap guanine nucleotide exchange factor 2	1.262	0.000482998	0.170505
GO:0043547	positive regulation of GTPase activity	RAB3GAP1	P130|RAB3GAP|RAB3GAP130|WARBM1	RAB3 GTPase activating protein catalytic subunit 1	1.262	0.000482998	0.170505
GO:0043547	positive regulation of GTPase activity	PLEKHG1	ARHGEF41	pleckstrin homology and RhoGEF domain containing G1	1.262	0.000482998	0.170505
GO:0043547	positive regulation of GTPase activity	CDC42EP1	BORG5|CEP1|MSE55	CDC42 effector protein 1	1.262	0.000482998	0.170505
GO:0043547	positive regulation of GTPase activity	CYTH1	B2-1|CYTOHESIN-1|D17S811E|PSCD1|SEC7	cytohesin 1	1.262	0.000482998	0.170505
GO:0043547	positive regulation of GTPase activity	GCGR	GGR|GL-R	glucagon receptor	1.262	0.000482998	0.170505
GO:0043547	positive regulation of GTPase activity	ELMOD2	9830169G11Rik	ELMO domain containing 2	1.262	0.000482998	0.170505
GO:0043547	positive regulation of GTPase activity	RABIF	MSS4|RASGFR3|RASGRF3	RAB interacting factor	1.262	0.000482998	0.170505
GO:0043547	positive regulation of GTPase activity	CAMK2D	CAMKD	calcium/calmodulin dependent protein kinase II delta	1.262	0.000482998	0.170505
GO:0043547	positive regulation of GTPase activity	SOS1	GF1|GGF1|GINGF|HGF|NS4	SOS Ras/Rac guanine nucleotide exchange factor 1	1.262	0.000482998	0.170505
GO:0043547	positive regulation of GTPase activity	EREG	EPR|ER|Ep	epiregulin	1.262	0.000482998	0.170505
GO:0043547	positive regulation of GTPase activity	RAB3IL1	GRAB	RAB3A interacting protein like 1	1.262	0.000482998	0.170505
GO:0043547	positive regulation of GTPase activity	SPATA13	ARHGEF29|ASEF2	spermatogenesis associated 13	1.262	0.000482998	0.170505
GO:0043547	positive regulation of GTPase activity	BTC	-	betacellulin	1.262	0.000482998	0.170505
GO:0043547	positive regulation of GTPase activity	HERC1	MDFPMR|p532|p619	HECT and RLD domain containing E3 ubiquitin protein ligase family member 1	1.262	0.000482998	0.170505
GO:0043547	positive regulation of GTPase activity	SPTB	EL3|HS2|HSPTB1|SPH2	spectrin beta, erythrocytic	1.262	0.000482998	0.170505
GO:0043547	positive regulation of GTPase activity	IL2RA	CD25|IDDM10|IL2R|IMD41|TCGFR|p55	interleukin 2 receptor subunit alpha	1.262	0.000482998	0.170505
GO:0043547	positive regulation of GTPase activity	GIT1	-	GIT ArfGAP 1	1.262	0.000482998	0.170505
GO:0043547	positive regulation of GTPase activity	VAV1	VAV	vav guanine nucleotide exchange factor 1	1.262	0.000482998	0.170505
GO:0043547	positive regulation of GTPase activity	RAPGEF6	KIA001LB|PDZ-GEF2|PDZGEF2|RA-GEF-2|RAGEF2	Rap guanine nucleotide exchange factor 6	1.262	0.000482998	0.170505
GO:0043547	positive regulation of GTPase activity	CCL22	A-152E5.1|ABCD-1|DC/B-CK|MDC|SCYA22|STCP-1	C-C motif chemokine ligand 22	1.262	0.000482998	0.170505
GO:0043547	positive regulation of GTPase activity	ARHGAP4	C1|RGC1|RhoGAP4|SrGAP4|p115	Rho GTPase activating protein 4	1.262	0.000482998	0.170505
GO:0043547	positive regulation of GTPase activity	VAV3	-	vav guanine nucleotide exchange factor 3	1.262	0.000482998	0.170505
GO:0043547	positive regulation of GTPase activity	LAMTOR1	C11orf59|PDRO|Ragulator1|p18|p27RF-Rho	late endosomal/lysosomal adaptor, MAPK and MTOR activator 1	1.262	0.000482998	0.170505
GO:0043547	positive regulation of GTPase activity	RALGDS	RGDS|RGF|RalGEF	ral guanine nucleotide dissociation stimulator	1.262	0.000482998	0.170505
GO:0043547	positive regulation of GTPase activity	FARP1	CDEP|FARP1-IT1|PLEKHC2|PPP1R75	FERM, ARH/RhoGEF and pleckstrin domain protein 1	1.262	0.000482998	0.170505
GO:0043547	positive regulation of GTPase activity	NCKAP1L	HEM1	NCK associated protein 1 like	1.262	0.000482998	0.170505
GO:0043547	positive regulation of GTPase activity	ERBB4	ALS19|HER4|p180erbB4	erb-b2 receptor tyrosine kinase 4	1.262	0.000482998	0.170505
GO:0043547	positive regulation of GTPase activity	CALM3	CaM|CaMIII|HEL-S-72|PHKD|PHKD3	calmodulin 3	1.262	0.000482998	0.170505
GO:0043547	positive regulation of GTPase activity	PKP4	p0071	plakophilin 4	1.262	0.000482998	0.170505
GO:0043547	positive regulation of GTPase activity	GRIN2B	EIEE27|GluN2B|MRD6|NMDAR2B|NR2B|hNR3	glutamate ionotropic receptor NMDA type subunit 2B	1.262	0.000482998	0.170505
GO:0043547	positive regulation of GTPase activity	SHC2	SCK|SHCB|SLI	SHC adaptor protein 2	1.262	0.000482998	0.170505
GO:0043547	positive regulation of GTPase activity	ABR	MDB	active BCR-related	1.262	0.000482998	0.170505
GO:0043547	positive regulation of GTPase activity	DENND1C	FAM31C	DENN domain containing 1C	1.262	0.000482998	0.170505
GO:0043547	positive regulation of GTPase activity	RAB3IP	RABIN3|RABIN8	RAB3A interacting protein	1.262	0.000482998	0.170505
GO:0043547	positive regulation of GTPase activity	LLGL1	DLG4|HUGL|HUGL-1|HUGL1|LLGL|Lgl1|Mgl1	LLGL1, scribble cell polarity complex component	1.262	0.000482998	0.170505
GO:0043547	positive regulation of GTPase activity	DAB2IP	AF9Q34|AIP-1|AIP1|DIP1/2	DAB2 interacting protein	1.262	0.000482998	0.170505
GO:0043547	positive regulation of GTPase activity	GNAO1	EIEE17|G-ALPHA-o|GNAO|HLA-DQB1	G protein subunit alpha o1	1.262	0.000482998	0.170505
GO:0043547	positive regulation of GTPase activity	RABEP1	RAB5EP|RABPT5	rabaptin, RAB GTPase binding effector protein 1	1.262	0.000482998	0.170505
GO:0043547	positive regulation of GTPase activity	ARHGEF4	ASEF|ASEF1|GEF4|STM6	Rho guanine nucleotide exchange factor 4	1.262	0.000482998	0.170505
GO:0043547	positive regulation of GTPase activity	RAPGEF1	C3G|GRF2	Rap guanine nucleotide exchange factor 1	1.262	0.000482998	0.170505
GO:0043547	positive regulation of GTPase activity	STXBP5L	LLGL4	syntaxin binding protein 5 like	1.262	0.000482998	0.170505
GO:0043547	positive regulation of GTPase activity	SGSM2	RUTBC1	small G protein signaling modulator 2	1.262	0.000482998	0.170505
GO:0043547	positive regulation of GTPase activity	GFRA4	-	GDNF family receptor alpha 4	1.262	0.000482998	0.170505
GO:0043547	positive regulation of GTPase activity	ARHGEF37	-	Rho guanine nucleotide exchange factor 37	1.262	0.000482998	0.170505
GO:0043547	positive regulation of GTPase activity	CYTH4	CYT4|DJ63G5.1|PSCD4|cytohesin-4	cytohesin 4	1.262	0.000482998	0.170505
GO:0043547	positive regulation of GTPase activity	RAPGEF3	CAMP-GEFI|EPAC|EPAC1|HSU79275|bcm910	Rap guanine nucleotide exchange factor 3	1.262	0.000482998	0.170505
GO:0043547	positive regulation of GTPase activity	FGF19	-	fibroblast growth factor 19	1.262	0.000482998	0.170505
GO:0043547	positive regulation of GTPase activity	RGS20	RGSZ1|ZGAP1|g(z)GAP|gz-GAP	regulator of G-protein signaling 20	1.262	0.000482998	0.170505
GO:0043547	positive regulation of GTPase activity	DOCK3	MOCA|PBP	dedicator of cytokinesis 3	1.262	0.000482998	0.170505
GO:0043547	positive regulation of GTPase activity	PLEKHG2	ARHGEF42|CLG|LDAMD	pleckstrin homology and RhoGEF domain containing G2	1.262	0.000482998	0.170505
GO:0043547	positive regulation of GTPase activity	ASAP1	AMAP1|CENTB4|DDEF1|PAG2|PAP|ZG14P	ArfGAP with SH3 domain, ankyrin repeat and PH domain 1	1.262	0.000482998	0.170505
GO:0043547	positive regulation of GTPase activity	FGF22	-	fibroblast growth factor 22	1.262	0.000482998	0.170505
GO:0043547	positive regulation of GTPase activity	KIT	C-Kit|CD117|PBT|SCFR	KIT proto-oncogene receptor tyrosine kinase	1.262	0.000482998	0.170505
GO:0043547	positive regulation of GTPase activity	CAMK2B	CAM2|CAMK2|CAMKB	calcium/calmodulin dependent protein kinase II beta	1.262	0.000482998	0.170505
GO:0043547	positive regulation of GTPase activity	GDNF	ATF|ATF1|ATF2|HFB1-GDNF|HSCR3	glial cell derived neurotrophic factor	1.262	0.000482998	0.170505
GO:0043547	positive regulation of GTPase activity	ERBB3	ErbB-3|HER3|LCCS2|MDA-BF-1|c-erbB-3|c-erbB3|erbB3-S|p180-ErbB3|p45-sErbB3|p85-sErbB3	erb-b2 receptor tyrosine kinase 3	1.262	0.000482998	0.170505
GO:0043547	positive regulation of GTPase activity	RGP1	KIAA0258	RGP1 homolog, RAB6A GEF complex partner 1	1.262	0.000482998	0.170505
GO:0043547	positive regulation of GTPase activity	ARAP1	CENTD2	ArfGAP with RhoGAP domain, ankyrin repeat and PH domain 1	1.262	0.000482998	0.170505
GO:0043547	positive regulation of GTPase activity	NCK1	NCK|NCKalpha|nck-1	NCK adaptor protein 1	1.262	0.000482998	0.170505
GO:0043547	positive regulation of GTPase activity	AGAP1	AGAP-1|CENTG2|GGAP1|cnt-g2	ArfGAP with GTPase domain, ankyrin repeat and PH domain 1	1.262	0.000482998	0.170505
GO:0043547	positive regulation of GTPase activity	GFRA1	GDNFR|GDNFRA|GFR-ALPHA-1|RET1L|RETL1|TRNR1	GDNF family receptor alpha 1	1.262	0.000482998	0.170505
GO:0043547	positive regulation of GTPase activity	KNDC1	C10orf23|RASGEF2|bB439H18.3	kinase non-catalytic C-lobe domain containing 1	1.262	0.000482998	0.170505
GO:0043547	positive regulation of GTPase activity	ELMO1	CED-12|CED12|ELMO-1	engulfment and cell motility 1	1.262	0.000482998	0.170505
GO:0043547	positive regulation of GTPase activity	SPTBN1	ELF|HEL102|SPTB2|betaSpII	spectrin beta, non-erythrocytic 1	1.262	0.000482998	0.170505
GO:0043547	positive regulation of GTPase activity	DOCK2	IMD40	dedicator of cytokinesis 2	1.262	0.000482998	0.170505
GO:0043547	positive regulation of GTPase activity	CHML	REP2	CHM like, Rab escort protein 2	1.262	0.000482998	0.170505
GO:0043547	positive regulation of GTPase activity	ARHGEF19	WGEF	Rho guanine nucleotide exchange factor 19	1.262	0.000482998	0.170505
GO:0043547	positive regulation of GTPase activity	IQSEC2	BRAG1|MRX1|MRX18|MRX78	IQ motif and Sec7 domain 2	1.262	0.000482998	0.170505
GO:0043547	positive regulation of GTPase activity	GMIP	ARHGAP46	GEM interacting protein	1.262	0.000482998	0.170505
GO:0043547	positive regulation of GTPase activity	CDC42EP4	BORG4|CEP4|KAIA1777	CDC42 effector protein 4	1.262	0.000482998	0.170505
GO:0043547	positive regulation of GTPase activity	CCL1	I-309|P500|SCYA1|SISe|TCA3	C-C motif chemokine ligand 1	1.262	0.000482998	0.170505
GO:0043547	positive regulation of GTPase activity	ARHGAP25	HEL-S-308|KAIA0053	Rho GTPase activating protein 25	1.262	0.000482998	0.170505
GO:0043547	positive regulation of GTPase activity	FRS2	FRS1A|FRS2A|FRS2alpha|SNT|SNT-1|SNT1	fibroblast growth factor receptor substrate 2	1.262	0.000482998	0.170505
GO:0043547	positive regulation of GTPase activity	ARFGAP2	IRZ|NBLA10535|ZFP289|ZNF289	ADP ribosylation factor GTPase activating protein 2	1.262	0.000482998	0.170505
GO:0043547	positive regulation of GTPase activity	ERBB2	CD340|HER-2|HER-2/neu|HER2|MLN 19|NEU|NGL|TKR1	erb-b2 receptor tyrosine kinase 2	1.262	0.000482998	0.170505
GO:0043547	positive regulation of GTPase activity	RAP1GAP2	GARNL4|RAP1GA3	RAP1 GTPase activating protein 2	1.262	0.000482998	0.170505
GO:0043547	positive regulation of GTPase activity	FAM13A	ARHGAP48|FAM13A1	family with sequence similarity 13 member A	1.262	0.000482998	0.170505
GO:0043547	positive regulation of GTPase activity	FNBP1L	C1orf39|TOCA1	formin binding protein 1 like	1.262	0.000482998	0.170505
GO:0043547	positive regulation of GTPase activity	SHC3	N-Shc|NSHC|RAI|SHCC	SHC adaptor protein 3	1.262	0.000482998	0.170505
GO:0043547	positive regulation of GTPase activity	CAMK2A	CAMKA	calcium/calmodulin dependent protein kinase II alpha	1.262	0.000482998	0.170505
GO:0043547	positive regulation of GTPase activity	SRGAP3	ARHGAP14|MEGAP|SRGAP2|WRP	SLIT-ROBO Rho GTPase activating protein 3	1.262	0.000482998	0.170505
GO:0043547	positive regulation of GTPase activity	ARHGAP20	RARHOGAP	Rho GTPase activating protein 20	1.262	0.000482998	0.170505
GO:0043547	positive regulation of GTPase activity	SIPA1L3	CTRCT45|SPAL3|SPAR3	signal induced proliferation associated 1 like 3	1.262	0.000482998	0.170505
GO:0043547	positive regulation of GTPase activity	ST5	DENND2B|HTS1|p126	suppression of tumorigenicity 5	1.262	0.000482998	0.170505
GO:0043547	positive regulation of GTPase activity	ANKRD27	PP12899|VARP	ankyrin repeat domain 27	1.262	0.000482998	0.170505
GO:0043547	positive regulation of GTPase activity	RGS4	RGP4|SCZD9	regulator of G-protein signaling 4	1.262	0.000482998	0.170505
GO:0043547	positive regulation of GTPase activity	IQSEC3	-	IQ motif and Sec7 domain 3	1.262	0.000482998	0.170505
GO:0043547	positive regulation of GTPase activity	PDGFRB	CD140B|IBGC4|IMF1|JTK12|KOGS|PDGFR|PDGFR-1|PDGFR1|PENTT	platelet derived growth factor receptor beta	1.262	0.000482998	0.170505
GO:0043547	positive regulation of GTPase activity	FGD5	ZFYVE23	FYVE, RhoGEF and PH domain containing 5	1.262	0.000482998	0.170505
GO:0043547	positive regulation of GTPase activity	MYO9B	CELIAC4|MYR5	myosin IXB	1.262	0.000482998	0.170505
GO:0043547	positive regulation of GTPase activity	RINL	-	Ras and Rab interactor like	1.262	0.000482998	0.170505
GO:0043547	positive regulation of GTPase activity	ARHGEF9	COLLYBISTIN|EIEE8|HPEM-2|PEM-2|PEM2	Cdc42 guanine nucleotide exchange factor 9	1.262	0.000482998	0.170505
GO:0043547	positive regulation of GTPase activity	SRGAP1	ARHGAP13|NMTC2	SLIT-ROBO Rho GTPase activating protein 1	1.262	0.000482998	0.170505
GO:0043547	positive regulation of GTPase activity	ADAP1	CENTA1|GCS1L|p42IP4	ArfGAP with dual PH domains 1	1.262	0.000482998	0.170505
GO:0043547	positive regulation of GTPase activity	CDC42EP3	BORG2|CEP3|UB1	CDC42 effector protein 3	1.262	0.000482998	0.170505
GO:0043547	positive regulation of GTPase activity	ARHGAP39	CrGAP|Vilse	Rho GTPase activating protein 39	1.262	0.000482998	0.170505
GO:0043547	positive regulation of GTPase activity	F11R	CD321|JAM|JAM1|JAMA|JCAM|KAT|PAM-1	F11 receptor	1.262	0.000482998	0.170505
GO:0043547	positive regulation of GTPase activity	ARHGAP30	-	Rho GTPase activating protein 30	1.262	0.000482998	0.170505
GO:0043547	positive regulation of GTPase activity	PGAM5	BXLBV68	PGAM family member 5, mitochondrial serine/threonine protein phosphatase	1.262	0.000482998	0.170505
GO:0043547	positive regulation of GTPase activity	FNBP1	FBP17	formin binding protein 1	1.262	0.000482998	0.170505
GO:0043547	positive regulation of GTPase activity	ARHGDIB	D4|GDIA2|GDID4|LYGDI|Ly-GDI|RAP1GN1|RhoGDI2	Rho GDP dissociation inhibitor beta	1.262	0.000482998	0.170505
GO:0043547	positive regulation of GTPase activity	RGS6	GAP|HA117|S914	regulator of G-protein signaling 6	1.262	0.000482998	0.170505
GO:0043547	positive regulation of GTPase activity	PREX1	P-REX1	phosphatidylinositol-3,4,5-trisphosphate dependent Rac exchange factor 1	1.262	0.000482998	0.170505
GO:0043547	positive regulation of GTPase activity	FGFR4	CD334|JTK2|TKF	fibroblast growth factor receptor 4	1.262	0.000482998	0.170505
GO:0043547	positive regulation of GTPase activity	PSD4	EFA6B|TIC	pleckstrin and Sec7 domain containing 4	1.262	0.000482998	0.170505
GO:0043547	positive regulation of GTPase activity	RASA4	CAPRI|GAPL	RAS p21 protein activator 4	1.262	0.000482998	0.170505
GO:0043547	positive regulation of GTPase activity	ARHGAP6	RHOGAP6|RHOGAPX-1	Rho GTPase activating protein 6	1.262	0.000482998	0.170505
GO:0043547	positive regulation of GTPase activity	KALRN	ARHGEF24|CHD5|CHDS5|DUET|DUO|HAPIP|TRAD	kalirin, RhoGEF kinase	1.262	0.000482998	0.170505
GO:0043547	positive regulation of GTPase activity	NRG2	DON1|HRG2|NTAK	neuregulin 2	1.262	0.000482998	0.170505
GO:0043547	positive regulation of GTPase activity	ARHGAP29	PARG1	Rho GTPase activating protein 29	1.262	0.000482998	0.170505
GO:0043547	positive regulation of GTPase activity	DEPDC1	DEP.8|DEPDC1-V2|DEPDC1A|SDP35	DEP domain containing 1	1.262	0.000482998	0.170505
GO:0043547	positive regulation of GTPase activity	RSU1	RSP-1	Ras suppressor protein 1	1.262	0.000482998	0.170505
GO:0043547	positive regulation of GTPase activity	RASAL2	NGAP	RAS protein activator like 2	1.262	0.000482998	0.170505
GO:0043547	positive regulation of GTPase activity	ARHGEF26	CSGEF|HMFN1864|SGEF	Rho guanine nucleotide exchange factor 26	1.262	0.000482998	0.170505
GO:0043547	positive regulation of GTPase activity	RAP1A	C21KG|G-22K|KREV-1|KREV1|RAP1|SMGP21	RAP1A, member of RAS oncogene family	1.262	0.000482998	0.170505
GO:0043547	positive regulation of GTPase activity	TRAPPC10	EHOC-1|EHOC1|GT334|TMEM1|TRS130|TRS30	trafficking protein particle complex 10	1.262	0.000482998	0.170505
GO:0043547	positive regulation of GTPase activity	GSK3B	-	glycogen synthase kinase 3 beta	1.262	0.000482998	0.170505
GO:0043547	positive regulation of GTPase activity	ARHGAP35	GRF-1|GRLF1|P190-A|P190A|p190ARhoGAP|p190RhoGAP	Rho GTPase activating protein 35	1.262	0.000482998	0.170505
GO:0043547	positive regulation of GTPase activity	RGS12	-	regulator of G-protein signaling 12	1.262	0.000482998	0.170505
GO:0043547	positive regulation of GTPase activity	DVL3	DRS3	dishevelled segment polarity protein 3	1.262	0.000482998	0.170505
GO:0043547	positive regulation of GTPase activity	ARHGEF2	GEF|GEF-H1|GEFH1|LFP40|P40	Rho/Rac guanine nucleotide exchange factor 2	1.262	0.000482998	0.170505
GO:0043547	positive regulation of GTPase activity	DENND4B	KIAA0476	DENN domain containing 4B	1.262	0.000482998	0.170505
GO:0043547	positive regulation of GTPase activity	IL2RB	CD122|IL15RB|P70-75	interleukin 2 receptor subunit beta	1.262	0.000482998	0.170505
GO:0043547	positive regulation of GTPase activity	JAK3	JAK-3|JAK3_HUMAN|JAKL|L-JAK|LJAK	Janus kinase 3	1.262	0.000482998	0.170505
GO:0043547	positive regulation of GTPase activity	TRAPPC2L	HSPC176	trafficking protein particle complex 2 like	1.262	0.000482998	0.170505
GO:0043547	positive regulation of GTPase activity	PLEKHG4B	-	pleckstrin homology and RhoGEF domain containing G4B	1.262	0.000482998	0.170505
GO:0043547	positive regulation of GTPase activity	RASAL1	RASAL	RAS protein activator like 1	1.262	0.000482998	0.170505
GO:0043547	positive regulation of GTPase activity	PLCE1	NPHS3|PLCE|PPLC	phospholipase C epsilon 1	1.262	0.000482998	0.170505
GO:0043547	positive regulation of GTPase activity	ARHGEF17	P164RHOGEF|RHOGEF17|TEM4|p164-RhoGEF	Rho guanine nucleotide exchange factor 17	1.262	0.000482998	0.170505
GO:0043547	positive regulation of GTPase activity	ARRB1	ARB1|ARR1	arrestin beta 1	1.262	0.000482998	0.170505
GO:0043547	positive regulation of GTPase activity	OPHN1	ARHGAP41|MRX60|OPN1	oligophrenin 1	1.262	0.000482998	0.170505
GO:0043547	positive regulation of GTPase activity	ARHGAP17	MST066|MST110|MSTP038|MSTP066|MSTP110|NADRIN|PP367|PP4534|RICH-1|RICH1|WBP15	Rho GTPase activating protein 17	1.262	0.000482998	0.170505
GO:0035970	peptidyl-threonine dephosphorylation	PPM1G	PP2CG|PP2CGAMMA|PPP2CG	protein phosphatase, Mg2+/Mn2+ dependent 1G	3.26	0.000520239	0.170505
GO:0035970	peptidyl-threonine dephosphorylation	PPM1E	CaMKP-N|POPX1|PP2CH|caMKN	protein phosphatase, Mg2+/Mn2+ dependent 1E	3.26	0.000520239	0.170505
GO:0035970	peptidyl-threonine dephosphorylation	PPM1A	PP2C-ALPHA|PP2CA|PP2Calpha	protein phosphatase, Mg2+/Mn2+ dependent 1A	3.26	0.000520239	0.170505
GO:0035970	peptidyl-threonine dephosphorylation	DUSP5	DUSP|HVH3	dual specificity phosphatase 5	3.26	0.000520239	0.170505
GO:0035970	peptidyl-threonine dephosphorylation	DUSP18	DSP18|DUSP20|LMWDSP20	dual specificity phosphatase 18	3.26	0.000520239	0.170505
GO:0035970	peptidyl-threonine dephosphorylation	DUSP4	HVH2|MKP-2|MKP2|TYP	dual specificity phosphatase 4	3.26	0.000520239	0.170505
GO:0035970	peptidyl-threonine dephosphorylation	PPM1B	PP2C-beta|PP2C-beta-X|PP2CB|PP2CBETA|PPC2BETAX	protein phosphatase, Mg2+/Mn2+ dependent 1B	3.26	0.000520239	0.170505
GO:0035970	peptidyl-threonine dephosphorylation	PPM1F	CAMKP|CaMKPase|FEM-2|POPX2|hFEM-2	protein phosphatase, Mg2+/Mn2+ dependent 1F	3.26	0.000520239	0.170505
GO:0070936	protein K48-linked ubiquitination	KLHL3	PHA2D	kelch like family member 3	2.003	0.000537857	0.170505
GO:0070936	protein K48-linked ubiquitination	RNF187	RACO-1|RACO1	ring finger protein 187	2.003	0.000537857	0.170505
GO:0070936	protein K48-linked ubiquitination	UBE2G2	UBC7	ubiquitin conjugating enzyme E2 G2	2.003	0.000537857	0.170505
GO:0070936	protein K48-linked ubiquitination	RNF115	BCA2|ZNF364	ring finger protein 115	2.003	0.000537857	0.170505
GO:0070936	protein K48-linked ubiquitination	RNF5	RING5|RMA1	ring finger protein 5	2.003	0.000537857	0.170505
GO:0070936	protein K48-linked ubiquitination	UBE2D3	E2(17)KB3|UBC4/5|UBCH5C	ubiquitin conjugating enzyme E2 D3	2.003	0.000537857	0.170505
GO:0070936	protein K48-linked ubiquitination	TTC3	DCRR1|RNF105|TPRDIII	tetratricopeptide repeat domain 3	2.003	0.000537857	0.170505
GO:0070936	protein K48-linked ubiquitination	UBE2B	E2-17kDa|HHR6B|HR6B|RAD6B|UBC2	ubiquitin conjugating enzyme E2 B	2.003	0.000537857	0.170505
GO:0070936	protein K48-linked ubiquitination	RNF8	hRNF8	ring finger protein 8	2.003	0.000537857	0.170505
GO:0070936	protein K48-linked ubiquitination	ITCH	ADMFD|AIF4|AIP4|NAPP1	itchy E3 ubiquitin protein ligase	2.003	0.000537857	0.170505
GO:0070936	protein K48-linked ubiquitination	ZNRF1	NIN283	zinc and ring finger 1	2.003	0.000537857	0.170505
GO:0070936	protein K48-linked ubiquitination	RNF216	CAHH|TRIAD3|U7I1|UBCE7IP1|ZIN	ring finger protein 216	2.003	0.000537857	0.170505
GO:0070936	protein K48-linked ubiquitination	RNF4	RES4-26|SLX5|SNURF	ring finger protein 4	2.003	0.000537857	0.170505
GO:0070936	protein K48-linked ubiquitination	TNFAIP3	A20|AISBL|OTUD7C|TNFA1P2	TNF alpha induced protein 3	2.003	0.000537857	0.170505
GO:0070936	protein K48-linked ubiquitination	UBE2Q2	-	ubiquitin conjugating enzyme E2 Q2	2.003	0.000537857	0.170505
GO:0070936	protein K48-linked ubiquitination	UBE2D4	HBUCE1	ubiquitin conjugating enzyme E2 D4 (putative)	2.003	0.000537857	0.170505
GO:0070936	protein K48-linked ubiquitination	ARIH2	ARI2|TRIAD1	ariadne RBR E3 ubiquitin protein ligase 2	2.003	0.000537857	0.170505
GO:0070936	protein K48-linked ubiquitination	RNF126	-	ring finger protein 126	2.003	0.000537857	0.170505
GO:0070936	protein K48-linked ubiquitination	HACE1	SPPRS	HECT domain and ankyrin repeat containing E3 ubiquitin protein ligase 1	2.003	0.000537857	0.170505
GO:0070936	protein K48-linked ubiquitination	SYVN1	DER3|HRD1	synoviolin 1	2.003	0.000537857	0.170505
GO:0070936	protein K48-linked ubiquitination	UBE2R2	CDC34B|E2-CDC34B|UBC3B	ubiquitin conjugating enzyme E2 R2	2.003	0.000537857	0.170505
GO:0030155	regulation of cell adhesion	SERPINI1	PI12|neuroserpin	serpin family I member 1	2.124	0.000561166	0.171377
GO:0030155	regulation of cell adhesion	PTK2B	CADTK|CAKB|FADK2|FAK2|PKB|PTK|PYK2|RAFTK	protein tyrosine kinase 2 beta	2.124	0.000561166	0.171377
GO:0030155	regulation of cell adhesion	LMO7	FBX20|FBXO20|LMO7b|LOMP	LIM domain 7	2.124	0.000561166	0.171377
GO:0030155	regulation of cell adhesion	NUAK1	ARK5	NUAK family kinase 1	2.124	0.000561166	0.171377
[truncated: 29,403 more rows]

## Sheet: Down_miRNA_GO_Enrichment
GO_ID	GO_Name	Population_mapped_id	Study_mapped_id	Enrichment	P_value	FDR
[truncated: 2,582 more rows]

[truncated: 1 more sheets: Down_miRNA_GO_TargetGene]
